# Supplementary material for: Loss of heterozygosity of essential genes represents a widespread class of potential cancer vulnerabilities
Source: Nat Commun. 2020 May 20;11:2517. doi: 10.1038/s41467-020-16399-y (PMC7239950; doi:10.1038/s41467-020-16399-y)
Supplement: Supplementary file 3 — Supplementary Data 1 [file 41467_2020_16399_MOESM3_ESM.xlsx]

## Sheet: Essential Genes
symbol	<10% FDR in haploid cell line screen			# of cell lines in CCLE			DepMap knockout CRISPR screens		Essential by screening/CCLE data	Tier 1 COSMIC Cancer Census TSG	Final Essential
	KBM7 CRISPR (Wang 2015 )	KBM7 gene trap (Wang 2015)	PSC CRISPR (Yilmaz 2018)	With homozygous deletion (log2 copy number <-5)	With very low RNA expression (<0.5 RPKM)	With homozygous deletion in 1 line (log2 copy number <-5) and very low RNA expression (<1.0 RPKM)	Mean CERES score	Median CRISPR score
A1BG	0	0	0	0	469	NA	0.0612223	0.0553735	0	0	0
A1CF	0	0	0	0	1057	NA	0.060576	0.0634376	0	0	0
A2M	0	0	0	0	950	NA	-0.0234071	-0.0172442	0	0	0
A2ML1	0	0	0	1	1045	1	0.147211	0.139881	0	0	0
A3GALT2	0	0	0	NA	NA	NA	-0.0445306	-0.0339025	0	0	0
A4GALT	0	0	0	0	396	NA	-0.0252923	-0.0253938	0	0	0
A4GNT	0	0	0	0	1130	NA	0.0664216	0.0579988	0	0	0
AAAS	0	0	0	0	0	NA	-0.412204	-0.398131	0	0	0
AACS	0	0	0	1	11	0	0.0490973	0.0480954	0	0	0
AADAC	0	0	0	0	919	NA	0.103755	0.0952644	0	0	0
AADACL2	0	0	0	0	1152	NA	0.122493	0.118318	0	0	0
AADACL3	0	0	0	0	1149	NA	-0.0280909	-0.0288671	0	0	0
AADACL4	0	0	0	0	1149	NA	-0.0188688	-0.0270181	0	0	0
AADAT	0	0	0	0	215	NA	0.0554852	0.053877	0	0	0
AAED1	0	0	0	0	65	NA	-0.0259568	-0.0185107	0	0	0
AAGAB	0	0	0	0	0	NA	0.0183635	0.019982	0	0	0
AAK1	0	0	0	0	169	NA	-0.23068	-0.219127	0	0	0
AAMDC	0	0	0	0	1	NA	-0.00853431	-0.00379321	0	0	0
AAMP	1	0	0	0	0	NA	-0.636373	-0.64728	1	0	1
AANAT	0	0	0	0	1106	NA	-0.148185	-0.142931	0	0	0
AAR2	0	0	1	0	0	NA	-0.0367075	-0.0331208	0	0	0
AARD	0	0	0	0	903	NA	-0.175927	-0.164703	0	0	0
AARS	1	1	1	0	0	NA	-1.33725	-1.31945	1	0	1
AARS2	1	0	1	0	0	NA	-0.607932	-0.59895	1	0	1
AARSD1	0	0	0	0	0	NA	-0.208469	-0.199249	0	0	0
AASDH	0	0	0	0	0	NA	-0.0505135	-0.0406008	0	0	0
AASDHPPT	1	1	0	0	0	NA	-0.435454	-0.445092	1	0	1
AASS	0	0	0	1	329	0	0.104695	0.0956803	0	0	0
AATF	1	0	1	0	0	NA	-0.516488	-0.5122	1	0	1
AATK	0	0	0	0	810	NA	-0.148845	-0.139786	0	0	0
ABAT	0	0	0	0	591	NA	-0.0513462	-0.0466548	0	0	0
ABCA1	0	0	0	0	400	NA	-0.0394155	-0.0331591	0	0	0
ABCA2	0	0	0	0	53	NA	-0.0269248	-0.0217831	0	0	0
ABCA3	0	0	1	0	328	NA	-0.0408206	-0.0394011	0	0	0
ABCA4	0	0	0	0	1026	NA	-0.0929961	-0.0870757	0	0	0
ABCA5	0	0	0	0	249	NA	-0.0695788	-0.0552435	0	0	0
ABCA6	0	0	1	0	1066	NA	0.132952	0.123026	0	0	0
ABCA7	0	0	0	0	44	NA	0.0497603	0.0522105	0	0	0
ABCA8	0	0	0	0	1018	NA	-0.0219708	-0.0184852	0	0	0
ABCA9	0	0	0	0	1086	NA	0.127649	0.126304	0	0	0
ABCA10	0	0	0	0	1054	NA	0.179751	0.164186	0	0	0
ABCA12	0	0	0	0	884	NA	-0.0760382	-0.0638512	0	0	0
ABCA13	0	0	0	0	1019	NA	0.0182341	0.0214674	0	0	0
ABCB1	0	0	0	0	824	NA	-0.0532034	-0.0437219	0	0	0
ABCB4	0	0	1	0	992	NA	-0.00899326	-0.00816259	0	0	0
ABCB5	0	0	0	0	1111	NA	-0.0109241	-0.00890805	0	0	0
ABCB6	0	0	0	0	12	NA	-0.0589449	-0.0472731	0	0	0
ABCB7	1	1	1	0	0	NA	NA	NA	0	0	0
ABCB8	0	0	0	0	0	NA	0.0590187	0.0614603	0	0	0
ABCB9	0	0	0	0	182	NA	-0.102575	-0.0961012	0	0	0
ABCB10	0	0	0	0	0	NA	-0.325802	-0.326808	0	0	0
ABCB11	0	0	0	0	1129	NA	0.00302168	0.00575596	0	0	0
ABCC1	0	0	0	1	2	0	0.0316496	0.0380803	0	0	0
ABCC2	0	0	0	0	665	NA	-0.0146268	-0.0128359	0	0	0
ABCC3	0	0	0	1	426	0	-0.19665	-0.200146	0	0	0
ABCC4	0	0	0	2	66	NA	0.0483785	0.0402029	0	0	0
ABCC5	0	0	0	0	2	NA	0.0994841	0.093998	0	0	0
ABCC6	1	0	0	0	900	NA	-0.149818	-0.140234	0	0	0
ABCC8	0	0	0	1	1032	1	-0.00369402	0.0041274	0	0	0
ABCC9	0	0	0	0	1036	NA	0.0167529	0.0177991	0	0	0
ABCC10	0	0	0	1	1	0	-0.140403	-0.131136	0	0	0
ABCC11	0	0	0	0	1124	NA	0.0907222	0.0869622	0	0	0
ABCC12	0	0	0	0	1143	NA	0.0957806	0.0942699	0	0	0
ABCD1	0	0	0	0	27	NA	NA	NA	0	0	0
ABCD2	0	0	0	0	1035	NA	0.0174359	0.0197715	0	0	0
ABCD3	0	0	0	0	0	NA	-0.115982	-0.116184	0	0	0
ABCD4	0	0	0	0	0	NA	-0.167195	-0.144302	0	0	0
ABCE1	1	1	1	0	0	NA	-0.868693	-0.870114	1	0	1
ABCF1	0	0	1	0	0	NA	-0.718607	-0.715748	1	0	1
ABCF2	0	0	0	0	0	NA	-0.137542	-0.123928	0	0	0
ABCF3	0	0	0	0	0	NA	0.0253799	0.0246252	0	0	0
ABCG1	0	0	0	2	600	NA	-0.395783	-0.387726	0	0	0
ABCG2	0	0	0	0	636	NA	0.11455	0.109145	0	0	0
ABCG4	0	0	0	0	1083	NA	-0.0169487	-0.0111731	0	0	0
ABCG5	0	0	0	0	1141	NA	-0.00696441	-0.0084232	0	0	0
ABCG8	0	0	0	1	1145	1	-0.0100667	-0.00469188	0	0	0
ABHD1	0	0	0	0	986	NA	0.0105343	0.00921965	0	0	0
ABHD2	0	0	0	0	0	NA	-0.113528	-0.0931716	0	0	0
ABHD3	0	0	0	0	1	NA	-0.0373212	-0.0327568	0	0	0
ABHD4	0	0	0	0	19	NA	0.0377454	0.0333901	0	0	0
ABHD5	0	0	0	0	1	NA	-0.00788211	-0.00468109	0	0	0
ABHD6	0	0	1	0	45	NA	0.020786	0.0223276	0	0	0
ABHD8	0	0	0	0	57	NA	-0.0473109	-0.0448204	0	0	0
ABHD10	0	0	0	0	4	NA	0.0170894	0.0208494	0	0	0
ABHD11	1	0	0	0	1	NA	-0.503195	-0.455176	1	0	1
ABHD12	0	0	0	0	0	NA	-0.0288707	-0.0203389	0	0	0
ABHD12B	0	0	0	1	1092	1	-0.061957	-0.0538641	0	0	0
ABHD13	0	0	0	0	0	NA	-0.2428	-0.214119	0	0	0
ABHD14A	0	0	0	0	5	NA	-0.0361382	-0.0314569	0	0	0
ABHD14B	0	0	0	0	0	NA	-0.0290983	-0.0249862	0	0	0
ABHD15	0	0	0	0	14	NA	-0.125856	-0.117718	0	0	0
ABHD16A	0	0	0	0	3	NA	-0.150449	-0.13534	0	0	0
ABHD16B	0	0	0	NA	NA	NA	-0.0205044	-0.0155248	0	0	0
ABHD17A	0	0	0	0	1	NA	-0.352071	-0.338554	0	0	0
ABHD17B	0	0	0	0	1	NA	0.111801	0.105173	0	0	0
ABHD17C	0	0	0	0	47	NA	0.0627669	0.0580632	0	0	0
ABHD18	0	0	0	NA	NA	NA	NA	NA	0	0	0
ABI1	0	0	0	0	0	NA	-0.0554086	-0.0487328	0	1	0
ABI2	0	0	0	0	4	NA	0.0566242	0.0538275	0	0	0
ABI3	0	0	0	0	971	NA	0.0528097	0.0448805	0	0	0
ABI3BP	0	0	0	0	876	NA	0.0968168	0.0910376	0	0	0
ABL1	1	0	0	1	0	0	-0.092991	-0.0856276	0	0	0
ABL2	0	0	0	0	0	NA	0.154503	0.146429	0	0	0
ABLIM1	0	0	0	0	104	NA	0.0345665	0.0345593	0	0	0
ABLIM2	0	0	0	2	838	NA	0.00387791	0.00520816	0	0	0
ABLIM3	0	0	0	1	469	1	0.0754098	0.0730944	0	0	0
ABO	0	0	0	0	908	NA	NA	NA	0	0	0
ABR	0	0	0	8	34	NA	-0.049526	-0.0416233	0	0	0
ABRA	0	0	0	0	1151	NA	-0.0959987	-0.0786389	0	0	0
ABRACL	0	0	0	0	9	NA	0.0722507	0.0647991	0	0	0
ABT1	1	0	1	0	0	NA	-0.429456	-0.418042	1	0	1
ABTB1	0	0	0	0	19	NA	0.0486024	0.0523582	0	0	0
ABTB2	0	0	0	1	133	0	0.050981	0.0531864	0	0	0
ACAA1	0	0	0	0	2	NA	-0.00196202	-0.000970673	0	0	0
ACAA2	0	1	0	0	29	NA	-0.108016	-0.0977703	0	0	0
ACACA	0	1	0	0	0	NA	-0.313612	-0.301751	0	0	0
ACACB	0	0	0	0	269	NA	-0.0569828	-0.0492825	0	0	0
ACAD8	0	0	0	0	0	NA	0.175425	0.163181	0	0	0
ACAD9	1	0	0	0	0	NA	-0.257562	-0.229124	0	0	0
ACAD10	0	0	0	0	0	NA	-0.00611321	-0.000883254	0	0	0
ACAD11	0	0	0	0	1124	NA	0.0482844	0.0416677	0	0	0
ACADL	0	0	0	0	1026	NA	-0.0975059	-0.0825805	0	0	0
ACADM	0	0	0	0	3	NA	-0.0159203	-0.0272494	0	0	0
ACADS	0	0	0	1	50	0	-0.124739	-0.110316	0	0	0
ACADSB	0	0	0	0	3	NA	-0.134976	-0.122562	0	0	0
ACADVL	0	0	0	0	0	NA	-0.0621732	-0.055167	0	0	0
ACAN	0	0	0	0	1076	NA	0.00798618	0.00725632	0	0	0
ACAP1	0	0	1	0	871	NA	-0.156569	-0.142991	0	0	0
ACAP2	0	0	0	0	0	NA	0.0992585	0.100299	0	0	0
ACAP3	0	0	0	0	0	NA	-0.155947	-0.144598	0	0	0
ACAT1	0	0	0	0	0	NA	0.12522	0.117303	0	0	0
ACAT2	0	0	0	0	7	NA	0.175955	0.166164	0	0	0
ACBD3	0	0	0	0	0	NA	-0.0692523	-0.0555425	0	0	0
ACBD4	1	0	1	0	32	NA	-0.0537674	-0.0516938	0	0	0
ACBD5	0	1	0	0	0	NA	0.0190531	0.0275971	0	0	0
ACBD6	0	0	0	0	0	NA	0.0558737	0.0575013	0	0	0
ACBD7	0	0	0	0	213	NA	0.100065	0.0995168	0	0	0
ACCS	0	0	0	0	200	NA	0.060629	0.0509969	0	0	0
ACCSL	0	0	0	0	1146	NA	-0.0804304	-0.0819035	0	0	0
ACD	0	0	0	0	0	NA	-0.401381	-0.380915	0	0	0
ACE	0	0	0	0	816	NA	-0.153831	-0.149659	0	0	0
ACE2	0	0	0	0	991	NA	NA	NA	0	0	0
ACER1	0	0	1	0	1142	NA	0.131748	0.129513	0	0	0
ACER2	0	0	0	0	428	NA	0.0435438	0.0483137	0	0	0
ACER3	0	0	0	0	5	NA	0.0864569	0.0877265	0	0	0
ACHE	0	0	1	0	836	NA	-0.234005	-0.221502	0	0	0
ACIN1	1	1	1	0	0	NA	-0.635373	-0.63797	1	0	1
ACKR1	0	0	0	NA	NA	NA	-0.100398	-0.0965432	0	0	0
ACKR2	0	0	0	0	1069	NA	0.0971032	0.0945985	0	0	0
ACKR3	0	0	0	0	641	NA	0.114435	0.105207	0	0	0
ACKR4	0	0	0	0	989	NA	-0.113288	-0.0922858	0	0	0
ACLY	1	1	0	0	0	NA	-0.352549	-0.334073	0	0	0
ACMSD	0	0	0	0	1110	NA	0.0902134	0.0810339	0	0	0
ACO1	0	0	0	0	6	NA	0.0798707	0.0844503	0	0	0
ACO2	1	1	0	0	0	NA	-0.48312	-0.450056	1	0	1
ACOD1	0	0	0	NA	NA	NA	NA	NA	0	0	0
ACOT1	0	0	0	6	91	NA	0.132699	0.119301	0	0	0
ACOT2	0	0	0	0	82	NA	0.0907632	0.0848833	0	0	0
ACOT4	0	0	0	0	640	NA	-0.192301	-0.181864	0	0	0
ACOT6	0	0	0	0	1129	NA	-0.0559282	-0.0454119	0	0	0
ACOT7	0	0	0	0	0	NA	0.00953282	0.0183233	0	0	0
ACOT8	0	0	0	0	0	NA	-0.0702692	-0.0652682	0	0	0
ACOT9	0	0	0	1	32	0	NA	NA	0	0	0
ACOT11	0	0	0	0	689	NA	-0.028718	-0.0234891	0	0	0
ACOT12	0	0	0	0	1124	NA	-0.383119	-0.377619	0	0	0
ACOT13	0	0	0	0	0	NA	-0.020407	-0.0138492	0	0	0
ACOX1	0	0	0	0	0	NA	-0.115171	-0.0874784	0	0	0
ACOX2	0	0	0	0	835	NA	-0.0482499	-0.0427015	0	0	0
ACOX3	0	0	0	0	0	NA	-0.0298871	-0.028821	0	0	0
ACOXL	0	1	0	2	999	NA	-0.139277	-0.135093	0	0	0
ACP1	0	0	0	0	0	NA	0.125597	0.120599	0	0	0
ACP2	0	0	0	0	10	NA	0.107349	0.105467	0	0	0
ACP5	0	0	0	0	791	NA	0.0524321	0.0514953	0	0	0
ACP6	0	0	0	0	111	NA	-0.110744	-0.103758	0	0	0
ACP7	0	0	0	NA	NA	NA	NA	NA	0	0	0
ACPP	0	0	0	0	810	NA	0.0427716	0.0400831	0	0	0
ACPT	0	0	0	0	1154	NA	0.060906	0.0595416	0	0	0
ACR	0	0	0	0	1146	NA	-0.119776	-0.108943	0	0	0
ACRBP	0	0	0	0	902	NA	-0.00889357	-0.00607228	0	0	0
ACRV1	0	0	0	0	1043	NA	0.239094	0.221192	0	0	0
ACSBG1	1	0	0	1	1117	NA	0.0369121	0.0393804	0	0	0
ACSBG2	0	0	0	0	1152	NA	-0.0712056	-0.0730085	0	0	0
ACSF2	0	0	0	0	55	NA	-0.117429	-0.111069	0	0	0
ACSF3	0	0	1	0	8	NA	-0.0146823	-0.0188279	0	0	0
ACSL1	0	0	0	1	14	0	-0.0363865	-0.0255409	0	0	0
ACSL3	0	0	0	0	0	NA	-0.365957	-0.301464	0	0	0
ACSL4	0	0	1	2	22	NA	NA	NA	0	0	0
ACSL5	0	0	0	0	447	NA	0.0830429	0.0786583	0	0	0
ACSL6	0	0	0	0	1082	NA	-0.0512002	-0.0424551	0	0	0
ACSM1	0	0	0	0	1111	NA	0.0814354	0.0846382	0	0	0
ACSM2A	0	0	0	0	1142	NA	0.045848	0.0433911	0	0	0
ACSM2B	0	0	0	1	1144	1	0.240253	0.21749	0	0	0
ACSM3	0	0	0	0	741	NA	-0.0692068	-0.0637703	0	0	0
ACSM4	0	0	0	0	1155	NA	0.0779155	0.076277	0	0	0
ACSM5	0	0	0	0	1114	NA	0.054653	0.0486915	0	0	0
ACSM6	0	0	0	NA	NA	NA	-0.0536395	-0.0462835	0	0	0
ACSS1	0	0	0	0	363	NA	0.0577489	0.0588794	0	0	0
ACSS2	0	0	0	0	31	NA	0.204898	0.19689	0	0	0
ACSS3	0	0	0	0	801	NA	0.0487325	0.0468986	0	0	0
ACTA1	0	0	1	0	1078	NA	-0.193571	-0.178445	0	0	0
ACTA2	0	0	0	4	340	NA	0.0297953	0.0271925	0	0	0
ACTB	1	0	1	0	0	NA	-0.584071	-0.56569	1	0	1
ACTBL2	0	0	0	0	922	NA	0.0333141	0.0335336	0	0	0
ACTC1	0	0	0	0	1063	NA	-0.0348377	-0.0396977	0	0	0
ACTG1	1	0	0	0	0	NA	-0.328741	-0.308321	0	0	0
ACTG2	1	0	1	0	936	NA	0.0449587	0.0472102	0	0	0
ACTL6A	1	1	1	0	0	NA	-1.0936	-1.09533	1	0	1
ACTL6B	0	0	0	0	1071	NA	-0.0167723	-0.013454	0	0	0
ACTL7A	0	0	0	0	1156	NA	-0.233847	-0.229647	0	0	0
ACTL7B	0	0	0	0	1155	NA	-0.0392166	-0.0336548	0	0	0
ACTL8	0	0	0	0	939	NA	-0.0790688	-0.0765194	0	0	0
ACTL9	0	0	0	0	1154	NA	-0.0503302	-0.0467409	0	0	0
ACTL10	0	0	0	NA	NA	NA	0.0951932	0.0905199	0	0	0
ACTN1	0	0	0	1	35	0	-0.168101	-0.15748	0	0	0
ACTN2	0	0	0	0	1001	NA	-0.0746612	-0.0637947	0	0	0
ACTN3	0	0	0	0	1119	NA	NA	NA	0	0	0
ACTN4	0	0	0	0	0	NA	-0.0170808	-0.00957634	0	0	0
ACTR1A	1	0	1	0	0	NA	-0.788979	-0.776086	1	0	1
ACTR1B	0	0	0	0	0	NA	-0.437899	-0.433684	0	0	0
ACTR2	1	0	1	0	0	NA	-0.943283	-0.949218	1	0	1
ACTR3	1	0	0	1	1	0	-0.375684	-0.376145	0	0	0
ACTR3B	0	0	0	0	1	NA	0.0915943	0.0979057	0	0	0
ACTR3C	0	0	0	0	603	NA	-0.157651	-0.149115	0	0	0
ACTR5	1	0	0	0	0	NA	-0.365502	-0.353394	0	0	0
ACTR6	0	1	1	0	0	NA	-0.807359	-0.82281	1	0	1
ACTR8	1	1	1	0	0	NA	-0.79758	-0.807528	1	0	1
ACTR10	1	0	1	0	0	NA	-0.719771	-0.715809	1	0	1
ACTRT1	0	0	0	0	1156	NA	NA	NA	0	0	0
ACTRT2	0	0	0	0	1156	NA	0.0732282	0.0705338	0	0	0
ACTRT3	0	0	0	0	423	NA	-0.0253609	-0.0187394	0	0	0
ACVR1	0	0	0	0	54	NA	0.0972945	0.0915229	0	0	0
ACVR1B	0	0	1	0	16	NA	-0.067134	-0.0574144	0	0	0
ACVR1C	0	0	0	0	978	NA	0.0991388	0.0874382	0	0	0
ACVR2A	0	0	0	1	123	0	-0.0527431	-0.0463931	0	1	0
ACVR2B	0	0	0	0	154	NA	0.147329	0.138302	0	0	0
ACVRL1	0	0	0	0	987	NA	0.0353704	0.0300908	0	0	0
ACY1	0	0	0	0	38	NA	0.001334	0.00262904	0	0	0
ACY3	0	0	0	0	836	NA	0.018402	0.0260597	0	0	0
ACYP1	0	0	0	0	1	NA	-0.0449458	-0.0457624	0	0	0
ACYP2	0	0	0	1	172	0	0.0703577	0.0660968	0	0	0
ADA	0	0	0	0	49	NA	0.0439589	0.0444237	0	0	0
ADA2	0	0	0	NA	NA	NA	NA	NA	0	0	0
ADAD1	0	0	0	0	1148	NA	0.013276	0.014815	0	0	0
ADAD2	0	0	0	3	1118	NA	-0.0712502	-0.05881	0	0	0
ADAL	0	0	0	0	37	NA	-0.00577374	0.000922616	0	0	0
ADAM2	0	0	0	0	1151	NA	0.0481026	0.0431221	0	0	0
ADAM7	0	0	0	0	1154	NA	-0.0548075	-0.0456948	0	0	0
ADAM8	0	0	0	0	323	NA	0.128942	0.122165	0	0	0
ADAM9	0	0	0	0	0	NA	0.00417968	-0.00391425	0	0	0
ADAM10	0	0	0	0	0	NA	0.0258217	0.0244171	0	0	0
ADAM11	0	0	0	0	633	NA	-0.280251	-0.274465	0	0	0
ADAM12	0	0	0	2	725	NA	-0.0881867	-0.078855	0	0	0
ADAM15	0	0	0	0	8	NA	-0.0728154	-0.0610043	0	0	0
ADAM17	0	0	0	0	2	NA	0.0188412	0.0126241	0	0	0
ADAM18	0	0	0	0	1145	NA	0.07357	0.0792145	0	0	0
ADAM19	0	0	0	0	314	NA	0.146514	0.136906	0	0	0
ADAM20	0	0	0	0	1154	NA	0.065373	0.0641487	0	0	0
ADAM21	0	0	0	0	1036	NA	0.0640181	0.0662586	0	0	0
ADAM22	0	0	0	0	429	NA	-0.0137627	-0.00451958	0	0	0
ADAM23	0	0	0	0	587	NA	0.0371564	0.0350572	0	0	0
ADAM28	0	0	0	0	903	NA	0.116265	0.112535	0	0	0
ADAM29	0	0	0	0	1148	NA	0.132232	0.127198	0	0	0
ADAM30	0	0	0	0	1156	NA	-0.182413	-0.177361	0	0	0
ADAM32	0	0	0	0	1029	NA	0.102951	0.0978232	0	0	0
ADAM33	0	0	0	0	1049	NA	-0.0264521	-0.0239351	0	0	0
ADAMDEC1	0	0	0	0	1138	NA	0.0720356	0.0688588	0	0	0
ADAMTS1	0	0	0	0	409	NA	-0.0520177	-0.0406475	0	0	0
ADAMTS2	0	0	0	1	888	1	-0.0878474	-0.0963881	0	0	0
ADAMTS3	0	0	0	0	762	NA	-0.0608345	-0.0540624	0	0	0
ADAMTS4	0	0	0	0	1006	NA	-0.0556258	-0.0523124	0	0	0
ADAMTS5	0	0	0	0	954	NA	0.0723025	0.0773053	0	0	0
ADAMTS6	0	0	0	0	673	NA	-0.00810745	-0.00666487	0	0	0
ADAMTS7	0	0	0	0	585	NA	-0.179716	-0.158722	0	0	0
ADAMTS8	0	0	0	1	1093	1	-0.00584668	0.00136306	0	0	0
ADAMTS9	0	0	0	0	753	NA	0.043314	0.0382173	0	0	0
ADAMTS10	0	0	0	0	736	NA	-0.192165	-0.184187	0	0	0
ADAMTS12	0	0	1	1	807	0	0.095889	0.0934863	0	0	0
ADAMTS13	0	0	0	0	411	NA	-0.0747542	-0.0721239	0	0	0
ADAMTS14	1	0	0	0	763	NA	0.0493557	0.0484549	0	0	0
ADAMTS15	0	0	0	0	602	NA	-0.054782	-0.0452941	0	0	0
ADAMTS16	0	0	0	0	812	NA	0.0194419	0.0225443	0	0	0
ADAMTS17	0	0	0	2	936	NA	0.0869686	0.0828403	0	0	0
ADAMTS18	0	0	0	1	1064	1	0.0640187	0.0598585	0	0	0
ADAMTS19	0	0	0	0	1089	NA	0.138545	0.129876	0	0	0
ADAMTS20	0	0	0	1	1028	1	0.039682	0.0440505	0	0	0
ADAMTSL1	0	0	0	4	903	NA	-0.0368375	-0.0357656	0	0	0
ADAMTSL2	0	0	1	2	1024	NA	-0.0403448	-0.0363438	0	0	0
ADAMTSL3	0	0	0	7	943	NA	0.0826699	0.0812397	0	0	0
ADAMTSL4	0	0	0	0	417	NA	-0.128414	-0.11342	0	0	0
ADAMTSL5	0	0	0	0	299	NA	-0.181207	-0.175651	0	0	0
ADAP1	0	0	0	0	678	NA	-0.114928	-0.109267	0	0	0
ADAP2	0	0	0	0	780	NA	-0.185767	-0.174725	0	0	0
ADAR	0	0	0	0	0	NA	-0.311357	-0.281994	0	0	0
ADARB1	0	0	0	1	95	0	0.00375319	0.0025593	0	0	0
ADARB2	0	0	0	10	1046	NA	0.0622618	0.0615518	0	0	0
ADAT1	0	0	0	0	0	NA	-0.182764	-0.16849	0	0	0
ADAT2	1	1	0	0	18	NA	-0.606744	-0.634417	0	0	0
ADAT3	1	0	1	NA	NA	NA	-0.412378	-0.406244	1	0	1
ADCK1	0	0	0	1	6	0	0.1775	0.165007	0	0	0
ADCK2	0	0	0	0	1	NA	-0.0983412	-0.08137	0	0	0
ADCK5	0	0	0	0	1	NA	-0.00604996	-0.0018092	0	0	0
ADCY1	0	0	0	0	696	NA	0.0476279	0.0539485	0	0	0
ADCY2	0	0	0	0	1080	NA	0.13804	0.137669	0	0	0
ADCY3	0	0	0	0	9	NA	-0.285476	-0.272519	0	0	0
ADCY4	0	0	0	0	1046	NA	-0.124545	-0.113139	0	0	0
ADCY5	0	0	0	1	993	1	0.100159	0.0899325	0	0	0
ADCY6	0	0	0	0	97	NA	0.0650711	0.0597061	0	0	0
ADCY7	0	0	0	1	106	0	0.113167	0.110652	0	0	0
ADCY8	0	0	0	1	1117	1	-0.0108762	-0.00550193	0	0	0
ADCY9	0	0	0	0	94	NA	0.0233237	0.0278663	0	0	0
ADCY10	0	0	0	0	1151	NA	0.0200438	0.0220944	0	0	0
ADCYAP1	0	0	0	0	1035	NA	0.173964	0.169894	0	0	0
ADCYAP1R1	0	0	0	0	1086	NA	-0.0635852	-0.0493489	0	0	0
ADD1	0	0	0	0	0	NA	0.080581	0.0786209	0	0	0
ADD2	0	0	1	0	637	NA	-0.0746768	-0.0710882	0	0	0
ADD3	0	0	0	0	21	NA	0.0296675	0.0332026	0	0	0
ADGB	0	0	0	0	1154	NA	NA	NA	0	0	0
ADGRA1	0	0	0	NA	NA	NA	NA	NA	0	0	0
ADGRA2	0	0	0	NA	NA	NA	NA	NA	0	0	0
ADGRA3	0	0	0	NA	NA	NA	NA	NA	0	0	0
ADGRB1	0	1	0	NA	NA	NA	NA	NA	0	0	0
ADGRB2	0	0	0	NA	NA	NA	NA	NA	0	0	0
ADGRB3	0	0	0	NA	NA	NA	NA	NA	0	0	0
ADGRD1	0	0	0	NA	NA	NA	NA	NA	0	0	0
ADGRD2	0	0	0	NA	NA	NA	NA	NA	0	0	0
ADGRE1	0	0	0	NA	NA	NA	NA	NA	0	0	0
ADGRE2	0	0	0	NA	NA	NA	NA	NA	0	0	0
ADGRE3	0	0	0	NA	NA	NA	NA	NA	0	0	0
ADGRE5	0	0	0	NA	NA	NA	NA	NA	0	0	0
ADGRF1	0	0	0	NA	NA	NA	NA	NA	0	0	0
ADGRF2	0	0	0	NA	NA	NA	NA	NA	0	0	0
ADGRF3	0	0	0	NA	NA	NA	NA	NA	0	0	0
ADGRF4	0	0	0	NA	NA	NA	NA	NA	0	0	0
ADGRF5	0	0	0	NA	NA	NA	NA	NA	0	0	0
ADGRG1	0	0	0	NA	NA	NA	NA	NA	0	0	0
ADGRG2	0	0	0	NA	NA	NA	NA	NA	0	0	0
ADGRG3	0	0	0	NA	NA	NA	NA	NA	0	0	0
ADGRG4	0	0	0	NA	NA	NA	NA	NA	0	0	0
ADGRG5	0	0	0	NA	NA	NA	NA	NA	0	0	0
ADGRG6	0	0	0	NA	NA	NA	NA	NA	0	0	0
ADGRG7	0	0	0	NA	NA	NA	NA	NA	0	0	0
ADGRL1	0	0	0	NA	NA	NA	NA	NA	0	0	0
ADGRL2	0	0	0	NA	NA	NA	NA	NA	0	0	0
ADGRL3	0	0	0	NA	NA	NA	NA	NA	0	0	0
ADGRL4	0	0	0	NA	NA	NA	NA	NA	0	0	0
ADGRV1	0	0	0	NA	NA	NA	NA	NA	0	0	0
ADH1A	0	0	0	0	1146	NA	0.0271879	0.0274924	0	0	0
ADH1B	0	0	1	0	1127	NA	0.0249456	0.0226852	0	0	0
ADH1C	0	0	0	0	1038	NA	NA	NA	0	0	0
ADH4	0	0	0	0	1143	NA	0.0213906	0.023083	0	0	0
ADH5	0	0	0	0	0	NA	-0.0404651	-0.0436183	0	0	0
ADH6	0	0	0	0	1099	NA	0.186881	0.176085	0	0	0
ADH7	0	0	0	0	1124	NA	0.0413434	0.0435934	0	0	0
ADHFE1	0	0	0	0	739	NA	0.105738	0.102028	0	0	0
ADI1	0	0	0	0	0	NA	-0.044651	-0.0397153	0	0	0
ADIG	0	0	0	0	1154	NA	-0.0029401	1.14007e-06	0	0	0
ADIPOQ	0	0	0	0	1154	NA	0.0597365	0.055861	0	0	0
ADIPOR1	0	0	1	0	0	NA	-0.0195545	-0.0117484	0	0	0
ADIPOR2	0	0	0	0	0	NA	0.109948	0.112371	0	0	0
ADIRF	0	0	0	2	315	NA	-0.0558815	-0.0511826	0	0	0
ADK	0	0	0	1	2	NA	-0.0798439	-0.0726318	0	0	0
ADM	0	0	0	0	171	NA	0.119613	0.120885	0	0	0
ADM2	0	0	0	0	279	NA	-0.0180748	-0.00495276	0	0	0
ADM5	0	0	0	0	284	NA	-0.0941862	-0.0891647	0	0	0
ADNP	0	0	0	0	0	NA	-0.371674	-0.35961	0	0	0
ADNP2	0	0	0	1	9	0	0.0702063	0.0657179	0	0	0
ADO	0	0	0	0	0	NA	-0.0745588	-0.0655823	0	0	0
ADORA1	0	0	0	0	638	NA	-0.0375716	-0.0335649	0	0	0
ADORA2A	0	0	0	0	1071	NA	-0.054824	-0.0439378	0	0	0
ADORA2B	0	0	0	0	146	NA	-0.0832658	-0.0717436	0	0	0
ADORA3	0	0	0	1	1134	1	-0.0989194	-0.0976005	0	0	0
ADPGK	0	0	0	0	0	NA	-0.0362443	-0.0161131	0	0	0
ADPRH	0	0	0	0	645	NA	-0.165649	-0.147896	0	0	0
ADPRHL1	0	0	0	0	350	NA	-0.172477	-0.174374	0	0	0
ADPRHL2	0	0	0	0	1	NA	-0.244122	-0.223883	0	0	0
ADPRM	0	0	0	0	0	NA	0.108943	0.0985394	0	0	0
ADRA1A	0	0	0	1	1132	1	0.192725	0.185217	0	0	0
ADRA1B	0	0	0	0	739	NA	0.0607362	0.0639908	0	0	0
ADRA1D	0	0	0	0	985	NA	0.0241499	0.0297571	0	0	0
ADRA2A	0	0	0	0	949	NA	-0.0521031	-0.0468075	0	0	0
ADRA2B	0	0	0	0	1093	NA	-0.13024	-0.112918	0	0	0
ADRA2C	0	0	0	0	642	NA	0.0473845	0.0520839	0	0	0
ADRB1	0	0	0	0	932	NA	0.0642238	0.0726196	0	0	0
ADRB2	0	0	0	0	508	NA	-0.049341	-0.028541	0	0	0
ADRB3	0	0	0	0	1134	NA	0.0620499	0.0649448	0	0	0
ADRM1	1	0	1	0	0	NA	-0.465719	-0.456476	1	0	1
ADSL	1	1	0	0	0	NA	-0.822422	-0.80714	1	0	1
ADSS	1	1	0	0	0	NA	-0.379526	-0.350265	0	0	0
ADSSL1	0	0	0	0	307	NA	-0.176879	-0.15846	0	0	0
ADTRP	0	0	0	0	898	NA	0.00159683	0.00558212	0	0	0
AEBP1	0	0	0	0	697	NA	-0.204914	-0.184715	0	0	0
AEBP2	0	0	1	0	4	NA	-0.100787	-0.0893975	0	0	0
AEN	0	0	0	0	0	NA	0.047954	0.0518786	0	0	0
AES	0	0	0	0	2	NA	-0.170165	-0.171414	0	0	0
AFAP1	0	0	0	0	131	NA	0.162142	0.152747	0	0	0
AFAP1L1	0	0	1	0	457	NA	-0.0437613	-0.0382287	0	0	0
AFAP1L2	0	0	0	2	521	NA	-0.0590947	-0.0519307	0	0	0
AFDN	0	0	0	NA	NA	NA	NA	NA	0	0	0
AFF1	0	0	0	0	5	NA	0.0907446	0.102449	0	0	0
AFF2	0	0	0	2	986	NA	NA	NA	0	0	0
AFF3	0	0	0	0	737	NA	-0.165462	-0.148395	0	0	0
AFF4	0	0	0	1	0	0	-0.0440467	-0.0385203	0	0	0
AFG1L	0	0	0	NA	NA	NA	NA	NA	0	0	0
AFG3L2	1	1	1	0	0	NA	-0.817954	-0.833087	1	0	1
AFM	0	0	0	0	1146	NA	0.0191619	0.0275132	0	0	0
AFMID	0	0	0	0	2	NA	-0.045822	-0.0361326	0	0	0
AFP	0	0	0	0	1038	NA	-0.0359814	-0.0368758	0	0	0
AFTPH	0	0	0	0	0	NA	0.00709509	0.0110419	0	0	0
AGA	0	0	0	1	6	0	0.0996021	0.0929523	0	0	0
AGAP1	0	0	0	1	105	0	-0.127392	-0.115206	0	0	0
AGAP2	0	0	0	0	600	NA	-0.264253	-0.2521	0	0	0
AGAP3	0	1	0	0	19	NA	0.0629356	0.0658305	0	0	0
AGAP4	0	0	0	0	23	NA	0.288153	0.286934	0	0	0
AGAP5	0	0	0	0	28	NA	-0.490024	-0.497539	0	0	0
AGAP6	0	0	0	0	0	NA	-0.608238	-0.618129	0	0	0
AGAP9	0	0	0	NA	NA	NA	-0.0981252	-0.0940699	0	0	0
AGBL1	0	0	0	1	1150	1	0.0308347	0.0288638	0	0	0
AGBL2	0	0	0	0	842	NA	-0.0834494	-0.0747566	0	0	0
AGBL3	0	0	0	0	1105	NA	-0.0772396	-0.0611849	0	0	0
AGBL4	0	0	0	1	1137	1	-0.262264	-0.266996	0	0	0
AGBL5	0	0	1	0	0	NA	-0.129649	-0.122706	0	0	0
AGER	0	0	0	0	41	NA	0.0849457	0.0749933	0	0	0
AGFG1	0	0	0	0	0	NA	-0.00609709	0.00304582	0	0	0
AGFG2	0	0	0	0	9	NA	-0.18833	-0.170822	0	0	0
AGGF1	0	0	0	0	3	NA	0.0581854	0.0530595	0	0	0
AGK	0	0	0	0	2	NA	0.10572	0.0951993	0	0	0
AGL	0	0	0	0	2	NA	-0.114445	-0.104615	0	0	0
AGMAT	0	0	0	0	530	NA	-0.127866	-0.122498	0	0	0
AGMO	0	0	0	0	978	NA	0.0466206	0.046908	0	0	0
AGO1	0	0	0	0	0	NA	-0.274968	-0.262418	0	0	0
AGO2	1	0	1	0	2	NA	-0.168379	-0.150869	0	0	0
AGO3	0	0	0	0	10	NA	-0.0959178	-0.0861053	0	0	0
AGO4	0	0	0	0	14	NA	-0.00160741	-0.00616693	0	0	0
AGPAT1	0	0	0	0	1	NA	-0.0631396	-0.041277	0	0	0
AGPAT2	0	0	0	1	20	0	-0.0535111	-0.0415106	0	0	0
AGPAT3	0	0	0	0	18	NA	-0.00913626	-0.000399236	0	0	0
AGPAT4	0	0	0	0	272	NA	-0.0299191	-0.0245202	0	0	0
AGPAT5	0	0	0	0	0	NA	0.0811931	0.0953189	0	0	0
AGPS	1	0	0	0	9	NA	-0.0117126	-0.00290891	0	0	0
AGR2	0	0	0	0	654	NA	-0.00803327	-0.00542613	0	0	0
AGR3	0	0	0	0	976	NA	0.103733	0.0979188	0	0	0
AGRN	0	0	0	1	26	0	-0.211512	-0.195296	0	0	0
AGRP	0	0	0	0	1142	NA	-0.00415101	-0.00253639	0	0	0
AGT	0	0	0	0	883	NA	-0.0534652	-0.0430621	0	0	0
AGTPBP1	0	0	0	0	3	NA	0.217576	0.201043	0	0	0
AGTR1	0	0	0	0	1036	NA	-0.113834	-0.100961	0	0	0
AGTR2	0	0	0	0	1147	NA	NA	NA	0	0	0
AGTRAP	0	0	0	0	13	NA	0.0191783	0.0220811	0	0	0
AGXT	0	0	0	0	1120	NA	-0.07902	-0.0665381	0	0	0
AGXT2	0	0	0	0	1146	NA	-0.0122344	-0.0142961	0	0	0
AHCTF1	1	1	0	0	0	NA	-0.815995	-0.817657	1	0	1
AHCY	1	1	0	0	0	NA	-0.722293	-0.726755	1	0	1
AHCYL1	1	0	0	0	0	NA	-0.407763	-0.381686	1	0	1
AHCYL2	0	0	0	0	1	NA	-0.0296681	-0.0240662	0	0	0
AHDC1	0	0	0	0	13	NA	-0.0936434	-0.089726	0	0	0
AHI1	0	0	0	0	7	NA	-0.0597146	-0.0503868	0	0	0
AHNAK	0	0	0	0	52	NA	-0.160551	-0.156137	0	0	0
AHNAK2	0	0	0	0	305	NA	0.134432	0.120916	0	0	0
AHR	0	0	0	0	161	NA	0.00766483	0.0138735	0	0	0
AHRR	0	0	0	0	320	NA	-0.142294	-0.13535	0	0	0
AHSA1	0	0	0	0	0	NA	-0.1359	-0.127621	0	0	0
AHSA2	0	0	0	0	0	NA	-0.124094	-0.12274	0	0	0
AHSG	0	0	0	0	1113	NA	0.0351987	0.0358524	0	0	0
AHSP	0	0	0	0	1136	NA	-0.0526008	-0.0471592	0	0	0
AICDA	0	0	0	0	1107	NA	-0.0136536	-0.0131564	0	0	0
AIDA	0	0	0	0	0	NA	0.224498	0.218676	0	0	0
AIF1	0	0	0	0	1004	NA	-0.181593	-0.169815	0	0	0
AIF1L	0	0	0	0	326	NA	-0.176779	-0.163095	0	0	0
AIFM1	1	1	1	0	0	NA	NA	NA	0	0	0
AIFM2	0	0	0	0	88	NA	-0.0850436	-0.0795349	0	0	0
AIFM3	0	0	0	0	796	NA	-0.170993	-0.162203	0	0	0
AIG1	0	0	0	1	58	0	-0.0488833	-0.0431967	0	0	0
AIM2	0	0	0	0	837	NA	0.0143755	0.0105885	0	0	0
AIMP1	0	0	0	0	0	NA	-0.0864446	-0.084487	0	0	0
AIMP2	0	0	0	0	0	NA	-0.144321	-0.128341	0	0	0
AIP	1	0	0	0	0	NA	-0.24685	-0.22716	0	0	0
AIPL1	0	0	0	0	1145	NA	-0.0573089	-0.0495779	0	0	0
AIRE	0	0	0	0	1145	NA	0.0779268	0.0763063	0	0	0
AJAP1	0	0	0	3	1023	NA	-0.0320571	-0.0272026	0	0	0
AJUBA	0	0	0	1	107	0	-0.109121	-0.119612	0	0	0
AK1	0	0	0	0	14	NA	-0.193531	-0.186729	0	0	0
AK2	1	1	0	0	0	NA	0.003334	0.0181548	0	0	0
AK3	0	0	0	4	4	NA	0.0525811	0.0494588	0	0	0
AK4	0	0	0	0	119	NA	-0.205815	-0.196233	0	0	0
AK5	0	0	0	1	777	1	0.0132268	0.0110837	0	0	0
AK6	1	1	1	NA	NA	NA	-0.764523	-0.773894	1	0	1
AK7	0	0	0	0	815	NA	-0.087267	-0.0771613	0	0	0
AK8	0	0	0	0	972	NA	-0.0768086	-0.0684722	0	0	0
AK9	0	0	0	0	727	NA	0.0441271	0.0503107	0	0	0
AKAIN1	0	0	0	NA	NA	NA	NA	NA	0	0	0
AKAP1	0	0	0	0	0	NA	0.0355881	0.0322514	0	0	0
AKAP2	0	0	0	2	588	NA	-0.00441678	-0.00663873	0	0	0
AKAP3	0	0	0	0	992	NA	-0.0152103	-0.0106682	0	0	0
AKAP4	0	0	0	1	1153	1	NA	NA	0	0	0
AKAP5	0	0	0	0	637	NA	0.0206975	0.0120128	0	0	0
AKAP6	0	0	0	1	845	1	-0.0587858	-0.0492152	0	0	0
AKAP7	0	0	0	1	314	1	-0.109921	-0.0844079	0	0	0
AKAP8	0	0	0	0	0	NA	-0.0611421	-0.0549922	0	0	0
AKAP8L	0	0	0	0	0	NA	-0.106945	-0.10014	0	0	0
AKAP9	0	0	0	0	0	NA	0.00750167	0.00502775	0	0	0
AKAP10	0	0	0	1	3	0	-0.0581599	-0.0601962	0	0	0
AKAP11	0	0	0	0	1	NA	0.0403793	0.035493	0	0	0
AKAP12	0	0	0	0	237	NA	-0.0164283	-0.0148584	0	0	0
AKAP13	0	0	0	0	2	NA	-0.0364361	-0.0343812	0	0	0
AKAP14	0	0	0	0	1141	NA	NA	NA	0	0	0
AKAP17A	0	0	1	3	1157	NA	NA	NA	0	0	0
AKIP1	0	0	0	0	1	NA	-0.0600079	-0.0522289	0	0	0
AKIRIN1	0	0	0	0	0	NA	-0.288937	-0.286096	0	0	0
AKIRIN2	1	1	0	0	0	NA	-0.729842	-0.711776	1	0	1
AKNA	0	0	0	1	149	1	-0.0538757	-0.0552952	0	0	0
AKNAD1	0	0	0	0	1106	NA	0.0126359	0.00859109	0	0	0
AKR1A1	0	0	0	0	1	NA	-0.0675797	-0.0597551	0	0	0
AKR1B1	0	0	0	0	58	NA	0.264845	0.243376	0	0	0
AKR1B10	0	0	0	0	566	NA	0.0266807	0.0153655	0	0	0
AKR1B15	0	0	0	0	977	NA	0.0608634	0.0641854	0	0	0
AKR1C1	0	0	0	0	565	NA	-0.155728	-0.142261	0	0	0
AKR1C2	0	0	0	0	581	NA	0.182823	0.176002	0	0	0
AKR1C3	0	0	0	0	326	NA	0.0245439	0.0234577	0	0	0
AKR1C4	0	0	0	0	1066	NA	0.0463459	0.0414798	0	0	0
AKR1D1	0	0	0	0	1148	NA	-0.0146393	-0.0032012	0	0	0
AKR1E2	0	0	0	0	607	NA	0.0773461	0.0766852	0	0	0
AKR7A2	0	0	0	0	0	NA	-0.049765	-0.0472774	0	0	0
AKR7A3	0	0	0	0	559	NA	-0.300017	-0.283798	0	0	0
AKR7L	0	0	0	0	837	NA	NA	NA	0	0	0
AKT1	0	0	0	0	0	NA	-0.0257312	-0.0106698	0	0	0
AKT1S1	0	0	0	0	0	NA	0.0183552	0.0131378	0	0	0
AKT2	0	0	1	0	0	NA	-0.167228	-0.147152	0	0	0
AKT3	0	0	0	0	295	NA	0.0981174	0.0988742	0	0	0
AKTIP	0	0	0	1	8	0	-0.100373	-0.0861168	0	0	0
ALAD	1	0	0	0	0	NA	-0.0944601	-0.0739073	0	0	0
ALAS1	1	0	0	0	0	NA	-0.117125	-0.0849291	0	0	0
ALAS2	0	0	0	0	1136	NA	NA	NA	0	0	0
ALB	0	0	0	0	1035	NA	0.060497	0.0563687	0	0	0
ALCAM	0	0	0	0	52	NA	-0.0151045	-0.00779816	0	0	0
ALDH1A1	0	0	0	0	472	NA	0.00989225	0.0103569	0	0	0
ALDH1A2	0	0	0	0	1030	NA	0.0186066	0.0186452	0	0	0
ALDH1A3	0	0	0	0	313	NA	0.130816	0.126146	0	0	0
ALDH1B1	0	0	1	0	10	NA	-0.0714669	-0.0622576	0	0	0
ALDH1L1	0	0	0	0	918	NA	-0.0931933	-0.0794818	0	0	0
ALDH1L2	0	0	1	0	513	NA	0.0346764	0.0297657	0	0	0
ALDH2	0	0	0	0	173	NA	-0.0526191	-0.0413367	0	0	0
ALDH3A1	0	0	0	2	768	NA	-0.104837	-0.0971587	0	0	0
ALDH3A2	0	0	0	0	31	NA	0.0641739	0.0564795	0	0	0
ALDH3B1	0	0	0	0	200	NA	NA	NA	0	0	0
ALDH3B2	0	0	0	0	892	NA	-0.125253	-0.109084	0	0	0
ALDH4A1	0	0	0	0	18	NA	-0.0455803	-0.0418761	0	0	0
ALDH5A1	0	0	0	0	100	NA	-0.038246	-0.0304655	0	0	0
ALDH6A1	0	0	0	0	13	NA	-0.122442	-0.113198	0	0	0
ALDH7A1	0	0	0	0	185	NA	-0.111137	-0.101432	0	0	0
ALDH8A1	0	0	0	0	1021	NA	-0.0812003	-0.0721438	0	0	0
ALDH9A1	0	0	0	0	0	NA	0.155807	0.15262	0	0	0
ALDH16A1	0	0	1	0	3	NA	-0.0338508	-0.0276876	0	0	0
ALDH18A1	1	1	0	0	0	NA	-0.298553	-0.263296	0	0	0
ALDOA	1	1	1	0	0	NA	-1.09438	-1.12255	1	0	1
ALDOB	0	0	0	0	1126	NA	-0.0284704	-0.0192932	0	0	0
ALDOC	0	0	0	0	139	NA	-0.174975	-0.16323	0	0	0
ALG1	1	1	1	0	0	NA	-0.822909	-0.84702	1	0	1
ALG1L	0	0	0	0	373	NA	-0.618379	-0.611577	0	0	0
ALG1L2	0	0	0	0	1045	NA	NA	NA	0	0	0
ALG2	1	0	1	0	0	NA	-1.11311	-1.10794	1	0	1
ALG3	0	0	0	0	0	NA	0.000611038	0.00133721	0	0	0
ALG5	0	1	0	0	0	NA	-0.21385	-0.199549	0	0	0
ALG6	0	0	0	0	0	NA	-0.25638	-0.247495	0	0	0
ALG8	0	0	1	0	0	NA	-0.338144	-0.324145	0	0	0
ALG9	0	0	0	0	16	NA	-0.120708	-0.103459	0	0	0
ALG10	0	0	1	0	8	NA	-0.0897071	-0.0877588	0	0	0
ALG10B	0	0	0	0	64	NA	0.011374	0.00951661	0	0	0
ALG11	1	1	1	0	65	NA	-1.15152	-1.159	0	0	0
ALG12	0	0	0	0	0	NA	-0.324991	-0.289344	0	0	0
ALG13	0	1	0	0	0	NA	NA	NA	0	0	0
ALG14	1	0	0	0	82	NA	-0.847779	-0.868193	0	0	0
ALK	0	0	0	2	1021	NA	-0.123172	-0.100905	0	0	0
ALKAL1	0	0	0	NA	NA	NA	NA	NA	0	0	0
ALKAL2	0	0	0	NA	NA	NA	NA	NA	0	0	0
ALKBH1	0	0	0	0	0	NA	-0.194466	-0.204302	0	0	0
ALKBH2	0	0	0	0	0	NA	0.0963437	0.0880875	0	0	0
ALKBH3	0	0	0	0	64	NA	-0.0321529	-0.0214061	0	0	0
ALKBH4	0	0	0	0	2	NA	-0.1241	-0.108838	0	0	0
ALKBH5	0	0	0	0	0	NA	-0.128365	-0.115765	0	0	0
ALKBH6	0	0	0	0	1	NA	-0.0248484	-0.0167032	0	0	0
ALKBH7	0	0	0	0	0	NA	-0.0958551	-0.0866908	0	0	0
ALKBH8	0	0	0	0	1	NA	-0.012284	-0.0123229	0	0	0
ALLC	0	0	0	1	1136	1	-0.0592345	-0.0490805	0	0	0
ALMS1	0	0	0	0	3	NA	0.00321774	-0.00652425	0	0	0
ALOX5	0	0	0	1	777	1	-0.0871888	-0.0795956	0	0	0
ALOX5AP	0	0	0	5	785	NA	0.123064	0.117453	0	0	0
ALOX12	0	0	0	0	954	NA	0.0659652	0.0574256	0	0	0
ALOX12B	0	0	0	0	1056	NA	0.0194343	0.0171321	0	0	0
ALOX15	0	0	0	23	1026	NA	-0.111259	-0.103312	0	0	0
ALOX15B	0	0	0	1	1106	1	0.10704	0.0975752	0	0	0
ALOXE3	0	0	0	0	961	NA	-0.143235	-0.137131	0	0	0
ALPI	0	0	0	0	1117	NA	0.0203059	0.00751861	0	0	0
ALPK1	0	0	0	0	207	NA	0.015489	0.0179031	0	0	0
ALPK2	0	0	0	3	765	NA	0.0835397	0.0744082	0	0	0
ALPK3	0	0	0	0	866	NA	0.0794001	0.0779223	0	0	0
ALPL	0	0	0	0	849	NA	0.0264272	0.0204217	0	0	0
ALPP	0	0	0	0	839	NA	0.101154	0.0865064	0	0	0
ALPPL2	0	0	0	0	927	NA	-0.0282922	-0.0288096	0	0	0
ALS2	0	0	0	0	1	NA	0.127264	0.122264	0	0	0
ALS2CL	0	0	0	0	457	NA	-0.0249394	-0.0297956	0	0	0
ALS2CR12	0	0	0	0	1102	NA	-0.0202639	-0.0166868	0	0	0
ALX1	0	0	0	0	816	NA	-0.125865	-0.114139	0	0	0
ALX3	0	0	1	0	36	NA	-0.301961	-0.3165	0	0	0
ALX4	0	0	0	1	945	1	-0.102629	-0.0888055	0	0	0
ALYREF	1	0	0	0	0	NA	-0.581128	-0.57207	1	0	1
AMACR	0	0	0	0	14	NA	0.0387558	0.0438713	0	0	0
AMBN	0	0	0	0	1114	NA	-0.0577967	-0.0496807	0	0	0
AMBP	0	0	0	0	960	NA	-0.10696	-0.0983432	0	0	0
AMBRA1	0	0	0	0	0	NA	-0.108153	-0.140917	0	0	0
AMD1	1	1	0	0	0	NA	-0.301033	-0.281717	0	0	0
AMDHD1	0	0	0	0	817	NA	-0.0469173	-0.0413322	0	0	0
AMDHD2	0	0	0	0	3	NA	-0.00192778	-0.000539506	0	0	0
AMELX	0	0	0	1	1149	1	NA	NA	0	0	0
AMELY	0	0	0	0	1156	NA	NA	NA	0	0	0
AMER1	0	0	0	2	52	NA	NA	NA	0	1	0
AMER2	0	0	0	0	1084	NA	-0.232353	-0.228953	0	0	0
AMER3	0	0	1	0	1092	NA	-0.0587257	-0.0513922	0	0	0
AMFR	0	0	0	0	0	NA	-0.21684	-0.188818	0	0	0
AMH	0	0	0	0	385	NA	0.0299244	0.0233335	0	0	0
AMHR2	1	0	1	0	1117	NA	-0.0619416	-0.0560782	0	0	0
AMIGO1	0	0	0	0	362	NA	0.0177784	0.0167847	0	0	0
AMIGO2	0	0	0	0	274	NA	0.0919275	0.0847232	0	0	0
AMIGO3	0	0	0	NA	NA	NA	0.0444794	0.0409681	0	0	0
AMMECR1	0	1	0	1	5	0	NA	NA	0	0	0
AMMECR1L	0	0	0	0	0	NA	-0.0108618	-0.00536543	0	0	0
AMN	0	0	0	1	807	0	0.0332459	0.0280563	0	0	0
AMN1	0	0	0	0	32	NA	0.0457137	0.0422144	0	0	0
AMOT	0	0	0	0	445	NA	NA	NA	0	0	0
AMOTL1	0	0	0	0	154	NA	0.0269463	0.0266307	0	0	0
AMOTL2	0	0	0	0	185	NA	0.068991	0.0499078	0	0	0
AMPD1	0	0	0	0	1116	NA	-0.0409539	-0.0324741	0	0	0
AMPD2	0	0	0	0	1	NA	0.0144615	0.00731533	0	0	0
AMPD3	0	0	0	0	362	NA	-0.0268197	-0.016217	0	0	0
AMPH	0	0	0	0	876	NA	-0.0109897	-0.00626876	0	0	0
AMT	0	0	0	0	151	NA	0.0663212	0.0680725	0	0	0
AMTN	0	0	0	0	1030	NA	0.0521646	0.0477162	0	0	0
AMY1A	0	0	0	NA	NA	NA	0.121174	0.117341	0	0	0
AMY1B	0	0	0	NA	NA	NA	NA	NA	0	0	0
AMY1C	0	0	0	NA	NA	NA	NA	NA	0	0	0
AMY2A	0	0	0	0	1148	NA	-0.254187	-0.250346	0	0	0
AMY2B	0	0	0	0	758	NA	-0.148971	-0.142263	0	0	0
AMZ1	0	0	0	0	1003	NA	-0.114015	-0.101555	0	0	0
AMZ2	0	0	0	0	2	NA	0.129374	0.123386	0	0	0
ANAPC1	0	1	1	0	0	NA	-0.782968	-0.77939	1	0	1
ANAPC2	1	0	1	0	0	NA	-1.0592	-1.06088	1	0	1
ANAPC4	1	1	1	0	0	NA	-1.03111	-1.03361	1	0	1
ANAPC5	1	1	1	0	0	NA	-0.728471	-0.736149	1	0	1
ANAPC7	0	0	0	0	0	NA	-0.144063	-0.136439	0	0	0
ANAPC10	1	1	1	0	0	NA	-0.441748	-0.445591	1	0	1
ANAPC11	1	0	1	0	0	NA	-1.24868	-1.24705	1	0	1
ANAPC13	0	1	0	0	0	NA	-0.595689	-0.606037	1	0	1
ANAPC15	1	1	1	0	0	NA	-0.635902	-0.628587	1	0	1
ANAPC16	0	0	0	0	1	NA	0.0119712	0.0089217	0	0	0
ANG	0	0	0	0	1140	NA	-0.150173	-0.138065	0	0	0
ANGEL1	0	0	0	0	0	NA	-0.0461062	-0.0416021	0	0	0
ANGEL2	0	0	1	0	0	NA	-0.0329307	-0.0217083	0	0	0
ANGPT1	0	0	0	0	715	NA	-0.00339335	0.00448699	0	0	0
ANGPT2	0	0	0	1	1054	1	-0.0250327	-0.0202541	0	0	0
ANGPT4	0	0	0	0	1123	NA	0.245792	0.22478	0	0	0
ANGPTL1	0	0	0	0	1059	NA	0.0258497	0.0281354	0	0	0
ANGPTL2	0	0	0	0	745	NA	0.0738431	0.0677455	0	0	0
ANGPTL3	0	0	0	0	1142	NA	-0.0148689	-0.0128802	0	0	0
ANGPTL4	0	0	0	0	535	NA	-0.00375798	-0.000969508	0	0	0
ANGPTL5	0	0	0	1	1144	1	0.0727286	0.0729473	0	0	0
ANGPTL6	0	0	0	0	969	NA	-0.124689	-0.110581	0	0	0
ANGPTL7	0	0	0	0	1128	NA	-0.0413607	-0.0442841	0	0	0
ANGPTL8	0	0	0	NA	NA	NA	NA	NA	0	0	0
ANHX	0	0	0	1	1156	1	-0.106671	-0.0933934	0	0	0
ANK1	0	0	0	1	732	0	0.0596003	0.0547896	0	0	0
ANK2	0	0	0	0	602	NA	0.118002	0.103423	0	0	0
ANK3	0	0	0	1	509	0	-0.0137614	-0.0150579	0	0	0
ANKAR	0	0	0	0	804	NA	0.11586	0.10862	0	0	0
ANKDD1A	1	0	0	0	167	NA	-0.041036	-0.0361619	0	0	0
ANKDD1B	0	0	0	NA	NA	NA	0.110577	0.11564	0	0	0
ANKEF1	0	0	0	0	210	NA	0.0866764	0.0881435	0	0	0
ANKFN1	0	0	0	0	1081	NA	-0.00692223	-0.0119635	0	0	0
ANKFY1	1	0	0	2	2	NA	-0.0669681	-0.060608	0	0	0
ANKH	0	0	0	0	39	NA	-0.102751	-0.0818947	0	0	0
ANKHD1	0	0	0	0	0	NA	-0.136253	-0.131161	0	0	0
ANKIB1	0	0	0	0	0	NA	-0.0622225	-0.052249	0	0	0
ANKK1	0	0	0	0	1090	NA	-0.010443	-0.00472067	0	0	0
ANKLE1	0	0	0	0	593	NA	-0.149093	-0.137867	0	0	0
ANKLE2	0	1	1	0	0	NA	-1.40806	-1.40026	1	0	1
ANKMY1	0	0	0	0	8	NA	0.0864388	0.0847019	0	0	0
ANKMY2	0	0	0	0	9	NA	-0.0751536	-0.0624635	0	0	0
ANKRA2	0	0	0	0	0	NA	-0.126653	-0.11798	0	0	0
ANKRD1	0	0	1	0	490	NA	0.0550138	0.0579178	0	0	0
ANKRD2	0	0	0	0	814	NA	0.00699729	0.00220217	0	0	0
ANKRD6	0	0	0	0	523	NA	-0.00847276	-0.00106262	0	0	0
ANKRD7	0	0	0	0	876	NA	0.00856918	0.00876884	0	0	0
ANKRD9	0	0	0	0	65	NA	-0.0144759	-0.00959596	0	0	0
ANKRD10	0	0	1	0	0	NA	-0.033489	-0.0164423	0	0	0
ANKRD11	1	0	1	0	2	NA	-0.409427	-0.39788	1	0	1
ANKRD12	0	0	0	0	3	NA	0.00845592	0.016926	0	0	0
ANKRD13A	0	0	0	0	0	NA	-0.0613334	-0.0614129	0	0	0
ANKRD13B	0	0	0	0	14	NA	0.134728	0.120606	0	0	0
ANKRD13C	0	0	0	0	0	NA	-0.0468345	-0.0350776	0	0	0
ANKRD13D	0	0	0	0	0	NA	0.0678819	0.0650136	0	0	0
ANKRD16	0	0	0	0	4	NA	-0.0987249	-0.0937824	0	0	0
ANKRD17	0	1	0	0	0	NA	-0.280553	-0.282151	0	0	0
ANKRD18A	0	0	0	0	461	NA	0.0578187	0.0548634	0	0	0
ANKRD18B	0	0	0	0	552	NA	NA	NA	0	0	0
ANKRD20A1	0	0	0	0	995	NA	NA	NA	0	0	0
ANKRD20A2	1	0	0	NA	NA	NA	-0.807123	-0.810183	0	0	0
ANKRD20A3	1	0	0	NA	NA	NA	NA	NA	0	0	0
ANKRD20A4	1	0	0	0	1043	NA	NA	NA	0	0	0
ANKRD22	0	0	0	4	770	NA	-0.202051	-0.181124	0	0	0
ANKRD23	0	0	0	0	676	NA	-0.155718	-0.148907	0	0	0
ANKRD24	0	0	0	0	857	NA	-0.222825	-0.214523	0	0	0
ANKRD26	0	0	0	0	14	NA	0.172992	0.160912	0	0	0
ANKRD27	0	0	0	0	0	NA	0.00390796	0.00227079	0	0	0
ANKRD28	0	0	0	0	0	NA	0.126298	0.125495	0	0	0
ANKRD29	0	0	0	0	643	NA	0.101993	0.0971578	0	0	0
ANKRD30A	0	0	0	1	1110	1	-0.0269003	-0.0261727	0	0	0
ANKRD30B	0	0	0	0	1035	NA	-0.0323228	-0.0228195	0	0	0
ANKRD30BL	0	0	0	0	1135	NA	NA	NA	0	0	0
ANKRD31	0	0	0	0	1139	NA	-0.261826	-0.254323	0	0	0
ANKRD33	0	0	0	0	1135	NA	-0.0698848	-0.0634254	0	0	0
ANKRD33B	0	0	0	0	583	NA	-0.0300439	-0.0209887	0	0	0
ANKRD34A	0	0	0	0	552	NA	-0.11379	-0.101651	0	0	0
ANKRD34B	0	0	0	0	1023	NA	-0.0659142	-0.0636522	0	0	0
ANKRD34C	0	0	0	0	1146	NA	0.0326074	0.0294775	0	0	0
ANKRD35	0	0	1	0	994	NA	-0.143676	-0.136815	0	0	0
ANKRD36	0	0	0	0	46	NA	-0.447499	-0.439983	0	0	0
ANKRD36B	0	0	0	0	51	NA	NA	NA	0	0	0
ANKRD36C	0	0	0	NA	NA	NA	NA	NA	0	0	0
ANKRD37	0	0	0	0	78	NA	0.034435	0.0362979	0	0	0
ANKRD39	0	0	0	0	0	NA	-0.121692	-0.114455	0	0	0
ANKRD40	0	0	0	0	0	NA	-0.16712	-0.151304	0	0	0
ANKRD42	0	0	0	0	16	NA	-0.00146397	0.00104097	0	0	0
ANKRD44	0	0	0	0	498	NA	-0.052058	-0.0481642	0	0	0
ANKRD45	0	0	0	0	990	NA	0.136014	0.130267	0	0	0
ANKRD46	0	0	0	0	0	NA	0.0583093	0.0569041	0	0	0
ANKRD49	0	0	0	0	0	NA	-0.503219	-0.511258	0	0	0
ANKRD50	0	0	0	0	39	NA	-0.00608131	-0.0061835	0	0	0
ANKRD52	1	0	0	0	2	NA	-0.180229	-0.177801	0	0	0
ANKRD53	0	0	0	0	1126	NA	-0.0777492	-0.0714214	0	0	0
ANKRD54	0	0	0	0	0	NA	-0.256193	-0.249424	0	0	0
ANKRD55	0	0	0	0	1099	NA	-0.0300913	-0.0224007	0	0	0
ANKRD60	0	0	0	NA	NA	NA	NA	NA	0	0	0
ANKRD61	0	0	0	NA	NA	NA	0.0705526	0.0710051	0	0	0
ANKRD62	0	0	0	NA	NA	NA	0.0331129	0.0313972	0	0	0
ANKRD63	0	0	0	0	1083	NA	NA	NA	0	0	0
ANKRD65	0	0	0	1	897	NA	-0.0238037	-0.0132436	0	0	0
ANKRD66	0	0	0	0	1155	NA	0.0541035	0.0556378	0	0	0
ANKS1A	0	0	0	0	0	NA	0.076668	0.0629305	0	0	0
ANKS1B	0	0	0	5	1030	NA	0.0857171	0.0815126	0	0	0
ANKS3	0	0	0	2	2	NA	-0.0932567	-0.0918119	0	0	0
ANKS4B	0	0	0	0	1046	NA	0.0432358	0.0452409	0	0	0
ANKS6	0	0	0	1	53	0	-0.358251	-0.370713	0	0	0
ANKUB1	0	0	0	0	1133	NA	NA	NA	0	0	0
ANKZF1	0	0	0	0	0	NA	-0.0547173	-0.0489864	0	0	0
ANLN	1	1	0	0	0	NA	-0.503018	-0.501257	1	0	1
ANO1	0	0	0	0	719	NA	-0.0571036	-0.0534054	0	0	0
ANO2	0	0	0	0	1035	NA	NA	NA	0	0	0
ANO3	0	0	0	0	1069	NA	0.0695015	0.073086	0	0	0
ANO4	0	0	0	0	972	NA	-0.110324	-0.106177	0	0	0
ANO5	0	0	0	0	824	NA	-0.0236289	-0.0163767	0	0	0
ANO6	0	0	0	1	11	0	-0.0143052	-0.00470148	0	0	0
ANO7	0	0	0	0	920	NA	0.0420192	0.042433	0	0	0
ANO8	0	0	0	0	13	NA	0.00421922	-0.0048857	0	0	0
ANO9	0	0	0	0	521	NA	0.0946519	0.0933063	0	0	0
ANO10	0	0	0	0	34	NA	0.158213	0.141695	0	0	0
ANOS1	0	0	0	NA	NA	NA	NA	NA	0	0	0
ANP32A	0	0	1	0	1	NA	-0.153169	-0.142811	0	0	0
ANP32B	0	0	0	0	0	NA	-0.0472566	-0.0415127	0	0	0
ANP32D	0	0	0	0	1153	NA	-0.046359	-0.0474657	0	0	0
ANP32E	0	0	0	0	0	NA	-0.230218	-0.211954	0	0	0
ANPEP	0	0	0	2	694	NA	-0.0572761	-0.0463275	0	0	0
ANTXR1	0	0	0	0	301	NA	0.0377045	0.0392379	0	0	0
ANTXR2	0	0	0	0	233	NA	0.113473	0.106952	0	0	0
ANTXRL	0	0	0	NA	NA	NA	-0.225679	-0.210205	0	0	0
ANXA1	0	0	0	0	92	NA	0.116826	0.108331	0	0	0
ANXA2	0	0	0	0	3	NA	0.0630074	0.0682515	0	0	0
ANXA2R	0	0	0	0	352	NA	-0.0871079	-0.0684816	0	0	0
ANXA3	0	0	0	0	360	NA	0.0808453	0.0757155	0	0	0
ANXA4	0	0	0	0	20	NA	0.0828136	0.0768684	0	0	0
ANXA5	0	0	0	0	4	NA	0.0925621	0.0889489	0	0	0
ANXA6	0	0	0	0	106	NA	-0.0489505	-0.0350224	0	0	0
ANXA7	0	0	0	0	0	NA	-0.104148	-0.0981923	0	0	0
ANXA8	0	0	0	NA	NA	NA	-0.0359742	-0.0337964	0	0	0
ANXA8L1	0	0	0	NA	NA	NA	0.067617	0.0766199	0	0	0
ANXA9	0	0	0	0	269	NA	-0.207078	-0.19867	0	0	0
ANXA10	0	0	0	0	892	NA	0.0195009	0.0257016	0	0	0
ANXA11	0	0	0	0	3	NA	-0.0906797	-0.0792779	0	0	0
ANXA13	0	0	0	0	1034	NA	0.000684151	0.0095799	0	0	0
AOAH	0	0	0	0	1012	NA	0.215492	0.20428	0	0	0
AOC1	0	0	0	0	951	NA	-0.076158	-0.0748447	0	0	0
AOC2	0	0	0	0	450	NA	-0.166324	-0.155704	0	0	0
AOC3	0	0	0	0	828	NA	-0.176849	-0.164041	0	0	0
AOX1	0	0	0	0	691	NA	0.097138	0.0945496	0	0	0
AP1AR	0	0	0	0	0	NA	0.0572594	0.0622415	0	0	0
AP1B1	0	0	0	0	0	NA	-0.0857599	-0.0708614	0	0	0
AP1G1	0	0	0	0	0	NA	-0.134885	-0.112299	0	0	0
AP1G2	0	0	0	0	15	NA	-0.299285	-0.27862	0	0	0
AP1M1	0	0	0	0	0	NA	-0.132863	-0.11005	0	0	0
AP1M2	0	0	0	0	448	NA	-0.0608899	-0.0570142	0	0	0
AP1S1	0	0	0	0	2	NA	-0.15614	-0.134906	0	0	0
AP1S2	0	0	0	0	8	NA	NA	NA	0	0	0
AP1S3	0	0	0	0	105	NA	-0.171632	-0.162554	0	0	0
AP2A1	0	0	0	1	0	0	-0.0501903	-0.0343972	0	0	0
AP2A2	0	0	0	0	0	NA	0.198898	0.189092	0	0	0
AP2B1	0	0	0	0	0	NA	-0.076785	-0.0553464	0	0	0
AP2M1	1	1	0	0	0	NA	-0.647747	-0.665614	1	0	1
AP2S1	1	0	0	0	0	NA	-0.704944	-0.747255	1	0	1
AP3B1	0	0	0	0	0	NA	-0.222739	-0.207908	0	0	0
AP3B2	0	0	0	0	819	NA	-0.0207208	-0.0104073	0	0	0
AP3D1	0	0	1	0	0	NA	-0.0338947	-0.0295641	0	0	0
AP3M1	0	0	0	1	1	NA	-0.099224	-0.0936715	0	0	0
AP3M2	0	0	0	0	4	NA	-0.204136	-0.191404	0	0	0
AP3S1	0	0	0	0	1	NA	-0.122719	-0.118067	0	0	0
AP3S2	0	0	0	0	8	NA	-0.103448	-0.0764659	0	0	0
AP4B1	0	0	0	0	0	NA	0.0149055	0.00983119	0	0	0
AP4E1	0	0	0	0	0	NA	-0.0599176	-0.0426021	0	0	0
AP4M1	0	0	1	0	0	NA	0.0946883	0.0883874	0	0	0
AP4S1	0	0	0	0	120	NA	-0.220292	-0.192002	0	0	0
AP5B1	0	0	0	0	7	NA	-0.0423063	-0.033537	0	0	0
AP5M1	0	0	0	0	0	NA	0.0633015	0.0640428	0	0	0
AP5S1	0	0	0	0	0	NA	0.0480683	0.0427039	0	0	0
AP5Z1	0	0	0	0	1	NA	-0.00946195	-0.00807437	0	0	0
APAF1	0	0	0	0	9	NA	-0.0519117	-0.0382964	0	0	0
APBA1	0	0	0	0	707	NA	-0.0249909	-0.0220521	0	0	0
APBA2	0	0	0	1	477	0	-0.0587564	-0.0515257	0	0	0
APBA3	0	0	0	0	0	NA	0.1093	0.0961991	0	0	0
APBB1	0	0	0	0	301	NA	0.00127444	-0.00433498	0	0	0
APBB1IP	0	0	0	0	826	NA	0.078943	0.0788831	0	0	0
APBB2	0	0	0	1	76	0	0.0279819	0.0267457	0	0	0
APC	0	0	1	0	4	NA	-0.367229	-0.361267	0	1	0
APC2	0	0	0	0	955	NA	-0.138927	-0.130738	0	0	0
APCDD1	0	0	0	1	849	0	0.169694	0.158363	0	0	0
APCDD1L	0	0	0	0	868	NA	0.123878	0.129608	0	0	0
APCS	0	0	0	0	1143	NA	-0.147663	-0.13814	0	0	0
APEH	0	0	0	0	0	NA	-0.142796	-0.139792	0	0	0
APELA	0	0	0	NA	NA	NA	NA	NA	0	0	0
APEX1	0	1	0	0	0	NA	-0.0509353	-0.035771	0	0	0
APEX2	1	1	0	0	2	NA	NA	NA	0	0	0
APH1A	0	0	1	0	0	NA	-0.0215754	-0.0180206	0	0	0
APH1B	0	0	0	0	122	NA	-0.0220366	-0.0203766	0	0	0
API5	0	0	0	0	1	NA	-0.275841	-0.264122	0	0	0
APIP	0	0	0	0	2	NA	-0.0123547	-0.0113909	0	0	0
APLF	0	0	0	0	423	NA	0.0236474	0.0233444	0	0	0
APLN	0	0	0	0	709	NA	NA	NA	0	0	0
APLNR	0	0	0	0	1113	NA	-0.150828	-0.140138	0	0	0
APLP1	0	0	0	1	249	0	-0.155232	-0.133522	0	0	0
APLP2	0	0	0	0	0	NA	0.125399	0.118175	0	0	0
APMAP	0	0	0	0	0	NA	-0.0146556	-0.00508696	0	0	0
APOA1	0	0	0	0	1072	NA	-0.0324713	-0.0278705	0	0	0
APOA2	0	0	0	0	1094	NA	-0.0108802	-0.0114161	0	0	0
APOA4	0	0	0	0	1133	NA	0.0681443	0.0664378	0	0	0
APOA5	0	0	0	0	1152	NA	-0.0431527	-0.0341016	0	0	0
APOB	0	0	0	0	1133	NA	0.128872	0.122213	0	0	0
APOBEC1	0	0	0	0	1098	NA	-0.09221	-0.080693	0	0	0
APOBEC2	0	0	1	0	1096	NA	-0.0861662	-0.0801843	0	0	0
APOBEC3A	0	0	0	1	933	1	0.0243395	0.0239224	0	0	0
APOBEC3B	0	0	0	14	165	NA	-0.113777	-0.104428	0	1	0
APOBEC3C	0	0	0	0	123	NA	0.0339898	0.0348007	0	0	0
APOBEC3D	0	0	0	0	283	NA	-0.138403	-0.133508	0	0	0
APOBEC3F	0	0	0	0	200	NA	0.0151794	0.0124187	0	0	0
APOBEC3G	0	0	0	0	448	NA	-0.142818	-0.133548	0	0	0
APOBEC3H	0	0	0	0	981	NA	0.00458528	0.00355766	0	0	0
APOBEC4	0	0	0	0	1150	NA	0.087858	0.0833988	0	0	0
APOBR	0	0	0	0	953	NA	-0.0436992	-0.0416852	0	0	0
APOC1	0	0	0	0	435	NA	-0.252033	-0.25088	0	0	0
APOC2	0	0	0	0	1136	NA	-0.0722525	-0.0630021	0	0	0
APOC3	0	0	0	0	1132	NA	0.0395339	0.0394596	0	0	0
APOC4	0	0	0	NA	NA	NA	0.0367669	0.0379508	0	0	0
APOD	0	0	0	0	903	NA	-0.0817188	-0.0778189	0	0	0
APOE	0	0	0	0	292	NA	-0.095485	-0.090468	0	0	0
APOF	0	0	0	0	1144	NA	-0.101374	-0.0930379	0	0	0
APOH	0	0	0	0	1086	NA	0.0126431	0.0113485	0	0	0
APOL1	0	0	0	1	280	1	0.0140762	0.0163605	0	0	0
APOL2	0	0	0	0	15	NA	-0.0035006	0.00373295	0	0	0
APOL3	0	0	0	1	592	NA	0.0646613	0.0627428	0	0	0
APOL4	0	0	0	4	1033	NA	NA	NA	0	0	0
APOL5	0	0	0	0	1148	NA	-0.0678539	-0.0641878	0	0	0
APOL6	0	0	0	0	180	NA	0.0921253	0.0806631	0	0	0
APOLD1	0	0	0	2	133	NA	-0.12883	-0.132424	0	0	0
APOM	0	0	0	0	137	NA	-0.0701249	-0.0652394	0	0	0
APOO	0	0	0	0	0	NA	NA	NA	0	0	0
APOOL	0	0	0	2	22	NA	NA	NA	0	0	0
APOPT1	0	0	0	0	0	NA	-0.095991	-0.0908756	0	0	0
APP	0	0	0	1	16	0	-0.00718261	0.00398432	0	0	0
APPBP2	0	0	0	0	0	NA	0.0225908	0.0287334	0	0	0
APPL1	0	0	0	0	1	NA	0.00709651	0.00552998	0	0	0
APPL2	0	0	0	0	0	NA	0.114668	0.108449	0	0	0
APRT	1	0	0	0	1	NA	-0.207679	-0.201466	0	0	0
APTX	0	0	0	0	0	NA	-0.0375748	-0.0278159	0	0	0
AQP1	0	0	0	0	1042	NA	0.0664226	0.0679168	0	0	0
AQP2	0	0	0	0	1137	NA	-0.116496	-0.106941	0	0	0
AQP3	0	1	0	0	415	NA	-0.114295	-0.10611	0	0	0
AQP4	0	0	0	2	1108	NA	0.078904	0.0728572	0	0	0
AQP5	0	0	0	0	1010	NA	-0.0464242	-0.0462014	0	0	0
AQP6	0	0	0	0	1133	NA	-0.12669	-0.115031	0	0	0
AQP7	0	0	0	0	1076	NA	-0.74289	-0.744947	0	0	0
AQP8	0	0	0	0	1151	NA	0.0700257	0.0684767	0	0	0
AQP9	0	0	0	0	1130	NA	-0.142148	-0.1262	0	0	0
AQP10	0	0	0	0	1113	NA	-0.177593	-0.162804	0	0	0
AQP11	0	0	0	0	253	NA	0.119031	0.102932	0	0	0
AQP12A	0	0	0	0	1151	NA	NA	NA	0	0	0
AQP12B	0	0	0	0	1146	NA	-0.157825	-0.160526	0	0	0
AQR	1	1	1	0	0	NA	-0.820554	-0.827862	1	0	1
AR	0	0	0	0	862	NA	NA	NA	0	0	0
ARAF	0	0	0	0	0	NA	NA	NA	0	0	0
ARAP1	0	0	0	0	0	NA	-0.0375603	-0.0387376	0	0	0
ARAP2	0	0	0	0	372	NA	0.117016	0.11468	0	0	0
ARAP3	0	0	0	0	376	NA	0.06226	0.060497	0	0	0
ARC	0	0	0	0	896	NA	0.106004	0.0994545	0	0	0
ARCN1	1	0	1	0	0	NA	-0.960183	-0.953014	1	0	1
AREG	0	0	0	0	554	NA	0.146264	0.147577	0	0	0
AREL1	0	0	0	0	0	NA	-0.223314	-0.214042	0	0	0
ARF1	0	0	0	0	0	NA	-0.346075	-0.319857	0	0	0
ARF3	0	0	0	0	42	NA	-0.242341	-0.228052	0	0	0
ARF4	0	1	1	0	0	NA	-0.576079	-0.550537	1	0	1
ARF5	0	0	0	0	0	NA	-0.0290757	-0.0212981	0	0	0
ARF6	0	0	0	0	0	NA	-0.274601	-0.259565	0	0	0
ARFGAP1	0	0	0	0	0	NA	0.0135993	0.0130695	0	0	0
ARFGAP2	0	0	0	0	0	NA	-0.10883	-0.0984057	0	0	0
ARFGAP3	0	0	0	0	1	NA	0.109814	0.107226	0	0	0
ARFGEF1	0	0	0	0	0	NA	-0.113002	-0.0957128	0	0	0
ARFGEF2	0	0	0	0	0	NA	-0.0285121	-0.0245978	0	0	0
ARFGEF3	0	0	0	NA	NA	NA	NA	NA	0	0	0
ARFIP1	0	0	0	1	2	0	0.0748479	0.0685539	0	0	0
ARFIP2	0	0	0	1	1	0	-0.0723784	-0.0620389	0	0	0
ARFRP1	0	0	0	0	0	NA	-0.56163	-0.563978	0	0	0
ARG1	0	0	0	1	1143	1	0.111713	0.102267	0	0	0
ARG2	0	0	0	0	68	NA	0.0519632	0.0596305	0	0	0
ARGFX	0	0	0	0	1150	NA	-0.520627	-0.496068	0	0	0
ARGLU1	0	0	0	0	0	NA	-0.700705	-0.682662	0	0	0
ARHGAP1	1	1	0	0	0	NA	-0.143272	-0.11557	0	0	0
ARHGAP4	0	0	0	0	398	NA	NA	NA	0	0	0
ARHGAP5	0	0	0	0	29	NA	-0.146385	-0.135756	0	0	0
ARHGAP6	0	0	0	6	966	NA	NA	NA	0	0	0
ARHGAP8	0	0	0	0	940	NA	-0.0601784	-0.0538714	0	0	0
ARHGAP9	0	0	0	0	914	NA	-0.280694	-0.270279	0	0	0
ARHGAP10	0	0	0	1	101	1	0.174821	0.162886	0	0	0
ARHGAP11A	0	0	0	0	0	NA	-0.238636	-0.224938	0	0	0
ARHGAP11B	0	0	0	0	8	NA	-0.328671	-0.307876	0	0	0
ARHGAP12	0	0	0	0	2	NA	0.031277	0.0343454	0	0	0
ARHGAP15	0	0	0	1	955	1	-0.0136527	-0.0128686	0	0	0
ARHGAP17	0	0	0	0	1	NA	0.0388393	0.0398657	0	0	0
ARHGAP18	0	0	0	0	86	NA	0.0776233	0.0727623	0	0	0
ARHGAP19	0	0	0	0	0	NA	-0.0464856	-0.0374823	0	0	0
ARHGAP20	0	0	0	0	934	NA	0.122833	0.118863	0	0	0
ARHGAP21	0	0	1	0	27	NA	0.0009978	0.0140612	0	0	0
ARHGAP22	0	0	0	0	622	NA	0.0231909	0.0219938	0	0	0
ARHGAP23	0	0	0	0	150	NA	-0.288412	-0.280592	0	0	0
ARHGAP24	0	0	0	0	550	NA	0.104625	0.0988948	0	0	0
ARHGAP25	0	0	0	0	850	NA	-0.0493254	-0.0396627	0	0	0
ARHGAP26	0	0	0	0	161	NA	0.136818	0.129292	0	1	0
ARHGAP27	0	0	0	0	131	NA	-0.081378	-0.0717102	0	0	0
ARHGAP28	0	0	0	1	859	1	0.0785898	0.0773308	0	0	0
ARHGAP29	0	0	0	0	296	NA	-0.0998423	-0.0680577	0	0	0
ARHGAP30	0	0	0	0	643	NA	-0.00800357	-0.00283995	0	0	0
ARHGAP31	0	0	0	0	491	NA	-0.0382987	-0.0306235	0	0	0
ARHGAP32	0	0	0	0	121	NA	0.104853	0.0991534	0	0	0
ARHGAP33	0	0	0	0	43	NA	-0.0490519	-0.0432643	0	0	0
ARHGAP35	0	0	0	1	0	0	0.244642	0.225513	0	0	0
ARHGAP36	0	0	0	0	1120	NA	NA	NA	0	0	0
ARHGAP39	0	0	0	0	132	NA	0.0161809	0.0203527	0	0	0
ARHGAP40	0	0	0	0	898	NA	NA	NA	0	0	0
ARHGAP42	0	0	0	1	305	0	NA	NA	0	0	0
ARHGAP44	0	0	0	2	627	NA	0.217629	0.20865	0	0	0
ARHGAP45	0	0	0	NA	NA	NA	NA	NA	0	0	0
ARHGDIA	0	0	0	0	0	NA	-0.144081	-0.13667	0	0	0
ARHGDIB	0	0	0	0	180	NA	0.119381	0.115613	0	0	0
ARHGDIG	0	0	0	1	829	1	-0.00673205	-0.00727476	0	0	0
ARHGEF1	0	0	0	0	0	NA	-0.0284775	-0.0327584	0	0	0
ARHGEF2	0	0	0	0	0	NA	-0.102976	-0.0903392	0	0	0
ARHGEF3	0	0	0	0	91	NA	0.0211912	0.01723	0	0	0
ARHGEF4	0	0	0	0	587	NA	0.0190014	0.019875	0	0	0
ARHGEF5	0	0	0	0	382	NA	-0.238479	-0.222088	0	0	0
ARHGEF6	0	0	0	0	570	NA	NA	NA	0	0	0
ARHGEF7	0	0	0	0	0	NA	-0.41694	-0.382558	0	0	0
ARHGEF9	0	0	0	0	63	NA	NA	NA	0	0	0
ARHGEF10	0	0	0	6	162	NA	0.0577542	0.0604276	0	0	0
ARHGEF10L	0	0	0	1	191	0	0.0189454	0.0225473	0	0	0
ARHGEF11	0	0	0	0	41	NA	-0.203587	-0.186067	0	0	0
ARHGEF12	0	0	0	0	31	NA	0.08988	0.0896811	0	1	0
ARHGEF15	0	0	1	0	1149	NA	0.0194986	0.0192661	0	0	0
ARHGEF16	0	0	0	1	425	1	-0.119259	-0.108502	0	0	0
ARHGEF17	0	0	0	0	131	NA	-0.0180369	-0.0208352	0	0	0
ARHGEF18	0	0	0	0	750	NA	0.0755479	0.0704413	0	0	0
ARHGEF19	0	0	0	0	80	NA	-0.0892578	-0.0864434	0	0	0
ARHGEF25	0	0	0	0	247	NA	-0.0758003	-0.0742109	0	0	0
ARHGEF26	0	0	0	0	295	NA	-0.0360148	-0.0181208	0	0	0
ARHGEF28	0	0	0	0	275	NA	-0.170737	-0.165788	0	0	0
ARHGEF33	0	0	0	0	1109	NA	-0.144756	-0.130833	0	0	0
ARHGEF35	0	0	0	0	403	NA	0.17869	0.177669	0	0	0
ARHGEF37	0	0	0	0	536	NA	0.0950279	0.0873462	0	0	0
ARHGEF38	0	0	0	0	973	NA	0.0864218	0.0857156	0	0	0
ARHGEF39	0	0	0	0	15	NA	-0.0539186	-0.0392661	0	0	0
ARHGEF40	0	0	0	0	105	NA	-0.151709	-0.150176	0	0	0
ARID1A	1	1	1	1	1	0	-0.247671	-0.250046	0	1	0
ARID1B	0	0	0	1	2	0	-0.1398	-0.106677	0	1	0
ARID2	0	0	0	1	4	0	-0.33391	-0.332999	0	1	0
ARID3A	0	0	0	1	43	1	-0.372731	-0.376381	0	0	0
ARID3B	0	0	0	0	16	NA	-0.222649	-0.212441	0	0	0
ARID3C	0	0	0	0	1120	NA	-0.195398	-0.190144	0	0	0
ARID4A	0	0	0	0	1	NA	-0.0299345	-0.0299901	0	0	0
ARID4B	0	0	0	0	0	NA	-0.122088	-0.129168	0	0	0
ARID5A	0	0	0	0	33	NA	-0.181139	-0.184136	0	0	0
ARID5B	0	0	0	0	117	NA	-0.0563435	-0.0532692	0	0	0
ARIH1	1	0	1	0	0	NA	-1.02465	-1.04375	1	0	1
ARIH2	0	0	0	0	0	NA	0.0558534	0.0573807	0	0	0
ARIH2OS	0	0	0	NA	NA	NA	-0.0428907	-0.036451	0	0	0
ARL1	0	0	0	0	0	NA	0.047677	0.0467144	0	0	0
ARL2	1	0	1	0	0	NA	-1.14629	-1.16342	1	0	1
ARL2BP	0	0	0	0	0	NA	-0.045707	-0.0445174	0	0	0
ARL3	0	0	0	0	0	NA	-0.032355	-0.0248823	0	0	0
ARL4A	0	0	0	0	53	NA	-0.00606656	0.0062253	0	0	0
ARL4C	0	0	0	0	129	NA	-0.0777923	-0.0598706	0	0	0
ARL4D	0	0	0	0	108	NA	-0.431309	-0.392714	0	0	0
ARL5A	0	0	0	0	0	NA	0.0295854	0.0260365	0	0	0
ARL5B	0	0	0	0	1	NA	0.117125	0.115586	0	0	0
ARL5C	0	0	0	0	1150	NA	-0.172304	-0.16191	0	0	0
ARL6	0	0	0	0	40	NA	0.120223	0.114572	0	0	0
ARL6IP1	0	0	1	0	0	NA	0.0305723	0.0315027	0	0	0
ARL6IP4	0	0	0	0	0	NA	NA	NA	0	0	0
ARL6IP5	0	0	0	0	0	NA	-0.122774	-0.0997727	0	0	0
ARL6IP6	0	0	0	0	0	NA	-0.119206	-0.11424	0	0	0
ARL8A	0	0	0	0	0	NA	-0.0220045	-0.0214149	0	0	0
ARL8B	0	0	0	1	0	0	-0.193744	-0.185086	0	0	0
ARL9	0	0	0	0	907	NA	-0.061227	-0.0568678	0	0	0
ARL10	0	0	0	0	558	NA	-0.0935382	-0.0887589	0	0	0
ARL11	0	0	0	2	949	NA	-0.0367579	-0.0348395	0	0	0
ARL13A	0	0	0	0	1150	NA	NA	NA	0	0	0
ARL13B	0	0	0	0	6	NA	-0.114207	-0.0952891	0	0	0
ARL14	0	0	0	0	725	NA	0.00986019	0.0139566	0	0	0
ARL14EP	0	0	0	0	1	NA	0.0508384	0.0518963	0	0	0
ARL14EPL	0	0	0	0	1156	NA	0.0509198	0.0508795	0	0	0
ARL15	0	0	0	0	27	NA	0.0662973	0.0662336	0	0	0
ARL16	0	0	0	0	0	NA	-0.0561393	-0.054321	0	0	0
ARL17A	0	0	0	0	32	NA	0.0292461	0.0280777	0	0	0
ARL17B	0	0	0	0	27	NA	NA	NA	0	0	0
ARMC1	0	0	0	0	0	NA	0.245626	0.225825	0	0	0
ARMC2	0	0	0	0	453	NA	-0.00933919	-0.00981016	0	0	0
ARMC3	0	0	0	0	1109	NA	0.0527538	0.0572712	0	0	0
ARMC4	0	0	0	0	875	NA	0.0405685	0.03966	0	0	0
ARMC5	0	0	1	0	4	NA	-0.376507	-0.336493	0	0	0
ARMC6	0	0	0	0	0	NA	-0.372348	-0.365841	0	0	0
ARMC7	1	1	1	0	1	NA	-1.05849	-1.05981	1	0	1
ARMC8	0	0	0	0	0	NA	0.0892822	0.0892423	0	0	0
ARMC9	0	0	0	0	70	NA	-0.0202492	-0.0164082	0	0	0
ARMC10	0	0	0	0	0	NA	-0.14593	-0.12571	0	0	0
ARMC12	0	0	0	1	918	1	-0.0955704	-0.0940592	0	0	0
ARMCX1	0	0	0	0	552	NA	NA	NA	0	0	0
ARMCX2	0	0	0	0	561	NA	NA	NA	0	0	0
ARMCX3	0	0	0	0	73	NA	NA	NA	0	0	0
ARMCX4	0	0	0	0	581	NA	NA	NA	0	0	0
ARMCX5	0	0	0	0	77	NA	NA	NA	0	0	0
ARMCX6	0	0	0	0	66	NA	NA	NA	0	0	0
ARMS2	0	0	0	0	1155	NA	0.0571292	0.057815	0	0	0
ARMT1	0	0	0	NA	NA	NA	NA	NA	0	0	0
ARNT	0	0	0	0	0	NA	-0.000909509	-0.0162283	0	1	0
ARNT2	0	0	0	1	492	NA	0.0754423	0.0756123	0	0	0
ARNTL	0	0	0	1	60	0	-0.126493	-0.110672	0	0	0
ARNTL2	0	0	0	0	83	NA	-0.104577	-0.0930767	0	0	0
ARPC1A	0	0	0	0	0	NA	-0.00338049	-0.00783192	0	0	0
ARPC1B	0	0	0	0	0	NA	0.110567	0.110388	0	0	0
ARPC2	0	1	1	0	0	NA	-0.380802	-0.385993	0	0	0
ARPC3	0	1	1	0	0	NA	-0.534122	-0.529749	1	0	1
ARPC4	1	0	1	0	0	NA	-0.617383	-0.621477	1	0	1
ARPC5	0	0	0	0	0	NA	-0.178701	-0.154956	0	0	0
ARPC5L	0	0	0	0	0	NA	-0.0378438	-0.0399016	0	0	0
ARPIN	0	0	0	NA	NA	NA	0.0543225	0.0587167	0	0	0
ARPP19	0	0	0	1	1	0	-0.245569	-0.230014	0	0	0
ARPP21	0	0	0	0	1064	NA	0.0975227	0.0919402	0	0	0
ARR3	0	0	1	0	1149	NA	NA	NA	0	0	0
ARRB1	0	0	0	0	169	NA	-0.125496	-0.112407	0	0	0
ARRB2	0	0	0	0	0	NA	0.0224042	0.0248329	0	0	0
ARRDC1	0	0	0	0	0	NA	-0.160005	-0.139875	0	0	0
ARRDC2	0	0	0	0	27	NA	-0.135589	-0.130252	0	0	0
ARRDC3	0	0	0	2	6	NA	0.154111	0.137468	0	0	0
ARRDC4	0	0	0	0	150	NA	0.0529628	0.0500617	0	0	0
ARRDC5	0	0	0	1	1145	1	-0.118634	-0.116015	0	0	0
ARSA	0	0	0	0	2	NA	-0.246033	-0.232527	0	0	0
ARSB	0	0	0	2	28	NA	-0.223986	-0.21248	0	0	0
ARSD	0	0	0	3	269	NA	NA	NA	0	0	0
ARSE	0	0	0	3	794	NA	NA	NA	0	0	0
ARSF	0	0	0	6	1137	NA	NA	NA	0	0	0
ARSG	0	0	0	0	321	NA	0.250285	0.232749	0	0	0
ARSH	0	0	0	4	1138	NA	NA	NA	0	0	0
ARSI	0	0	0	0	737	NA	-0.207047	-0.192115	0	0	0
ARSJ	0	0	0	0	413	NA	0.087748	0.0898388	0	0	0
ARSK	0	0	0	0	11	NA	-0.128794	-0.12344	0	0	0
ART1	0	0	0	0	1152	NA	-0.0446668	-0.0378346	0	0	0
ART3	0	0	0	0	1060	NA	-0.051557	-0.042309	0	0	0
ART4	0	0	0	0	1116	NA	-0.0340402	-0.0338627	0	0	0
ART5	0	0	0	0	1061	NA	0.0149515	0.013934	0	0	0
ARTN	0	0	0	0	662	NA	-0.0571768	-0.0522742	0	0	0
ARV1	0	0	0	0	0	NA	-0.155402	-0.131548	0	0	0
ARVCF	0	0	0	1	115	NA	-0.0919512	-0.0829733	0	0	0
ARX	0	0	0	0	1068	NA	NA	NA	0	0	0
AS3MT	0	0	0	0	1152	NA	-0.0153315	-0.00934265	0	0	0
ASAH1	0	0	0	1	0	0	-0.00300861	0.00910371	0	0	0
ASAH2	0	0	0	0	635	NA	0.130805	0.122935	0	0	0
ASAH2B	0	0	0	0	128	NA	-0.127003	-0.112833	0	0	0
ASAP1	0	0	0	0	0	NA	0.0892459	0.0966801	0	0	0
ASAP2	0	0	0	0	116	NA	0.144521	0.138125	0	0	0
ASAP3	0	0	0	0	199	NA	-0.0951483	-0.0823533	0	0	0
ASB1	0	0	1	0	0	NA	0.10885	0.0974649	0	0	0
ASB2	0	0	0	2	929	NA	0.19518	0.181498	0	0	0
ASB3	0	0	0	0	1156	NA	0.010899	0.0255226	0	0	0
ASB4	0	0	0	0	1073	NA	0.167243	0.157143	0	0	0
ASB5	0	0	0	0	1110	NA	0.0796072	0.0780609	0	0	0
ASB6	0	0	0	0	0	NA	-0.288869	-0.274929	0	0	0
ASB7	0	0	0	0	0	NA	-0.0559388	-0.0437011	0	0	0
ASB8	0	0	0	0	0	NA	-0.123818	-0.1157	0	0	0
ASB9	0	0	0	1	504	1	NA	NA	0	0	0
ASB10	0	0	0	0	1156	NA	-0.0687567	-0.0547523	0	0	0
ASB11	0	0	0	0	1145	NA	NA	NA	0	0	0
ASB12	0	0	0	3	1156	NA	NA	NA	0	0	0
ASB13	0	0	0	1	21	0	0.158977	0.148189	0	0	0
ASB14	0	0	0	0	1146	NA	0.0453056	0.0409825	0	0	0
ASB15	0	0	0	0	1148	NA	0.222511	0.20812	0	0	0
ASB16	0	0	0	0	131	NA	-0.184202	-0.18299	0	0	0
ASB17	0	0	0	0	1156	NA	-0.0367948	-0.0290833	0	0	0
ASB18	0	0	0	0	1153	NA	0.0482155	0.0433309	0	0	0
ASCC1	0	0	0	1	1	0	-0.122223	-0.114254	0	0	0
ASCC2	0	0	0	0	1	NA	0.028054	0.0358067	0	0	0
ASCC3	0	1	1	0	0	NA	-0.180252	-0.175099	0	0	0
ASCL1	0	0	0	0	1027	NA	-0.0433116	-0.030941	0	0	0
ASCL2	0	0	0	0	974	NA	0.0499544	0.0580895	0	0	0
ASCL3	0	0	0	0	1151	NA	0.131139	0.122445	0	0	0
ASCL4	0	0	0	0	1148	NA	-0.0669803	-0.0632014	0	0	0
ASCL5	0	0	0	0	1034	NA	-0.244169	-0.222166	0	0	0
ASF1A	0	0	0	0	0	NA	-0.272523	-0.240856	0	0	0
ASF1B	0	0	0	0	0	NA	-0.411028	-0.388429	0	0	0
ASGR1	0	0	0	0	917	NA	0.0737625	0.0619439	0	0	0
ASGR2	0	0	0	0	1109	NA	0.0448609	0.040483	0	0	0
ASH1L	0	0	0	0	0	NA	-0.193654	-0.167562	0	0	0
ASH2L	1	0	1	0	0	NA	-0.314962	-0.3052	0	0	0
ASIC1	0	0	0	0	165	NA	-0.169668	-0.163995	0	0	0
ASIC2	0	0	0	2	1070	NA	-0.0969183	-0.100651	0	0	0
ASIC3	0	0	0	0	419	NA	0.0436586	0.0445785	0	0	0
ASIC4	0	0	0	0	1063	NA	-0.13587	-0.116845	0	0	0
ASIC5	0	0	0	1	1154	1	0.0733128	0.0654889	0	0	0
ASIP	0	0	0	0	1099	NA	-0.102145	-0.0995799	0	0	0
ASL	0	0	0	0	3	NA	-0.17706	-0.163993	0	0	0
ASMT	0	0	0	3	2289	NA	NA	NA	0	0	0
ASMTL	0	0	0	3	1161	NA	NA	NA	0	0	0
ASNA1	1	1	0	0	0	NA	-0.693624	-0.719187	1	0	1
ASNS	0	0	0	0	3	NA	-0.285251	-0.254772	0	0	0
ASNSD1	0	0	0	0	0	NA	-0.122675	-0.107051	0	0	0
ASPA	0	0	0	0	1106	NA	0.142496	0.133686	0	0	0
ASPDH	0	0	0	0	1077	NA	0.0230565	0.0251818	0	0	0
ASPG	0	0	0	0	1112	NA	0.0349835	0.0413448	0	0	0
ASPH	0	0	0	0	33	NA	0.172429	0.159981	0	0	0
ASPHD1	0	0	0	0	196	NA	-0.143092	-0.141783	0	0	0
ASPHD2	0	0	0	1	348	1	-0.0814037	-0.0719704	0	0	0
ASPM	0	0	0	0	0	NA	-0.335147	-0.316095	0	0	0
ASPN	0	0	0	0	1105	NA	NA	NA	0	0	0
ASPRV1	0	0	0	0	836	NA	-0.160644	-0.159674	0	0	0
ASPSCR1	0	0	0	0	0	NA	-0.236172	-0.231391	0	0	0
ASRGL1	0	0	0	0	257	NA	-0.0286334	-0.0200028	0	0	0
ASS1	0	0	0	1	173	1	-0.287835	-0.283607	0	0	0
ASTE1	0	0	0	0	5	NA	-0.000179683	-0.00131467	0	0	0
ASTL	0	0	0	0	1116	NA	-0.0995279	-0.0913246	0	0	0
ASTN1	0	0	0	0	1035	NA	-0.0323766	-0.0259086	0	0	0
ASTN2	0	0	0	1	517	0	-0.00588384	0.00283208	0	0	0
ASXL1	0	0	0	0	0	NA	-0.0348193	-0.0252819	0	1	0
ASXL2	0	0	0	0	0	NA	NA	NA	0	0	0
ASXL3	0	0	0	0	1047	NA	0.0623522	0.0639575	0	0	0
ASZ1	0	0	0	0	1144	NA	-0.122926	-0.102723	0	0	0
ATAD1	0	0	0	11	16	NA	0.349018	0.330726	0	0	0
ATAD2	1	0	0	0	0	NA	-0.0529855	-0.0465784	0	0	0
ATAD2B	0	0	0	0	2	NA	0.0956045	0.0904	0	0	0
ATAD3A	0	0	0	0	0	NA	-0.0627733	-0.0642898	0	0	0
ATAD3B	0	0	0	2	0	NA	-0.184096	-0.172733	0	0	0
ATAD3C	0	0	0	1	403	NA	0.116317	0.108823	0	0	0
ATAD5	1	1	1	0	16	NA	-0.113017	-0.115816	0	0	0
ATAT1	0	0	0	0	10	NA	-0.0798649	-0.0736563	0	0	0
ATCAY	0	0	0	0	1040	NA	-0.169113	-0.156068	0	0	0
ATE1	0	0	0	0	0	NA	-0.00313337	0.000274369	0	0	0
ATF1	0	0	0	0	0	NA	-0.21332	-0.194403	0	0	0
ATF2	0	0	0	0	0	NA	0.134639	0.124432	0	0	0
ATF3	0	0	0	0	47	NA	-0.0595285	-0.0541208	0	0	0
ATF4	1	0	1	0	0	NA	-0.693344	-0.687589	1	0	1
ATF5	0	0	0	0	0	NA	-0.195433	-0.194784	0	0	0
ATF6	0	0	0	0	0	NA	-0.084248	-0.0740859	0	0	0
ATF6B	0	0	1	0	0	NA	-0.193032	-0.17574	0	0	0
ATF7	0	0	0	0	0	NA	-0.0875951	-0.0860381	0	0	0
ATF7IP	0	0	0	1	0	0	-0.107404	-0.102381	0	0	0
ATF7IP2	0	0	0	0	379	NA	-0.0164198	-0.00525761	0	0	0
ATG2A	0	0	0	0	0	NA	-0.272837	-0.255469	0	0	0
ATG2B	0	0	0	0	0	NA	0.105104	0.0957642	0	0	0
ATG3	0	0	0	0	0	NA	-0.102577	-0.0865272	0	0	0
ATG4A	0	0	0	0	3	NA	NA	NA	0	0	0
ATG4B	0	0	0	0	0	NA	-0.197975	-0.190305	0	0	0
ATG4C	0	0	0	0	0	NA	-0.0724188	-0.067723	0	0	0
ATG4D	0	0	0	0	0	NA	-0.174464	-0.160858	0	0	0
ATG5	0	0	0	0	0	NA	0.165421	0.155395	0	0	0
ATG7	0	0	0	5	2	NA	0.0700318	0.065678	0	0	0
ATG9A	1	0	1	0	1	NA	-0.185092	-0.169412	0	0	0
ATG9B	0	0	0	0	932	NA	NA	NA	0	0	0
ATG10	0	0	0	0	19	NA	-0.101693	-0.0836529	0	0	0
ATG12	0	0	0	0	1	NA	0.00103328	-0.00507597	0	0	0
ATG13	0	0	1	0	0	NA	-0.141948	-0.131871	0	0	0
ATG14	0	0	0	0	0	NA	-0.10793	-0.103277	0	0	0
ATG16L1	0	0	0	0	0	NA	-0.0501126	-0.0448554	0	0	0
ATG16L2	0	1	0	0	36	NA	-0.15726	-0.161242	0	0	0
ATG101	0	0	0	NA	NA	NA	-0.1047	-0.105094	0	0	0
ATIC	1	0	1	0	0	NA	-0.392895	-0.329142	0	0	0
ATL1	0	0	0	2	396	NA	-0.0518636	-0.0461589	0	0	0
ATL2	1	0	1	0	0	NA	-0.621588	-0.59525	1	0	1
ATL3	0	0	0	0	17	NA	-0.0443302	-0.0424254	0	0	0
ATM	0	0	0	0	0	NA	-0.0159245	-0.0299693	0	1	0
ATMIN	1	0	0	0	0	NA	-0.310723	-0.302991	0	0	0
ATN1	0	0	0	0	3	NA	-0.212589	-0.196195	0	0	0
ATOH1	0	0	0	0	1117	NA	0.0640235	0.0655529	0	0	0
ATOH7	0	0	0	0	1114	NA	-0.126885	-0.110754	0	0	0
ATOH8	0	0	0	0	621	NA	0.0275045	0.028433	0	0	0
ATOX1	0	0	0	0	0	NA	0.0724806	0.0838469	0	0	0
ATP1A1	1	0	0	0	0	NA	-1.05645	-1.10319	1	1	0
ATP1A2	0	0	1	0	1100	NA	0.0734869	0.0704355	0	0	0
ATP1A3	0	0	1	0	476	NA	-0.138282	-0.133445	0	0	0
ATP1A4	0	0	0	0	1128	NA	-0.00377038	0.000957397	0	0	0
ATP1B1	0	0	0	0	69	NA	-0.0813303	-0.0770139	0	0	0
ATP1B2	0	0	0	2	1020	NA	-0.127211	-0.122232	0	0	0
ATP1B3	1	0	1	0	0	NA	-0.370846	-0.316589	0	0	0
ATP1B4	0	0	0	0	1154	NA	NA	NA	0	0	0
ATP2A1	0	0	0	0	415	NA	-0.074584	-0.0642274	0	0	0
ATP2A2	1	1	1	0	0	NA	-1.13536	-1.15261	1	0	1
ATP2A3	0	0	0	0	400	NA	-0.0614754	-0.0556181	0	0	0
ATP2B1	0	0	0	1	3	0	-0.142611	-0.114207	0	0	0
ATP2B2	0	0	0	1	1062	1	-0.0364289	-0.0309169	0	0	0
ATP2B3	0	0	0	0	1068	NA	NA	NA	0	1	0
ATP2B4	0	0	0	0	34	NA	-0.231636	-0.225596	0	0	0
ATP2C1	0	0	1	0	0	NA	-0.152114	-0.119619	0	0	0
ATP2C2	0	0	0	0	748	NA	-0.0468168	-0.0412772	0	0	0
ATP4A	0	0	0	0	1149	NA	-0.027754	-0.0246053	0	0	0
ATP4B	0	0	0	0	1134	NA	0.149957	0.140988	0	0	0
ATP5A1	1	1	1	0	0	NA	-0.40969	-0.407163	1	0	1
ATP5B	1	1	1	0	0	NA	-0.675251	-0.680314	1	0	1
ATP5C1	0	1	1	0	0	NA	-0.565472	-0.562401	1	0	1
ATP5D	1	0	1	2	0	NA	-0.690658	-0.688781	0	0	0
ATP5E	0	1	0	0	0	NA	-0.650694	-0.653477	1	0	1
ATP5F1	0	1	1	0	0	NA	-0.427052	-0.41227	1	0	1
ATP5G1	0	0	0	0	0	NA	-0.33713	-0.325814	0	0	0
ATP5G2	0	0	0	0	0	NA	-0.183165	-0.170058	0	0	0
ATP5G3	0	0	0	0	1	NA	0.0437977	0.042937	0	0	0
ATP5H	1	0	1	0	0	NA	-0.154714	-0.145083	0	0	0
ATP5I	0	0	0	0	0	NA	-0.621224	-0.619195	0	0	0
ATP5J	0	1	1	0	0	NA	-0.344541	-0.339078	0	0	0
ATP5J2	0	1	0	0	0	NA	-0.598942	-0.595564	1	0	1
ATP5L	0	1	0	0	0	NA	-0.390207	-0.393468	0	0	0
ATP5L2	0	0	0	0	1145	NA	-0.206831	-0.20223	0	0	0
ATP5O	1	1	1	0	0	NA	-0.361283	-0.352868	0	0	0
ATP5S	0	0	0	1	1	0	0.105997	0.100475	0	0	0
ATP5SL	0	0	0	0	0	NA	-0.0577955	-0.0560068	0	0	0
ATP6AP1	1	1	1	0	0	NA	NA	NA	0	0	0
ATP6AP1L	0	0	0	0	676	NA	-0.0131889	-0.00736784	0	0	0
ATP6AP2	1	0	1	0	0	NA	NA	NA	0	0	0
ATP6V1A	1	1	1	0	0	NA	-1.17093	-1.17846	1	0	1
ATP6V1B1	0	0	0	0	649	NA	-0.0675755	-0.0604031	0	0	0
ATP6V1B2	1	0	1	0	0	NA	-1.36441	-1.37568	1	0	1
ATP6V1C1	1	0	0	0	0	NA	-0.611474	-0.622233	1	0	1
ATP6V1C2	0	0	0	0	853	NA	0.0780476	0.0787232	0	0	0
ATP6V1D	1	0	1	0	0	NA	-0.62341	-0.623249	1	0	1
ATP6V1E1	1	0	1	0	0	NA	-0.823322	-0.824461	1	0	1
ATP6V1E2	0	0	0	0	140	NA	-0.0809048	-0.0712899	0	0	0
ATP6V1F	1	0	1	0	0	NA	-1.30061	-1.31403	1	0	1
ATP6V1G1	1	1	1	0	0	NA	-1.03392	-1.05902	1	0	1
ATP6V1G2	0	0	0	NA	NA	NA	-0.0984505	-0.0986844	0	0	0
ATP6V1G3	0	0	0	0	1122	NA	0.177094	0.158208	0	0	0
ATP6V1H	1	0	1	0	0	NA	-0.564998	-0.572036	1	0	1
ATP6V0A1	0	0	0	0	29	NA	-0.181407	-0.173901	0	0	0
ATP6V0A2	0	0	0	0	0	NA	-0.120904	-0.0952336	0	0	0
ATP6V0A4	0	0	0	0	926	NA	-0.0517557	-0.0418117	0	0	0
ATP6V0B	1	0	1	0	0	NA	-1.14755	-1.1412	1	0	1
ATP6V0C	1	1	1	0	1156	NA	-1.38874	-1.3817	0	0	0
ATP6V0D1	1	1	1	0	0	NA	-0.379886	-0.380591	0	0	0
ATP6V0D2	0	0	0	0	1069	NA	0.100048	0.0809293	0	0	0
ATP6V0E1	0	1	0	0	0	NA	-0.163827	-0.125111	0	0	0
ATP6V0E2	0	0	0	0	38	NA	0.103621	0.102899	0	0	0
ATP7A	0	0	0	0	15	NA	NA	NA	0	0	0
ATP7B	0	0	0	0	222	NA	0.0433655	0.0421797	0	0	0
ATP8A1	0	0	0	0	579	NA	0.0663059	0.0638514	0	0	0
ATP8A2	0	0	0	0	953	NA	-0.0730732	-0.0689112	0	0	0
ATP8B1	0	0	0	0	313	NA	0.0943776	0.0909118	0	0	0
ATP8B2	0	0	0	0	190	NA	0.0231512	0.0297907	0	0	0
ATP8B3	0	0	0	1	456	1	-0.0696049	-0.0645758	0	0	0
ATP8B4	0	1	0	0	1046	NA	0.179327	0.167291	0	0	0
ATP9A	0	1	0	0	158	NA	-0.067767	-0.0520683	0	0	0
ATP9B	0	0	0	1	16	0	-0.0582788	-0.0524614	0	0	0
ATP10A	0	0	0	0	805	NA	0.0148434	0.0201091	0	0	0
ATP10B	0	0	0	0	1021	NA	-0.0161041	-0.00102044	0	0	0
ATP10D	0	0	0	0	152	NA	0.0205886	0.0246951	0	0	0
ATP11A	0	0	0	1	33	0	0.0106959	0.0140549	0	0	0
ATP11B	0	0	0	0	8	NA	0.0543676	0.0550241	0	0	0
ATP11C	0	0	0	2	42	NA	NA	NA	0	0	0
ATP12A	0	0	0	0	1116	NA	-0.0126683	-0.0159343	0	0	0
ATP13A1	0	0	1	0	0	NA	-0.231633	-0.218136	0	0	0
ATP13A2	0	0	0	0	2	NA	-0.109326	-0.0997053	0	0	0
ATP13A3	0	0	0	0	0	NA	-0.109523	-0.103906	0	0	0
ATP13A4	0	0	0	0	1063	NA	-0.0314093	-0.0291795	0	0	0
ATP13A5	0	0	0	0	1129	NA	0.0829831	0.0776752	0	0	0
ATP23	0	0	0	NA	NA	NA	NA	NA	0	0	0
ATPAF1	0	0	0	0	5	NA	-0.156034	-0.148449	0	0	0
ATPAF2	1	0	0	0	0	NA	-0.201372	-0.176437	0	0	0
ATPIF1	0	0	0	0	0	NA	-0.133257	-0.123297	0	0	0
ATR	1	1	1	0	0	NA	-0.718889	-0.727984	1	1	0
ATRAID	0	0	0	0	0	NA	0.088223	0.0820349	0	0	0
ATRIP	1	0	1	0	1	NA	-0.568321	-0.566469	1	0	1
ATRN	0	0	0	0	8	NA	-0.0921872	-0.0762388	0	0	0
ATRNL1	0	0	0	0	855	NA	0.166228	0.154643	0	0	0
ATRX	0	0	0	1	1	0	NA	NA	0	1	0
ATXN1	0	0	0	0	182	NA	-0.0636129	-0.053894	0	0	0
ATXN1L	0	0	0	0	0	NA	-0.0612659	-0.056314	0	0	0
ATXN2	0	0	0	0	0	NA	-0.0607306	-0.0531058	0	0	0
ATXN2L	0	0	1	0	0	NA	-0.0940073	-0.0845184	0	0	0
ATXN3	0	0	0	0	1	NA	-0.0299188	-0.0297295	0	0	0
ATXN3L	0	0	0	0	1131	NA	NA	NA	0	0	0
ATXN7	0	0	0	0	0	NA	0.11121	0.104534	0	0	0
ATXN7L1	0	0	1	0	136	NA	0.0659659	0.069928	0	0	0
ATXN7L2	0	0	0	0	17	NA	-0.0867185	-0.0812797	0	0	0
ATXN7L3	0	0	0	0	0	NA	-0.352919	-0.361397	0	0	0
ATXN7L3B	0	0	0	0	0	NA	-0.0926118	-0.084632	0	0	0
ATXN8	0	0	0	NA	NA	NA	NA	NA	0	0	0
ATXN10	0	1	0	0	0	NA	-0.259992	-0.270625	0	0	0
AUH	0	0	0	0	0	NA	-0.0548557	-0.0539389	0	0	0
AUNIP	0	0	1	0	10	NA	-0.110936	-0.100065	0	0	0
AUP1	0	0	0	0	0	NA	-0.0672918	-0.0572694	0	0	0
AURKA	1	0	1	0	0	NA	-0.919126	-0.919431	1	0	1
AURKAIP1	1	0	1	0	0	NA	-0.443059	-0.437833	1	0	1
AURKB	1	0	1	0	0	NA	-1.12539	-1.13175	1	0	1
AURKC	0	0	0	1	926	1	-0.0510362	-0.044857	0	0	0
AUTS2	0	0	0	4	374	NA	-0.0951049	-0.0986316	0	0	0
AVEN	0	0	1	1	0	0	-0.139605	-0.12615	0	0	0
AVIL	0	0	0	0	741	NA	-0.14338	-0.13278	0	0	0
AVL9	0	0	1	0	1	NA	0.0279887	0.0377784	0	0	0
AVP	0	1	0	0	1150	NA	-0.0548212	-0.0492171	0	0	0
AVPI1	0	0	0	0	32	NA	-0.0839569	-0.0761462	0	0	0
AVPR1A	0	0	0	0	1118	NA	-0.133219	-0.121371	0	0	0
AVPR1B	0	0	0	0	1130	NA	-0.100414	-0.0891441	0	0	0
AVPR2	0	0	0	0	905	NA	NA	NA	0	0	0
AWAT1	0	0	0	0	1151	NA	NA	NA	0	0	0
AWAT2	0	0	0	0	1152	NA	NA	NA	0	0	0
AXDND1	0	0	0	0	1135	NA	-0.102396	-0.0924797	0	0	0
AXIN1	0	0	1	1	2	0	0.0155046	0.0218821	0	1	0
AXIN2	0	0	0	0	456	NA	-0.0250598	-0.0152632	0	1	0
AXL	0	0	0	0	375	NA	-0.0913134	-0.0785741	0	0	0
AZGP1	0	0	0	0	819	NA	-0.0943388	-0.0902404	0	0	0
AZI2	0	0	0	0	0	NA	0.0893239	0.0841948	0	0	0
AZIN1	0	0	0	0	0	NA	-0.200947	-0.171904	0	0	0
AZIN2	0	0	0	NA	NA	NA	-0.102142	-0.0969519	0	0	0
AZU1	0	0	0	0	1046	NA	0.0197715	0.0223406	0	0	0
B2M	0	0	0	3	0	NA	-0.00495474	-0.00165218	0	1	0
B3GALNT1	0	0	0	0	376	NA	0.190571	0.179593	0	0	0
B3GALNT2	0	0	0	0	3	NA	0.0943522	0.090148	0	0	0
B3GALT1	0	0	0	0	969	NA	-0.0636808	-0.0577627	0	0	0
B3GALT2	0	0	0	0	970	NA	0.0360754	0.0355898	0	0	0
B3GALT4	0	0	0	0	461	NA	0.0117565	0.0118432	0	0	0
B3GALT5	0	0	0	1	828	0	0.210718	0.200835	0	0	0
B3GALT6	0	0	0	0	0	NA	-0.112391	-0.0917597	0	0	0
B3GAT1	0	0	0	0	961	NA	0.0634926	0.0639647	0	0	0
B3GAT2	0	0	0	0	1126	NA	-0.136055	-0.121598	0	0	0
B3GAT3	0	0	0	0	0	NA	-0.134099	-0.116918	0	0	0
B3GLCT	0	0	0	NA	NA	NA	NA	NA	0	0	0
B3GNT2	1	0	0	0	2	NA	-0.113532	-0.103736	0	0	0
B3GNT3	0	0	0	0	676	NA	-0.279808	-0.270915	0	0	0
B3GNT4	0	0	0	0	1153	NA	-0.268783	-0.262749	0	0	0
B3GNT5	0	0	0	0	622	NA	-0.0598091	-0.042522	0	0	0
B3GNT6	0	0	0	0	1119	NA	-0.119217	-0.11536	0	0	0
B3GNT7	0	0	0	0	698	NA	0.0475803	0.0459566	0	0	0
B3GNT8	0	0	0	0	845	NA	-0.0197131	-0.0242717	0	0	0
B3GNT9	0	0	0	1	595	0	-0.121008	-0.105393	0	0	0
B3GNTL1	0	0	0	0	36	NA	0.0714847	0.0671412	0	0	0
B4GALNT1	0	0	0	0	291	NA	-0.0958257	-0.0816102	0	0	0
B4GALNT2	0	0	0	0	1034	NA	-0.0982364	-0.0966071	0	0	0
B4GALNT3	0	0	0	3	453	NA	-0.0934458	-0.0804999	0	0	0
B4GALNT4	0	0	0	0	369	NA	-0.0357349	-0.0376663	0	0	0
B4GALT1	0	0	0	0	1	NA	-0.0246133	-0.0136482	0	0	0
B4GALT2	0	0	0	0	5	NA	-0.0744561	-0.068082	0	0	0
B4GALT3	0	0	0	0	0	NA	-0.284035	-0.267725	0	0	0
B4GALT4	0	0	0	0	3	NA	0.0556289	0.0499774	0	0	0
B4GALT5	0	1	0	0	1	NA	-0.0912729	-0.0675084	0	0	0
B4GALT6	0	0	0	0	203	NA	-0.0130166	-0.00225082	0	0	0
B4GALT7	0	0	0	0	0	NA	-0.159233	-0.147408	0	0	0
B4GAT1	0	0	0	NA	NA	NA	NA	NA	0	0	0
B9D1	0	0	0	0	41	NA	-0.0745852	-0.0828159	0	0	0
B9D2	0	0	0	0	11	NA	-0.0295234	-0.0254767	0	0	0
BAALC	0	0	0	1	921	NA	-0.026902	-0.0141366	0	0	0
BAAT	0	0	1	0	1100	NA	0.0787468	0.0751103	0	0	0
BABAM1	0	0	0	0	0	NA	0.143918	0.129131	0	0	0
BABAM2	0	0	0	NA	NA	NA	NA	NA	0	0	0
BACE1	0	0	0	0	122	NA	-0.136749	-0.12438	0	0	0
BACE2	0	0	0	4	284	NA	0.00310227	0.00941388	0	0	0
BACH1	0	0	0	0	0	NA	0.13145	0.130793	0	0	0
BACH2	0	0	0	0	761	NA	0.0448866	0.0539225	0	0	0
BAD	0	0	0	0	0	NA	-0.110573	-0.110775	0	0	0
BAG1	0	0	0	0	0	NA	0.0369398	0.042123	0	0	0
BAG2	0	0	0	0	70	NA	-0.184556	-0.188377	0	0	0
BAG3	0	0	0	0	24	NA	-0.0933907	-0.0819647	0	0	0
BAG4	0	0	0	0	0	NA	-0.00301877	-0.0133278	0	0	0
BAG5	0	0	0	0	0	NA	-0.00987984	0.00165366	0	0	0
BAG6	1	0	0	0	0	NA	-0.160399	-0.155715	0	0	0
BAGE	0	0	0	NA	NA	NA	NA	NA	0	0	0
BAGE3	0	0	0	NA	NA	NA	NA	NA	0	0	0
BAGE4	0	0	0	NA	NA	NA	NA	NA	0	0	0
BAHCC1	0	0	0	NA	NA	NA	NA	NA	0	0	0
BAHD1	1	1	0	0	0	NA	-0.0875045	-0.0753114	0	0	0
BAIAP2	0	0	0	2	101	NA	-0.124486	-0.121404	0	0	0
BAIAP2L1	0	0	0	0	146	NA	-0.0166201	-0.00980205	0	0	0
BAIAP2L2	0	0	0	0	572	NA	-0.0371924	-0.0347907	0	0	0
BAIAP3	0	0	0	0	694	NA	-0.173807	-0.161228	0	0	0
BAK1	0	0	0	0	0	NA	-0.256621	-0.266937	0	0	0
BAMBI	0	0	0	0	202	NA	-0.0545913	-0.0246982	0	0	0
BANF1	1	0	1	0	0	NA	-0.87766	-0.87284	1	0	1
BANF2	0	0	0	1	1155	1	0.0968945	0.0969315	0	0	0
BANK1	0	0	0	1	795	1	-0.0490352	-0.0405872	0	0	0
BANP	0	1	0	0	0	NA	-0.734984	-0.741079	1	0	1
BAP1	0	0	0	3	5	NA	-0.527335	-0.53738	0	1	0
BARD1	0	1	0	0	4	NA	-0.603712	-0.603832	1	1	0
BARHL1	0	0	0	0	1139	NA	-0.107832	-0.0951579	0	0	0
BARHL2	0	0	0	0	1092	NA	-0.169265	-0.157961	0	0	0
BARX1	0	0	0	0	859	NA	-0.00698302	-0.00508839	0	0	0
BARX2	0	0	0	0	771	NA	-0.00302034	0.00169538	0	0	0
BASP1	1	0	0	0	303	NA	0.159163	0.155844	0	0	0
BATF	0	0	0	0	750	NA	0.0614217	0.0641423	0	0	0
BATF2	0	0	0	0	672	NA	-0.207116	-0.197646	0	0	0
BATF3	0	0	0	0	683	NA	0.1222	0.131226	0	0	0
BAX	0	0	0	0	0	NA	0.129951	0.115712	0	1	0
BAZ1A	0	0	0	0	0	NA	-0.085262	-0.0771529	0	0	0
BAZ1B	0	0	0	0	0	NA	-0.270955	-0.264413	0	0	0
BAZ2A	0	0	0	0	0	NA	-0.0440231	-0.0422066	0	0	0
BAZ2B	0	1	0	0	54	NA	0.0927866	0.0824419	0	0	0
BBC3	0	0	0	0	54	NA	0.0370207	0.0370564	0	0	0
BBIP1	0	0	0	0	0	NA	0.0577499	0.0612592	0	0	0
BBOF1	0	0	0	NA	NA	NA	NA	NA	0	0	0
BBOX1	0	0	0	0	1064	NA	0.16812	0.158277	0	0	0
BBS1	0	0	0	0	933	NA	-0.23196	-0.211734	0	0	0
BBS2	0	0	0	0	0	NA	0.0302054	0.0330969	0	0	0
BBS4	0	1	0	0	0	NA	0.0568756	0.0522769	0	0	0
BBS5	0	0	0	0	145	NA	-0.0327859	-0.0367013	0	0	0
BBS7	0	0	0	0	3	NA	0.0469937	0.0451654	0	0	0
BBS9	0	0	0	0	43	NA	-0.20339	-0.192666	0	0	0
BBS10	0	0	0	0	13	NA	0.0768949	0.0694281	0	0	0
BBS12	0	0	0	0	177	NA	0.102437	0.0942582	0	0	0
BBX	0	0	0	0	10	NA	0.0145993	0.0208074	0	0	0
BCAM	0	0	0	0	181	NA	0.00587115	0.0109739	0	0	0
BCAN	0	0	0	0	670	NA	-0.301334	-0.291863	0	0	0
BCAP29	0	0	0	0	0	NA	0.0216082	0.0219174	0	0	0
BCAP31	0	0	1	0	0	NA	NA	NA	0	0	0
BCAR1	0	0	0	0	108	NA	-0.609429	-0.60581	0	0	0
BCAR3	0	0	0	0	151	NA	0.00078421	0.00470424	0	0	0
BCAS1	0	0	0	0	894	NA	0.080165	0.0837911	0	0	0
BCAS2	0	0	1	0	0	NA	-0.493853	-0.485037	1	0	1
BCAS3	0	0	0	0	29	NA	-0.207565	-0.186107	0	0	0
BCAS4	0	0	0	0	13	NA	-0.0767172	-0.0659031	0	0	0
BCAT1	0	0	0	0	312	NA	0.0411189	0.0447955	0	0	0
BCAT2	0	0	0	0	2	NA	0.0620155	0.0621415	0	0	0
BCCIP	0	1	1	0	0	NA	-0.323331	-0.329714	0	0	0
BCDIN3D	0	0	0	0	1	NA	-0.266963	-0.249406	0	0	0
BCHE	0	0	0	1	683	1	0.0354231	0.0360299	0	0	0
BCKDHA	0	0	0	0	1150	NA	0.0106487	0.0103109	0	0	0
BCKDHB	0	0	0	0	3	NA	-0.129648	-0.113874	0	0	0
BCKDK	0	0	0	0	0	NA	-0.0496131	-0.0473759	0	0	0
BCL2	1	1	0	3	435	NA	-0.0357182	-0.00438092	0	0	0
BCL2A1	0	0	0	0	840	NA	-0.101354	-0.0795446	0	0	0
BCL2L1	1	1	0	0	0	NA	-0.713231	-0.63213	1	0	1
BCL2L2	0	0	0	0	6	NA	-0.250099	-0.233164	0	0	0
BCL2L10	0	0	0	0	1027	NA	-0.0388796	-0.0323425	0	0	0
BCL2L11	0	0	0	2	62	NA	-0.0662466	-0.0684125	0	0	0
BCL2L12	0	0	0	0	4	NA	-0.125838	-0.114031	0	0	0
BCL2L13	0	0	0	0	0	NA	-0.0175535	-0.00904052	0	0	0
BCL2L14	0	0	0	1	1059	1	-0.0632408	-0.0577361	0	0	0
BCL2L15	0	0	0	0	961	NA	0.00798085	0.00847519	0	0	0
BCL3	0	0	0	0	60	NA	0.00792293	0.01888	0	0	0
BCL6	0	0	0	0	96	NA	-0.0391403	-0.0383435	0	0	0
BCL6B	0	0	0	0	1099	NA	-0.0272056	-0.0260564	0	0	0
BCL7A	0	0	0	0	33	NA	-0.0157944	-0.0135604	0	0	0
BCL7B	0	0	0	0	0	NA	0.144423	0.135743	0	0	0
BCL7C	0	0	0	0	1	NA	-0.028576	-0.0254459	0	0	0
BCL9	0	0	0	0	8	NA	-0.0659061	-0.0532322	0	0	0
BCL9L	0	0	0	0	14	NA	-0.193088	-0.17135	0	1	0
BCL10	0	0	0	0	0	NA	-0.0124016	-0.00867324	0	1	0
BCL11A	0	1	0	0	748	NA	-0.103085	-0.0888939	0	0	0
BCL11B	0	0	0	1	859	1	0.0564897	0.0643492	0	1	0
BCLAF1	1	0	0	0	0	NA	-0.744139	-0.727513	1	0	1
BCO1	0	0	0	NA	NA	NA	-0.134847	-0.124979	0	0	0
BCO2	0	0	0	0	988	NA	0.0399381	0.0435829	0	0	0
BCOR	0	0	1	2	6	NA	NA	NA	0	1	0
BCORL1	0	0	0	1	31	0	NA	NA	0	1	0
BCR	1	1	0	1	16	0	0.0318476	0.0326628	0	0	0
BCS1L	1	1	1	0	0	NA	-0.472605	-0.450383	1	0	1
BDH1	0	0	0	0	188	NA	-0.0568625	-0.0499121	0	0	0
BDH2	0	0	0	0	10	NA	-0.178354	-0.160874	0	0	0
BDKRB1	0	0	0	2	1063	NA	0.0866552	0.0817691	0	0	0
BDKRB2	0	0	0	NA	NA	NA	-0.0325045	-0.020421	0	0	0
BDNF	0	0	0	0	566	NA	-0.0229725	-0.011898	0	0	0
BDP1	0	1	1	0	0	NA	-0.632726	-0.624751	1	0	1
BEAN1	0	1	0	0	1072	NA	-0.0834171	-0.0755523	0	0	0
BECN1	1	0	1	0	0	NA	-0.209671	-0.20546	0	0	0
BECN2	0	0	0	NA	NA	NA	NA	NA	0	0	0
BEGAIN	0	0	0	0	957	NA	-0.13057	-0.11942	0	0	0
BEND2	0	0	0	0	1152	NA	NA	NA	0	0	0
BEND3	0	0	0	0	45	NA	-0.230839	-0.243847	0	0	0
BEND4	0	0	0	0	943	NA	-0.0804123	-0.0805644	0	0	0
BEND5	0	0	0	0	840	NA	0.0378185	0.0318465	0	0	0
BEND6	0	0	0	0	541	NA	0.0187177	0.0154572	0	0	0
BEND7	0	0	0	0	476	NA	-0.0109752	-0.00423766	0	0	0
BEST1	0	0	0	0	826	NA	0.0564896	0.0549382	0	0	0
BEST2	0	0	0	0	1143	NA	-0.0601019	-0.053942	0	0	0
BEST3	0	0	0	0	1020	NA	-0.100472	-0.0878365	0	0	0
BEST4	0	0	0	0	1043	NA	-0.0936022	-0.0888188	0	0	0
BET1	0	0	0	0	0	NA	-0.354097	-0.346052	0	0	0
BET1L	0	0	0	3	3	NA	-0.123279	-0.109232	0	0	0
BEX1	0	0	0	1	692	1	NA	NA	0	0	0
BEX2	0	0	0	1	365	1	NA	NA	0	0	0
BEX3	0	0	0	NA	NA	NA	NA	NA	0	0	0
BEX4	0	0	0	1	424	1	NA	NA	0	0	0
BEX5	0	0	0	0	672	NA	NA	NA	0	0	0
BFAR	0	0	0	0	0	NA	-0.025463	-0.0203784	0	0	0
BFSP1	0	0	0	0	463	NA	0.00795835	0.0123516	0	0	0
BFSP2	0	0	0	0	1087	NA	0.0889761	0.0857909	0	0	0
BGLAP	0	0	0	0	993	NA	-0.0464839	-0.0377304	0	0	0
BGN	0	0	0	0	775	NA	NA	NA	0	0	0
BHLHA9	0	0	0	0	1155	NA	0.0269244	0.0256269	0	0	0
BHLHA15	0	0	0	0	730	NA	-0.2661	-0.257156	0	0	0
BHLHB9	0	0	0	0	344	NA	NA	NA	0	0	0
BHLHE22	0	0	0	0	1058	NA	-0.0748916	-0.0694145	0	0	0
BHLHE23	0	0	0	0	1136	NA	NA	NA	0	0	0
BHLHE40	0	0	0	2	46	NA	0.130924	0.13436	0	0	0
BHLHE41	0	0	0	0	393	NA	-0.120568	-0.1108	0	0	0
BHMG1	0	0	0	NA	NA	NA	NA	NA	0	0	0
BHMT	0	0	0	0	1115	NA	-0.0379971	-0.0368135	0	0	0
BHMT2	0	0	0	0	982	NA	-0.128432	-0.121667	0	0	0
BICC1	0	0	0	1	543	1	0.0428556	0.0460956	0	0	0
BICD1	0	0	0	0	23	NA	-0.153435	-0.139301	0	0	0
BICD2	1	0	0	0	0	NA	-0.174894	-0.173219	0	0	0
BICDL1	0	0	0	NA	NA	NA	NA	NA	0	0	0
BICDL2	0	0	0	NA	NA	NA	NA	NA	0	0	0
BICRA	0	0	0	NA	NA	NA	NA	NA	0	0	0
BICRAL	0	0	0	NA	NA	NA	NA	NA	0	0	0
BID	0	0	0	0	5	NA	0.0427329	0.0306662	0	0	0
BIK	0	0	0	0	364	NA	0.091639	0.0873675	0	0	0
BIN1	0	0	0	0	96	NA	-0.179542	-0.165482	0	0	0
BIN2	0	0	0	0	982	NA	-0.121969	-0.116777	0	0	0
BIN3	0	0	0	0	1	NA	0.312428	0.280097	0	0	0
BIRC2	1	1	1	2	3	NA	-0.15158	-0.128743	0	0	0
BIRC3	0	0	0	2	331	NA	0.101792	0.102377	0	1	0
BIRC5	1	0	1	0	17	NA	-1.17998	-1.18276	0	0	0
BIRC6	0	1	0	0	0	NA	-0.269585	-0.251138	0	0	0
BIRC7	0	0	0	0	996	NA	0.122272	0.118074	0	0	0
BIRC8	0	0	0	0	1156	NA	-0.127548	-0.135752	0	0	0
BIVM	0	0	0	0	110	NA	0.0692878	0.0669942	0	0	0
BLCAP	0	0	0	0	0	NA	-0.112589	-0.113787	0	0	0
BLID	0	0	0	0	1122	NA	0.0250549	0.0299268	0	0	0
BLK	0	0	0	0	1016	NA	-0.0106576	-0.000764002	0	0	0
BLM	0	1	0	0	10	NA	-0.166253	-0.162325	0	1	0
BLMH	0	0	0	0	14	NA	0.0298045	0.0305457	0	0	0
BLNK	0	0	0	0	836	NA	-0.0129107	-0.0103489	0	0	0
BLOC1S1	0	0	0	NA	NA	NA	0.023078	0.0163442	0	0	0
BLOC1S2	0	0	0	0	0	NA	-0.129429	-0.122504	0	0	0
BLOC1S3	0	0	0	0	1156	NA	-0.245594	-0.239545	0	0	0
BLOC1S4	0	0	0	0	0	NA	-0.00570482	-0.00489914	0	0	0
BLOC1S5	0	0	0	0	868	NA	5.57845e-05	0.00830677	0	0	0
BLOC1S6	0	0	0	0	0	NA	-0.0798062	-0.0620637	0	0	0
BLVRA	0	0	0	0	46	NA	0.0462842	0.0479132	0	0	0
BLVRB	0	0	0	0	13	NA	0.0482373	0.0456031	0	0	0
BLZF1	0	0	0	0	0	NA	-0.0688206	-0.068156	0	0	0
BMF	0	0	0	0	205	NA	-0.141708	-0.123881	0	0	0
BMI1	0	0	0	0	13	NA	0.125008	0.125053	0	0	0
BMP1	0	0	0	0	42	NA	-0.00350621	0.00319059	0	0	0
BMP2	0	0	0	0	547	NA	0.0402406	0.0450569	0	0	0
BMP2K	0	0	0	0	5	NA	0.0289435	0.0186914	0	0	0
BMP3	0	0	0	0	1065	NA	0.100448	0.0974161	0	0	0
BMP4	0	1	0	0	488	NA	0.0431187	0.0383516	0	0	0
BMP5	0	0	0	0	1020	NA	-0.0412591	-0.0333595	0	0	0
BMP6	0	0	0	0	776	NA	-0.0390579	-0.0256658	0	0	0
BMP7	0	0	0	0	706	NA	0.0648218	0.0736454	0	0	0
BMP8A	0	0	0	0	743	NA	0.072615	0.0636504	0	0	0
BMP8B	0	0	0	0	362	NA	-0.0161896	-0.0181945	0	0	0
BMP10	0	0	0	0	1143	NA	-0.0400887	-0.0402188	0	0	0
BMP15	0	0	0	1	1156	1	NA	NA	0	0	0
BMPER	0	0	0	0	855	NA	0.0539603	0.048913	0	0	0
BMPR1A	0	1	0	3	54	NA	-0.12485	-0.106773	0	1	0
BMPR1B	0	0	0	0	762	NA	0.104844	0.0923358	0	0	0
BMPR2	0	0	0	0	15	NA	0.0172974	0.0188469	0	0	0
BMS1	1	0	1	0	0	NA	-0.923558	-0.924115	1	0	1
BMT2	0	0	0	NA	NA	NA	NA	NA	0	0	0
BMX	0	0	0	0	1113	NA	NA	NA	0	0	0
BNC1	0	0	0	0	875	NA	-0.0604197	-0.057687	0	0	0
BNC2	0	0	0	5	662	NA	0.0543568	0.0568798	0	0	0
BNIP1	0	0	1	0	0	NA	-0.436389	-0.441046	1	0	1
BNIP2	0	0	0	0	0	NA	-0.149491	-0.136629	0	0	0
BNIP3	0	0	0	0	59	NA	-0.166758	-0.146521	0	0	0
BNIP3L	0	0	0	1	1	0	0.171711	0.16416	0	0	0
BNIPL	0	0	0	0	979	NA	-0.184015	-0.17046	0	0	0
BOC	0	0	1	0	777	NA	-0.0690776	-0.0584125	0	0	0
BOD1	0	0	0	0	0	NA	-0.164621	-0.156733	0	0	0
BOD1L1	0	1	0	0	0	NA	-0.247086	-0.241092	0	0	0
BOD1L2	0	0	0	0	1156	NA	0.149982	0.138288	0	0	0
BOK	0	0	0	0	235	NA	-0.0565981	-0.0387012	0	0	0
BOLA1	0	0	0	0	49	NA	-0.182826	-0.187417	0	0	0
BOLA2	1	0	0	NA	NA	NA	-0.353979	-0.335683	0	0	0
BOLA2B	1	0	0	0	0	NA	NA	NA	0	0	0
BOLA3	0	0	0	0	0	NA	-0.00833543	-0.00965235	0	0	0
BOLL	0	0	0	0	1152	NA	0.043325	0.0480055	0	0	0
BOP1	0	0	0	0	0	NA	-0.812534	-0.804624	0	0	0
BORA	1	1	1	0	0	NA	-0.804795	-0.807099	1	0	1
BORCS5	0	0	0	NA	NA	NA	NA	NA	0	0	0
BORCS6	0	0	0	NA	NA	NA	NA	NA	0	0	0
BORCS7	0	0	0	NA	NA	NA	NA	NA	0	0	0
BORCS8	0	0	0	NA	NA	NA	NA	NA	0	0	0
BPGM	0	0	0	0	0	NA	0.0481198	0.0548966	0	0	0
BPHL	0	0	0	0	0	NA	-0.0298788	-0.0250426	0	0	0
BPI	0	0	0	0	1128	NA	0.085831	0.074666	0	0	0
BPIFA1	0	0	0	0	1131	NA	0.114112	0.110802	0	0	0
BPIFA2	0	0	0	0	1110	NA	0.202338	0.194674	0	0	0
BPIFA3	0	0	0	0	1156	NA	-0.0928313	-0.084947	0	0	0
BPIFB1	0	0	0	0	1061	NA	-0.0170682	-0.00931689	0	0	0
BPIFB2	0	0	0	0	1124	NA	-0.0716257	-0.0574519	0	0	0
BPIFB3	0	0	0	0	1143	NA	-0.170208	-0.161762	0	0	0
BPIFB4	0	0	0	0	1126	NA	-0.103494	-0.0959297	0	0	0
BPIFB6	0	0	0	0	1150	NA	-0.0268918	-0.0306797	0	0	0
BPIFC	0	0	0	0	1142	NA	0.0377444	0.030517	0	0	0
BPNT1	0	0	0	0	0	NA	-0.229406	-0.207618	0	0	0
BPTF	1	1	0	0	0	NA	-0.308299	-0.316424	0	0	0
BPY2	0	0	0	NA	NA	NA	NA	NA	0	0	0
BPY2B	0	0	0	NA	NA	NA	NA	NA	0	0	0
BPY2C	0	0	0	NA	NA	NA	NA	NA	0	0	0
BRAF	0	1	0	0	0	NA	-0.168156	-0.0943985	0	0	0
BRAP	0	0	1	0	0	NA	-0.145025	-0.130832	0	0	0
BRAT1	0	0	1	0	0	NA	-0.430052	-0.421644	1	0	1
BRCA1	1	1	1	0	2	NA	-0.540208	-0.538163	1	1	0
BRCA2	1	1	1	0	41	NA	-0.578174	-0.576122	0	1	0
BRCC3	0	0	0	0	1	NA	NA	NA	0	0	0
BRD1	1	1	0	0	0	NA	-0.234102	-0.239132	0	0	0
BRD2	0	0	0	0	0	NA	-0.415197	-0.408558	0	0	0
BRD3	0	0	0	2	3	NA	0.125921	0.119461	0	0	0
BRD4	0	0	0	0	0	NA	-0.842105	-0.855009	0	0	0
BRD7	0	0	0	1	1	0	-0.168702	-0.15744	0	0	0
BRD8	1	0	0	0	0	NA	-0.404423	-0.402025	1	0	1
BRD9	1	1	1	0	0	NA	0.0291349	0.0260185	0	0	0
BRDT	0	0	0	0	1117	NA	-0.0645396	-0.0580394	0	0	0
BRF1	1	0	1	0	0	NA	-0.801772	-0.790385	1	0	1
BRF2	1	0	1	0	2	NA	-1.21236	-1.20797	1	0	1
BRI3	0	0	0	0	0	NA	-0.18176	-0.169491	0	0	0
BRI3BP	0	0	0	0	0	NA	-0.0581017	-0.0497939	0	0	0
BRICD5	0	0	0	0	39	NA	-0.00976759	-0.00688321	0	0	0
BRINP1	0	0	0	0	979	NA	0.15851	0.151323	0	0	0
BRINP2	0	0	0	0	1080	NA	-0.0580827	-0.0527312	0	0	0
BRINP3	0	0	0	0	1051	NA	-0.0157549	-0.014579	0	0	0
BRIP1	0	0	0	0	10	NA	-0.352477	-0.32403	0	1	0
BRIX1	1	1	0	0	0	NA	-0.923238	-0.929318	1	0	1
BRK1	0	0	0	0	0	NA	-0.417715	-0.393984	0	0	0
BRMS1	0	0	0	0	0	NA	-0.322827	-0.295462	0	0	0
BRMS1L	0	0	0	0	0	NA	-0.144503	-0.131823	0	0	0
BROX	0	0	0	0	0	NA	0.108963	0.0975223	0	0	0
BRPF1	1	0	1	0	0	NA	-0.3129	-0.302344	0	0	0
BRPF3	0	0	0	0	0	NA	-0.0472526	-0.0436912	0	0	0
BRS3	0	0	0	0	1147	NA	NA	NA	0	0	0
BRSK1	0	0	1	0	317	NA	-0.010661	-0.00750022	0	0	0
BRSK2	0	0	0	0	732	NA	-0.124252	-0.110791	0	0	0
BRWD1	0	0	0	0	1	NA	-0.0844767	-0.0768339	0	0	0
BRWD3	0	0	0	1	10	0	NA	NA	0	0	0
BSCL2	0	0	0	0	11	NA	-0.220869	-0.194661	0	0	0
BSDC1	0	0	0	0	0	NA	-0.0717844	-0.0677125	0	0	0
BSG	0	0	0	0	0	NA	-0.126323	-0.112505	0	0	0
BSN	0	0	0	0	979	NA	-0.0260296	-0.0199859	0	0	0
BSND	0	0	0	0	1140	NA	-0.132649	-0.117628	0	0	0
BSPH1	0	0	0	0	1153	NA	0.0821152	0.0820044	0	0	0
BSPRY	0	0	0	0	605	NA	-0.0574745	-0.054085	0	0	0
BST1	0	0	0	0	810	NA	0.121433	0.111944	0	0	0
BST2	0	0	0	0	156	NA	0.0508775	0.0502792	0	0	0
BSX	0	0	0	0	1148	NA	0.0666082	0.0695704	0	0	0
BTAF1	1	1	1	0	0	NA	-0.322886	-0.329181	0	0	0
BTBD1	0	0	0	1	0	0	-0.0811426	-0.0763364	0	0	0
BTBD2	0	0	0	0	0	NA	0.0250112	0.0192076	0	0	0
BTBD3	0	0	0	0	68	NA	-0.0661989	-0.0548229	0	0	0
BTBD6	0	0	0	0	68	NA	-0.0881175	-0.0775875	0	0	0
BTBD7	0	0	0	0	0	NA	-0.036221	-0.0430124	0	0	0
BTBD8	0	0	0	0	899	NA	-0.0064627	-0.00391405	0	0	0
BTBD9	0	0	0	0	33	NA	-0.262393	-0.244235	0	0	0
BTBD10	0	1	0	0	0	NA	-0.094701	-0.0745165	0	0	0
BTBD11	0	0	0	0	685	NA	-0.135718	-0.125784	0	0	0
BTBD16	0	0	0	0	1039	NA	0.0824571	0.080597	0	0	0
BTBD17	0	0	0	0	1095	NA	-0.255413	-0.238256	0	0	0
BTBD18	0	0	0	0	1156	NA	-0.0169267	-0.0133019	0	0	0
BTBD19	0	0	0	0	607	NA	NA	NA	0	0	0
BTC	0	0	0	0	669	NA	0.0585699	0.0525422	0	0	0
BTD	0	0	0	0	16	NA	-0.00438284	-0.00670508	0	0	0
BTF3	0	1	0	0	0	NA	-0.35931	-0.366943	0	0	0
BTF3L4	0	0	0	0	0	NA	-0.406179	-0.41296	0	0	0
BTG1	0	0	0	0	4	NA	-0.105025	-0.0942901	0	1	0
BTG2	0	0	0	0	60	NA	-0.0459773	-0.0417262	0	0	0
BTG3	0	0	0	2	19	NA	0.0258132	0.0320368	0	0	0
BTG4	0	0	0	0	1118	NA	0.0728552	0.0781112	0	0	0
BTK	0	0	0	0	1017	NA	NA	NA	0	1	0
BTLA	0	0	0	0	1126	NA	0.0989476	0.0964034	0	0	0
BTN1A1	0	0	0	0	1120	NA	-0.0624013	-0.0477119	0	0	0
BTN2A1	0	0	0	1	3	0	0.0097259	0.0144469	0	0	0
BTN2A2	0	0	0	0	55	NA	0.0792352	0.0790702	0	0	0
BTN3A1	0	0	0	0	32	NA	0.128052	0.125592	0	0	0
BTN3A2	0	0	0	0	40	NA	0.108395	0.103474	0	0	0
BTN3A3	0	0	0	0	98	NA	0.0466588	0.0432897	0	0	0
BTNL2	0	0	0	0	1148	NA	NA	NA	0	0	0
BTNL3	0	0	0	33	1118	NA	-0.00996373	-0.0131769	0	0	0
BTNL8	0	0	0	1	1111	1	-0.0548621	-0.0453855	0	0	0
BTNL9	0	0	0	0	846	NA	0.101873	0.0998552	0	0	0
BTRC	0	0	0	0	0	NA	-0.00921108	-0.00640293	0	0	0
BUB1	0	0	0	0	0	NA	-0.583494	-0.578235	0	0	0
BUB1B	1	1	1	0	0	NA	-1.12522	-1.12533	1	1	0
BUB3	1	0	1	0	0	NA	-1.59561	-1.54745	1	0	1
BUD13	1	1	1	0	0	NA	-0.624731	-0.610729	1	0	1
BUD23	0	0	0	NA	NA	NA	NA	NA	0	0	0
BUD31	1	0	1	0	0	NA	-1.29094	-1.2995	1	0	1
BVES	0	0	0	1	555	1	-0.0430332	-0.0347659	0	0	0
BYSL	1	1	1	0	0	NA	-0.984557	-0.994274	1	0	1
BZW1	0	0	0	0	0	NA	0.0299421	0.0342499	0	0	0
BZW2	0	0	0	0	1	NA	0.0730934	0.0724986	0	0	0
C1D	0	0	1	0	0	NA	-0.433166	-0.417978	1	0	1
C1GALT1	0	0	0	0	0	NA	0.000418897	0.00660197	0	0	0
C1GALT1C1	0	0	0	0	1	NA	NA	NA	0	0	0
C1GALT1C1L	0	0	0	NA	NA	NA	NA	NA	0	0	0
C1orf21	0	0	1	0	273	NA	0.0249383	0.022924	0	0	0
C1orf27	0	0	0	0	0	NA	-0.303745	-0.295753	0	0	0
C1orf35	0	0	0	0	0	NA	-0.0318616	-0.0259559	0	0	0
C1orf43	0	0	0	0	0	NA	-0.189226	-0.170262	0	0	0
C1orf50	0	0	0	0	0	NA	-0.0446492	-0.0411277	0	0	0
C1orf52	0	0	0	0	0	NA	-0.138321	-0.126795	0	0	0
C1orf53	0	0	0	0	59	NA	0.023562	0.029393	0	0	0
C1orf54	0	0	0	0	443	NA	-0.113216	-0.104442	0	0	0
C1orf56	0	0	0	0	110	NA	-0.135105	-0.123153	0	0	0
C1orf61	0	0	0	0	1011	NA	-0.0197439	-0.0166653	0	0	0
C1orf64	0	0	0	0	1129	NA	-0.0262051	-0.0235038	0	0	0
C1orf68	0	0	0	0	1152	NA	0.0648474	0.0583107	0	0	0
C1orf74	0	0	0	0	8	NA	-0.317302	-0.309779	0	0	0
C1orf87	0	0	0	0	1154	NA	-0.0235462	-0.0164508	0	0	0
C1orf94	0	0	0	0	1115	NA	0.0774745	0.0807548	0	0	0
C1orf100	0	0	0	0	1135	NA	-0.24148	-0.214747	0	0	0
C1orf105	0	0	0	0	1112	NA	-0.0961073	-0.0900327	0	0	0
C1orf106	0	0	0	0	428	NA	-0.109141	-0.102832	0	0	0
C1orf109	1	0	1	0	0	NA	-1.45027	-1.47451	1	0	1
C1orf112	1	0	1	0	3	NA	-0.0339213	-0.0266071	0	0	0
C1orf115	0	0	0	0	423	NA	0.0597042	0.0603669	0	0	0
C1orf116	0	0	0	0	677	NA	-0.0326463	-0.0231901	0	0	0
C1orf122	0	0	0	0	0	NA	0.0102471	0.00490902	0	0	0
C1orf123	0	0	0	0	0	NA	-0.182989	-0.170806	0	0	0
C1orf127	0	0	0	0	1097	NA	-0.232328	-0.223704	0	0	0
C1orf131	0	1	0	0	0	NA	-0.357183	-0.351125	0	0	0
C1orf141	0	0	0	0	1150	NA	0.0301527	0.0345129	0	0	0
C1orf146	0	0	0	0	1156	NA	0.0426324	0.031296	0	0	0
C1orf158	0	0	0	0	1154	NA	0.0342642	0.0306194	0	0	0
C1orf159	0	0	0	1	8	0	-0.159062	-0.145899	0	0	0
C1orf162	0	0	0	0	1053	NA	-0.0844979	-0.0819665	0	0	0
C1orf167	0	0	0	NA	NA	NA	NA	NA	0	0	0
C1orf168	0	0	0	0	1123	NA	-0.0974167	-0.10235	0	0	0
C1orf174	0	0	0	1	2	0	0.0347584	0.0378319	0	0	0
C1orf185	0	0	0	5	1156	NA	0.0758066	0.0795298	0	0	0
C1orf186	0	0	0	0	921	NA	-0.122025	-0.106157	0	0	0
C1orf189	0	0	0	0	1154	NA	0.0253834	0.0259129	0	0	0
C1orf194	0	0	0	0	1101	NA	0.0319885	0.0381783	0	0	0
C1orf198	0	0	0	0	13	NA	0.034683	0.0334267	0	0	0
C1orf204	0	0	0	0	925	NA	0.267649	0.254322	0	0	0
C1orf210	0	0	0	0	717	NA	0.0877059	0.0779458	0	0	0
C1orf216	0	0	0	0	4	NA	-0.0137688	-0.0149646	0	0	0
C1orf226	0	0	0	0	1073	NA	-0.119351	-0.115733	0	0	0
C1orf228	0	1	0	0	952	NA	-0.250868	-0.242007	0	0	0
C1orf232	0	0	0	NA	NA	NA	NA	NA	0	0	0
C1QA	0	0	0	0	1146	NA	-0.0686991	-0.0670745	0	0	0
C1QB	0	0	0	1	1151	1	-0.0508841	-0.047688	0	0	0
C1QBP	1	1	0	0	0	NA	-0.457982	-0.434517	1	0	1
C1QC	0	0	0	0	1153	NA	-0.0473209	-0.0498538	0	0	0
C1QL1	0	0	0	0	458	NA	0.00643342	0.00325939	0	0	0
C1QL2	0	0	0	0	1129	NA	0.0917854	0.0875448	0	0	0
C1QL3	0	0	0	0	850	NA	0.124504	0.122802	0	0	0
C1QL4	0	0	0	0	696	NA	0.0397756	0.0402832	0	0	0
C1QTNF1	0	0	0	0	584	NA	-0.2349	-0.229976	0	0	0
C1QTNF2	0	0	0	0	914	NA	-0.0387184	-0.0288024	0	0	0
C1QTNF3	0	0	0	0	1048	NA	0.0661758	0.0555567	0	0	0
C1QTNF4	0	0	0	0	1103	NA	-0.421816	-0.413072	0	0	0
C1QTNF5	0	0	0	NA	NA	NA	-0.170042	-0.162384	0	0	0
C1QTNF6	0	0	0	0	190	NA	-0.112146	-0.102458	0	0	0
C1QTNF7	0	0	0	0	1146	NA	0.110542	0.111519	0	0	0
C1QTNF8	0	0	0	0	1148	NA	-0.0174837	-0.0176832	0	0	0
C1QTNF9	0	0	0	0	1156	NA	-0.110467	-0.101809	0	0	0
C1QTNF9B	0	0	0	0	770	NA	-0.207574	-0.20003	0	0	0
C1QTNF12	0	0	0	NA	NA	NA	NA	NA	0	0	0
C1R	0	0	0	0	276	NA	NA	NA	0	0	0
C1RL	0	0	0	0	97	NA	0.107101	0.106047	0	0	0
C1S	0	0	0	0	470	NA	-0.0134462	-0.0119847	0	0	0
C2	0	0	0	0	930	NA	-0.0390562	-0.0354244	0	0	0
C2CD2	0	0	0	7	87	NA	0.00322898	0.00217857	0	0	0
C2CD2L	0	0	0	0	0	NA	0.0715426	0.0723601	0	0	0
C2CD3	0	0	0	1	0	0	-0.0168927	-0.00262831	0	0	0
C2CD4A	0	0	0	0	1000	NA	0.0206588	0.0146161	0	0	0
C2CD4B	0	0	0	0	1097	NA	0.0771266	0.074633	0	0	0
C2CD4C	0	0	0	0	757	NA	-0.000605899	0.00634007	0	0	0
C2CD4D	0	0	0	0	1011	NA	-0.104434	-0.0979287	0	0	0
C2CD5	0	0	0	0	0	NA	0.0866996	0.0799567	0	0	0
C2CD6	0	0	0	NA	NA	NA	NA	NA	0	0	0
C2orf15	0	0	0	0	971	NA	-0.036962	-0.0290829	0	0	0
C2orf16	0	0	0	0	895	NA	-0.0113245	-0.00802204	0	0	0
C2orf40	0	0	0	0	1139	NA	0.0461716	0.0450208	0	0	0
C2orf42	0	0	0	0	0	NA	-0.0680943	-0.0591928	0	0	0
C2orf49	0	0	0	0	0	NA	-0.122408	-0.122931	0	0	0
C2orf50	0	0	0	0	1129	NA	-0.125793	-0.122521	0	0	0
C2orf54	0	0	0	0	825	NA	-0.0416258	-0.0436083	0	0	0
C2orf66	0	0	0	0	1059	NA	0.0681273	0.0654134	0	0	0
C2orf68	0	0	0	0	0	NA	-0.245411	-0.223842	0	0	0
C2orf69	0	0	0	0	0	NA	-0.197163	-0.181812	0	0	0
C2orf70	0	0	0	0	906	NA	-0.0264026	-0.0206683	0	0	0
C2orf71	0	0	0	0	1138	NA	0.0763535	0.0704182	0	0	0
C2orf72	0	0	0	0	639	NA	0.169556	0.152137	0	0	0
C2orf73	0	0	0	0	1153	NA	-0.0750256	-0.0617067	0	0	0
C2orf74	0	0	0	NA	NA	NA	NA	NA	0	0	0
C2orf76	0	0	0	0	0	NA	0.0530194	0.0544066	0	0	0
C2orf78	0	0	0	0	1151	NA	-0.100565	-0.0915058	0	0	0
C2orf80	0	0	0	0	1151	NA	0.00957066	0.00980946	0	0	0
C2orf81	0	0	0	0	351	NA	NA	NA	0	0	0
C2orf82	0	0	0	1	969	NA	-0.13754	-0.127904	0	0	0
C2orf83	0	0	0	0	1156	NA	0.0379827	0.0379837	0	0	0
C2orf88	0	0	0	0	835	NA	0.0831718	0.0786841	0	0	0
C2orf91	0	0	0	0	1134	NA	0.0765998	0.074097	0	0	0
C3	0	0	0	0	549	NA	0.0125531	0.00973888	0	0	0
C3AR1	0	0	0	0	933	NA	-0.0134024	-0.00736857	0	0	0
C3orf14	0	0	0	0	379	NA	0.2141	0.202005	0	0	0
C3orf18	0	0	0	0	376	NA	-0.0554296	-0.0511113	0	0	0
C3orf20	0	0	0	0	1128	NA	-0.110417	-0.102558	0	0	0
C3orf22	0	0	0	0	1155	NA	-0.0485673	-0.0451847	0	0	0
C3orf30	0	0	0	0	1155	NA	0.125791	0.116746	0	0	0
C3orf33	0	0	0	0	43	NA	0.171515	0.16646	0	0	0
C3orf35	0	0	0	1	1107	1	0.0397371	0.0419458	0	0	0
C3orf36	0	0	0	0	1135	NA	-0.0606138	-0.0585967	0	0	0
C3orf38	0	0	0	0	0	NA	-0.389419	-0.351337	0	0	0
C3orf52	0	0	0	0	213	NA	0.0901773	0.0811651	0	0	0
C3orf56	0	0	0	NA	NA	NA	-0.0802501	-0.0837842	0	0	0
C3orf58	0	0	0	0	35	NA	0.15005	0.141317	0	0	0
C3orf62	0	0	0	0	33	NA	-0.0366695	-0.0332741	0	0	0
C3orf67	0	0	0	0	676	NA	0.164025	0.154337	0	0	0
C3orf70	0	0	0	0	918	NA	-0.0401901	-0.0370876	0	0	0
C3orf80	0	0	0	NA	NA	NA	0.101248	0.0916471	0	0	0
C3orf84	0	0	0	0	1156	NA	0.132653	0.123067	0	0	0
C4A	0	0	0	0	661	NA	-0.254066	-0.237557	0	0	0
C4B	0	0	0	0	724	NA	NA	NA	0	0	0
C4BPA	0	0	0	0	1096	NA	0.0863455	0.0826125	0	0	0
C4BPB	0	0	0	0	901	NA	-0.0557018	-0.0526656	0	0	0
C4orf3	0	0	0	0	1	NA	0.0319686	0.0373743	0	0	0
C4orf17	0	0	0	0	1156	NA	0.0343092	0.0303661	0	0	0
C4orf19	0	0	0	0	1081	NA	-0.225097	-0.226421	0	0	0
C4orf22	0	0	0	1	1149	1	0.0175412	0.0134839	0	0	0
C4orf26	0	0	0	0	1042	NA	-0.0153698	-0.0229501	0	0	0
C4orf32	0	0	0	0	298	NA	0.106792	0.104181	0	0	0
C4orf33	0	0	0	0	105	NA	0.0392389	0.0403069	0	0	0
C4orf36	0	0	0	0	481	NA	0.0029764	-0.000149201	0	0	0
C4orf45	0	0	0	1	1143	1	0.0930422	0.0911056	0	0	0
C4orf46	0	0	0	1	1	0	-0.0593195	-0.0463601	0	0	0
C4orf47	0	0	0	0	914	NA	0.147243	0.135576	0	0	0
C4orf48	0	0	0	0	80	NA	-0.00808367	-1.53427e-05	0	0	0
C4orf50	0	0	0	NA	NA	NA	NA	NA	0	0	0
C4orf51	0	0	0	0	1153	NA	0.0652911	0.0635941	0	0	0
C5	0	0	0	0	320	NA	0.0077929	0.00815465	0	0	0
C5AR1	0	0	0	1	834	1	-0.0550292	-0.0547831	0	0	0
C5AR2	0	0	0	1	1019	1	0.083664	0.0747751	0	0	0
C5orf15	0	0	0	0	1	NA	-0.14438	-0.130971	0	0	0
C5orf22	0	1	0	0	0	NA	0.139244	0.136998	0	0	0
C5orf24	0	0	0	0	101	NA	-0.0154817	-0.0114418	0	0	0
C5orf30	0	0	0	0	14	NA	-0.240488	-0.223507	0	0	0
C5orf34	0	0	0	0	1	NA	-0.0336041	-0.0235196	0	0	0
C5orf38	0	0	0	0	779	NA	-0.002329	0.0026292	0	0	0
C5orf42	0	0	0	0	91	NA	-0.138553	-0.122617	0	0	0
C5orf46	0	0	0	0	1005	NA	0.216602	0.20793	0	0	0
C5orf47	0	0	0	1	1153	1	-0.00757692	-0.00441512	0	0	0
C5orf49	0	0	0	0	1123	NA	0.0215137	0.0214209	0	0	0
C5orf51	0	0	0	0	1	NA	0.108938	0.108005	0	0	0
C5orf52	0	0	0	0	1152	NA	0.0235767	0.0329633	0	0	0
C5orf58	0	0	0	0	1105	NA	0.284835	0.263173	0	0	0
C5orf60	0	0	0	0	1147	NA	-0.0782802	-0.0700215	0	0	0
C5orf63	0	0	0	0	508	NA	-0.0406679	-0.0447526	0	0	0
C5orf67	0	0	0	NA	NA	NA	NA	NA	0	0	0
C6	0	0	0	0	1136	NA	0.0779204	0.0725306	0	0	0
C6orf10	0	0	0	0	1146	NA	0.0259788	0.0255474	0	0	0
C6orf15	0	0	0	0	997	NA	-0.311714	-0.290311	0	0	0
C6orf47	0	0	0	0	0	NA	-0.195346	-0.190791	0	0	0
C6orf48	0	0	0	0	0	NA	-0.0960676	-0.0961721	0	0	0
C6orf52	0	0	0	0	451	NA	0.0368345	0.0319768	0	0	0
C6orf58	0	0	0	0	1108	NA	0.0205605	0.0251718	0	0	0
C6orf62	0	0	0	0	0	NA	0.051229	0.0478993	0	0	0
C6orf89	0	0	0	0	0	NA	-0.0375933	-0.0418896	0	0	0
C6orf106	0	0	0	0	0	NA	-0.11662	-0.117694	0	0	0
C6orf118	0	0	0	0	1119	NA	-0.0149422	-0.0137297	0	0	0
C6orf120	0	0	0	NA	NA	NA	-0.014564	-0.00561376	0	0	0
C6orf132	0	0	0	0	547	NA	-0.0157489	-0.012297	0	0	0
C6orf136	0	0	0	0	0	NA	-0.134286	-0.116474	0	0	0
C6orf141	0	0	0	0	580	NA	-0.105186	-0.092126	0	0	0
C6orf163	0	0	0	0	1010	NA	-0.0262389	-0.0229185	0	0	0
C6orf201	0	0	0	0	1155	NA	0.0616921	0.060337	0	0	0
C6orf203	0	0	0	0	0	NA	-0.110085	-0.10136	0	0	0
C6orf222	0	0	0	1	1074	1	-0.105769	-0.0973267	0	0	0
C6orf223	0	0	0	0	788	NA	0.161956	0.151945	0	0	0
C6orf226	0	0	0	0	9	NA	-0.077201	-0.0675368	0	0	0
C6orf229	0	0	0	NA	NA	NA	0.0630103	0.0566882	0	0	0
C7	0	0	0	0	1093	NA	0.263577	0.247863	0	0	0
C7orf25	0	0	0	0	819	NA	0.117625	0.11928	0	0	0
C7orf26	1	0	1	0	0	NA	-0.48312	-0.473994	1	0	1
C7orf31	0	0	0	1	220	0	0.0789322	0.0738677	0	0	0
C7orf33	0	0	0	0	1140	NA	0.0490336	0.0541226	0	0	0
C7orf34	0	0	0	0	1129	NA	0.139566	0.136235	0	0	0
C7orf43	0	0	0	0	0	NA	-0.110847	-0.102987	0	0	0
C7orf49	0	0	0	0	1	NA	0.074814	0.0684271	0	0	0
C7orf50	0	0	0	0	0	NA	-0.355486	-0.377027	0	0	0
C7orf57	0	0	0	0	978	NA	0.0208296	0.0245741	0	0	0
C7orf61	0	0	0	0	789	NA	-0.186002	-0.172099	0	0	0
C7orf72	0	0	0	1	1132	1	0.0771811	0.0720957	0	0	0
C7orf73	0	1	0	0	0	NA	0.0931613	0.0801601	0	0	0
C7orf77	0	0	0	NA	NA	NA	NA	NA	0	0	0
C8A	0	0	0	0	1145	NA	0.115932	0.106808	0	0	0
C8B	0	0	0	0	1149	NA	0.126508	0.124322	0	0	0
C8G	0	0	0	0	964	NA	-0.169182	-0.172333	0	0	0
C8orf4	0	0	0	0	653	NA	-0.0589347	-0.0514938	0	0	0
C8orf22	0	0	0	0	1128	NA	0.0329845	0.0419529	0	0	0
C8orf33	1	0	0	1	1	0	-0.341524	-0.312901	0	0	0
C8orf34	0	0	0	0	1127	NA	0.0720331	0.06955	0	0	0
C8orf37	0	0	0	0	46	NA	-0.0571535	-0.049994	0	0	0
C8orf44	0	0	0	0	7	NA	-0.0673807	-0.0639965	0	0	0
C8orf46	0	0	0	0	965	NA	-0.0340965	-0.0352597	0	0	0
C8orf48	0	0	0	2	735	NA	0.158219	0.151433	0	0	0
C8orf58	0	0	0	0	53	NA	0.0252468	0.026546	0	0	0
C8orf59	0	0	0	0	0	NA	-0.253341	-0.247665	0	0	0
C8orf74	0	0	0	1	1155	1	0.0960857	0.0998033	0	0	0
C8orf76	0	0	0	0	0	NA	-0.178268	-0.16563	0	0	0
C8orf82	0	0	0	0	11	NA	-0.135561	-0.121311	0	0	0
C8orf86	0	0	0	0	1150	NA	0.0903847	0.0882964	0	0	0
C8orf88	0	0	0	NA	NA	NA	-0.154021	-0.140949	0	0	0
C8orf89	0	0	0	NA	NA	NA	NA	NA	0	0	0
C9	0	0	0	0	1142	NA	-0.0525347	-0.043327	0	0	0
C9orf3	0	0	0	0	120	NA	0.12658	0.118518	0	0	0
C9orf16	0	0	0	0	0	NA	-0.327316	-0.321215	0	0	0
C9orf24	0	0	0	0	1072	NA	-0.196133	-0.185673	0	0	0
C9orf40	0	0	0	0	1	NA	0.0162115	0.0304352	0	0	0
C9orf43	0	0	0	0	898	NA	0.0163233	0.0143637	0	0	0
C9orf47	0	0	0	0	1142	NA	-0.0188558	-0.0278745	0	0	0
C9orf50	0	0	0	0	1150	NA	-0.0608616	-0.0588991	0	0	0
C9orf57	0	0	0	0	1154	NA	0.0756044	0.0776649	0	0	0
C9orf64	0	0	0	0	158	NA	0.00023794	0.00840908	0	0	0
C9orf66	0	0	0	NA	NA	NA	-0.0374803	-0.027992	0	0	0
C9orf72	0	0	0	24	59	NA	0.0647451	0.0628801	0	0	0
C9orf78	0	1	1	0	0	NA	-0.56503	-0.57293	1	0	1
C9orf84	0	0	0	0	1022	NA	0.0105666	0.00114866	0	0	0
C9orf85	0	0	0	0	2	NA	-0.048884	-0.0431955	0	0	0
C9orf92	0	0	0	NA	NA	NA	-0.0283508	-0.0270807	0	0	0
C9orf116	0	0	0	0	120	NA	-0.142545	-0.142361	0	0	0
C9orf129	0	0	0	0	69	NA	-0.299991	-0.284512	0	0	0
C9orf131	0	0	0	0	1151	NA	-0.115292	-0.103613	0	0	0
C9orf135	0	0	0	0	1107	NA	0.0397401	0.0406202	0	0	0
C9orf142	0	0	0	0	2	NA	-0.06097	-0.0500112	0	0	0
C9orf152	0	0	0	2	977	NA	0.0561223	0.0540989	0	0	0
C9orf153	0	0	0	0	1156	NA	0.0389776	0.0374695	0	0	0
C9orf172	0	0	0	0	610	NA	-0.188388	-0.179878	0	0	0
C10orf10	0	0	0	0	356	NA	-0.0473172	-0.0438645	0	0	0
C10orf35	0	0	0	0	188	NA	0.0596901	0.0535752	0	0	0
C10orf53	0	0	0	0	1156	NA	-0.119505	-0.110712	0	0	0
C10orf62	0	0	0	0	1144	NA	-0.00799551	2.66617e-05	0	0	0
C10orf67	0	0	0	0	1090	NA	0.123364	0.108839	0	0	0
C10orf71	0	0	0	0	1132	NA	0.273846	0.253289	0	0	0
C10orf76	0	1	0	0	1	NA	-0.199321	-0.184766	0	0	0
C10orf82	0	0	0	0	1062	NA	0.096902	0.0892249	0	0	0
C10orf88	0	0	0	0	1	NA	-0.0282585	-0.0175728	0	0	0
C10orf90	0	0	0	0	1059	NA	-0.0565528	-0.0453581	0	0	0
C10orf99	0	0	0	0	1060	NA	0.00744347	0.00437749	0	0	0
C10orf105	0	0	0	0	1153	NA	-0.0667295	-0.0767883	0	0	0
C10orf107	0	0	0	0	1028	NA	-0.00395275	-0.00294406	0	0	0
C10orf113	0	0	0	0	1155	NA	0.208191	0.19663	0	0	0
C10orf120	0	0	0	0	1156	NA	0.0965599	0.0873302	0	0	0
C10orf126	0	0	0	NA	NA	NA	0.0528806	0.0556857	0	0	0
C10orf128	0	0	0	1	1011	1	-0.00334837	0.000731919	0	0	0
C10orf142	0	0	0	NA	NA	NA	NA	NA	0	0	0
C11orf1	0	0	0	0	2	NA	0.0264169	0.0251834	0	0	0
C11orf16	0	0	0	0	1143	NA	0.0987162	0.0950198	0	0	0
C11orf21	0	1	0	0	1011	NA	0.0396275	0.0331134	0	0	0
C11orf24	0	0	0	0	0	NA	0.00398854	-0.00113357	0	0	0
C11orf40	0	0	0	0	1156	NA	-0.0438504	-0.0521628	0	0	0
C11orf42	0	0	0	0	1139	NA	0.0327656	0.0385291	0	0	0
C11orf45	0	0	0	0	563	NA	0.127466	0.123941	0	0	0
C11orf49	0	0	0	0	1	NA	0.00671164	0.00633533	0	0	0
C11orf52	0	0	0	0	1154	NA	-0.035652	-0.0244764	0	0	0
C11orf53	0	0	0	0	1076	NA	-0.00219762	0.0104674	0	0	0
C11orf54	0	0	0	0	0	NA	0.117432	0.108591	0	0	0
C11orf57	0	0	0	0	1	NA	-0.545615	-0.545163	0	0	0
C11orf58	0	0	0	0	0	NA	-0.090115	-0.0827821	0	0	0
C11orf63	0	0	0	0	474	NA	-0.302276	-0.296009	0	0	0
C11orf65	0	0	0	0	1053	NA	-0.188257	-0.161422	0	0	0
C11orf68	0	0	0	0	0	NA	-0.24426	-0.241809	0	0	0
C11orf70	0	0	0	1	653	1	-0.118095	-0.114669	0	0	0
C11orf71	0	0	0	0	1155	NA	-0.164192	-0.149366	0	0	0
C11orf74	0	0	0	0	107	NA	0.0947554	0.0819087	0	0	0
C11orf80	0	0	0	0	8	NA	-0.117302	-0.107023	0	0	0
C11orf84	0	0	1	0	3	NA	-0.0776381	-0.0770732	0	0	0
C11orf86	0	0	0	0	1017	NA	-0.0629274	-0.0537347	0	0	0
C11orf87	0	0	0	0	1097	NA	0.103188	0.0952859	0	0	0
C11orf88	0	0	0	0	1127	NA	-0.0987832	-0.0899386	0	0	0
C11orf91	0	0	0	0	1106	NA	-0.0861311	-0.0751701	0	0	0
C11orf94	0	0	0	0	1148	NA	-0.140733	-0.143171	0	0	0
C11orf95	0	0	0	0	1	NA	NA	NA	0	0	0
C11orf96	0	0	0	0	1156	NA	NA	NA	0	0	0
[truncated: 17,064 more rows]
