# Supplementary material for: Loss of heterozygosity of essential genes represents a widespread class of potential cancer vulnerabilities
Source: Nat Commun. 2020 May 20;11:2517. doi: 10.1038/s41467-020-16399-y (PMC7239950; doi:10.1038/s41467-020-16399-y)
Supplement: Supplementary file 5 — Supplementary Data 3 [file 41467_2020_16399_MOESM5_ESM.xlsx]

## Sheet: GEMINI Vulnerabilities
Variant Identifying Information							Additional Variant Information														Allele Count (AC; see http://exac.broadinstitute.org/faq for additional info)									Allele Number (AN; see http://exac.broadinstitute.org/faq for additional info)									Allele Frequency (AC/AN; see http://exac.broadinstitute.org/faq for additional info)								Additional GEMINI Gene/Protein Identifying Information
GEMINI gene	Chromosome	Position	Reference Allele	Alternate Allele	Variant	rsID	Reference Allele 30nt Context	Alternate Allele 30nt Context	Variant Consequence	SIFT Classification	SIFT Score	PolyPhen Classification	PolyPhen Score	3nt context	CPG (T/F)	Amino Acids (ExAC)	Variant Amino Acid Start (ExAC)	Variant Amino Acid End (ExAC)	Raw Fraction Genotypes Called	Fraction Genotypes Called Post-QC	African/African-American (AFR)	Latino (AMR)	East Asian (EAS)	Finnish (FIN)	Non-Finnish European (NFE)	Other (OTH)	South Asian (SAS)	Raw Total AC	Adjusted Total AC	African/African-American (AFR)	Latino (AMR)	East Asian (EAS)	Finnish (FIN)	Non-Finnish European (NFE)	Other (OTH)	South Asian (SAS)	Raw Total AN	Adjusted Total AN	African/African-American (AFR)	Latino (AMR)	East Asian (EAS)	Finnish (FIN)	Non-Finnish European (NFE)	Other (OTH)	South Asian (SAS)	Whole Cohort (Adjusted)	Possible Ensembl Transcript IDs	Ensembl Gene ID	Ensembl Transcript ID
AAMP	2	219129905	G	A	2:219129905:G:A	rs115942379	CACAGCAGCTGCACGATGCCCGACTGCCCCGAGGAATGACAGAGGCAGGGCGGAGGTTGGC	CACAGCAGCTGCACGATGCCCGACTGCCCCAAGGAATGACAGAGGCAGGGCGGAGGTTGGC	splice_region_variant		NA		NA	CGA	TRUE		NA	NA	0.999012	0.0195445	47	195	0	59	1764	21	37	2211	2123	9718	11228	8448	6300	62194	768	9968	121292	108624	0.00483639	0.0173673	0	0.00936508	0.0283629	0.0273438	0.00371188	0.0195445	ENST00000444053,ENST00000420660,ENST00000475678,ENST00000489767,ENST00000422731,ENST00000494720,ENST00000248450	ENSG00000127837	ENST00000248450
AAMP	2	219130802	T	C	2:219130802:T:C	rs2305835	CCCCACCTCTGATACCTTTCAGTACATGGATAGGGCTTCCCTGCTTCAGGTCCCAAATCCT	CCCCACCTCTGATACCTTTCAGTACATGGACAGGGCTTCCCTGCTTCAGGTCCCAAATCCT	missense_variant	tolerated_low_confidence	NA	benign	0.071	ATA	FALSE	I/V	250	250	1	0.0237511	33	1713	639	0	33	17	448	2883	2883	10406	11576	8646	6614	66722	908	16512	121412	121384	0.00317125	0.147979	0.073907	0	0.000494589	0.0187225	0.0271318	0.0237511	ENST00000422731,ENST00000420660,ENST00000444053,ENST00000248450	ENSG00000127837	ENST00000248450
AARS	16	70287177	A	G	16:70287177:A:G	rs4081753	CCACTGGTGCGAGGTGGTGCTGACCTGGGGAACTTGACACAGGCACGTGATCTTGCCAGCC	CCACTGGTGCGAGGTGGTGCTGACCTGGGGGACTTGACACAGGCACGTGATCTTGCCAGCC	synonymous_variant		NA		NA	GAA	FALSE	V	905	905	1	0.8241	10030	9508	8383	5489	52621	726	12880	99966	99637	10394	11504	8644	6544	66456	902	16460	121412	120904	0.96498	0.826495	0.969806	0.838784	0.791817	0.804878	0.782503	0.8241	ENST00000261772	ENSG00000090861	ENST00000261772
AARS	16	70303580	G	A	16:70303580:G:A	rs2070203	ATCAGCCAGTGCCACAGTGATGGTCCGAGCGTGGTCAGCCAGCACCCGGTAGGCCATGTCA	ATCAGCCAGTGCCACAGTGATGGTCCGAGCATGGTCAGCCAGCACCCGGTAGGCCATGTCA	synonymous_variant		NA		NA	CGT	TRUE	H	301	301	1	0.465919	4890	4417	3571	3959	33699	441	5566	56543	56543	10406	11566	8622	6612	66732	908	16512	121412	121358	0.469921	0.381895	0.414173	0.59876	0.50499	0.485683	0.337088	0.465919	ENST00000261772	ENSG00000090861	ENST00000261772
AARS	16	70303659	C	T	16:70303659:C:T	rs11537667	GCACCAACTTTCCCAGTGTATGGTCGGGCACCTGTGCCCTATAGATAAGAATCAGGAGGCA	GCACCAACTTTCCCAGTGTATGGTCGGGCATCTGTGCCCTATAGATAAGAATCAGGAGGCA	missense_variant	deleterious	0.01	probably_damaging	1	ACC	FALSE	G/D	275	275	1	0.0219132	2511	109	0	0	26	10	4	2660	2660	10406	11578	8650	6614	66720	908	16512	121412	121388	0.241303	0.00941441	0	0	0.000389688	0.0110132	0.000242248	0.0219132	ENST00000261772	ENSG00000090861	ENST00000261772
AARS	16	70305681	T	C	16:70305681:T:C	rs74024185	AAGGAAAGGAATGGAGTAGGAACCCAAGGCTACCTGTTATACTGGATGAACACAAGGTTCC	AAGGAAAGGAATGGAGTAGGAACCCAAGGCCACCTGTTATACTGGATGAACACAAGGTTCC	splice_region_variant		NA		NA	CTA	FALSE		NA	NA	1	0.0221181	2505	111	0	0	30	13	23	2687	2682	10390	11550	8646	6612	66658	906	16496	121412	121258	0.241097	0.00961039	0	0	0.000450059	0.0143488	0.00139428	0.0221181	ENST00000261772	ENSG00000090861	ENST00000261772
AARS2	6	44268371	T	C	6:44268371:T:C	rs325008	AGTGCTTCCGGTGCCTTGGGCCACCACTCGTGAGCCCCACGCCTTGCCCCCCATGTGGCTG	AGTGCTTCCGGTGCCTTGGGCCACCACTCGCGAGCCCCACGCCTTGCCCCCCATGTGGCTG	synonymous_variant		NA		NA	GTG	FALSE	S	957	957	1	0.942599	6895	11174	8638	6582	64376	858	15852	114431	114375	10396	11572	8654	6614	66688	904	16512	121412	121340	0.663236	0.965607	0.998151	0.995162	0.965331	0.949115	0.960029	0.942599	ENST00000244571	ENSG00000124608	ENST00000244571
AARS2	6	44269193	C	T	6:44269193:C:T	rs498512	CGAGTGCCGCTCCAGCAGCTCCTGAGTTTTCTTTGCAGCCTATGGGGCAGGAAGGACAAGC	CGAGTGCCGCTCCAGCAGCTCCTGAGTTTTTTTTGCAGCCTATGGGGCAGGAAGGACAAGC	synonymous_variant		NA		NA	TCT	FALSE	K	869	869	0.999951	0.701501	5174	9224	3591	4633	50546	637	11151	85090	84956	10366	11554	8584	6608	66582	906	16506	121406	121106	0.499132	0.798338	0.418336	0.70112	0.759154	0.703091	0.675573	0.701501	ENST00000244571	ENSG00000124608	ENST00000244571
AARS2	6	44270870	C	T	6:44270870:C:T	rs35623954	CTTGGGAGGCTGGGTCCAATGCATGGGCCACGGGCACCCCCACTGATACCACCCGCACAGG	CTTGGGAGGCTGGGTCCAATGCATGGGCCATGGGCACCCCCACTGATACCACCCGCACAGG	missense_variant	deleterious	0	probably_damaging	1	ACG	TRUE	V/M	730	730	0.999984	0.0296544	63	177	67	473	2687	25	95	3599	3587	10348	11554	8640	6510	66502	898	16508	121410	120960	0.00608813	0.0153194	0.00775463	0.0726574	0.0404048	0.0278396	0.00575479	0.0296544	ENST00000244571	ENSG00000124608	ENST00000244571
AARS2	6	44275011	T	C	6:44275011:T:C	rs324136	CTCACGGGGGACCTGACATCCCAGGGAAGATGCCATCAGAGATGCAGACACTGAGTGTGCG	CTCACGGGGGACCTGACATCCCAGGGAAGACGCCATCAGAGATGCAGACACTGAGTGTGCG	missense_variant	tolerated	0.96	benign	0.003	ATG	FALSE	I/V	339	339	0.999984	0.946851	7390	11175	8626	6510	64282	858	15764	114917	114605	10326	11550	8642	6542	66598	902	16478	121410	121038	0.715669	0.967532	0.998149	0.995109	0.965224	0.95122	0.956669	0.946851	ENST00000244571	ENSG00000124608	ENST00000244571
AARS2	6	44280812	C	T	6:44280812:C:T	rs167772	GAACTCCGCTCCCTATCAGTATGGTTCGGCCCTCACCTGGTTCATGCCCGCATTGACAAAA	GAACTCCGCTCCCTATCAGTATGGTTCGGCTCTCACCTGGTTCATGCCCGCATTGACAAAA	splice_region_variant		NA		NA	CCC	FALSE		NA	NA	0.999489	0.533322	3559	7252	3262	3278	36707	470	7779	63556	62307	9244	11270	8368	6166	64704	862	16214	121350	116828	0.385006	0.643478	0.389818	0.531625	0.567307	0.545244	0.479771	0.533322	ENST00000244571	ENSG00000124608	ENST00000244571
AASDHPPT	11	105948563	C	T	11:105948563:C:T	.	ATGGCTGCTGGCAGTGCGATCGATTCAGCCCGAGGAGAAGGAGCGCATTGGCCAGTTCGTC	ATGGCTGCTGGCAGTGCGATCGATTCAGCCTGAGGAGAAGGAGCGCATTGGCCAGTTCGTC	synonymous_variant		NA		NA	CCGAGG	TRUE	P	42	42	1	0.0113844	16	77	0	477	716	17	77	1381	1380	10384	11560	8648	6600	66606	908	16512	121412	121218	0.00154083	0.0066609	0	0.0722727	0.0107498	0.0187225	0.00466327	0.0113844	ENST00000525660,ENST00000278618	ENSG00000149313	ENST00000278618
AATF	17	35310422	G	A	17:35310422:G:A	rs28656116	ATGGATGACCTTGGGAGCAGTGAGGAGGAGGAAGACGAAGAGAGTGGCATGGAAGAAGGGG	ATGGATGACCTTGGGAGCAGTGAGGAGGAGAAAGACGAAGAGAGTGGCATGGAAGAAGGGG	missense_variant	deleterious	0.04	benign	0.159	GGA	FALSE	E/K	174	174	1	0.0117137	365	826	131	0	38	3	59	1423	1422	10406	11570	8652	6614	66734	908	16512	121412	121396	0.0350759	0.0713915	0.015141	0	0.000569425	0.00330396	0.00357316	0.0117137	ENST00000225402	ENSG00000108270	ENST00000225402
AATF	17	35346641	T	C	17:35346641:T:C	rs1045056	ATTACTTCGAAGGACACAGACCAAGCGCTCTGTCTATCGAGTTCTTGGCAAACCTGAGCCA	ATTACTTCGAAGGACACAGACCAAGCGCTCCGTCTATCGAGTTCTTGGCAAACCTGAGCCA	synonymous_variant		NA		NA	CTG	FALSE	S	415	415	1	0.251915	938	1620	340	1889	21584	261	3950	30582	30582	10406	11574	8654	6614	66732	908	16510	121412	121398	0.0901403	0.139969	0.0392882	0.285606	0.323443	0.287445	0.239249	0.251915	ENST00000225402,ENST00000589579	ENSG00000108270	ENST00000225402
AATF	17	35376351	C	T	17:35376351:C:T	rs17139107	AGAACGGAAGACCAGCTCCTTGGATCCCAACGATCAGGTGGCCATGGGAAGGTAATTTAGA	AGAACGGAAGACCAGCTCCTTGGATCCCAATGATCAGGTGGCCATGGGAAGGTAATTTAGA	synonymous_variant		NA		NA	ACG	TRUE	N	482	482	1	0.0164994	962	854	54	0	67	6	60	2004	2003	10404	11576	8652	6614	66736	908	16508	121412	121398	0.0924644	0.0737733	0.00624133	0	0.00100396	0.00660793	0.0036346	0.0164994	ENST00000593084,ENST00000225402,ENST00000589579	ENSG00000108270	ENST00000225402
AATF	17	35414006	C	T	17:35414006:C:T	rs11653434	TCCGACACCCAGTGGGCGCCTTGGCTGGTGCGGCTGCTGGTCCAGATGGAGGAAACCAGTG	TCCGACACCCAGTGGGCGCCTTGGCTGGTGTGGCTGCTGGTCCAGATGGAGGAAACCAGTG	3_prime_UTR_variant		NA		NA	GCG	TRUE		NA	NA	0.999918	0.0868376	227	622	1	713	8238	87	528	10466	10416	10288	11406	8580	6458	65936	900	16380	121402	119948	0.0220645	0.0545327	0.00011655	0.110406	0.124939	0.0966667	0.0322344	0.0868376	ENST00000593084,ENST00000225402	ENSG00000108270	ENST00000225402
ABCF1	6	30545853	C	CA	6:30545853:C:CA	.	ATTTTCTCACTGTTCTTTTGCTCTCAGCAGCAAAAAAAAAAGCGAGATACCCGAAAAGGCA	ATTTTCTCACTGTTCTTTTGCTCTCAGCAGCAAAAAAAAAAAGCGAGATACCCGAAAAGGCA	frameshift_variant		NA		NA	CAAAA	FALSE	Q/QX	73	73	0.999984	0.0102174	91	72	96	38	380	4	178	1488	859	6916	8218	5974	4752	45914	650	11648	121410	84072	0.0131579	0.00876126	0.0160696	0.00799663	0.00827634	0.00615385	0.0152816	0.0102174	ENST00000441867,ENST00000396515,ENST00000376545,ENST00000326195	ENSG00000204574	ENST00000326195
ABCF1	6	30545853	CA	C	6:30545853:CA:C	.	ATTTTCTCACTGTTCTTTTGCTCTCAGCAGCAAAAAAAAAAAGCGAGATACCCGAAAAGGCA	ATTTTCTCACTGTTCTTTTGCTCTCAGCAGCAAAAAAAAAAGCGAGATACCCGAAAAGGCA	frameshift_variant		NA		NA	CAAAA	FALSE	Q/X	73	73	0.999984	0.0837972	518	636	458	161	3932	52	1288	9886	7045	6916	8218	5974	4752	45914	650	11648	121410	84072	0.0748988	0.0773911	0.0766656	0.0338805	0.0856384	0.08	0.110577	0.0837972	ENST00000441867,ENST00000396515,ENST00000376545,ENST00000326195	ENSG00000204574	ENST00000326195
ABCF1	6	30545879	A	G	6:30545879:A:G	rs113473909	GCAGCAAAAAAAAAAGCGAGATACCCGAAAAGGCAGGCGGAAGAAGGATGTGGATGATGAT	GCAGCAAAAAAAAAAGCGAGATACCCGAAAGGGCAGGCGGAAGAAGGATGTGGATGATGAT	synonymous_variant		NA		NA	AAG	FALSE	K	81	81	1	0.0132302	14	160	38	32	776	19	564	1603	1603	10230	11568	8652	6614	66686	908	16504	121412	121162	0.00136852	0.0138313	0.00439205	0.00483822	0.0116366	0.0209251	0.0341735	0.0132302	ENST00000441867,ENST00000396515,ENST00000376545,ENST00000326195	ENSG00000204574	ENST00000326195
ABCF1	6	30548210	A	G	6:30548210:A:G	rs149249712	TAGCCTCAAAATAAATTCGCTGCTCTGGACAATGAAGAGGAGGATAAAGAAGAAGAAATTA	TAGCCTCAAAATAAATTCGCTGCTCTGGACGATGAAGAGGAGGATAAAGAAGAAGAAATTA	missense_variant	tolerated_low_confidence	NA	benign	0	CAA	FALSE	N/D	198	198	0.964715	0.0134827	270	129	19	2	497	11	76	1064	1004	5730	7056	5996	4682	38356	574	12072	117128	74466	0.0471204	0.0182823	0.00316878	0.000427168	0.0129576	0.0191638	0.00629556	0.0134827	ENST00000441867,ENST00000468958,ENST00000376545,ENST00000326195	ENSG00000204574	ENST00000326195
ABCF1	6	30558477	G	GA	6:30558477:G:GA	rs4148252	GTGAAGTCATGGTCAGCCGGCCCCGAGAGTGAGCTTTCCTTCCCAGAAGTCTCCCGAGAGA	GTGAAGTCATGGTCAGCCGGCCCCGAGAGTGAAGCTTTCCTTCCCAGAAGTCTCCCGAGAGA	frameshift_variant		NA		NA	GA	FALSE	*	846	846	0.964962	0.699878	6689	7299	5881	4398	42401	616	13195	81793	80479	9152	11444	8510	6600	62934	860	15490	117158	114990	0.730878	0.637801	0.691069	0.666364	0.673738	0.716279	0.85184	0.699878	ENST00000326195,ENST00000396515,ENST00000376545,ENST00000475993	ENSG00000204574	ENST00000326195
ABHD11	7	73150511	T	C	7:73150511:T:C	rs1059779	TCGTGCCCACACAGTGCCTGTCTGAGTCCTTCTGTGCCCAAATGTGGAGCAGGCTGCAGAG	TCGTGCCCACACAGTGCCTGTCTGAGTCCTCCTGTGCCCAAATGTGGAGCAGGCTGCAGAG	3_prime_UTR_variant		NA		NA	TTC	FALSE		NA	NA	0.169061	0.150534	43	31	28	232	855	33	921	2539	2143	562	188	200	1596	3886	184	7620	20526	14236	0.0765125	0.164894	0.14	0.145363	0.220021	0.179348	0.120866	0.150534	ENST00000357419,ENST00000222800,ENST00000437775	ENSG00000106077	ENST00000222800
ABHD11	7	73151643	C	T	7:73151643:C:T	rs61745525	CTGCGATGTTGATGGCCCTCATGGCTGCCACATAGGTTGCAAAGTGGGAGACACCTGTGCT	CTGCGATGTTGATGGCCCTCATGGCTGCCATATAGGTTGCAAAGTGGGAGACACCTGTGCT	missense_variant	tolerated	0.26	benign	0.28	ACA	FALSE	V/M	181	181	1	0.0122464	1333	77	0	0	57	9	10	1486	1486	10400	11576	8644	6614	66688	908	16512	121412	121342	0.128173	0.00665169	0	0	0.000854726	0.00991189	0.00060562	0.0122464	ENST00000222800,ENST00000437775,ENST00000437891	ENSG00000106077	ENST00000222800
ABHD11	7	73151644	A	G	7:73151644:A:G	rs6460052	TGCGATGTTGATGGCCCTCATGGCTGCCACATAGGTTGCAAAGTGGGAGACACCTGTGCTT	TGCGATGTTGATGGCCCTCATGGCTGCCACGTAGGTTGCAAAGTGGGAGACACCTGTGCTT	missense_variant		NA	benign	0	CAT	FALSE	M/T	120	120	1	0.54345	8065	6290	4566	3306	33706	502	9479	65933	65914	10400	11570	8622	6606	66672	908	16510	121412	121288	0.775481	0.543647	0.529576	0.500454	0.50555	0.552863	0.574137	0.54345	ENST00000437891	ENSG00000106077	ENST00000437891
ABHD11	7	73152796	G	A	7:73152796:G:A	rs150117672	CAGAAGCCTGTAGGAAAGCGGAAGCGGCCTGGCAGGGGAAGGATCGAGGTCAGAGTCTGAG	CAGAAGCCTGTAGGAAAGCGGAAGCGGCCTAGCAGGGGAAGGATCGAGGTCAGAGTCTGAG	splice_region_variant		NA		NA	TGG	FALSE		NA	NA	0.998715	0.0130163	25	46	0	73	881	8	58	1201	1091	6496	7154	6258	3502	46662	608	13138	121256	83818	0.00384852	0.00642997	0	0.0208452	0.0188805	0.0131579	0.00441467	0.0130163	ENST00000474130,ENST00000468998,ENST00000395147,ENST00000497897,ENST00000357419,ENST00000222800,ENST00000412965,ENST00000458339,ENST00000480445	ENSG00000106077	ENST00000222800
ABT1	6	26597333	A	G	6:26597333:A:G	rs3800302	ATCCGAAGAAGCGGCCTGTGGCAGCAAGAAACGGGTAGTGCCAGGTATTGTGTACCTGGGC	ATCCGAAGAAGCGGCCTGTGGCAGCAAGAAGCGGGTAGTGCCAGGTATTGTGTACCTGGGC	synonymous_variant		NA		NA	AAC	FALSE	K	41	41	0.999901	0.641096	7300	6513	6849	3042	40235	514	12299	77632	76752	10228	11368	8584	6406	65760	884	16490	121400	119720	0.713727	0.572924	0.79788	0.474867	0.611846	0.581448	0.745846	0.641096	ENST00000274849	ENSG00000146109	ENST00000274849
ABT1	6	26597384	G	A	6:26597384:G:A	rs114752296	GTACCTGGGCCATATCCCGCCGCGCTTCCGGCCCCTGCACGTCCGCAACCTTCTCAGCGCC	GTACCTGGGCCATATCCCGCCGCGCTTCCGACCCCTGCACGTCCGCAACCTTCTCAGCGCC	synonymous_variant		NA		NA	GGC	FALSE	R	58	58	1	0.0195137	34	139	3	101	1873	27	176	2361	2353	10256	11524	8634	6550	66208	902	16508	121412	120582	0.00331513	0.0120618	0.000347464	0.0154198	0.0282896	0.0299335	0.0106615	0.0195137	ENST00000274849	ENSG00000146109	ENST00000274849
ABT1	6	26598188	A	G	6:26598188:A:G	rs3800303	CAAGAAGAAGGCAGCAGCAGCTGCCGGAGGAAAAAAGCGGTCCTACACCAAGGACTACACC	CAAGAAGAAGGCAGCAGCAGCTGCCGGAGGGAAAAAGCGGTCCTACACCAAGGACTACACC	synonymous_variant		NA		NA	GAA	FALSE	G	96	96	0.999967	0.457064	5028	5510	5904	2294	27951	377	8014	55268	55078	10262	11502	8604	6560	66252	890	16434	121408	120504	0.489963	0.479047	0.686192	0.349695	0.421889	0.423596	0.487648	0.457064	ENST00000274849	ENSG00000146109	ENST00000274849
ABT1	6	26598798	G	A	6:26598798:G:A	rs3800304	TGCCCAGGACAAGGCCCGCTCCAACAAAGGGCTCCTGGCCAGGATCTTTGGAGCCCCGCCA	TGCCCAGGACAAGGCCCGCTCCAACAAAGGACTCCTGGCCAGGATCTTTGGAGCCCCGCCA	synonymous_variant		NA		NA	GGC	FALSE	G	248	248	0.998501	0.083303	128	789	488	1471	6255	81	398	9759	9610	9052	11482	8510	6576	63182	858	15702	121230	115362	0.0141405	0.0687163	0.0573443	0.223692	0.0989997	0.0944056	0.0253471	0.083303	ENST00000274849	ENSG00000146109	ENST00000274849
ACIN1	14	23530622	T	C	14:23530622:T:C	rs60168438	TCGAACTTTGTCCCGATCCCATTCACGCTCTGATCGAGTCCGCTCCCGCCGCTCCATTTCC	TCGAACTTTGTCCCGATCCCATTCACGCTCCGATCGAGTCCGCTCCCGCCGCTCCATTTCC	synonymous_variant		NA		NA	CTG	FALSE	S	1161	1161	1	0.23934	2903	2164	2332	1359	15824	210	4240	29035	29032	10406	11570	8586	6606	66714	908	16510	121412	121300	0.278974	0.187035	0.271605	0.205722	0.237192	0.231278	0.256814	0.23934	ENST00000397341,ENST00000555053,ENST00000457657,ENST00000605057,ENST00000557515,ENST00000338631,ENST00000262710,ENST00000357481	ENSG00000100813	ENST00000262710
ACIN1	14	23548787	C	CGTGAAT	14:23548787:C:CGTGAAT	rs61741619	TTTCTGCTGTTGCTTGATGCTGAACGAGAACGTGAACGTGACCTTGATCTGGACTCTGATG	TTTCTGCTGTTGCTTGATGCTGAACGAGAACGTGAATGTGAACGTGACCTTGATCTGGACTCTGATG	INFRAME_INSERTION		NA		NA	ACG	notCpG	R/HSR	644	644	1	0.999325	931	867	17	1115	10628	136	3693	17391	17387	10372	11572	8650	6612	66704	908	16512	121412	121330	0.0897609	0.0749222	0.00196532	0.168633	NA	0.14978	0.223656	0.143303	ENST00000555053,ENST00000262710,ENST00000605057,ENST00000457657	ENSG00000100813	ENST00000262710
ACIN1	14	23549285	G	A	14:23549285:G:A	rs3751501	GCTTTGGTGTCTGAAGGACTTGACAAAGGAGACAGGCCTCCTACCAACTGGACAGTATGCT	GCTTTGGTGTCTGAAGGACTTGACAAAGGAAACAGGCCTCCTACCAACTGGACAGTATGCT	missense_variant		NA	probably_damaging	0.998	AGA	FALSE	S/F	478	478	1	0.0535482	173	413	1040	231	4036	44	557	6494	6494	10364	11566	8640	6614	66678	908	16504	121412	121274	0.0166924	0.0357081	0.12037	0.0349259	0.0605297	0.0484581	0.0337494	0.0535482	ENST00000555053,ENST00000262710,ENST00000605057,ENST00000457657	ENSG00000100813	ENST00000262710
ACIN1	14	23549319	A	G	14:23549319:A:G	rs1885097	GGCCTCCTACCAACTGGACAGTATGCTGAGATACTAATAGCTCCCTGGTGTCAGCATCTGT	GGCCTCCTACCAACTGGACAGTATGCTGAGGTACTAATAGCTCCCTGGTGTCAGCATCTGT	missense_variant		NA	benign	0.009	GAT	FALSE	S/P	467	467	1	0.422588	5197	3998	3054	2286	27755	372	8603	51275	51265	10386	11560	8632	6612	66706	906	16510	121412	121312	0.500385	0.345848	0.3538	0.345735	0.41608	0.410596	0.521078	0.422588	ENST00000555053,ENST00000262710,ENST00000605057,ENST00000457657	ENSG00000100813	ENST00000262710
ACIN1	14	23549380	G	A	14:23549380:G:A	rs1885098	ATTAGGAGGAGATAACTGAATGAGGACAGCGGGGGCTGGGCCTTCCATGGGCTCTATTTCT	ATTAGGAGGAGATAACTGAATGAGGACAGCAGGGGCTGGGCCTTCCATGGGCTCTATTTCT	synonymous_variant		NA		NA	CGG	TRUE	P	446	446	1	0.144804	1163	880	19	1117	10645	137	3600	17570	17561	10328	11572	8650	6614	66692	908	16510	121412	121274	0.112607	0.0760456	0.00219653	0.168884	0.159614	0.150881	0.21805	0.144804	ENST00000555053,ENST00000262710,ENST00000605057,ENST00000457657	ENSG00000100813	ENST00000262710
ACIN1	14	23549383	G	T	14:23549383:G:T	rs45510791	AGGAGGAGATAACTGAATGAGGACAGCGGGGGCTGGGCCTTCCATGGGCTCTATTTCTTCT	AGGAGGAGATAACTGAATGAGGACAGCGGGTGCTGGGCCTTCCATGGGCTCTATTTCTTCT	synonymous_variant		NA		NA	GGG	FALSE	A	445	445	1	0.0535929	174	413	1040	231	4040	44	557	6499	6499	10320	11572	8648	6614	66698	908	16506	121412	121266	0.0168605	0.0356896	0.120259	0.0349259	0.0605715	0.0484581	0.0337453	0.0535929	ENST00000555053,ENST00000262710,ENST00000605057,ENST00000457657	ENSG00000100813	ENST00000262710
ACIN1	14	23549785	T	C	14:23549785:T:C	rs3811182	ATCCATCATCTCCTCTGGTTTTACTCTAGGTATCTCTTCCCCTTCTTCCTTAAACTCTTTC	ATCCATCATCTCCTCTGGTTTTACTCTAGGCATCTCTTCCCCTTCTTCCTTAAACTCTTTC	missense_variant		NA	benign	0.012	GTA	FALSE	I/M	311	311	1	0.443393	6809	4082	3719	2320	27801	381	8707	53824	53819	10404	11576	8644	6614	66724	908	16510	121412	121380	0.65446	0.352626	0.430241	0.350771	0.416657	0.419604	0.527377	0.443393	ENST00000555053,ENST00000262710,ENST00000605057,ENST00000457657	ENSG00000100813	ENST00000262710
ACIN1	14	23564437	T	C	14:23564437:T:C	rs61745081	CCCCGCCCACTGCCATACTCTACCCCTCGATTACCACTCAGAACTCCCCGGGTTCCTCCGG	CCCCGCCCACTGCCATACTCTACCCCTCGACTACCACTCAGAACTCCCCGGGTTCCTCCGG	missense_variant		NA	probably_damaging	0.991	ATT	FALSE	N/S	20	20	1	0.0164143	29	403	1	186	1194	9	166	1988	1988	10370	11578	8646	6614	66576	906	16424	121412	121114	0.00279653	0.0348074	0.00011566	0.0281222	0.0179344	0.00993378	0.0101072	0.0164143	ENST00000555053,ENST00000262710,ENST00000457657	ENSG00000100813	ENST00000262710
ACO2	22	41903813	A	C	22:41903813:A:C	rs137831	TTCTCCCCACAGACTGAACCGGCCGCTGACACTCTCGGAGAAGATTGTGTATGGACACCTG	TTCTCCCCACAGACTGAACCGGCCGCTGACCCTCTCGGAGAAGATTGTGTATGGACACCTG	synonymous_variant		NA		NA	CAC	FALSE	T	64	64	0.999918	0.321054	3608	7684	4719	1677	13989	266	6188	38388	38131	10046	11484	8534	6416	65160	870	16258	121402	118768	0.359148	0.669105	0.552965	0.261378	0.214687	0.305747	0.380613	0.321054	ENST00000216254,ENST00000396512	ENSG00000100412	ENST00000216254
ACO2	22	41911525	C	T	22:41911525:C:T	rs1799932	GTGGATGTCATGGCTGGGATCCCCTGGGAGCTGAAGTGCCCCAAGGTGAGGGTGGGGAGGG	GTGGATGTCATGGCTGGGATCCCCTGGGAGTTGAAGTGCCCCAAGGTGAGGGTGGGGAGGG	synonymous_variant		NA		NA	GCT	FALSE	L	224	224	0.999951	0.399274	1627	2246	1660	2871	32676	373	6297	48015	47750	10278	11480	8602	6566	66054	892	15720	121406	119592	0.158299	0.195645	0.192978	0.437253	0.494686	0.418161	0.400573	0.399274	ENST00000216254,ENST00000396512	ENSG00000100412	ENST00000216254
ACTB	7	5567677	C	T	7:5567677:C:T	rs11546939	TGTGCTGGGTGCCAGGGCAGTGATCTCCTTCTGCATCCTGTCGGCAATGCCAGGGTACATG	TGTGCTGGGTGCCAGGGCAGTGATCTCCTTTTGCATCCTGTCGGCAATGCCAGGGTACATG	synonymous_variant		NA		NA	TCT	FALSE	Q	314	314	0.999984	0.0286063	454	232	123	69	2110	33	451	3472	3472	10402	11576	8654	6614	66708	906	16512	121410	121372	0.0436455	0.0200415	0.0142131	0.0104324	0.0316304	0.0364238	0.0273135	0.0286063	ENST00000331789	ENSG00000075624	ENST00000331789
ACTL6A	3	179294509	T	A	3:179294509:T:A	rs34630517	ATTGAATTGGTTCCTCCATATATGATTGCATCAAAAGTAAGTAATTATTGAATTTTCTTTG	ATTGAATTGGTTCCTCCATATATGATTGCAACAAAAGTAAGTAATTATTGAATTTTCTTTG	missense_variant	deleterious	0.01	possibly_damaging	0.515	ATC	FALSE	S/T	183	183	1	0.0115106	21	56	1	236	972	12	96	1394	1394	10184	11578	8652	6614	66686	906	16486	121412	121106	0.00206206	0.00483676	0.00011558	0.0356819	0.0145758	0.013245	0.00582312	0.0115106	ENST00000429709,ENST00000392662,ENST00000450518	ENSG00000136518	ENST00000392662
ACTL6A	3	179298999	C	T	3:179298999:C:T	rs1132429	CACCACAAGTGTTGGGATGTGTGATATTGACATCAGACCAGTAAGTGCCAGTCTCCTGTTA	CACCACAAGTGTTGGGATGTGTGATATTGATATCAGACCAGTAAGTGCCAGTCTCCTGTTA	synonymous_variant		NA		NA	ACA	FALSE	D	297	297	1	0.651606	5735	7370	7731	4130	42039	612	11484	79107	79101	10406	11574	8648	6614	66732	908	16512	121412	121394	0.551124	0.636772	0.893964	0.624433	0.629968	0.674009	0.695494	0.651606	ENST00000429709,ENST00000392662,ENST00000450518	ENSG00000136518	ENST00000392662
ACTL6A	3	179301194	T	C	3:179301194:T:C	rs114929315	GGCAGGAGGAAACACACTAATACAGAGTTTTACTGACAGGTTGAATAGAGAGCTGTCTCAG	GGCAGGAGGAAACACACTAATACAGAGTTTCACTGACAGGTTGAATAGAGAGCTGTCTCAG	synonymous_variant		NA		NA	TTA	FALSE	F	318	318	1	0.0127647	18	145	1	82	1240	14	48	1549	1548	10346	11568	8638	6612	66696	908	16504	121412	121272	0.0017398	0.0125346	0.000115768	0.0124017	0.0185918	0.0154185	0.00290839	0.0127647	ENST00000429709,ENST00000392662,ENST00000450518	ENSG00000136518	ENST00000392662
ACTR10	14	58673907	C	T	14:58673907:C:T	rs7148731	GCCTCCTGAGTAGCTGGGACTACAGGTGCACGCCACCACGCCTAGCTAATTTTTGTATTTT	GCCTCCTGAGTAGCTGGGACTACAGGTGCATGCCACCACGCCTAGCTAATTTTTGTATTTT	splice_region_variant		NA		NA	ACG	TRUE		NA	NA	0.0795473	0.424242	2	0	6	0	13	3	32	2010	56	6	0	12	0	32	8	74	9658	132	0.333333	NA	0.5	NA	0.40625	0.375	0.432432	0.424242	ENST00000556243	ENSG00000131966	ENST00000556243
ACTR10	14	58678057	G	A	14:58678057:G:A	rs17832891	TGCTCCAAGTCATCTAATGGCTCTTCTGACGCTTGGAATTAATTCTGCCATGGTCCTAGAT	TGCTCCAAGTCATCTAATGGCTCTTCTGACACTTGGAATTAATTCTGCCATGGTCCTAGAT	synonymous_variant		NA		NA	CGC	TRUE	T	130	130	1	0.034241	96	139	415	345	2374	39	749	4157	4157	10404	11576	8654	6614	66736	908	16512	121412	121404	0.00922722	0.0120076	0.0479547	0.0521621	0.035573	0.0429515	0.0453609	0.034241	ENST00000254286,ENST00000554402,ENST00000555229,ENST00000545307	ENSG00000131966	ENST00000254286
ACTR10	14	58697795	C	CAG	14:58697795:C:CAG	rs3063562	GCACCTGGCCTTTTTTTTCTCTTTTTTTGACAGTGTTGCTCTTGTTGCCCAGGCTGGAGTG	GCACCTGGCCTTTTTTTTCTCTTTTTTTGACAGAGTGTTGCTCTTGTTGCCCAGGCTGGAGTG	splice_region_variant		NA		NA	CA	FALSE		NA	NA	0.105327	0.618149	103	56	47	0	1746	72	3841	7318	5865	182	84	132	0	2362	104	6624	12788	9488	0.565934	0.666667	0.356061	NA	0.739204	0.692308	0.579861	0.618149	ENST00000554402	ENSG00000131966	ENST00000554402
ACTR1A	10	104244139	G	T	10:104244139:G:T		CCCTGTGGTCCTGCCTGTAGCGTAACTGAAGCAAAGGGGCAAACCGTCACTCAGCACTGCC	CCCTGTGGTCCTGCCTGTAGCGTAACTGAATCAAAGGGGCAAACCGTCACTCAGCACTGCC	splice_region_variant		NA		NA	AGC	FALSE		NA	NA	0.999967	0.32948	2355	4666	2221	2423	22545	301	4618	39646	39129	10100	11224	8468	6434	65302	882	16350	121408	118760	0.233168	0.415716	0.262282	0.376593	0.345242	0.34127	0.282446	0.32948	ENST00000446605,ENST00000545684,ENST00000480947,ENST00000481044,ENST00000487599,ENST00000369905	ENSG00000138107	ENST00000369905
ACTR2	2	65495887	G	A	2:65495887:G:A	rs268875	ACTGTTCGATAAACTCCAAAGCTTGTTCCCGTCATACCCGTAATGCTTTCTTTTTTCCTTT	ACTGTTCGATAAACTCCAAAGCTTGTTCCCATCATACCCGTAATGCTTTCTTTTTTCCTTT	3_prime_UTR_variant		NA		NA	CGT	TRUE		NA	NA	0.999984	0.84106	9286	8953	6141	5603	58532	785	12470	102036	101770	10404	11572	8648	6612	66574	908	16284	121410	121002	0.892541	0.773678	0.710106	0.847399	0.879202	0.864537	0.765782	0.84106	ENST00000260641,ENST00000377982	ENSG00000138071	ENST00000260641
ACTR8	3	53905308	T	C	3:53905308:T:C	rs1046677	GAGGATGGCTTTATCCAGGCCCAGGGCTTTTCCTTCAAACAGCGAGATGGCAGTCTTCCTG	GAGGATGGCTTTATCCAGGCCCAGGGCTTTCCCTTCAAACAGCGAGATGGCAGTCTTCCTG	synonymous_variant		NA		NA	TTC	FALSE	G	211	211	1	0.554586	7114	8425	8188	2786	29297	471	11038	67327	67319	10404	11572	8652	6612	66730	908	16508	121412	121386	0.683775	0.72805	0.946371	0.421355	0.439038	0.518722	0.668646	0.554586	ENST00000231909,ENST00000335754,ENST00000482349,ENST00000486794	ENSG00000113812	ENST00000231909
ACTR8	3	53906513	G	A	3:53906513:G:A	rs4687757	GTGCTGCAAAGTCGTCATTTTCTGTCCAACGATTCCAAAAGTTGCGGGGTAAAACAAAGCC	GTGCTGCAAAGTCGTCATTTTCTGTCCAACAATTCCAAAAGTTGCGGGGTAAAACAAAGCC	synonymous_variant		NA		NA	CGA	TRUE	I	105	105	1	0.554017	7044	8422	8188	2785	29282	471	11028	67238	67220	10406	11578	8652	6614	66696	908	16478	121412	121332	0.676917	0.727414	0.946371	0.421077	0.439037	0.518722	0.669256	0.554017	ENST00000231909,ENST00000335754,ENST00000482349,ENST00000486794	ENSG00000113812	ENST00000231909
ACTR8	3	53910109	T	TG	3:53910109:T:TG	.	ACACACAGACTCCTGATGGACCACAATCCCTGGGGGGGGAAAAGAAAAGGCAGAGTAGTCA	ACACACAGACTCCTGATGGACCACAATCCCTGGGGGGGGGAAAAGAAAAGGCAGAGTAGTCA	splice_region_variant		NA		NA	TGG	FALSE		NA	NA	0.997776	0.124849	1326	1069	1730	382	5989	108	3694	14818	14298	9620	10800	7722	6258	63656	860	15606	121142	114522	0.137838	0.0989815	0.224035	0.0610419	0.0940838	0.125581	0.236704	0.124849	ENST00000231909,ENST00000335754,ENST00000482349,ENST00000486794	ENSG00000113812	ENST00000231909
ACTR8	3	53911783	A	G	3:53911783:A:G	rs2276842	CGCATCTGCTTATTGTAGGAGCGTGCCTGAAAAGAAAAACCATCAGAAAATTATCTCAATT	CGCATCTGCTTATTGTAGGAGCGTGCCTGAGAAGAAAAACCATCAGAAAATTATCTCAATT	splice_region_variant		NA		NA	AAA	FALSE		NA	NA	0.999934	0.0998607	1230	4028	2156	438	2154	80	1668	11798	11754	9902	11320	8492	6522	64404	884	16180	121404	117704	0.124217	0.35583	0.253886	0.0671573	0.0334451	0.0904977	0.10309	0.0998607	ENST00000335754,ENST00000498740,ENST00000482349	ENSG00000113812	ENST00000335754
ACTR8	3	53912380	G	A	3:53912380:G:A	rs34549821	TGATAAAAGAATAAATCTGAAGAGTTAATCGAACCTGTTCAGGGGACACAGGAATGCGTCT	TGATAAAAGAATAAATCTGAAGAGTTAATCAAACCTGTTCAGGGGACACAGGAATGCGTCT	splice_region_variant		NA		NA	CGA	TRUE		NA	NA	1	0.0411093	222	259	1	186	3132	45	1146	4991	4991	10406	11578	8654	6614	66736	908	16512	121412	121408	0.0213338	0.02237	0.000115554	0.0281222	0.0469312	0.0495595	0.0694041	0.0411093	ENST00000335754,ENST00000498740,ENST00000482349	ENSG00000113812	ENST00000335754
ACTR8	3	53914093	G	A	3:53914093:G:A	rs3733082	GTGTCTGTGGCTCGACCAATCCTTAAAGTTGTTGAACCTGGATGTATGACAATGATGAAGT	GTGTCTGTGGCTCGACCAATCCTTAAAGTTATTGAACCTGGATGTATGACAATGATGAAGT	missense_variant	tolerated	0.4	benign	0.053	TGT	FALSE	T/I	56	56	1	0.0803892	1206	3482	1145	438	2148	73	1265	9757	9757	10406	11578	8652	6612	66714	908	16502	121412	121372	0.115895	0.300743	0.132339	0.0662432	0.0321971	0.0803965	0.0766574	0.0803892	ENST00000335754	ENSG00000113812	ENST00000335754
ACTR8	3	53916081	G	A	3:53916081:G:A	rs58746828	CACGCCGCGCTGCTCCTTCTCCTTCTCGCCGCCCTTCTCCTTTCCGTTCTCCGTATCACCC	CACGCCGCGCTGCTCCTTCTCCTTCTCGCCACCCTTCTCCTTTCCGTTCTCCGTATCACCC	synonymous_variant		NA		NA	CGC	TRUE	G	16	16	0.589431	0.0218012	443	6	0	0	5	1	3	595	458	2808	410	646	154	8882	200	7908	71564	21008	0.157764	0.0146341	0	0	0.000562936	0.005	0.000379363	0.0218012	ENST00000335754	ENSG00000113812	ENST00000335754
ACTR8	3	53916130	A	G	3:53916130:A:G	rs2276845	TCCGTATCACCCTTCTCAGCCTGGGTCATTATGGCCGGAGACACCCACCAACCTCTCGCCT	TCCGTATCACCCTTCTCAGCCTGGGTCATTGTGGCCGGAGACACCCACCAACCTCTCGCCT	5_PRIME_UTR_VARIANT		NA		NA	TAT	notCpG		NA	NA	0.278325	0.176671	1063	124	301	209	2717	55	2532	8517	7001	2804	410	648	562	8948	206	7872	33792	21450	0.379101	0.302439	0.464506	0.371886	NA	0.26699	0.321646	0.326387	ENST00000335754	ENSG00000113812	ENST00000335754
ADAT3	19	1912251	A	G	19:1912251:A:G	rs150715312	GTGCTGGCCTACGCCGCGCCCGTCCTGGACAAGCGCCAGACCTCACGCCTCCTGAAGGAGG	GTGCTGGCCTACGCCGCGCCCGTCCTGGACGAGCGCCAGACCTCACGCCTCCTGAAGGAGG	missense_variant	deleterious_low_confidence	NA	possibly_damaging	0.507	CAA	FALSE	K/E	69	69	0.984186	0.0156751	22	40	0	13	691	4	22	972	792	3484	3684	3598	1132	28540	352	9736	119492	50526	0.00631458	0.0108578	0	0.0114841	0.0242116	0.0113636	0.00225966	0.0156751	ENST00000329478,ENST00000602400,ENST00000454697	ENSG00000213638	ENST00000329478
ADAT3	19	1912817	C	T	19:1912817:C:T	rs35870594	CGTGGCGCGCGGCCAGGGCCGCGGCACCTACGACTTCAGACCCTTCCCCGCCTGCTCCTTC	CGTGGCGCGCGGCCAGGGCCGCGGCACCTATGACTTCAGACCCTTCCCCGCCTGCTCCTTC	synonymous_variant		NA		NA	ACG	TRUE	Y	257	257	0.951982	0.103906	429	1337	805	197	2580	48	908	7329	6304	3326	5716	4062	2350	32956	456	11804	115582	60670	0.128984	0.233905	0.198178	0.0838298	0.0782862	0.105263	0.0769231	0.103906	ENST00000329478,ENST00000602400	ENSG00000213638	ENST00000329478
ADAT3	19	1912934	T	C	19:1912934:T:C	rs12984675	AGACGAGGACGGCCTCCCCTACCTGTGCACTGGCTACGACCTGTACGTGACCCGCGAGCCC	AGACGAGGACGGCCTCCCCTACCTGTGCACCGGCTACGACCTGTACGTGACCCGCGAGCCC	synonymous_variant		NA		NA	CTG	FALSE	T	296	296	0.994004	0.255493	4232	4431	3625	1779	10719	213	4467	30116	29466	9506	11284	8252	6470	62676	834	16308	120684	115330	0.445193	0.39268	0.439287	0.274961	0.171022	0.255396	0.273915	0.255493	ENST00000329478,ENST00000602400	ENSG00000213638	ENST00000329478
ADAT3	19	1912986	C	T	19:1912986:C:T	rs76159002	CGCGAGCCCTGCGCCATGTGCGCCATGGCCCTGGTGCACGCACGCATCCTGCGCGTCTTCT	CGCGAGCCCTGCGCCATGTGCGCCATGGCCTTGGTGCACGCACGCATCCTGCGCGTCTTCT	synonymous_variant		NA		NA	CCT	FALSE	L	314	314	0.993444	0.17197	2983	2642	2056	1392	7272	147	3353	20254	19845	9512	11280	8258	6414	62808	840	16286	120616	115398	0.313604	0.23422	0.248971	0.217025	0.115781	0.175	0.205882	0.17197	ENST00000329478,ENST00000602400	ENSG00000213638	ENST00000329478
ADRM1	20	60878683	A	G	20:60878683:A:G	rs11544169	GCCTGGTGCCAGGCTCTCGGGGCGCCTCCAACAAGTACTTGGTGGAGTTTCGGGCGGGAAA	GCCTGGTGCCAGGCTCTCGGGGCGCCTCCAGCAAGTACTTGGTGGAGTTTCGGGCGGGAAA	missense_variant	tolerated	1	benign	0.008	AAC	FALSE	N/S	20	20	0.999572	0.0186538	32	123	5	151	1581	14	320	2230	2226	10102	11536	8560	6614	65204	892	16424	121360	119332	0.00316769	0.0106623	0.000584112	0.0228304	0.024247	0.0156951	0.0194837	0.0186538	ENST00000253003	ENSG00000130706	ENST00000253003
ADRM1	20	60881330	G	A	20:60881330:G:A	rs2427273	GTATCTGAACAACCCCCCGATGCCTGGGGCGCTGGGGGCCAGCGGAAGCAGCGGCCACGAA	GTATCTGAACAACCCCCCGATGCCTGGGGCACTGGGGGCCAGCGGAAGCAGCGGCCACGAA	synonymous_variant		NA		NA	CGC	TRUE	A	136	136	0.99743	0.876534	6533	10337	8481	5456	60343	779	13646	106126	105575	10308	11558	8640	6612	65926	894	16508	121100	120446	0.63378	0.894359	0.981597	0.825166	0.915314	0.871365	0.82663	0.876534	ENST00000253003	ENSG00000130706	ENST00000253003
ADRM1	20	60881780	T	C	20:60881780:T:C	rs2427275	GCTCATGCAGCTCATCGGACCAGCCGGCCTTGGAGGACTGGGTAACGTGCGCCACCCGGGC	GCTCATGCAGCTCATCGGACCAGCCGGCCTCGGAGGACTGGGTAACGTGCGCCACCCGGGC	synonymous_variant		NA		NA	TTG	FALSE	L	177	177	0.989375	0.988656	8454	10810	8232	5122	62213	778	15512	118689	111121	9408	10858	8332	5124	62308	786	15580	120122	112396	0.898597	0.995579	0.987998	0.99961	0.998475	0.989822	0.995635	0.988656	ENST00000253003	ENSG00000130706	ENST00000253003
ADRM1	20	60882747	C	A	20:60882747:C:A	rs79836754	CCCCTTCTGCTCCAGCAGCTGCCTCAGCAACTAGCCCGAGCCCCGCGCCCAGTTCCGGGAA	CCCCTTCTGCTCCAGCAGCTGCCTCAGCAAATAGCCCGAGCCCCGCGCCCAGTTCCGGGAA	missense_variant	tolerated	0.34	benign	0	ACT	FALSE	T/N	240	240	0.992735	0.0165274	50	79	0	194	1483	17	80	1928	1903	9494	11202	8466	5940	63026	836	16178	120530	115142	0.00526648	0.00705231	0	0.0326599	0.02353	0.0203349	0.00494499	0.0165274	ENST00000253003	ENSG00000130706	ENST00000253003
ADRM1	20	60882888	A	G	20:60882888:A:G	rs2427278	CAGCCGGGCCAGCAGGCGGCCAGCAAGGTAACGTGTGCTGTCGCCTGGAGCTGGGTGGGGG	CAGCCGGGCCAGCAGGCGGCCAGCAAGGTAGCGTGTGCTGTCGCCTGGAGCTGGGTGGGGG	splice_region_variant		NA		NA	AAC	FALSE		NA	NA	0.981353	0.972504	5886	8975	6915	4649	50671	699	14447	115294	92242	6790	9074	6998	4786	51914	720	14568	119148	94850	0.866863	0.98909	0.988139	0.971375	0.976057	0.970833	0.991694	0.972504	ENST00000253003	ENSG00000130706	ENST00000253003
ADRM1	20	60883769	C	CGACACGAAG	20:60883769:C:CGACACGAAG	.	GAACAACGCCAAGCCCGAGCAGAAAGAGGGCGACACGAAGGACAAGAAGGACGAAGAGGAG	GAACAACGCCAAGCCCGAGCAGAAAGAGGGCGACACGAAGGACACGAAGGACAAGAAGGACGAAGAGGAG	INFRAME_INSERTION		NA		NA	GCGACACGAAGG	notCpG	-/DTK	392	393	0.996491	0.980381	50	82	0	195	1515	18	80	1947	1940	10058	11474	8618	6414	65128	868	16470	120986	119030	0.00497117	0.00714659	0	0.0304022	NA	0.0207373	0.00485732	0.0162984	ENST00000253003	ENSG00000130706	ENST00000253003
ADSL	22	40742686	C	T	22:40742686:C:T	rs2228415	GACAGGTATAAATTCCGGACATGGCGGCAGCTGTGGCTGTGGCTGGCGGAGGCCGAGCAGG	GACAGGTATAAATTCCGGACATGGCGGCAGTTGTGGCTGTGGCTGGCGGAGGCCGAGCAGG	synonymous_variant		NA		NA	GCT	FALSE	L	42	42	0.998699	0.0100971	24	90	0	72	824	5	2	1059	1017	8214	9764	7548	4390	56022	712	14072	121254	100722	0.00292184	0.00921753	0	0.0164009	0.0147085	0.00702247	0.000142126	0.0100971	ENST00000216194,ENST00000454266,ENST00000342312	ENSG00000239900	ENST00000216194
AFG3L2	18	12348285	T	C	18:12348285:T:C	rs11553521	ATGTTCAGTTTCCTTACCACCAATCACTCGTTCAATTGCCTGTTCAAAGTGTTTCTGATTT	ATGTTCAGTTTCCTTACCACCAATCACTCGCTCAATTGCCTGTTCAAAGTGTTTCTGATTT	synonymous_variant		NA		NA	GTT	FALSE	E	550	550	0.999984	0.74925	7991	6388	5254	5522	52106	693	12942	90925	90896	10402	11562	8636	6608	66696	908	16504	121410	121316	0.768218	0.5525	0.608384	0.835654	0.781246	0.763216	0.784174	0.74925	ENST00000269143	ENSG00000141385	ENST00000269143
AFG3L2	18	12351342	C	T	18:12351342:C:T	rs11080572	GATCTGCCTGTCGAAACGCCCCGGCCTAAGCAGCGCGGGGTCCAGGATATCTGGTCGATTG	GATCTGCCTGTCGAAACGCCCCGGCCTAAGTAGCGCGGGGTCCAGGATATCTGGTCGATTG	synonymous_variant		NA		NA	GCA	FALSE	L	463	463	1	0.720535	5094	6260	5177	5356	51954	681	12902	87469	87424	10396	11570	8636	6614	66698	908	16510	121412	121332	0.489996	0.541054	0.599467	0.809797	0.778944	0.75	0.781466	0.720535	ENST00000269143	ENSG00000141385	ENST00000269143
AFG3L2	18	12358661	C	T	18:12358661:C:T	rs8091858	GAAACATTTCAAAAAGTTAATCTTAAATTTCATTTTACCTTTGGGATTTTTGCTCCTAGGT	GAAACATTTCAAAAAGTTAATCTTAAATTTTATTTTACCTTTGGGATTTTTGCTCCTAGGT	splice_region_variant		NA		NA	TCA	FALSE		NA	NA	0.999984	0.0268557	50	149	0	316	2080	26	154	2811	2775	8758	9470	7502	6120	55756	782	14942	121410	103330	0.00570907	0.0157339	0	0.051634	0.0373054	0.0332481	0.0103065	0.0268557	ENST00000269143	ENSG00000141385	ENST00000269143
AFG3L2	18	12359920	G	A	18:12359920:G:A	rs8097342	AGTCAACAGTCTACAAAATATTATATTTGAGATTACCCATCACTTTCAGCAATGTAGACAA	AGTCAACAGTCTACAAAATATTATATTTGAAATTACCCATCACTTTCAGCAATGTAGACAA	splice_region_variant		NA		NA	AGA	FALSE		NA	NA	0.999984	0.717665	5082	6265	5206	5351	51810	677	12722	87121	87113	10400	11574	8650	6614	66730	908	16508	121410	121384	0.488654	0.541299	0.60185	0.809041	0.776412	0.745595	0.770657	0.717665	ENST00000590811,ENST00000269143,ENST00000591848	ENSG00000141385	ENST00000269143
AFG3L2	18	12377177	C	G	18:12377177:C:G	rs12327346	CTCGGGAAGCGGGCTCGGCTCGGGGAAAGGCCGCCAGGCAGCGAAGCGCGCCGGCGGCTCA	CTCGGGAAGCGGGCTCGGCTCGGGGAAAGGGCGCCAGGCAGCGAAGCGCGCCGGCGGCTCA	5_PRIME_UTR_VARIANT		NA		NA	GCC	notCpG		NA	NA	0.0949659	0.0574573	46	5	18	0	102	7	542	828	720	130	56	106	0	1446	72	5166	11530	6976	0.353846	0.0892857	0.169811	NA	NA	0.0972222	0.104917	0.103211	ENST00000269143	ENSG00000141385	ENST00000269143
AHCTF1	1	247004303	G	GA	1:247004303:G:GA		TGACCAAGCACTTTCTTTTTCTGTGTTTCTGAAAAAAAAAGATATGATCAAGTAAGAATAA	TGACCAAGCACTTTCTTTTTCTGTGTTTCTGAAAAAAAAAAGATATGATCAAGTAAGAATAA	splice_region_variant		NA		NA	GAA	FALSE		NA	NA	0.99911	0.0172371	1179	77	5	1	102	6	14	1603	1384	7506	6448	5576	4816	42406	654	12886	121304	80292	0.157074	0.0119417	0.0008967	0.000207641	0.00240532	0.00917431	0.00108645	0.0172371	ENST00000470300,ENST00000498601,ENST00000326225,ENST00000391829,ENST00000366508	ENSG00000153207	ENST00000326225
AHCTF1	1	247006051	G	C	1:247006051:G:C		TCCTGATTCGTTTCGCTTTTGGCTTTCCCAGAGTTTCTACTGATTGTGCATCATCTTTCTA	TCCTGATTCGTTTCGCTTTTGGCTTTCCCACAGTTTCTACTGATTGTGCATCATCTTTCTA	missense_variant	tolerated	1	benign	0	AGA	FALSE	L/V	2194	2194	0.999901	0.244504	2116	5299	1362	2318	14978	222	3156	29531	29451	10180	11508	8608	6612	66212	902	16430	121400	120452	0.207859	0.460462	0.158225	0.350575	0.226213	0.24612	0.192088	0.244504	ENST00000326225,ENST00000391829,ENST00000366508	ENSG00000153207	ENST00000326225
AHCTF1	1	247012943	G	A	1:247012943:G:A		GTACCTTTTGCTTTCCTTGGAACTTCTGACGCTGGAGAAAATAAAGGCTCATTGTTTGGTT	GTACCTTTTGCTTTCCTTGGAACTTCTGACACTGGAGAAAATAAAGGCTCATTGTTTGGTT	missense_variant	tolerated	0.88	benign	0.001	CGC	TRUE	A/V	2131	2131	1	0.0125766	6	9	84	2	74	11	1337	1523	1523	10370	11578	8650	6610	66574	904	16412	121412	121098	0.000578592	0.000777336	0.00971098	0.000302572	0.00111155	0.0121681	0.0814648	0.0125766	ENST00000498601,ENST00000326225,ENST00000391829,ENST00000366508	ENSG00000153207	ENST00000326225
AHCTF1	1	247013203	G	A	1:247013203:G:A		CTTAGAGCTCATCACCATCGAAAGTTCCTCGTTTGGCACTAAAATGGATTTTCCTAAAGCT	CTTAGAGCTCATCACCATCGAAAGTTCCTCATTTGGCACTAAAATGGATTTTCCTAAAGCT	synonymous_variant		NA		NA	CGT	TRUE	N	2044	2044	0.999951	0.0122197	1363	53	0	0	54	6	3	1484	1479	10184	11574	8642	6610	66608	906	16510	121406	121034	0.133837	0.00457923	0	0	0.000810713	0.00662252	0.000181708	0.0122197	ENST00000326225,ENST00000391829,ENST00000366508	ENSG00000153207	ENST00000326225
AHCTF1	1	247013733	T	C	1:247013733:T:C		TTGTAACAGATGAAACCTTAACTTCTTTTTTAGTAGTTTCTTCAACTGCTGGTTCCAACAG	TTGTAACAGATGAAACCTTAACTTCTTTTTCAGTAGTTTCTTCAACTGCTGGTTCCAACAG	missense_variant	tolerated	1	benign	0.048	TTA	FALSE	K/E	1868	1868	0.995816	0.0136207	1265	49	0	0	51	6	3	1433	1374	8980	9320	7190	6154	54592	800	13840	120904	100876	0.140869	0.00525751	0	0	0.000934203	0.0075	0.000216763	0.0136207	ENST00000326225,ENST00000391829,ENST00000366508	ENSG00000153207	ENST00000326225
AHCTF1	1	247016386	T	C	1:247016386:T:C		AAGACTGATAAAGAAGTAAAAAATTAATTTTTTTTACATGAATTTCTTGAGTATCAGGAGG	AAGACTGATAAAGAAGTAAAAAATTAATTTCTTTTACATGAATTTCTTGAGTATCAGGAGG	splice_region_variant		NA		NA	TTT	FALSE		NA	NA	0.999209	0.0263027	43	53	1	147	1496	10	362	2184	2112	7022	7810	5510	4832	42258	662	12202	121316	80296	0.00612361	0.00678617	0.000181488	0.0304222	0.0354016	0.0151057	0.0296673	0.0263027	ENST00000470300,ENST00000326225,ENST00000391829,ENST00000483900,ENST00000366508	ENSG00000153207	ENST00000326225
AHCTF1	1	247021085	G	C	1:247021085:G:C		CAATTCTGAAAATGCCTCTGCTGCAACTAAGAGATCCTTTGTTTCTGCATCTTCTAAATTG	CAATTCTGAAAATGCCTCTGCTGCAACTAACAGATCCTTTGTTTCTGCATCTTCTAAATTG	synonymous_variant		NA		NA	AGA	FALSE	L	1397	1397	0.999967	0.109402	4448	567	122	525	5312	80	2169	13269	13223	10318	11548	8634	6610	66394	900	16462	121408	120866	0.431091	0.0490994	0.0141302	0.0794251	0.0800072	0.0888889	0.131758	0.109402	ENST00000326225,ENST00000391829,ENST00000366508	ENSG00000153207	ENST00000326225
AHCTF1	1	247024326	G	A	1:247024326:G:A		GCAGTGGAAGAGCTTTTGGGCTTAGAGGCCGTGAAAACAGTCTCTTCAAGGTCTTCCGGTG	GCAGTGGAAGAGCTTTTGGGCTTAGAGGCCATGAAAACAGTCTCTTCAAGGTCTTCCGGTG	missense_variant	tolerated	0.24	benign	0.003	CGT	TRUE	T/M	1345	1345	1	0.0271021	68	246	10	110	2631	24	198	3289	3287	10394	11568	8636	6610	66664	904	16506	121412	121282	0.00654224	0.0212656	0.00115794	0.0166415	0.0394666	0.0265487	0.0119956	0.0271021	ENST00000326225,ENST00000391829,ENST00000366508	ENSG00000153207	ENST00000326225
AHCTF1	1	247027382	A	G	1:247027382:A:G		GCTTTGCTGAATAAACTCCGAACACTGAGAAGGCCGGGGGACAGGCTGAACAACCAAATCT	GCTTTGCTGAATAAACTCCGAACACTGAGAGGGCCGGGGGACAGGCTGAACAACCAAATCT	synonymous_variant		NA		NA	AAG	FALSE	P	1137	1137	1	0.0114121	32	210	0	58	1038	11	31	1381	1380	10180	11546	8632	6610	66568	904	16484	121412	120924	0.00314342	0.0181881	0	0.00877458	0.0155931	0.0121681	0.00188061	0.0114121	ENST00000326225,ENST00000391829,ENST00000366508	ENSG00000153207	ENST00000326225
AHCTF1	1	247040531	T	C	1:247040531:T:C		TCAAGCCCATTTCCTGACAGACTTCATACATGTGCTTCAGTAACTCCTCTATATTCAACCT	TCAAGCCCATTTCCTGACAGACTTCATACACGTGCTTCAGTAACTCCTCTATATTCAACCT	missense_variant	tolerated	0.31	benign	0.004	ATG	FALSE	M/V	921	921	0.999967	0.0182804	65	126	22	139	1738	16	98	2209	2204	10322	11568	8648	6612	66466	900	16050	121408	120566	0.00629723	0.0108921	0.00254394	0.0210224	0.0261487	0.0177778	0.00610592	0.0182804	ENST00000326225,ENST00000391829,ENST00000366508	ENSG00000153207	ENST00000326225
AHCTF1	1	247048834	T	C	1:247048834:T:C		AGCAAAACAGTGAGGTGAAGGATAACATCGTTACCACTGGACACTGTTGGCTTCATTGTCT	AGCAAAACAGTGAGGTGAAGGATAACATCGCTACCACTGGACACTGTTGGCTTCATTGTCT	missense_variant	tolerated	1	benign	0.002	GTT	FALSE	N/S	883	883	1	0.566164	9476	7618	5160	3898	32735	507	9002	68660	68396	10394	11510	8620	6590	66350	902	16440	121412	120806	0.91168	0.661859	0.598608	0.591502	0.493368	0.562084	0.547567	0.566164	ENST00000326225,ENST00000391829,ENST00000366508	ENSG00000153207	ENST00000326225
AHCTF1	1	247094670	C	T	1:247094670:C:T		TCCTCCGGTCCGAGATTATGTAACGAAGCCCGGCGCCCGCGAGCCTGCCGTACCCGCCACC	TCCTCCGGTCCGAGATTATGTAACGAAGCCTGGCGCCCGCGAGCCTGCCGTACCCGCCACC	5_PRIME_UTR_VARIANT		NA		NA	CCG	CpG		NA	NA	0.142556	0.0498468	23	3	16	0	94	7	88	322	231	226	52	136	0	1486	78	4074	17308	6052	0.10177	0.0576923	0.117647	NA	NA	0.0897436	0.0216004	0.0381692	ENST00000326225,ENST00000391829	ENSG00000153207	ENST00000326225
AHCY	20	32873447	G	A	20:32873447:G:A		ATTCTTCAACCGATACCGGTCCACCTACACGCAGGCAGGGCAACAGTGAAGGCAGGCAGGG	ATTCTTCAACCGATACCGGTCCACCTACACACAGGCAGGGCAACAGTGAAGGCAGGCAGGG	splice_region_variant		NA		NA	CGC	TRUE		NA	NA	0.999951	0.0338639	3787	175	1	0	39	14	9	4052	4025	10212	11464	8546	6200	65134	876	16426	121406	118858	0.370838	0.0152652	0.000117014	0	0.000598766	0.0159817	0.000547912	0.0338639	ENST00000217426,ENST00000538132,ENST00000480653	ENSG00000101444	ENST00000217426
AHCY	20	32883308	G	A	20:32883308:G:A		CGCCCTTCAGTGGCTTGGAGGCCGAGTACCGCTCCCGCATACGCATCAGGCCCGGCATCTC	CGCCCTTCAGTGGCTTGGAGGCCGAGTACCACTCCCGCATACGCATCAGGCCCGGCATCTC	missense_variant	deleterious_low_confidence	NA	possibly_damaging	0.567	CGC	TRUE	R/W	38	38	0.999918	0.0118147	30	62	0	43	1161	13	84	1405	1393	9990	11376	8550	6020	64732	850	16386	121402	117904	0.003003	0.00545007	0	0.00714286	0.0179355	0.0152941	0.00512633	0.0118147	ENST00000217426,ENST00000538132	ENSG00000101444	ENST00000217426
ALDOA	16	30079527	A	G	16:30079527:A:G	.	TGCCTCAGCCTCCCGAGTAGCTGGGACTACAGGCGCCCGCCACCACCCGGCTAATTTTTTT	TGCCTCAGCCTCCCGAGTAGCTGGGACTACGGGCGCCCGCCACCACCCGGCTAATTTTTTT	splice_acceptor_variant		NA		NA	CAG	FALSE		NA	NA	0.0814746	0.0714286	0	0	0	0	0	0	1	2	1	0	0	0	0	6	0	8	9892	14	NA	NA	NA	NA	0	NA	0.125	0.0714286	ENST00000566012	ENSG00000149925	ENST00000566012
ALDOA	16	30081367	G	T	16:30081367:G:T	rs2071390	TCAAGCGAGCCCTGGTAAGGATAGGCAGGAGGTGGGCAGGGTGCCTGGGTGGATGGGACTC	TCAAGCGAGCCCTGGTAAGGATAGGCAGGATGTGGGCAGGGTGCCTGGGTGGATGGGACTC	missense_variant	tolerated_low_confidence	NA	benign	0.001	AGG	FALSE	R/M	339	339	0.999802	0.193754	390	3113	3955	1726	10659	181	2963	23196	22987	9734	11462	8550	6568	64964	884	16478	121388	118640	0.0400657	0.271593	0.462573	0.262789	0.164075	0.204751	0.179816	0.193754	ENST00000569798	ENSG00000149925	ENST00000569798
ALDOA	16	30081476	C	T	16:30081476:C:T	rs77290575	CCTTGCCTGTCAAGGAAAGTACACTCCGAGCGGTCAGGCTGGGGCTGCTGCCAGCGAGTCC	CCTTGCCTGTCAAGGAAAGTACACTCCGAGTGGTCAGGCTGGGGCTGCTGCCAGCGAGTCC	synonymous_variant		NA		NA	GCG	TRUE	S	346	346	1	0.0200165	15	2333	44	0	20	6	3	2422	2421	10348	11564	8636	6610	66380	900	16512	121412	120950	0.00144955	0.201747	0.00509495	0	0.000301296	0.00666667	0.000181686	0.0200165	ENST00000564546,ENST00000563060,ENST00000566897,ENST00000338110,ENST00000565355,ENST00000395248,ENST00000564595,ENST00000569545,ENST00000395240,ENST00000412304	ENSG00000149925	ENST00000338110
ALG1	16	5122072	G	GGTCT	16:5122072:G:GGTCT	rs35400794	CCTCCTGGGGTTCTGCAGTGAGTGGCCAAGGGTCTGGGAGGGACGATGCTCTCTCAGCCGT	CCTCCTGGGGTTCTGCAGTGAGTGGCCAAGGGTCTGTCTGGGAGGGACGATGCTCTCTCAGCCGT	frameshift_variant		NA		NA	GGG	FALSE	-/VX	74	75	0.888693	0.604134	1250	547	924	209	5824	120	5885	50994	14759	2238	1138	1354	344	10478	218	8660	107898	24430	0.558534	0.480668	0.682422	0.607558	0.555831	0.550459	0.679561	0.604134	ENST00000591822	ENSG00000033011	ENST00000591822
ALG1	16	5128001	C	T	16:5128001:C:T	rs7195893	CCGGCTCTTCATGAAGCTGGGCAGCATGCACTCTCCGTTCAGGGCCCGGTAGGCCTCCCAT	CCGGCTCTTCATGAAGCTGGGCAGCATGCATTCTCCGTTCAGGGCCCGGTAGGCCTCCCAT	synonymous_variant		NA		NA	ACT	FALSE	H	241	241	0.998995	0.0694624	1004	1779	447	293	3503	71	1054	8270	8151	9586	11460	8366	6588	64000	880	16464	121290	117344	0.104736	0.155236	0.0534306	0.0444748	0.0547344	0.0806818	0.0640185	0.0694624	ENST00000544428,ENST00000588623,ENST00000591783,ENST00000262374	ENSG00000033011	ENST00000262374
ALG1	16	5128817	G	A	16:5128817:G:A	rs17849848	GGTCGGCCTTCACGGAGCGGGATGCTGGGAGCGGGCTGGTGACGCGTCTCCGTGAGCGGCC	GGTCGGCCTTCACGGAGCGGGATGCTGGGAACGGGCTGGTGACGCGTCTCCGTGAGCGGCC	missense_variant	tolerated	0.58	benign	0.009	AGC	FALSE	S/N	267	267	0.999885	0.0917402	144	2893	1262	593	5412	57	557	10956	10918	9568	11550	8614	6594	65280	898	16506	121398	119010	0.0150502	0.250476	0.146506	0.0899302	0.0829044	0.0634744	0.0337453	0.0917402	ENST00000544428,ENST00000588623,ENST00000591783,ENST00000262374	ENSG00000033011	ENST00000262374
ALG1	16	5128857	G	C	16:5128857:G:C	rs12921879	GACGCGTCTCCGTGAGCGGCCAGCCCTGCTGGTCAGCAGCACGAGCTGGACAGGTCTGCAG	GACGCGTCTCCGTGAGCGGCCAGCCCTGCTCGTCAGCAGCACGAGCTGGACAGGTCTGCAG	synonymous_variant		NA		NA	TGG	FALSE	L	280	280	0.999176	0.0382251	473	373	1	129	3295	36	146	4541	4453	9192	11436	8520	6422	63620	872	16432	121312	116494	0.0514578	0.0326163	0.000117371	0.0200872	0.0517919	0.0412844	0.0088851	0.0382251	ENST00000544428,ENST00000588623,ENST00000262374	ENSG00000033011	ENST00000262374
ALG1	16	5132636	C	T	16:5132636:C:T	rs1047732	GGACCTGCCCATGAAGGTGGTGGACATGTTCGGGTGCTGTTTGCCTGTGTGTGCTGTGAAC	GGACCTGCCCATGAAGGTGGTGGACATGTTTGGGTGCTGTTTGCCTGTGTGTGCTGTGAAC	synonymous_variant		NA		NA	TCG	TRUE	F	383	383	0.996261	0.524257	4086	4501	5548	3736	33899	472	10867	63324	63109	10256	11554	8550	6596	66026	904	16492	120958	120378	0.398401	0.389562	0.648889	0.566404	0.513419	0.522124	0.658926	0.524257	ENST00000544428,ENST00000588623,ENST00000262374	ENSG00000033011	ENST00000262374
ALG1	16	5134774	T	A	16:5134774:T:A	rs9745522	TTTGCAGATGCTTTTCTCAAACTTTCCTGATCCTGCGGGCAAGCTAAACCAGTTCCGGAAG	TTTGCAGATGCTTTTCTCAAACTTTCCTGAACCTGCGGGCAAGCTAAACCAGTTCCGGAAG	missense_variant	tolerated	0.21	benign	0.044	ATC	FALSE	D/E	429	429	0.943037	0.11741	1182	1905	438	777	6509	124	2267	13302	13202	8168	11256	8212	6544	61230	840	16194	114496	112444	0.144711	0.169243	0.0533366	0.118735	0.106304	0.147619	0.13999	0.11741	ENST00000544428,ENST00000588623,ENST00000262374	ENSG00000033011	ENST00000262374
ALG2	9	101978857	T	C	9:101978857:T:C	.	ATGATAAACTGTAAAATGGAATTTCACCCATTGAAGAGCCCCAAAAGAACAATATGGTAGT	ATGATAAACTGTAAAATGGAATTTCACCCACTGAAGAGCCCCAAAAGAACAATATGGTAGT	3_prime_UTR_variant		NA		NA	ATT	FALSE		NA	NA	0.114618	0.0113425	0	0	0	0	0	0	122	122	122	190	92	132	0	2722	118	7502	13916	10756	0	0	0	NA	0	0	0.0162623	0.0113425	ENST00000238477	ENSG00000119523	ENST00000238477
ALG2	9	101979227	T	C	9:101979227:T:C	.	AGAAGTATGTTGAAAACTACTGTTTATGATTTGCTGTTAGACCAACAGGTAAACAGTGAAC	AGAAGTATGTTGAAAACTACTGTTTATGATCTGCTGTTAGACCAACAGGTAAACAGTGAAC	3_prime_UTR_variant		NA		NA	TTT	FALSE		NA	NA	0.122179	0.0113341	0	0	0	0	0	0	122	122	122	188	92	132	0	2728	118	7506	14834	10764	0	0	0	NA	0	0	0.0162537	0.0113341	ENST00000238477	ENSG00000119523	ENST00000238477
ALG2	9	101979311	A	G	9:101979311:A:G	.	TCAGTGTCATGAAAAGGCTAGAGTACATGGAGGGGGAAGATAACTTCTGGCTTGGGAGGTG	TCAGTGTCATGAAAAGGCTAGAGTACATGGGGGGGGAAGATAACTTCTGGCTTGGGAGGTG	3_prime_UTR_variant		NA		NA	GAG	FALSE		NA	NA	0.12974	0.0113341	0	0	0	0	0	0	122	122	122	190	92	132	0	2726	118	7506	15752	10764	0	0	0	NA	0	0	0.0162537	0.0113341	ENST00000238477	ENSG00000119523	ENST00000238477
ALG2	9	101979918	A	G	9:101979918:A:G	.	AATTAAGGCACAGTATCATTCAAAATTTATAGACAGAAGAGCAATAATCCCGAGAAAATAT	AATTAAGGCACAGTATCATTCAAAATTTATGGACAGAAGAGCAATAATCCCGAGAAAATAT	3_prime_UTR_variant		NA		NA	TAG	FALSE		NA	NA	0.173541	0.0101335	0	0	0	0	0	0	123	123	123	506	168	194	2	3536	132	7600	21070	12138	0	0	0	0	0	0	0.0161842	0.0101335	ENST00000238477,ENST00000476832,ENST00000319033	ENSG00000119523	ENST00000238477
ALG2	9	101980367	A	G	9:101980367:A:G	rs35626507	ATGAACTTTTCTATTGCTTCTGAGAAGTGCACCGGGTCAGGCTCACACAGAAACCCTGTGA	ATGAACTTTTCTATTGCTTCTGAGAAGTGCGCCGGGTCAGGCTCACACAGAAACCCTGTGA	missense_variant	tolerated	0.36	benign	0.002	CAC	FALSE	V/A	274	274	1	0.0596876	157	670	49	370	4883	47	1061	7238	7237	10406	11578	8654	6614	66674	906	16416	121412	121248	0.0150875	0.0578684	0.00566212	0.0559419	0.0732369	0.0518764	0.0646321	0.0596876	ENST00000476832,ENST00000319033	ENSG00000119523	ENST00000319033
ALG2	9	101984048	G	C	9:101984048:G:C	rs35055733	GTGCGCTGTCCAGATCTTCACGCTACACCCGCGCGCCTGCAGCGCCAGCGCCGCGTCCAAC	GTGCGCTGTCCAGATCTTCACGCTACACCCCCGCGCCTGCAGCGCCAGCGCCGCGTCCAAC	synonymous_variant		NA		NA	CGC	FALSE	R	43	43	0.98272	0.0201993	23	78	0	416	1434	22	172	2238	2145	7428	10894	7996	5496	57806	752	15820	119314	106192	0.00309639	0.00715991	0	0.0756914	0.0248071	0.0292553	0.0108723	0.0201993	ENST00000238477,ENST00000476832	ENSG00000119523	ENST00000238477
ALG2	9	101984146	A	G	9:101984146:A:G	.	GGAGGAACAGCACCGACGGCTTGGGAACCGAGTCCCGTTCCCGGCCCTGCTCCTCCGCCAT	GGAGGAACAGCACCGACGGCTTGGGAACCGGGTCCCGTTCCCGGCCCTGCTCCTCCGCCAT	missense_variant		NA		NA	GAGT	FALSE	S/P	11	11	0.980101	0.0732401	110	630	44	305	4174	34	1010	6757	6307	5914	8834	6550	3866	47198	594	13158	118996	86114	0.0185999	0.0713154	0.00671756	0.0788929	0.088436	0.0572391	0.0767594	0.0732401	ENST00000238477,ENST00000476832	ENSG00000119523	ENST00000238477
ALYREF	17	79845968	C	T	17:79845968:C:T	rs145890926	ACCGCCCCCCAACCAGGGAGCAAGAGGAGACGCCTGGGTCCTGTTCCGCACGCGGATTTGC	ACCGCCCCCCAACCAGGGAGCAAGAGGAGATGCCTGGGTCCTGTTCCGCACGCGGATTTGC	3_prime_UTR_variant		NA		NA	ACG	TRUE		NA	NA	1	0.0150357	10	1563	218	0	23	3	4	1827	1821	10382	11552	8642	6610	66512	906	16508	121412	121112	0.000963206	0.135301	0.0252256	0	0.000345802	0.00331126	0.000242307	0.0150357	ENST00000331204,ENST00000505490	ENSG00000183684	ENST00000331204
ALYREF	17	79846216	G	A	17:79846216:G:A	.	GGCACCTCTGCCTCTTCCACGGGCGCCTCCGCGGGTGCCTCTCCGGGTGCCTCCACCACCA	GGCACCTCTGCCTCTTCCACGGGCGCCTCCACGGGTGCCTCTCCGGGTGCCTCCACCACCA	synonymous_variant		NA		NA	CGCGGGTGCCTCTCC	TRUE	R	220	220	0.999802	0.0159833	1761	84	0	0	22	3	5	1914	1875	9962	11334	8484	6336	64660	882	15652	121388	117310	0.176772	0.00741133	0	0	0.000340241	0.00340136	0.000319448	0.0159833	ENST00000331204,ENST00000505490	ENSG00000183684	ENST00000331204
ANAPC1	2	112524547	G	A	2:112524547:G:A	.	ACGGCGAGGTTCTGTAGGGTTTCAACCTGAGTCTCCTGCTAGGTCCTTCAGAAGACCTGCA	ACGGCGAGGTTCTGTAGGGTTTCAACCTGAATCTCCTGCTAGGTCCTTCAGAAGACCTGCA	synonymous_variant		NA		NA	AGT	FALSE	D	1450	1450	0.153099	0.129217	187	43	69	5	449	18	1106	1949	1877	908	290	490	34	5052	146	7606	18588	14526	0.205947	0.148276	0.140816	0.147059	0.0888757	0.123288	0.145412	0.129217	ENST00000427997	ENSG00000153107	ENST00000427997
ANAPC1	2	112551673	G	A	2:112551673:G:A	.	AAAAAGACTTACAACAGAAGCATTAGGTGCGGACAAATAAGTCATAAAATCTTTGGCAAAT	AAAAAGACTTACAACAGAAGCATTAGGTGCAGACAAATAAGTCATAAAATCTTTGGCAAAT	synonymous_variant		NA		NA	CGG	TRUE	S	1500	1500	0.893305	0.0833401	434	257	210	224	2059	37	911	11322	4132	3054	5236	3642	3302	25080	400	8866	108458	49580	0.142109	0.0490833	0.0576606	0.0678377	0.0820973	0.0925	0.102752	0.0833401	ENST00000341068,ENST00000427997	ENSG00000153107	ENST00000341068
ANAPC1	2	112560090	G	A	2:112560090:G:A	rs142711068	GCTCGGAGCCAATCTGCAATAGATCTGGTGGTGGAGGAAAACAGTAAGGCACACTGTTCAA	GCTCGGAGCCAATCTGCAATAGATCTGGTGATGGAGGAAAACAGTAAGGCACACTGTTCAA	splice_region_variant		NA		NA	GGT	FALSE		NA	NA	0.832751	0.302715	365	102	144	71	1587	28	468	13387	2765	1294	398	640	220	5272	90	1220	101106	9134	0.282071	0.256281	0.225	0.322727	0.301024	0.311111	0.383607	0.302715	ENST00000341068,ENST00000427997	ENSG00000153107	ENST00000341068
ANAPC1	2	112563432	T	G	2:112563432:T:G	.	CCAAGCCAGCAGCTAAGGAGTATGACTCTCTGTCAGTGCAGTATTCCATTTCAGGACCAGG	CCAAGCCAGCAGCTAAGGAGTATGACTCTCGGTCAGTGCAGTATTCCATTTCAGGACCAGG	synonymous_variant		NA		NA	CTG	FALSE	R	1291	1291	0.225151	0.0112613	5	0	0	0	0	0	0	18	5	104	28	24	0	258	2	28	27336	444	0.0480769	0	0	NA	0	0	0	0.0112613	ENST00000341068,ENST00000427997	ENSG00000153107	ENST00000341068
ANAPC1	2	112566517	C	T	2:112566517:C:T	.	ACATGCCTATGAAGATTCAGCACTATTAATCCCATACCTATCTCAGCCAACAGGACTTCTG	ACATGCCTATGAAGATTCAGCACTATTAATTCCATACCTATCTCAGCCAACAGGACTTCTG	splice_region_variant		NA		NA	TCC	FALSE		NA	NA	0.14735	0.21875	0	0	1	0	6	0	0	725	7	2	2	2	0	26	0	0	17890	32	0	0	0.5	NA	0.230769	NA	NA	0.21875	ENST00000485325,ENST00000341068,ENST00000427997	ENSG00000153107	ENST00000341068
ANAPC1	2	112601118	C	A	2:112601118:C:A	rs138079387	AGCACTGTGGACATTGTACCACTTGACAAGCATCTGAACTGCTATTTCTTTTGGCAGGATA	AGCACTGTGGACATTGTACCACTTGACAAGAATCTGAACTGCTATTTCTTTTGGCAGGATA	missense_variant	tolerated	0.13	benign	0.001	GCA	FALSE	M/I	637	637	0.999984	0.0112941	18	40	0	3	681	6	589	1341	1337	10106	11342	8510	6532	64848	894	16148	121410	118380	0.00178112	0.00352672	0	0.000459277	0.0105015	0.00671141	0.0364751	0.0112941	ENST00000341068,ENST00000427997	ENSG00000153107	ENST00000341068
ANAPC1	2	112605302	C	T	2:112605302:C:T	rs4848197	CTTGGAAAGCTACCAAATGTTTATACTTACCAGGGTGACTCTGTTATGGACAGGATCTCTG	CTTGGAAAGCTACCAAATGTTTATACTTACTAGGGTGACTCTGTTATGGACAGGATCTCTG	splice_region_variant		NA		NA	CCA	FALSE	L	597	597	0.996804	0.551562	3069	5302	3607	3530	31593	421	7600	65847	55122	9138	9628	7454	5956	55334	752	11676	121024	99938	0.33585	0.550686	0.483901	0.59268	0.570951	0.55984	0.650908	0.551562	ENST00000341068,ENST00000427997	ENSG00000153107	ENST00000341068
ANAPC1	2	112619981	G	A	2:112619981:G:A	.	ATATATATAACAAACCTTATATTAGTAATCGTTTCTGTCCACAAATGGTCAATACACAGTT	ATATATATAACAAACCTTATATTAGTAATCATTTCTGTCCACAAATGGTCAATACACAGTT	missense_variant	deleterious	0.02	benign	0.256	CGT	TRUE	T/M	416	416	0.985405	0.0329215	61	16	36	6	267	4	15	544	405	1300	530	646	290	5838	148	3550	119640	12302	0.0469231	0.0301887	0.0557276	0.0206897	0.0457348	0.027027	0.00422535	0.0329215	ENST00000341068	ENSG00000153107	ENST00000341068
ANAPC1	2	112625575	T	C	2:112625575:T:C	rs6742515	TCACCAAAGTCAAAAAAAAAAGAGCTTATCTAAAAGAATATAGAAATACACTTACTTCCAG	TCACCAAAGTCAAAAAAAAAAGAGCTTATCCAAAAGAATATAGAAATACACTTACTTCCAG	3_prime_UTR_variant		NA		NA	CTA	FALSE		NA	NA	0.999736	0.636608	4204	7641	4997	4203	43314	557	11440	76852	76356	10070	11482	8552	6572	66060	896	16310	121380	119942	0.417478	0.665476	0.584308	0.639531	0.655677	0.621652	0.70141	0.636608	ENST00000451367	ENSG00000153107	ENST00000451367
ANAPC10	4	145916505	AT	A	4:145916505:AT:A	rs35428482	ATACAGGATAAAACAAAGATACGTTTAATGATTTTTCGTCTCATTTTAAAGTCACCTTATTG	ATACAGGATAAAACAAAGATACGTTTAATGATTTTCGTCTCATTTTAAAGTCACCTTATTG	3_prime_UTR_variant		NA		NA	ATT	FALSE		NA	NA	0.994679	0.0587836	107	366	2	691	5376	57	234	6854	6833	9642	11342	8432	6574	65352	862	14036	120766	116240	0.0110973	0.0322694	0.000237192	0.105111	0.0822622	0.0661253	0.0166714	0.0587836	ENST00000507656,ENST00000309439,ENST00000451299	ENSG00000164162	ENST00000309439
ANAPC10	4	145974892	T	G	4:145974892:T:G	rs115539803	TCAATATTCTCATTCCTTTATCCTGAGACTTGAAGATTCATTGATTCTTCATTCACATGTA	TCAATATTCTCATTCCTTTATCCTGAGACTGGAAGATTCATTGATTCTTCATTCACATGTA	missense_variant	tolerated_low_confidence	NA	benign	0.001	TTG	FALSE	Q/P	123	123	0.110384	0.0576808	2	4	0	0	161	7	405	623	579	188	88	132	0	2552	110	6968	13402	10038	0.0106383	0.0454545	0	NA	0.0630878	0.0636364	0.0581228	0.0576808	ENST00000512680	ENSG00000164162	ENST00000512680
ANAPC10	4	145974935	G	GA	4:145974935:G:GA	.	ATTCTTCATTCACATGTAAAACATGAGGCTGAAAAAAAAAAAAGGTTCCTGACTAGGCTCA	ATTCTTCATTCACATGTAAAACATGAGGCTGAAAAAAAAAAAAAGGTTCCTGACTAGGCTCA	splice_region_variant		NA		NA	GAAA	FALSE		NA	NA	0.103334	0.163627	17	10	14	0	228	12	724	1296	1005	108	54	100	0	1490	70	4320	12546	6142	0.157407	0.185185	0.14	NA	0.15302	0.171429	0.167593	0.163627	ENST00000512680	ENSG00000164162	ENST00000512680
ANAPC10	4	145974935	GA	G	4:145974935:GA:G	.	ATTCTTCATTCACATGTAAAACATGAGGCTGAAAAAAAAAAAAAGGTTCCTGACTAGGCTCA	ATTCTTCATTCACATGTAAAACATGAGGCTGAAAAAAAAAAAAGGTTCCTGACTAGGCTCA	splice_region_variant		NA		NA	GAAA	FALSE		NA	NA	0.103334	0.288831	32	15	32	0	448	19	1228	2183	1774	108	54	100	0	1490	70	4320	12546	6142	0.296296	0.277778	0.32	NA	0.300671	0.271429	0.284259	0.288831	ENST00000512680	ENSG00000164162	ENST00000512680
ANAPC11	17	79852591	C	T	17:79852591:C:T	.	ATACCTGCACGAAATACCCAGTTTCATTTTCTTTTTTTTTTTTTTTTTTTGAGACCGAGTT	ATACCTGCACGAAATACCCAGTTTCATTTTTTTTTTTTTTTTTTTTTTTTGAGACCGAGTT	3_prime_UTR_variant		NA		NA	TCTTTTTTTT	FALSE		NA	NA	0.491072	0.380488	65	17	21	5	174	0	30	521	312	180	48	62	12	446	0	72	59622	820	0.361111	0.354167	0.33871	0.416667	0.390135	NA	0.416667	0.380488	ENST00000582222,ENST00000584314	ENSG00000141552	ENST00000582222
ANAPC11	17	79852591	CT	C	17:79852591:CT:C	.	ATACCTGCACGAAATACCCAGTTTCATTTTCTTTTTTTTTTTTTTTTTTTTGAGACCGAGTT	ATACCTGCACGAAATACCCAGTTTCATTTTCTTTTTTTTTTTTTTTTTTTGAGACCGAGTT	3_prime_UTR_variant		NA		NA	TCTTTTTTTT	FALSE		NA	NA	0.491072	0.0597561	13	3	6	0	24	0	3	125	49	180	48	62	12	446	0	72	59622	820	0.0722222	0.0625	0.0967742	0	0.0538117	NA	0.0416667	0.0597561	ENST00000582222,ENST00000584314	ENSG00000141552	ENST00000582222
ANAPC11	17	79852591	CTT	C	17:79852591:CTT:C	.	ATACCTGCACGAAATACCCAGTTTCATTTTCTTTTTTTTTTTTTTTTTTTTTGAGACCGAGTT	ATACCTGCACGAAATACCCAGTTTCATTTTCTTTTTTTTTTTTTTTTTTTGAGACCGAGTT	3_prime_UTR_variant		NA		NA	TCTTTTTTTT	FALSE		NA	NA	0.491072	0.0121951	1	1	2	0	6	0	0	43	10	180	48	62	12	446	0	72	59622	820	0.00555556	0.0208333	0.0322581	0	0.0134529	NA	0	0.0121951	ENST00000582222,ENST00000584314	ENSG00000141552	ENST00000582222
ANAPC11	17	79852591	CTTTTTTT	C	17:79852591:CTTTTTTT:C	.	ATACCTGCACGAAATACCCAGTTTCATTTTCTTTTTTTTTTTTTTTTTTTTTTTTTTGAGACCGAGTT	ATACCTGCACGAAATACCCAGTTTCATTTTCTTTTTTTTTTTTTTTTTTTGAGACCGAGTT	3_prime_UTR_variant		NA		NA	TCTTTTTTTT	FALSE		NA	NA	0.491072	0.0146341	11	1	0	0	0	0	0	46	12	180	48	62	12	446	0	72	59622	820	0.0611111	0.0208333	0	0	0	NA	0	0.0146341	ENST00000582222,ENST00000584314	ENSG00000141552	ENST00000582222
ANAPC11	17	79852657	G	A	17:79852657:G:A	rs143371559	CTTGTTTCCCAGGCTGGAGTGCAATGGCGCGATCTCGGCTTGCCGCAACCTCTGCCTCCCG	CTTGTTTCCCAGGCTGGAGTGCAATGGCGCAATCTCGGCTTGCCGCAACCTCTGCCTCCCG	missense_variant	tolerated	1	benign	0	CGA	TRUE	R/Q	43	43	0.203621	0.0364078	14	1	0	0	0	0	0	77	15	132	28	38	0	156	0	58	24722	412	0.106061	0.0357143	0	NA	0	NA	0	0.0364078	ENST00000585259	ENSG00000141552	ENST00000585259
ANAPC11	17	79857221	T	G	17:79857221:T:G	rs61751632	GGCCCATCCACAGGTGCCCATCAACACAGCTTCCCCAACGCCTGGGCAGCACACCGGATCC	GGCCCATCCACAGGTGCCCATCAACACAGCGTCCCCAACGCCTGGGCAGCACACCGGATCC	synonymous_variant		NA		NA	CTT	FALSE	A	71	71	0.999868	0.0231942	2612	139	0	0	34	4	4	2808	2793	10320	11524	8638	6590	65938	906	16502	121396	120418	0.253101	0.0120618	0	0	0.000515636	0.00441501	0.000242395	0.0231942	ENST00000357385	ENSG00000141552	ENST00000357385
ANAPC13	3	134197429	G	A	3:134197429:G:A	rs61748112	GAGAAAATCCATCCACAAGAAAGGAGCCAAGCGTCAGTTTCCAATGGGGGGAACATTCTCA	GAGAAAATCCATCCACAAGAAAGGAGCCAAACGTCAGTTTCCAATGGGGGGAACATTCTCA	3_prime_UTR_variant		NA		NA	AGC	FALSE		NA	NA	1	0.0213187	49	187	0	139	2082	17	114	2588	2588	10406	11578	8654	6614	66728	908	16508	121412	121396	0.00470882	0.0161513	0	0.021016	0.0312013	0.0187225	0.00690574	0.0213187	ENST00000510994,ENST00000354910,ENST00000514612,ENST00000511751	ENSG00000129055	ENST00000354910
ANAPC15	11	71821236	A	G	11:71821236:A:G	rs17161980	ATCCTCTGAGTCCTCTTCACTATCCTCATCATCTTCATCATCCTCTTCTTCCTCGTCATCA	ATCCTCTGAGTCCTCTTCACTATCCTCATCGTCTTCATCATCCTCTTCTTCCTCGTCATCA	synonymous_variant		NA		NA	CAT	FALSE	D	72	72	1	0.104237	1932	1531	2001	522	3984	82	2602	12654	12654	10406	11574	8646	6614	66736	908	16512	121412	121396	0.185662	0.132279	0.231437	0.0789235	0.0596979	0.0903084	0.157582	0.104237	ENST00000538919,ENST00000545680,ENST00000545944,ENST00000535503,ENST00000438939,ENST00000535234,ENST00000537644,ENST00000543587,ENST00000538117,ENST00000538393,ENST00000543050,ENST00000542531,ENST00000227618	ENSG00000110200	ENST00000227618
ANAPC2	9	140069364	T	TGGCG	9:140069364:T:TGGCG	.	GGAGGACGAGAGCACCTGCAGGGCAGCGCCTGGCGGGCGGGCGGGCGGGCGGGCGATGTGT	GGAGGACGAGAGCACCTGCAGGGCAGCGCCTGGCGGGCGGGCGGGCGGGCGGGCGGGCGATGTGT	3_prime_UTR_variant		NA		NA	TGGCGGGCGGGCGGGCGG	FALSE		NA	NA	0.408955	0.0202914	0	0	0	0	14	1	24	214	39	244	90	214	10	588	16	760	49652	1922	0	0	0	0	0.0238095	0.0625	0.0315789	0.0202914	ENST00000323927	ENSG00000176248	ENST00000323927
ANAPC2	9	140069364	TGGCG	T	9:140069364:TGGCG:T	.	GGAGGACGAGAGCACCTGCAGGGCAGCGCCTGGCGGGCGGGCGGGCGGGCGGGCGGGCGATGTGT	GGAGGACGAGAGCACCTGCAGGGCAGCGCCTGGCGGGCGGGCGGGCGGGCGGGCGATGTGT	3_prime_UTR_variant		NA		NA	TGGCGGGCGGGCGGGCGG	FALSE		NA	NA	0.408955	0.101457	2	3	11	0	8	0	171	765	195	244	90	214	10	588	16	760	49652	1922	0.00819672	0.0333333	0.0514019	0	0.0136054	0	0.225	0.101457	ENST00000323927	ENSG00000176248	ENST00000323927
ANAPC2	9	140069364	TGGCGGGCG	T	9:140069364:TGGCGGGCG:T	.	GGAGGACGAGAGCACCTGCAGGGCAGCGCCTGGCGGGCGGGCGGGCGGGCGGGCGGGCGGGCGATGTGT	GGAGGACGAGAGCACCTGCAGGGCAGCGCCTGGCGGGCGGGCGGGCGGGCGGGCGATGTGT	3_prime_UTR_variant		NA		NA	TGGCGGGCGGGCGGGCGG	FALSE		NA	NA	0.408955	0.0619147	47	1	8	0	21	0	42	540	119	244	90	214	10	588	16	760	49652	1922	0.192623	0.0111111	0.0373832	0	0.0357143	0	0.0552632	0.0619147	ENST00000323927	ENSG00000176248	ENST00000323927
ANAPC2	9	140077639	G	A	9:140077639:G:A	rs11549105	CTCCAGGATGACCATGGAAGGGTCCAGCACGCGCAGCGCCTTGATGGCAGAGATATAGAGG	CTCCAGGATGACCATGGAAGGGTCCAGCACACGCAGCGCCTTGATGGCAGAGATATAGAGG	synonymous_variant		NA		NA	CGC	TRUE	R	408	408	0.999885	0.197313	419	1149	13	1364	17535	190	3163	23893	23833	10348	11552	8628	6614	66234	904	16508	121398	120788	0.0404909	0.0994633	0.00150672	0.206229	0.264743	0.210177	0.191604	0.197313	ENST00000323927	ENSG00000176248	ENST00000323927
ANAPC2	9	140079522	G	A	9:140079522:G:A	rs11549106	GTCCTGCAGGAACACCTTGCCGAGCCAGCCGACCACCCGCTCGATCCACTGTCAGGAGAAC	GTCCTGCAGGAACACCTTGCCGAGCCAGCCAACCACCCGCTCGATCCACTGTCAGGAGAAC	synonymous_variant		NA		NA	CGA	TRUE	V	297	297	0.861546	0.299135	542	116	35	48	3603	61	2858	17931	7263	2710	550	962	188	11392	200	8278	104602	24280	0.2	0.210909	0.0363825	0.255319	0.316275	0.305	0.345252	0.299135	ENST00000323927	ENSG00000176248	ENST00000323927
ANAPC4	4	25396001	TAAACTC	T	4:25396001:TAAACTC:T	rs67979515	CACTTGCTATTATGGGGGAAAGCAAGGTAATAAACTCAAACTCAGATTAGGTGCTCCTGTTTTTGCT	CACTTGCTATTATGGGGGAAAGCAAGGTAATAAACTCAGATTAGGTGCTCCTGTTTTTGCT	splice_region_variant		NA		NA	TAAACTCA	FALSE		NA	NA	1	0.0605587	729	257	362	221	3076	53	2434	7184	7132	10196	11382	8496	6506	64174	892	16124	121412	117770	0.0714986	0.0225795	0.0426083	0.0339686	0.0479322	0.059417	0.150955	0.0605587	ENST00000510092,ENST00000507925,ENST00000315368	ENSG00000053900	ENST00000315368
ANAPC4	4	25408838	G	A	4:25408838:G:A	rs34811474	TTTTTTTCCAGGCTCCAGACCTTTATAATCGAAAAGGAAAATACTTTAACGTTGAAAGAGT	TTTTTTTCCAGGCTCCAGACCTTTATAATCAAAAAGGAAAATACTTTAACGTTGAAAGAGT	missense_variant	tolerated	0.09	benign	0.032	CGA	TRUE	R/Q	465	465	0.999687	0.158922	400	922	1	1463	14777	156	1154	19023	18873	9766	11340	8500	6524	65482	892	16252	121374	118756	0.0409584	0.0813051	0.000117647	0.224249	0.225665	0.174888	0.0710066	0.158922	ENST00000510092,ENST00000315368	ENSG00000053900	ENST00000315368
ANAPC4	4	25417109	T	A	4:25417109:T:A	rs3214035	TTCTTGAAGATCTGTGAGTAATGGACTAATTGCTATTAAATTTGGGAGCTTTACATATGCC	TTCTTGAAGATCTGTGAGTAATGGACTAATAGCTATTAAATTTGGGAGCTTTACATATGCC	synonymous_variant		NA		NA	TTG	FALSE	I	616	616	0.999835	0.0729112	119	863	882	292	4392	62	1996	8649	8606	10198	11230	8524	6502	64618	882	16080	121392	118034	0.011669	0.0768477	0.103473	0.0449093	0.0679687	0.0702948	0.124129	0.0729112	ENST00000510092,ENST00000315368	ENSG00000053900	ENST00000315368
ANAPC4	4	25419283	T	C	4:25419283:T:C	rs9174	TAGTGCTATTCCCACCCGTACCATGCATTTTGAGAAGCACTGGAGATTACTGGAAAGTATG	TAGTGCTATTCCCACCCGTACCATGCATTTCGAGAAGCACTGGAGATTACTGGAAAGTATG	synonymous_variant		NA		NA	TTG	FALSE	F	707	707	1	0.553971	6419	6266	2703	4478	39781	485	7078	67228	67210	10406	11562	8632	6610	66704	908	16502	121412	121324	0.616856	0.541948	0.313137	0.677458	0.596381	0.534141	0.428918	0.553971	ENST00000510092,ENST00000315368	ENSG00000053900	ENST00000315368
ANAPC5	12	121790178	G	A	12:121790178:G:A	rs11541850	GCCCGAGACTAAGTCTCGGGCCCGCGGCGCGCTGCCGCCAGTTGTCACCACAAGGCACAAC	GCCCGAGACTAAGTCTCGGGCCCGCGGCGCACTGCCGCCAGTTGTCACCACAAGGCACAAC	5_PRIME_UTR_VARIANT		NA		NA	CGC	CpG		NA	NA	0.997381	0.87764	315	179	11	187	2149	30	278	3335	3149	8322	10846	7804	6074	58026	774	14710	121094	106556	0.0378515	0.0165038	0.00140953	0.030787	NA	0.0387597	0.0188987	0.0295525	ENST00000539871,ENST00000261819,ENST00000541887,ENST00000544442	ENSG00000089053	ENST00000261819
ANKLE2	12	133303973	C	G	12:133303973:C:G	rs77646743	CTGTTTCTCCCCGGACTGTAGCTGTGAGGGCCACTGAGATCTGGCAGCTGAGACTTGAACC	CTGTTTCTCCCCGGACTGTAGCTGTGAGGGGCACTGAGATCTGGCAGCTGAGACTTGAACC	missense_variant	tolerated	0.49	benign	0.05	GCC	FALSE	G/A	891	891	0.946183	0.0866548	33	60	241	44	1209	20	441	4705	2048	2444	618	1292	194	10800	196	8090	114878	23634	0.0135025	0.0970874	0.186533	0.226804	0.111944	0.102041	0.0545117	0.0866548	ENST00000538766,ENST00000542282,ENST00000539605,ENST00000542657,ENST00000357997	ENSG00000176915	ENST00000357997
ANKLE2	12	133306589	C	T	12:133306589:C:T	rs10781634	GAGACAGGTGGCAGATGGGCTTCCTCCCCACGGGGGGCCTTTGGTCTCTTGCCCGCCAGGG	GAGACAGGTGGCAGATGGGCTTCCTCCCCATGGGGGGCCTTTGGTCTCTTGCCCGCCAGGG	missense_variant	tolerated	0.11	benign	0.003	ACG	TRUE	R/H	720	720	0.995239	0.338971	1158	2145	1440	2693	26936	323	6033	40851	40728	9720	11562	8594	6612	66282	894	16488	120834	120152	0.119136	0.185522	0.167559	0.40729	0.406385	0.361298	0.365902	0.338971	ENST00000538766,ENST00000542282,ENST00000539605,ENST00000542657,ENST00000357997	ENSG00000176915	ENST00000357997
ANKLE2	12	133306710	C	T	12:133306710:C:T	rs78905764	CGGCGGCTTCTATGAGGTCTGCCTCCTGCTCCAAGGGGAAGGCGCTGCACCTCGTATGTCC	CGGCGGCTTCTATGAGGTCTGCCTCCTGCTTCAAGGGGAAGGCGCTGCACCTCGTATGTCC	missense_variant	tolerated	0.07	benign	0.035	TCC	FALSE	E/K	680	680	0.995289	0.0656053	96	329	925	613	4854	87	913	7861	7817	9606	11554	8606	6612	65498	884	16392	120840	119152	0.00999375	0.028475	0.107483	0.0927102	0.0741091	0.0984163	0.0556979	0.0656053	ENST00000538766,ENST00000542282,ENST00000539605,ENST00000542657,ENST00000357997	ENSG00000176915	ENST00000357997
ANKLE2	12	133306780	A	G	12:133306780:A:G	rs11545751	GACTGTGGGCGGGCTGTTATTTCGAGCTGCATTTTGCCGATTTTTTATTTCTTCCAAGCTC	GACTGTGGGCGGGCTGTTATTTCGAGCTGCGTTTTGCCGATTTTTTATTTCTTCCAAGCTC	synonymous_variant		NA		NA	CAT	FALSE	N	656	656	0.99402	0.0107698	1063	60	0	0	89	7	6	1287	1225	8898	11508	8546	6614	62646	838	14694	120686	113744	0.119465	0.00521376	0	0	0.00142068	0.00835322	0.00040833	0.0107698	ENST00000538766,ENST00000542282,ENST00000539605,ENST00000542657,ENST00000357997	ENSG00000176915	ENST00000357997
ANKLE2	12	133306808	C	T	12:133306808:C:T	rs149597645	GCATTTTGCCGATTTTTTATTTCTTCCAAGCTCATGTCATCTTCATCTAGAAACGCCCTCA	GCATTTTGCCGATTTTTTATTTCTTCCAAGTTCATGTCATCTTCATCTAGAAACGCCCTCA	missense_variant	deleterious	0.03	benign	0.346	GCT	FALSE	S/N	647	647	0.990182	0.0172719	19	63	0	254	1464	19	74	1947	1893	8554	11438	8480	6608	61204	800	12516	120220	109600	0.00222118	0.00550796	0	0.0384383	0.02392	0.02375	0.00591243	0.0172719	ENST00000538766,ENST00000542282,ENST00000539605,ENST00000542657,ENST00000357997	ENSG00000176915	ENST00000357997
ANKLE2	12	133310639	C	T	12:133310639:C:T	rs117185207	GTCAGGAGTTCGAGACCAGCCTGGTCAATACGGTGAAACCGCATCTCCACTAAAAAAAAAA	GTCAGGAGTTCGAGACCAGCCTGGTCAATATGGTGAAACCGCATCTCCACTAAAAAAAAAA	missense_variant		NA	benign	0	ACG	TRUE	R/H	637	637	0.156871	0.0309159	0	2	0	93	84	8	241	449	428	456	162	186	1590	3700	176	7574	19046	13844	0	0.0123457	0	0.0584906	0.0227027	0.0454545	0.0318194	0.0309159	ENST00000337516	ENSG00000176915	ENST00000337516
ANKLE2	12	133310659	T	TA	12:133310659:T:TA	.	CTGGTCAATACGGTGAAACCGCATCTCCACTAAAAAAAAAAAAAATACGAAAATTAGCCAG	CTGGTCAATACGGTGAAACCGCATCTCCACTAAAAAAAAAAAAAAATACGAAAATTAGCCAG	splice_region_variant		NA		NA	TAAAA	FALSE		NA	NA	0.150298	0.0128704	3	1	2	2	35	3	93	236	139	250	96	126	904	2636	144	6644	18248	10800	0.012	0.0104167	0.015873	0.00221239	0.0132777	0.0208333	0.0139976	0.0128704	ENST00000439231,ENST00000337516	ENSG00000176915	ENST00000337516
ANKLE2	12	133310659	TA	T	12:133310659:TA:T	.	CTGGTCAATACGGTGAAACCGCATCTCCACTAAAAAAAAAAAAAAATACGAAAATTAGCCAG	CTGGTCAATACGGTGAAACCGCATCTCCACTAAAAAAAAAAAAAATACGAAAATTAGCCAG	splice_region_variant		NA		NA	TAAAA	FALSE		NA	NA	0.150298	0.433426	90	39	56	274	1136	61	3025	5021	4681	250	96	126	904	2636	144	6644	18248	10800	0.36	0.40625	0.444444	0.303097	0.430956	0.423611	0.455298	0.433426	ENST00000439231,ENST00000337516	ENSG00000176915	ENST00000337516
ANKLE2	12	133310659	TAA	T	12:133310659:TAA:T	.	CTGGTCAATACGGTGAAACCGCATCTCCACTAAAAAAAAAAAAAAAATACGAAAATTAGCCAG	CTGGTCAATACGGTGAAACCGCATCTCCACTAAAAAAAAAAAAAATACGAAAATTAGCCAG	splice_region_variant		NA		NA	TAAAA	FALSE		NA	NA	0.150298	0.0269444	3	4	3	0	79	3	199	417	291	250	96	126	904	2636	144	6644	18248	10800	0.012	0.0416667	0.0238095	0	0.0299697	0.0208333	0.0299518	0.0269444	ENST00000439231,ENST00000337516	ENSG00000176915	ENST00000337516
ANKLE2	12	133318406	G	T	12:133318406:G:T	rs11147040	ACGTGAACATGTTTCTAACCTTCTTGGTTGGTTGAGTTCCACTTACAGGAAGCCTGGTCAT	ACGTGAACATGTTTCTAACCTTCTTGGTTGTTTGAGTTCCACTTACAGGAAGCCTGGTCAT	missense_variant		NA	benign	0	GGT	FALSE	P/T	11	11	0.141288	0.0470981	35	5	12	2	123	8	323	705	508	196	92	134	4	2736	118	7506	17154	10786	0.178571	0.0543478	0.0895522	0.5	0.0449561	0.0677966	0.0430322	0.0470981	ENST00000535036	ENSG00000176915	ENST00000535036
ANKLE2	12	133324589	G	A	12:133324589:G:A	rs78663714	CTGGTTCTCTTTGGCAGCAACATGCATCACGTTGTACCTGCACCCTTCCTGAAAGAGAACC	CTGGTTCTCTTTGGCAGCAACATGCATCACATTGTACCTGCACCCTTCCTGAAAGAGAACC	synonymous_variant		NA		NA	CGT	TRUE	N	353	353	0.9986	0.0176169	36	78	0	119	1568	10	297	2110	2108	9808	11546	8624	6612	66324	884	15860	121242	119658	0.00367047	0.00675559	0	0.0179976	0.0236415	0.0113122	0.0187264	0.0176169	ENST00000337516,ENST00000539605,ENST00000545623,ENST00000357997	ENSG00000176915	ENST00000337516
ANKLE2	12	133327470	A	T	12:133327470:A:T	rs7304425	GTAAGAAAAGTAACAAATGAAAATCAGAGAAGAGTGACTGGAGAGCTGTCACCTGGCCATG	GTAAGAAAAGTAACAAATGAAAATCAGAGATGAGTGACTGGAGAGCTGTCACCTGGCCATG	5_PRIME_UTR_VARIANT		NA		NA	AAG	notCpG		NA	NA	0.994811	0.960959	6288	2929	2721	3551	33421	465	8837	59499	58212	9606	11164	8068	6480	64172	882	16300	120782	116672	0.654591	0.262361	0.337258	0.547994	NA	0.527211	0.542147	0.498937	ENST00000545623	ENSG00000176915	ENST00000545623
ANKLE2	12	133331364	G	A	12:133331364:G:A	rs34152718	TCCAGCTCTGTAGGTGTCGGTGTCACTAGGGGGCACCGAGCAGGTCTTGGATGTCACAGCT	TCCAGCTCTGTAGGTGTCGGTGTCACTAGGAGGCACCGAGCAGGTCTTGGATGTCACAGCT	synonymous_variant		NA		NA	GGG	FALSE	P	179	179	0.995503	0.0390564	62	348	714	166	2947	42	433	4713	4712	9780	11568	8610	6614	66664	898	16512	120866	120646	0.00633947	0.030083	0.0829268	0.0250983	0.0442068	0.0467706	0.0262234	0.0390564	ENST00000539605,ENST00000337516,ENST00000357997	ENSG00000176915	ENST00000337516
ANKLE2	12	133331459	G	C	12:133331459:G:C	rs7968520	CAAAATCTCTGTCTTCAGAAAAACCAGCCTGATCAGTTGGGTTCCCTTCAGCTGGCTTCAA	CAAAATCTCTGTCTTCAGAAAAACCAGCCTCATCAGTTGGGTTCCCTTCAGCTGGCTTCAA	missense_variant	tolerated	0.37	benign	0.214	TGA	FALSE	Q/E	148	148	0.995272	0.077018	2388	2356	1	280	4008	38	228	9303	9299	9800	11562	8624	6614	66728	900	16510	120838	120738	0.243673	0.203771	0.000115955	0.0423344	0.0600647	0.0422222	0.0138098	0.077018	ENST00000539605,ENST00000337516,ENST00000357997	ENSG00000176915	ENST00000337516
ANKLE2	12	133331537	G	A	12:133331537:G:A	rs1132375	GGCTGAGAGCTGTGACACCTGCCTCATGGTGGTAGAAAGAAGACAGCCTTCCTCCTTGCTC	GGCTGAGAGCTGTGACACCTGCCTCATGGTAGTAGAAAGAAGACAGCCTTCCTCCTTGCTC	missense_variant	deleterious	0.04	benign	0.201	TGG	FALSE	H/Y	122	122	0.995388	0.336117	1176	2002	1830	2719	26284	321	6240	40600	40572	9800	11574	8616	6608	66704	900	16506	120852	120708	0.12	0.172974	0.212396	0.411471	0.394039	0.356667	0.378044	0.336117	ENST00000539605,ENST00000337516,ENST00000357997	ENSG00000176915	ENST00000337516
ANKRD11	16	89345822	G	C	16:89345822:G:C	.	TTTGCGCGGATGCTGGGCCTGGGCGTCGTCGTCCTCGGAGCCGCGGGCCTTGGCCCTGGTG	TTTGCGCGGATGCTGGGCCTGGGCGTCGTCCTCCTCGGAGCCGCGGGCCTTGGCCCTGGTG	missense_variant		NA	benign	0.003	CGT	FALSE	D/E	2376	2376	0.691414	0.163528	80	22	89	1	274	20	1129	4963	1615	418	172	194	6	2734	110	6242	83946	9876	0.191388	0.127907	0.458763	0.166667	0.100219	0.181818	0.180872	0.163528	ENST00000301030,ENST00000378330	ENSG00000167522	ENST00000301030
ANKRD11	16	89346082	G	A	16:89346082:G:A	.	CGGCACGGGAGGCCTCAGTGTCGTCCTCGGGGCCGGCACCGTCTGCGGCCTGAGCTTGTGC	CGGCACGGGAGGCCTCAGTGTCGTCCTCGGAGCCGGCACCGTCTGCGGCCTGAGCTTGTGC	missense_variant		NA	benign	0.043	GGG	FALSE	P/S	2290	2290	0.838616	0.0239726	1	0	13	0	0	0	0	137	14	34	26	62	14	250	8	190	101818	584	0.0294118	0	0.209677	0	0	0	0	0.0239726	ENST00000301030,ENST00000378330	ENSG00000167522	ENST00000301030
ANKRD11	16	89346163	G	A	16:89346163:G:A	rs76793093	CGTCAGGGGCACAGAGGGACGCGGCGGGGGGGCCTTCAGCCTCAGCCCCCTGGTCTCCGCT	CGTCAGGGGCACAGAGGGACGCGGCGGGGGAGCCTTCAGCCTCAGCCCCCTGGTCTCCGCT	missense_variant		NA	benign	0.004	GGG	FALSE	P/S	2263	2263	0.819392	0.0409258	5	11	19	19	148	6	59	1784	267	242	162	212	64	2102	80	3662	99484	6524	0.0206612	0.0679012	0.0896226	0.296875	0.0704091	0.075	0.0161114	0.0409258	ENST00000301030,ENST00000378330	ENSG00000167522	ENST00000301030
ANKRD11	16	89346774	G	T	16:89346774:G:T	rs117997391	CAGTTGCTGAAGAAGGACTCCAGCCCGGAGGGAGGGGCGTAGGGAGCCGCCTCTGAGGTGG	CAGTTGCTGAAGAAGGACTCCAGCCCGGAGTGAGGGGCGTAGGGAGCCGCCTCTGAGGTGG	missense_variant		NA	probably_damaging	0.914	GGG	FALSE	P/H	2059	2059	0.966099	0.0547221	15	1032	2015	227	381	35	1504	5725	5209	6576	10574	7852	5104	54090	666	10328	117296	95190	0.00228102	0.0975979	0.256623	0.0444749	0.00704382	0.0525526	0.145624	0.0547221	ENST00000301030,ENST00000378330	ENSG00000167522	ENST00000301030
ANKRD11	16	89346883	C	G	16:89346883:C:G	rs60520302	CCGGCTCAGCGACGGGCAGAGCGTACGGGGCAGGAGAGGCGGGAGGGGCGGGGTACGGCGC	CCGGCTCAGCGACGGGCAGAGCGTACGGGGGAGGAGAGGCGGGAGGGGCGGGGTACGGCGC	missense_variant		NA	benign	0.177	GCA	FALSE	A/P	2023	2023	0.955095	0.0491165	219	326	529	665	2150	37	149	4582	4075	5384	8510	6174	4006	45154	618	13120	115960	82966	0.0406761	0.0383079	0.0856819	0.166001	0.0476148	0.0598706	0.0113567	0.0491165	ENST00000301030,ENST00000378330	ENSG00000167522	ENST00000301030
ANKRD11	16	89348018	C	T	16:89348018:C:T	rs72821356	GAGCTTTTTGTCTTTAAATGGAGGGTCCAGCCCCGGCGGTTTCTTAGCAGGAATGTCCAGA	GAGCTTTTTGTCTTTAAATGGAGGGTCCAGTCCCGGCGGTTTCTTAGCAGGAATGTCCAGA	synonymous_variant		NA		NA	GCC	FALSE	G	1644	1644	1	0.0389311	86	335	577	872	2637	50	156	4713	4713	10068	11578	8654	6614	66730	904	16512	121412	121060	0.00854192	0.0289342	0.0666744	0.131842	0.0395175	0.0553097	0.00944767	0.0389311	ENST00000301030,ENST00000378330	ENSG00000167522	ENST00000301030
ANKRD11	16	89348038	G	C	16:89348038:G:C	rs113527563	GAGGGTCCAGCCCCGGCGGTTTCTTAGCAGGAATGTCCAGACCCTTCTTCCGCCCGTCGTC	GAGGGTCCAGCCCCGGCGGTTTCTTAGCAGCAATGTCCAGACCCTTCTTCCGCCCGTCGTC	missense_variant		NA	benign	0.057	GGA	FALSE	P/A	1638	1638	1	0.0568979	354	1087	2287	366	528	52	2221	6899	6895	10196	11578	8648	6614	66730	906	16510	121412	121182	0.0347195	0.093885	0.264454	0.0553372	0.00791248	0.0573951	0.134525	0.0568979	ENST00000301030,ENST00000378330	ENSG00000167522	ENST00000301030
ANKRD11	16	89348606	A	G	16:89348606:A:G	rs61744778	CTCTTTTAGGATGTTGATGGCACTAGATCCATAAGGCTTTAGTTCCTTTTCTATTTTCTTG	CTCTTTTAGGATGTTGATGGCACTAGATCCGTAAGGCTTTAGTTCCTTTTCTATTTTCTTG	synonymous_variant		NA		NA	CAT	FALSE	Y	1448	1448	1	0.028138	75	212	5	172	2603	36	312	3415	3415	10400	11578	8652	6612	66706	906	16512	121412	121366	0.00721154	0.0183106	0.000577901	0.0260133	0.039022	0.0397351	0.0188953	0.028138	ENST00000301030,ENST00000378330	ENSG00000167522	ENST00000301030
ANKRD11	16	89349128	G	A	16:89349128:G:A	rs61741725	CAACTTTTCAAGCAGGCTTTTTTCCGCGTCGGCACTTCTCGAGGACTTCCTCTCCTTGGAA	CAACTTTTCAAGCAGGCTTTTTTCCGCGTCAGCACTTCTCGAGGACTTCCTCTCCTTGGAA	synonymous_variant		NA		NA	CGG	TRUE	A	1274	1274	1	0.0388529	87	335	579	868	2637	50	156	4712	4712	10358	11576	8654	6614	66660	906	16510	121412	121278	0.0083993	0.0289392	0.0669055	0.131237	0.039559	0.0551876	0.00944882	0.0388529	ENST00000301030,ENST00000378330	ENSG00000167522	ENST00000301030
ANKRD11	16	89349377	G	C	16:89349377:G:C	rs62000377	GACTTTCTCTTTTTTGTCTCTCCCCGCGTCGGCAGCCCCTCGGTCCTTTCTCCTGTCTCTG	GACTTTCTCTTTTTTGTCTCTCCCCGCGTCCGCAGCCCCTCGGTCCTTTCTCCTGTCTCTG	synonymous_variant		NA		NA	CGG	FALSE	A	1191	1191	0.999951	0.0390017	85	344	582	868	2636	50	156	4721	4721	10168	11578	8654	6614	66616	906	16510	121406	121046	0.00835956	0.0297115	0.0672521	0.131237	0.0395701	0.0551876	0.00944882	0.0390017	ENST00000301030,ENST00000378330	ENSG00000167522	ENST00000301030
ANKRD11	16	89350038	G	A	16:89350038:G:A	rs2279348	CAGCCACACTCCTTCAGCTCCTCCCGGTGCGCCTCCTCGGGCTTGGCCCTGCCGTCCCTGC	CAGCCACACTCCTTCAGCTCCTCCCGGTGCACCTCCTCGGGCTTGGCCCTGCCGTCCCTGC	missense_variant		NA	benign	0.002	CGC	TRUE	A/V	971	971	0.999901	0.637853	6544	6708	1580	3807	47860	574	10120	77369	77193	10286	11556	8612	6610	66544	906	16506	121400	121020	0.636205	0.580478	0.183465	0.575946	0.719223	0.633554	0.61311	0.637853	ENST00000301030,ENST00000378330	ENSG00000167522	ENST00000301030
ANKRD11	16	89350178	G	A	16:89350178:G:A	rs2279349	AAGGTAGCCAGGGACACTTTTATGCTTTTCGGTCTGCTCTTTCCTCTTCTCAGAGTTTTTA	AAGGTAGCCAGGGACACTTTTATGCTTTTCAGTCTGCTCTTTCCTCTTCTCAGAGTTTTTA	synonymous_variant		NA		NA	CGG	TRUE	T	924	924	1	0.798064	8891	7687	5317	5249	56070	722	12775	96861	96711	10356	11562	8642	6614	66594	908	16506	121412	121182	0.858536	0.66485	0.615251	0.79362	0.841968	0.795154	0.773961	0.798064	ENST00000301030,ENST00000378330	ENSG00000167522	ENST00000301030
ANKRD11	16	89350911	G	C	16:89350911:G:C	rs145694621	TCGTGCTTTAACACTTTTAGCTTGTTTTCAGTGGAAAGATCATTCTCTAACAGTATAGCCT	TCGTGCTTTAACACTTTTAGCTTGTTTTCACTGGAAAGATCATTCTCTAACAGTATAGCCT	missense_variant		NA	possibly_damaging	0.899	AGT	FALSE	T/S	680	680	1	0.0109081	21	46	0	70	1104	10	73	1324	1324	10386	11578	8654	6614	66728	908	16510	121412	121378	0.00202195	0.00397305	0	0.0105836	0.0165448	0.0110132	0.00442156	0.0109081	ENST00000301030,ENST00000378330	ENSG00000167522	ENST00000301030
ANKRD11	16	89351930	C	T	16:89351930:C:T	rs142539117	ATCAAACTCATACTCGTCCTTGACGGGGGCCGTGGCCTTCTGTGGCTCTGGGTTCTTGGCC	ATCAAACTCATACTCGTCCTTGACGGGGGCTGTGGCCTTCTGTGGCTCTGGGTTCTTGGCC	synonymous_variant		NA		NA	CCG	TRUE	T	340	340	1	0.016111	47	173	4	114	1409	23	186	1956	1956	10406	11578	8654	6614	66738	908	16510	121412	121408	0.00451662	0.0149421	0.000462214	0.0172362	0.0211124	0.0253304	0.0112659	0.016111	ENST00000301030,ENST00000378330	ENSG00000167522	ENST00000301030
ANKRD11	16	89379900	G	A	16:89379900:G:A	rs16965550	CTGGTGCAGCCAAAGGGACACGCACAAGCCGTCAGGTCAGCGCGGCATCAGGATGCACTGC	CTGGTGCAGCCAAAGGGACACGCACAAGCCATCAGGTCAGCGCGGCATCAGGATGCACTGC	3_prime_UTR_variant		NA		NA	CGT	TRUE		NA	NA	0.137515	0.0364429	32	4	3	0	38	3	313	478	393	202	92	132	0	2734	118	7506	16696	10784	0.158416	0.0434783	0.0227273	NA	0.013899	0.0254237	0.0417	0.0364429	ENST00000378332	ENSG00000167522	ENST00000378332
ANKRD11	16	89379936	T	C	16:89379936:T:C	rs3102350	TCAGCGCGGCATCAGGATGCACTGCAGAGTTGTGGGCTCCATTTCCATCTTCCACGTATAT	TCAGCGCGGCATCAGGATGCACTGCAGAGTCGTGGGCTCCATTTCCATCTTCCACGTATAT	3_prime_UTR_variant		NA		NA	TTG	FALSE		NA	NA	0.115557	0.970458	212	83	127	1	2697	113	7279	13420	10512	218	92	136	2	2760	118	7506	14030	10832	0.972477	0.902174	0.933824	0.5	0.977174	0.957627	0.969758	0.970458	ENST00000378332	ENSG00000167522	ENST00000378332
ANKRD11	16	89556962	C	T	16:89556962:C:T	.	GCCCTCGGTCCATCGCGCACCGTCTCAGGGCGGCCTCTGGCTCCAGGACCCAGCGGCGGCT	GCCCTCGGTCCATCGCGCACCGTCTCAGGGTGGCCTCTGGCTCCAGGACCCAGCGGCGGCT	5_PRIME_UTR_VARIANT		NA		NA	GCG	CpG		NA	NA	0.0792179	0.00373933	0	0	0	0	0	0	6	8	6	10	4	16	0	50	6	368	9618	454	0	0	0	NA	NA	0	0.0163043	0.0132159	ENST00000301030	ENSG00000167522	ENST00000301030
ANLN	7	36438709	C	G	7:36438709:C:G	rs3735400	TTAATGTAGAGAAATCTTGTACAAAACCATCGCCATCAAAAAAACGCTGTTCTGACAACAC	TTAATGTAGAGAAATCTTGTACAAAACCATGGCCATCAAAAAAACGCTGTTCTGACAACAC	missense_variant	deleterious	0	probably_damaging	0.997	TCG	FALSE	S/W	65	65	1	0.130709	1256	2388	1695	728	7566	116	1849	15630	15598	10184	11516	8614	6612	65902	884	15622	121412	119334	0.123331	0.207364	0.196773	0.110103	0.114807	0.131222	0.118359	0.130709	ENST00000396068,ENST00000424865,ENST00000265748	ENSG00000011426	ENST00000265748
ANLN	7	36445855	A	C	7:36445855:A:C	rs61737563	CCATCAGAGGAAAAGGCTGCTTCCCCTCCCAGACCTCTGCTTTCAAATGCCTCGGCAACTC	CCATCAGAGGAAAAGGCTGCTTCCCCTCCCCGACCTCTGCTTTCAAATGCCTCGGCAACTC	synonymous_variant		NA		NA	CAG	FALSE	R	185	185	1	0.0724653	522	502	2	398	6850	50	463	8788	8787	10384	11574	8654	6614	66662	906	16464	121412	121258	0.0502696	0.0433731	0.000231107	0.0601754	0.102757	0.0551876	0.028122	0.0724653	ENST00000396068,ENST00000424865,ENST00000265748	ENSG00000011426	ENST00000265748
ANLN	7	36445856	G	A	7:36445856:G:A	rs62873663	CATCAGAGGAAAAGGCTGCTTCCCCTCCCAGACCTCTGCTTTCAAATGCCTCGGCAACTCC	CATCAGAGGAAAAGGCTGCTTCCCCTCCCAAACCTCTGCTTTCAAATGCCTCGGCAACTCC	missense_variant	tolerated	1	benign	0	AGA	FALSE	R/K	185	185	1	0.650274	4687	7876	6309	4497	42521	586	12427	78914	78903	10390	11562	8648	6612	66714	906	16506	121412	121338	0.451107	0.681197	0.729533	0.680127	0.637362	0.646799	0.752878	0.650274	ENST00000396068,ENST00000424865,ENST00000265748	ENSG00000011426	ENST00000265748
ANLN	7	36446121	A	G	7:36446121:A:G	rs3735398	GGATGGCGATGCCTCTTTGAATAAAGCCCTATCCTCAAGTGCTGATGATGCGTCTTTGGTT	GGATGGCGATGCCTCTTTGAATAAAGCCCTGTCCTCAAGTGCTGATGATGCGTCTTTGGTT	synonymous_variant		NA		NA	TAT	FALSE	L	273	273	0.998468	0.130699	707	2383	1723	935	7514	110	1421	15241	14793	10274	11510	8574	6614	64610	818	10784	121226	113184	0.0688145	0.207037	0.200956	0.141367	0.116298	0.134474	0.131769	0.130699	ENST00000429082,ENST00000396068,ENST00000265748,ENST00000441696	ENSG00000011426	ENST00000265748
ANLN	7	36447349	A	ACTT	7:36447349:A:ACTT	rs61549495	ACCCTAAGTGTTTTCATGTTTCAGAAAGCTACTTCTCCAGTGAAATCTACTACATCTATCA	ACCCTAAGTGTTTTCATGTTTCAGAAAGCTACTTCTTCTCCAGTGAAATCTACTACATCTATCA	INFRAME_INSERTION		NA		NA	AC	notCpG	T/TS	294	294	0.999951	0.996211	3562	6545	5150	2449	25936	363	7500	51701	51505	10288	11504	8602	6604	66566	900	16488	121406	120952	0.346229	0.568933	0.598698	0.370836	NA	0.403333	0.454876	0.42583	ENST00000429082,ENST00000396068,ENST00000265748,ENST00000452877,ENST00000441696	ENSG00000011426	ENST00000265748
ANLN	7	36455477	T	C	7:36455477:T:C	rs10224902	GACCGAAAACCAGATACCAGCCAAAAATTCTAGTACAGAACCTAAAGGTCAGTGTTTCCAG	GACCGAAAACCAGATACCAGCCAAAAATTCCAGTACAGAACCTAAAGGTCAGTGTTTCCAG	synonymous_variant		NA		NA	CTA	FALSE	S	502	502	0.999984	0.131014	1090	2527	1716	731	7641	111	1951	15779	15767	10374	11538	8636	6614	66384	902	15898	121410	120346	0.10507	0.219015	0.198703	0.110523	0.115103	0.12306	0.12272	0.131014	ENST00000396068,ENST00000265748	ENSG00000011426	ENST00000265748
ANLN	7	36459076	G	A	7:36459076:G:A	rs17213431	ACTTGCACCATTGGCACAAACAGTTGGTGTGGTAAGTCCAGAGGTAAGAAAAGGCTAACTA	ACTTGCACCATTGGCACAAACAGTTGGTGTAGTAAGTCCAGAGGTAAGAAAAGGCTAACTA	synonymous_variant		NA		NA	TGG	FALSE	V	619	619	0.999951	0.112636	261	623	295	1115	8767	123	2435	13634	13619	10356	11500	8628	6602	66488	904	16434	121406	120912	0.0252028	0.0541739	0.034191	0.168888	0.131858	0.136062	0.148168	0.112636	ENST00000396068,ENST00000265748	ENSG00000011426	ENST00000265748
ANLN	7	36492212	C	T	7:36492212:C:T	rs2052197	TTGCTACAAACCTATTGGAAAGCCTTAAACCGGGAAATTTCCATGCTATCTAGAGGTTTTT	TTGCTACAAACCTATTGGAAAGCCTTAAACTGGGAAATTTCCATGCTATCTAGAGGTTTTT	3_prime_UTR_variant		NA		NA	CCG	TRUE		NA	NA	1	0.128963	1090	2530	1711	730	7628	103	1854	15648	15646	10396	11576	8642	6612	66694	908	16494	121412	121322	0.104848	0.218556	0.197987	0.110405	0.114373	0.113436	0.112405	0.128963	ENST00000396068,ENST00000265748	ENSG00000011426	ENST00000265748
AP2M1	3	183896641	T	C	3:183896641:T:C	rs2231216	TGCTGAGCAGGCCCTATGCACTCTTTTCCCTCAGGAGGAACGCAGTGGATGCCTTTCGGGT	TGCTGAGCAGGCCCTATGCACTCTTTTCCCCCAGGAGGAACGCAGTGGATGCCTTTCGGGT	splice_region_variant		NA		NA	CTC	FALSE		NA	NA	0.996294	0.467262	2202	4198	4793	3289	32265	421	8966	56368	56134	9782	11502	8580	6560	66390	898	16422	120962	120134	0.225107	0.36498	0.558625	0.501372	0.485992	0.46882	0.545975	0.467262	ENST00000292807,ENST00000382456,ENST00000432591,ENST00000460862,ENST00000472560,ENST00000455925,ENST00000466598,ENST00000411763,ENST00000427072,ENST00000431779,ENST00000448139,ENST00000487958,ENST00000439647	ENSG00000161203	ENST00000292807
AP2M1	3	183899832	C	T	3:183899832:C:T	rs8478	CTTTAAACCCTCACTGCTGGCTCAGAAGATCGAGGTGAGGACAGGGGGCTCAAGGAGGAGG	CTTTAAACCCTCACTGCTGGCTCAGAAGATTGAGGTGAGGACAGGGGGCTCAAGGAGGAGG	synonymous_variant		NA		NA	TCG	TRUE	I	320	320	0.995882	0.171911	2156	915	21	914	12891	138	3005	20380	20040	9452	10944	8296	6246	64688	850	16096	120912	116572	0.2281	0.0836075	0.00253134	0.146334	0.19928	0.162353	0.186692	0.171911	ENST00000292807,ENST00000382456,ENST00000432591,ENST00000411763,ENST00000439647,ENST00000442686	ENSG00000161203	ENST00000292807
AP2M1	3	183900680	G	C	3:183900680:G:C	rs843366	CTTTGAGGTATGGCAGAGGAGGGGCCTAGAGTCATGCCAGGGTATGCTGGAAGACCTCTTA	CTTTGAGGTATGGCAGAGGAGGGGCCTAGACTCATGCCAGGGTATGCTGGAAGACCTCTTA	missense_variant	tolerated	0.58	benign	0.001	AGT	FALSE	E/D	89	89	0.994646	0.36445	1802	3237	4384	2237	19445	287	6072	39194	37464	7984	9226	7724	5848	56130	800	15084	120762	102796	0.225701	0.350856	0.567582	0.382524	0.346428	0.35875	0.402546	0.36445	ENST00000442686	ENSG00000161203	ENST00000442686
AP2M1	3	183900729	T	C	3:183900729:T:C	rs843365	GAAGACCTCTTAGAGATCATTCCGATAAACTGCTGCACCTTAGAGGTGAGGAAACTGAGGC	GAAGACCTCTTAGAGATCATTCCGATAAACCGCTGCACCTTAGAGGTGAGGAAACTGAGGC	missense_variant	tolerated_low_confidence	NA	benign	0	CTG	FALSE	C/R	106	106	0.957171	0.57259	2421	1607	2495	1827	15074	245	6534	55119	30203	4368	3058	3820	3404	26496	452	11150	116212	52748	0.554258	0.525507	0.653141	0.536722	0.568916	0.542035	0.586009	0.57259	ENST00000442686	ENSG00000161203	ENST00000442686
AP2M1	3	183901281	G	A	3:183901281:G:A	rs2231224	ACTAGCTCTCCTTGCCCAGGTGCCATTCGCGCCCTCTGGCCTCAAGGTGCGCTACTTGAAG	ACTAGCTCTCCTTGCCCAGGTGCCATTCGCACCCTCTGGCCTCAAGGTGCGCTACTTGAAG	synonymous_variant		NA		NA	CGC	TRUE	A	395	395	0.996211	0.132959	358	708	21	874	11187	116	2786	16050	16050	9802	11576	8616	6610	66700	900	16510	120952	120714	0.0365232	0.061161	0.00243733	0.132224	0.167721	0.128889	0.168746	0.132959	ENST00000292807,ENST00000439647,ENST00000411763,ENST00000382456	ENSG00000161203	ENST00000292807
AP2S1	19	47342717	C	T	19:47342717:C:T	rs312186	CCGCCTCCCCACCTTACATCCCTCTCCCGCCGTACCTCCACGAAGTTGTGAATGGCCTCCA	CCGCCTCCCCACCTTACATCCCTCTCCCGCTGTACCTCCACGAAGTTGTGAATGGCCTCCA	splice_region_variant		NA		NA	CCG	TRUE		NA	NA	1	0.241179	3856	5541	4346	750	9173	199	5405	29270	29270	10406	11568	8630	6614	66726	908	16510	121412	121362	0.370555	0.478994	0.503592	0.113396	0.137473	0.219163	0.327377	0.241179	ENST00000352203,ENST00000593442,ENST00000601498,ENST00000263270,ENST00000598027,ENST00000597020,ENST00000599990	ENSG00000042753	ENST00000263270
AP2S1	19	47342867	A	C	19:47342867:A:C	rs312185	TGCAGAACAGAGAGGCTGTCAGCAACGGAGATTGCCAGGACCTAACGTGCCAGACAGAGTG	TGCAGAACAGAGAGGCTGTCAGCAACGGAGCTTGCCAGGACCTAACGTGCCAGACAGAGTG	missense_variant	tolerated_low_confidence	NA	benign	0	GAT	FALSE	I/S	55	55	1	0.49405	7101	7864	5053	1991	27800	423	9473	59786	59705	10388	11510	8590	6594	66392	904	16470	121412	120848	0.683577	0.683232	0.588242	0.301941	0.418725	0.46792	0.575167	0.49405	ENST00000352203	ENSG00000042753	ENST00000352203
AQR	15	35149048	G	A	15:35149048:G:A	rs61741130	GTGGCATCCTGAGGTGTGTTAGCTTCTGCCGGTGCAGATACAGCTCCTACCACAGTAGGGG	GTGGCATCCTGAGGTGTGTTAGCTTCTGCCAGTGCAGATACAGCTCCTACCACAGTAGGGG	missense_variant	tolerated_low_confidence	NA	benign	0	CGG	TRUE	P/L	1468	1468	0.996112	0.0202597	2149	106	1	0	35	10	11	2323	2312	9714	11518	8570	6612	65064	838	11802	120940	114118	0.221227	0.00920299	0.000116686	0	0.000537932	0.0119332	0.000932045	0.0202597	ENST00000156471	ENSG00000021776	ENST00000156471
AQR	15	35149313	T	TA	15:35149313:T:TA	.	TAGCAGGTGGTAGTTGTAATAAAGTCTAATTAAAAAAAAAAAAACAAAGACAATACCAATA	TAGCAGGTGGTAGTTGTAATAAAGTCTAATTAAAAAAAAAAAAAACAAAGACAATACCAATA	splice_region_variant		NA		NA	TAAA	FALSE		NA	NA	0.991665	0.134503	1730	899	579	275	3603	46	950	10778	8082	6810	5690	4276	3804	33740	430	5338	120400	60088	0.254038	0.157996	0.135407	0.0722923	0.106787	0.106977	0.177969	0.134503	ENST00000559090,ENST00000559767,ENST00000543879,ENST00000156471	ENSG00000021776	ENST00000156471
AQR	15	35149313	TA	T	15:35149313:TA:T	.	TAGCAGGTGGTAGTTGTAATAAAGTCTAATTAAAAAAAAAAAAAACAAAGACAATACCAATA	TAGCAGGTGGTAGTTGTAATAAAGTCTAATTAAAAAAAAAAAAACAAAGACAATACCAATA	splice_region_variant		NA		NA	TAAA	FALSE		NA	NA	0.991665	0.108441	863	727	349	178	3775	43	581	8976	6516	6810	5690	4276	3804	33740	430	5338	120400	60088	0.126725	0.127768	0.0816183	0.0467928	0.111885	0.1	0.108842	0.108441	ENST00000559090,ENST00000559767,ENST00000543879,ENST00000156471	ENSG00000021776	ENST00000156471
AQR	15	35174718	G	A	15:35174718:G:A	rs17237242	ACCATAAGTCTTTACCTTGAAACCTAGCTTGACCAAGTCATGTCGTTTTAAGGCAGCATGA	ACCATAAGTCTTTACCTTGAAACCTAGCTTAACCAAGTCATGTCGTTTTAAGGCAGCATGA	synonymous_variant		NA		NA	TGA	FALSE	V	1050	1050	0.994762	0.0191408	69	127	39	73	1259	20	353	1964	1940	8708	9774	7228	6060	54076	758	14750	120776	101354	0.00792375	0.0129937	0.00539568	0.0120462	0.023282	0.0263852	0.0239322	0.0191408	ENST00000156471	ENSG00000021776	ENST00000156471
AQR	15	35198879	G	A	15:35198879:G:A	rs80093103	CTTAGTGCCATAAGGTTTTGTGGGACGTACGGTAATTAAAAAGCATACATCATGCTTACGA	CTTAGTGCCATAAGGTTTTGTGGGACGTACAGTAATTAAAAAGCATACATCATGCTTACGA	synonymous_variant		NA		NA	CGG	TRUE	T	566	566	0.995141	0.0652822	543	335	9	426	5480	64	1024	7883	7881	9802	11574	8626	6614	66702	898	16506	120822	120722	0.0553969	0.0289442	0.00104336	0.0644088	0.0821565	0.0712695	0.062038	0.0652822	ENST00000543879,ENST00000156471	ENSG00000021776	ENST00000156471
AQR	15	35256624	C	G	15:35256624:C:G	rs9920529	CGGCACTGGGGGACAGAGTATATCTGAAGGCACTACACAGGCATGCAGGCCAGTTGGCATC	CGGCACTGGGGGACAGAGTATATCTGAAGGGACTACACAGGCATGCAGGCCAGTTGGCATC	synonymous_variant		NA		NA	GCA	FALSE	V	10	10	0.525121	0.809083	1196	277	421	64	7448	158	6684	45645	16248	1950	398	640	74	8860	204	7956	63756	20082	0.613333	0.69598	0.657813	0.864865	0.840632	0.77451	0.840121	0.809083	ENST00000560117	ENSG00000021776	ENST00000560117
ARCN1	11	118471423	T	C	11:118471423:T:C	rs11216925	GACCACTTTCCTAGTGGATAAGTATGAAATTCTGTAATACCAAGAAGAGGGAGCTGAAAAG	GACCACTTTCCTAGTGGATAAGTATGAAATCCTGTAATACCAAGAAGAGGGAGCTGAAAAG	synonymous_variant		NA		NA	TTC	FALSE	I	510	510	0.999984	0.186935	2037	776	4535	1097	8649	148	5357	22632	22599	10212	11536	8596	6606	66582	908	16452	121410	120892	0.199471	0.0672677	0.527571	0.166061	0.1299	0.162996	0.325614	0.186935	ENST00000264028,ENST00000359415,ENST00000392859	ENSG00000095139	ENST00000264028
ARCN1	11	118471996	C	T	11:118471996:C:T	rs11216926	GGGGTTTCACCGTGTTGCCCAGGCTGGTCGCGAACTCCTGAGCTCAGGCAATCCGCCCACC	GGGGTTTCACCGTGTTGCCCAGGCTGGTCGTGAACTCCTGAGCTCAGGCAATCCGCCCACC	3_prime_UTR_variant		NA		NA	GCG	TRUE		NA	NA	0.127763	0.236842	44	11	92	0	192	6	429	2350	774	374	90	158	0	1344	36	1266	15512	3268	0.117647	0.122222	0.582278	NA	0.142857	0.166667	0.338863	0.236842	ENST00000264028,ENST00000359415	ENSG00000095139	ENST00000264028
ARCN1	11	118472354	C	A	11:118472354:C:A	rs10892245	AGGGGTATGGGGTCTAGAAGTTAAAAGATACGCATGTCTTCTGTTCTTTTCCCGTATCAAT	AGGGGTATGGGGTCTAGAAGTTAAAAGATAAGCATGTCTTCTGTTCTTTTCCCGTATCAAT	missense_variant	tolerated	0.05	probably_damaging	1	ACG	FALSE	R/S	55	55	0.130218	0.251464	128	32	120	0	487	22	2303	3235	3092	564	188	198	2	3606	132	7606	15810	12296	0.22695	0.170213	0.606061	0	0.135053	0.166667	0.302787	0.251464	ENST00000534182	ENSG00000095139	ENST00000534182
ARF4	3	57563120	GA	G	3:57563120:GA:G	rs150965195	TGCTATCTACCACAAAAATAAGACCCTGGGGAAAAAATTGTTTCAGTAAATTTTAACAGTTA	TGCTATCTACCACAAAAATAAGACCCTGGGGAAAAATTGTTTCAGTAAATTTTAACAGTTA	splice_region_variant		NA		NA	GAA	FALSE		NA	NA	0.999885	0.204283	475	3947	4162	1071	13073	180	1791	24724	24699	10050	11566	8640	6608	66648	904	16490	121398	120906	0.0472637	0.341259	0.481713	0.162076	0.19615	0.199115	0.108611	0.204283	ENST00000303436,ENST00000486310,ENST00000489843,ENST00000463880,ENST00000483848,ENST00000496292	ENSG00000168374	ENST00000303436
ARIH1	15	72767214	T	TGGC	15:72767214:T:TGGC	.	TGGCGGCGGCAGCGCTCTGGGGCCCGGCGGTGGCGGCGGCGGCGGCGGCGGCGGTGGTGGT	TGGCGGCGGCAGCGCTCTGGGGCCCGGCGGTGGCGGCGGCGGCGGCGGCGGCGGCGGTGGTGGT	INFRAME_INSERTION		NA		NA	TGGCGGCGGCG	notCpG	-/G	78	79	0.549468	0.0855434	2	11	0	18	133	3	92	553	259	766	566	1000	568	4310	74	3102	66712	10386	0.00261097	0.0194346	0	0.0316901	NA	0.0405405	0.0296583	0.0249374	ENST00000564062,ENST00000379887,ENST00000570085	ENSG00000166233	ENST00000379887
ARIH1	15	72847656	C	T	15:72847656:C:T	rs76918861	TGAATGTGGACATAAGTTTTGTATGCAGTGCTGGAGTGAATATTTAACTACCAAAATAATG	TGAATGTGGACATAAGTTTTGTATGCAGTGTTGGAGTGAATATTTAACTACCAAAATAATG	missense_variant	tolerated_low_confidence	NA	benign	0	GCT	FALSE	A/V	163	163	0.999967	0.0109493	21	56	0	306	920	9	8	1320	1320	10356	11432	8618	6562	66272	906	16410	121408	120556	0.00202781	0.00489853	0	0.0466321	0.0138822	0.00993378	0.000487508	0.0109493	ENST00000570085	ENSG00000166233	ENST00000570085
ARIH1	15	72879653	A	ATTG	15:72879653:A:ATTG	rs139334001	TCTGTACCAGGGAAGGTAGTTCTTAACTATATTGTACTTTTAAACCACATTAAAGACTATT	TCTGTACCAGGGAAGGTAGTTCTTAACTATATTGTTGTACTTTTAAACCACATTAAAGACTATT	3_prime_UTR_variant		NA		NA	AT	FALSE		NA	NA	0.987283	0.97242	6384	9072	7749	5770	48788	731	14129	116557	92623	8690	9222	7750	5778	48918	744	14148	119868	95250	0.734638	0.983735	0.999871	0.998615	0.997342	0.982527	0.998657	0.97242	ENST00000379887	ENSG00000166233	ENST00000379887
ARL2	11	64789194	T	C	11:64789194:T:C	rs664226	CACCACCATCAGCACCTTTGTCCTCCCAGGTCCTGGAGCTGGACTCCATCCGCAGCCACCA	CACCACCATCAGCACCTTTGTCCTCCCAGGCCCTGGAGCTGGACTCCATCCGCAGCCACCA	missense_variant	tolerated	1	benign	0.002	GTC	FALSE	V/A	141	141	0.999588	0.523875	7097	3267	1368	3523	39647	476	6104	62817	61482	10070	11212	8388	6096	64974	856	15764	121362	117360	0.704767	0.291384	0.16309	0.57792	0.610198	0.556075	0.387211	0.523875	ENST00000529384,ENST00000533729,ENST00000246747	ENSG00000213465	ENST00000246747
ARL2	11	64789222	C	T	11:64789222:C:T	rs61736632	GGTCCTGGAGCTGGACTCCATCCGCAGCCACCACTGGTGCATCCAGGGCTGCAGCGCCGTC	GGTCCTGGAGCTGGACTCCATCCGCAGCCATCACTGGTGCATCCAGGGCTGCAGCGCCGTC	synonymous_variant		NA		NA	ACC	FALSE	H	150	150	0.999967	0.0115934	22	17	0	221	1056	16	51	1393	1383	10160	11420	8558	6284	65744	878	16248	121408	119292	0.00216535	0.00148862	0	0.0351687	0.0160623	0.0182232	0.00313885	0.0115934	ENST00000529384,ENST00000533729,ENST00000246747	ENSG00000213465	ENST00000246747
ARL2	11	64789370	C	A	11:64789370:C:A	rs11540368	GCCCCCCACCTAGCAGTCCAGGTCCCTCAACCTTCACCAAACACTACCCATGGGGGGTTGG	GCCCCCCACCTAGCAGTCCAGGTCCCTCAAACTTCACCAAACACTACCCATGGGGGGTTGG	3_prime_UTR_variant		NA		NA	ACC	FALSE		NA	NA	0.999934	0.0184141	44	98	0	187	1813	13	7	2188	2162	10122	11444	8538	6514	64950	866	14976	121404	117410	0.00434697	0.00856344	0	0.0287074	0.0279138	0.0150115	0.000467415	0.0184141	ENST00000533729,ENST00000246747	ENSG00000213465	ENST00000246747
ARMC7	17	73106432	C	T	17:73106432:C:T	rs74697881	GTGGACCCCCACGTCGGGCGGCTGGGATACCTGCAGGCGCTGGTCACGGAATTCCAGGAGA	GTGGACCCCCACGTCGGGCGGCTGGGATACTTGCAGGCGCTGGTCACGGAATTCCAGGAGA	synonymous_variant		NA		NA	CCT	FALSE	L	17	17	1	0.0169486	57	113	11	74	1604	14	131	2010	2004	9742	11442	8502	6394	64804	874	16482	121412	118240	0.00585095	0.0098759	0.00129381	0.0115733	0.0247516	0.0160183	0.00794807	0.0169486	ENST00000245543,ENST00000582136,ENST00000584947,ENST00000581078	ENSG00000125449	ENST00000245543
ARMC7	17	73110279	C	T	17:73110279:C:T	rs1531564	CCTCTGCCCCCACAGCTGCTGCAGTCTGAACGGTGACGGTGGCCCCTGCAGAAGCATGTGG	CCTCTGCCCCCACAGCTGCTGCAGTCTGAATGGTGACGGTGGCCCCTGCAGAAGCATGTGG	3_prime_UTR_variant		NA		NA	ACG	TRUE		NA	NA	0.0444767	0.588903	121	66	28	1	621	9	88	2538	934	372	94	66	4	922	14	114	5400	1586	0.325269	0.702128	0.424242	0.25	0.673536	0.642857	0.77193	0.588903	ENST00000582136	ENSG00000125449	ENST00000582136
ARMC7	17	73125173	A	G	17:73125173:A:G	rs2291027	ACTGCGAGACCGTGGCACCCCTACTGCTGGAGACCACAGTCCTGATGTGGACGCAGGGAAC	ACTGCGAGACCGTGGCACCCCTACTGCTGGGGACCACAGTCCTGATGTGGACGCAGGGAAC	3_prime_UTR_variant		NA		NA	GAG	FALSE		NA	NA	0.980381	0.546111	1272	4578	2223	3639	37122	418	6826	64306	56078	8284	10944	8090	5864	57700	722	11082	119030	102686	0.153549	0.418311	0.274784	0.620566	0.643362	0.578947	0.615954	0.546111	ENST00000245543,ENST00000581078	ENSG00000125449	ENST00000245543
ARPC3	12	110874492	G	GA	12:110874492:G:GA	rs59861890	TTTCTCACCTTGGCTTTTGGAATTGCACTGGAAAAAAAAATATATATATATATATACACAC	TTTCTCACCTTGGCTTTTGGAATTGCACTGGAAAAAAAAAATATATATATATATATACACAC	splice_region_variant		NA		NA	GA	FALSE		NA	NA	0.990215	0.0265408	289	136	17	58	467	10	246	4065	1223	2638	4546	2206	2936	24722	418	8614	120224	46080	0.109553	0.0299164	0.00770626	0.0197548	0.0188901	0.0239234	0.0285582	0.0265408	ENST00000547365,ENST00000426440,ENST00000228825,ENST00000467622,ENST00000476566	ENSG00000111229	ENST00000228825
ARPC3	12	110874492	G	GAA	12:110874492:G:GAA	rs59861890	TTTCTCACCTTGGCTTTTGGAATTGCACTGGAAAAAAAAATATATATATATATATACACAC	TTTCTCACCTTGGCTTTTGGAATTGCACTGGAAAAAAAAAAATATATATATATATATACACAC	splice_region_variant		NA		NA	GA	FALSE		NA	NA	0.990215	0.0166884	147	34	61	50	342	7	128	3444	769	2638	4546	2206	2936	24722	418	8614	120224	46080	0.055724	0.0074791	0.0276519	0.01703	0.0138338	0.0167464	0.0148595	0.0166884	ENST00000547365,ENST00000426440,ENST00000228825,ENST00000467622,ENST00000476566	ENSG00000111229	ENST00000228825
ARPC3	12	110874492	G	GAAA	12:110874492:G:GAAA	rs59861890	TTTCTCACCTTGGCTTTTGGAATTGCACTGGAAAAAAAAATATATATATATATATACACAC	TTTCTCACCTTGGCTTTTGGAATTGCACTGGAAAAAAAAAAAATATATATATATATATACACAC	splice_region_variant		NA		NA	GA	FALSE		NA	NA	0.990215	0.0334418	151	71	8	43	898	15	355	4199	1541	2638	4546	2206	2936	24722	418	8614	120224	46080	0.0572403	0.0156181	0.00362647	0.0146458	0.0363239	0.0358852	0.041212	0.0334418	ENST00000547365,ENST00000426440,ENST00000228825,ENST00000467622,ENST00000476566	ENSG00000111229	ENST00000228825
ATF4	22	39917515	A	C	22:39917515:A:C	rs4894	TGGTGGGGGACTTGATGTCCCCCTTCGACCAGTCGGGTTTGGGGGCTGAAGAAAGCCTAGG	TGGTGGGGGACTTGATGTCCCCCTTCGACCCGTCGGGTTTGGGGGCTGAAGAAAGCCTAGG	missense_variant	tolerated	0.25	benign	0.004	CAG	FALSE	Q/P	22	22	0.999967	0.306639	2806	3290	1664	2151	20966	306	5534	36848	36717	10300	11564	8634	6610	66220	892	15520	121408	119740	0.272427	0.284504	0.192726	0.325416	0.316611	0.343049	0.356572	0.306639	ENST00000337304,ENST00000404241,ENST00000396680	ENSG00000128272	ENST00000337304
ATL2	2	38523097	G	GA	2:38523097:G:GA	rs71649456	TTATTTGAGTTCTCATTGTACAGCAAGCATGAAAAAAAAAGAGAGTGGAGTCCGTGAGGAG	TTATTTGAGTTCTCATTGTACAGCAAGCATGAAAAAAAAAAGAGAGTGGAGTCCGTGAGGAG	3_prime_UTR_variant		NA		NA	GAA	FALSE		NA	NA	0.222515	0.0107791	8	7	38	10	72	5	62	258	202	2190	374	546	1662	8104	216	5648	27016	18740	0.00365297	0.0187166	0.0695971	0.00601685	0.0088845	0.0231481	0.0109773	0.0107791	ENST00000452935,ENST00000332337,ENST00000419554,ENST00000406122,ENST00000378954,ENST00000539122,ENST00000402054,ENST00000405384	ENSG00000119787	ENST00000332337
ATL2	2	38525660	C	G	2:38525660:C:G	rs7582826	GAAATTGTTTTATCGCCACTTCCTTGAGATCCAAGTGTTTTCGCTCCAGATCTGAAGGTGC	GAAATTGTTTTATCGCCACTTCCTTGAGATGCAAGTGTTTTCGCTCCAGATCTGAAGGTGC	missense_variant	tolerated	0.13	possibly_damaging	0.537	TCC	FALSE	D/H	402	402	1	0.0191896	2191	82	0	0	40	10	6	2330	2329	10394	11578	8652	6614	66716	908	16506	121412	121368	0.210795	0.0070824	0	0	0.000599556	0.0110132	0.000363504	0.0191896	ENST00000452935,ENST00000332337,ENST00000419554,ENST00000406122,ENST00000378954,ENST00000546051,ENST00000539122,ENST00000402054	ENSG00000119787	ENST00000332337
ATL2	2	38536626	T	G	2:38536626:T:G	rs2305243	AAGCAGCAATGGAACCAGATTTCGAAGCTCTCGTTTAAAGTCTTCATCAATATCTAGAAAA	AAGCAGCAATGGAACCAGATTTCGAAGCTCGCGTTTAAAGTCTTCATCAATATCTAGAAAA	synonymous_variant		NA		NA	CTC	FALSE	R	304	304	0.999967	0.362344	2845	3835	1576	2564	24645	303	7959	43820	43727	10176	11528	8568	6596	66428	904	16478	121408	120678	0.279579	0.332668	0.18394	0.38872	0.371003	0.335177	0.483008	0.362344	ENST00000452935,ENST00000449130,ENST00000332337,ENST00000419554,ENST00000406122,ENST00000378954,ENST00000546051,ENST00000539122,ENST00000443098,ENST00000402054	ENSG00000119787	ENST00000332337
ATL2	2	38537579	T	C	2:38537579:T:C	rs34873284	TTCCTTACATTCTGAAGCTCTTCATGTTGATTTTGTTTTACCTGAGGGCGGAGAGAGACAG	TTCCTTACATTCTGAAGCTCTTCATGTTGACTTTGTTTTACCTGAGGGCGGAGAGAGACAG	missense_variant	tolerated	0.12	benign	0.098	ATT	FALSE	N/S	254	254	0.999967	0.0330106	98	271	0	110	3136	31	350	4001	3996	10404	11552	8642	6614	66560	906	16374	121408	121052	0.00941945	0.0234591	0	0.0166314	0.0471154	0.0342163	0.0213754	0.0330106	ENST00000452935,ENST00000449130,ENST00000332337,ENST00000419554,ENST00000406122,ENST00000378954,ENST00000546051,ENST00000539122,ENST00000443098,ENST00000402054	ENSG00000119787	ENST00000332337
ATL2	2	38581209	C	T	2:38581209:C:T	.	CAAAAAATTAGCCGGCGTGGTGGCACGCACCTGTAATCCCAGCTACTTGGGAGGCTGAGGC	CAAAAAATTAGCCGGCGTGGTGGCACGCACTTGTAATCCCAGCTACTTGGGAGGCTGAGGC	missense_variant	deleterious_low_confidence	NA	probably_damaging	0.98	CCT	FALSE	G/S	77	77	0.114289	0.0461847	0	0	0	0	0	0	23	125	23	2	4	50	0	128	6	308	13876	498	0	0	0	NA	0	0	0.0746753	0.0461847	ENST00000451483,ENST00000456736	ENSG00000119787	ENST00000451483
ATL2	2	38585633	A	G	2:38585633:A:G	rs145490502	GGGAGGCCAAGGCGGGCGGATCACGAGGTCAGGAGATCGAGACCACAGGGAAACCCCGTCT	GGGAGGCCAAGGCGGGCGGATCACGAGGTCGGGAGATCGAGACCACAGGGAAACCCCGTCT	3_prime_UTR_variant		NA		NA	CAG	FALSE		NA	NA	0.106728	0.0325444	0	0	0	0	3	1	7	86	11	12	4	44	0	86	10	182	12958	338	0	0	0	NA	0.0348837	0.1	0.0384615	0.0325444	ENST00000416222	ENSG00000119787	ENST00000416222
ATL2	2	38585656	C	A	2:38585656:C:A	rs28698560	CGAGGTCAGGAGATCGAGACCACAGGGAAACCCCGTCTCTATTAAAAATACAAAAAAAGTA	CGAGGTCAGGAGATCGAGACCACAGGGAAAACCCGTCTCTATTAAAAATACAAAAAAAGTA	3_prime_UTR_variant		NA		NA	ACC	FALSE		NA	NA	0.106085	0.0887405	46	0	6	0	6	0	35	202	93	76	8	78	0	254	8	624	12880	1048	0.605263	0	0.0769231	NA	0.023622	0	0.0560897	0.0887405	ENST00000416222	ENSG00000119787	ENST00000416222
ATL2	2	38585734	T	C	2:38585734:T:C	.	GGCGCCTGTAGTCCCAGATACTCAGGAGGCTGAGGCCGGAGAATGGCGTGGACCCAAGAGG	GGCGCCTGTAGTCCCAGATACTCAGGAGGCCGAGGCCGGAGAATGGCGTGGACCCAAGAGG	missense_variant	deleterious	0.02	possibly_damaging	0.81	CTG	FALSE	Q/R	72	72	0.108111	0.0133067	0	1	0	0	0	1	38	50	40	108	28	98	0	734	32	2006	13126	3006	0	0.0357143	0	NA	0	0.03125	0.0189432	0.0133067	ENST00000416222	ENSG00000119787	ENST00000416222
ATL2	2	38585759	A	G	2:38585759:A:G	rs28417406	GAGGCTGAGGCCGGAGAATGGCGTGGACCCAAGAGGCGGAGCTTGCAGTGAGCCGAGACCG	GAGGCTGAGGCCGGAGAATGGCGTGGACCCGAGAGGCGGAGCTTGCAGTGAGCCGAGACCG	missense_variant	tolerated	1	benign	0.001	CAA	FALSE	W/R	64	64	0.108111	0.0588854	51	2	5	0	12	0	42	195	112	102	20	82	0	466	18	1214	13126	1902	0.5	0.1	0.0609756	NA	0.0257511	0	0.0345964	0.0588854	ENST00000416222	ENSG00000119787	ENST00000416222
ATL2	2	38585793	C	A	2:38585793:C:A	rs113933353	GGCGGAGCTTGCAGTGAGCCGAGACCGTGCCACTGCACCCCAGCCTGGGCGACAGAGCGAG	GGCGGAGCTTGCAGTGAGCCGAGACCGTGCAACTGCACCCCAGCCTGGGCGACAGAGCGAG	synonymous_variant		NA		NA	CCA	FALSE	V	52	52	0.105344	0.0111663	7	0	0	0	1	0	1	36	9	36	6	60	0	214	8	482	12790	806	0.194444	0	0	NA	0.0046729	0	0.00207469	0.0111663	ENST00000416222	ENSG00000119787	ENST00000416222
ATL2	2	38604351	A	G	2:38604351:A:G	rs3731847	CGCTTGGGTCGCTGGTCCGTCGCCGGCGCCACAGCCCCTGGTGCGGTTGCTGCCCTCGCGC	CGCTTGGGTCGCTGGTCCGTCGCCGGCGCCGCAGCCCCTGGTGCGGTTGCTGCCCTCGCGC	missense_variant	tolerated_low_confidence	NA	possibly_damaging	0.781	CAC	FALSE	W/R	18	18	0.991582	0.461602	6500	3762	1519	2192	24340	314	7908	50766	46535	8488	9414	7006	4526	55656	716	15006	120390	100812	0.765787	0.399618	0.216814	0.484313	0.437329	0.438547	0.526989	0.461602	ENST00000449130,ENST00000419554,ENST00000378954,ENST00000416222,ENST00000451483,ENST00000456736,ENST00000443098,ENST00000405384	ENSG00000119787	ENST00000378954
ATP2A2	12	110719675	A	G	12:110719675:A:G	rs3026434	CGTCAACGAGAGTACGGGGCTGAGCCTGGAACAGGTCAAGAAGCTTAAGGAGAGATGGGGC	CGTCAACGAGAGTACGGGGCTGAGCCTGGAGCAGGTCAAGAAGCTTAAGGAGAGATGGGGC	synonymous_variant		NA		NA	AAC	FALSE	E	27	27	0.992324	0.0154985	94	30	0	57	424	4	57	848	666	4530	1780	3374	1020	22674	284	9310	120480	42972	0.0207506	0.0168539	0	0.0558824	0.0186998	0.0140845	0.00612245	0.0154985	ENST00000395494,ENST00000539276,ENST00000308664,ENST00000377685	ENSG00000174437	ENST00000308664
ATP2A2	12	110780107	G	A	12:110780107:G:A	rs56243033	GATTGGCATTGCTATGGGCTCTGGCACTGCGGTGGCTAAAACCGCCTCTGAGATGGTCCTG	GATTGGCATTGCTATGGGCTCTGGCACTGCAGTGGCTAAAACCGCCTCTGAGATGGTCCTG	synonymous_variant		NA		NA	CGG	TRUE	A	724	724	1	0.0553698	117	257	6	496	4919	52	875	6724	6722	10404	11576	8652	6614	66736	908	16512	121412	121402	0.0112457	0.0222011	0.000693481	0.0749924	0.0737083	0.0572687	0.0529918	0.0553698	ENST00000548169,ENST00000539276,ENST00000308664,ENST00000395494	ENSG00000174437	ENST00000308664
ATP5A1	18	43669618	T	C	18:43669618:T:C	rs113278662	GCTATCCACAGCCTTAATGCCAGTCTGCATTGGTTCCCGCACTGAAATTCGAGGAATGATA	GCTATCCACAGCCTTAATGCCAGTCTGCATCGGTTCCCGCACTGAAATTCGAGGAATGATA	synonymous_variant		NA		NA	TTG	FALSE	P	188	188	1	0.011825	22	993	86	0	244	10	79	1434	1434	10382	11564	8652	6614	66636	908	16512	121412	121268	0.00211905	0.0858699	0.0099399	0	0.00366168	0.0110132	0.0047844	0.011825	ENST00000590324,ENST00000282050,ENST00000593152,ENST00000398752,ENST00000590665,ENST00000589869,ENST00000590406,ENST00000589252	ENSG00000152234	ENST00000282050
ATP5A1	18	43671821	T	C	18:43671821:T:C	rs73440247	CAAGAATAGAGGACATCTCAGCAGTCCCTATGGAAGACAATTCAATTCAATTAAAAAAATA	CAAGAATAGAGGACATCTCAGCAGTCCCTACGGAAGACAATTCAATTCAATTAAAAAAATA	splice_region_variant		NA		NA	ATG	FALSE		NA	NA	1	0.0136967	1440	71	1	0	102	8	7	1638	1629	10164	11504	8628	6612	65554	894	15578	121412	118934	0.141677	0.00617177	0.000115902	0	0.00155597	0.00894855	0.000449352	0.0136967	ENST00000590324,ENST00000591981,ENST00000282050,ENST00000590156,ENST00000593152,ENST00000398752,ENST00000592989,ENST00000590665,ENST00000590448,ENST00000585650,ENST00000592364,ENST00000589869,ENST00000586592,ENST00000590406	ENSG00000152234	ENST00000282050
ATP5A1	18	43673265	G	A	18:43673265:G:A	rs9945751	GCTCACGCCAGTAATACCAGCACTTTGGGAGGCGGGCGGACCACTTGAGGCCAAGAGTTTG	GCTCACGCCAGTAATACCAGCACTTTGGGAAGCGGGCGGACCACTTGAGGCCAAGAGTTTG	missense_variant		NA	benign	0	AGG	FALSE	L/F	61	61	0.0188614	0.5	2	0	0	1	2	0	0	444	5	4	0	0	2	4	0	0	2290	10	0.5	NA	NA	0.5	0.5	NA	NA	0.5	ENST00000585650	ENSG00000152234	ENST00000585650
ATP5A1	18	43673325	A	G	18:43673325:A:G	rs9945606	GGACCAGCCTGGCCAACACAGCAAAATCCCATCTCTACTAAGGAAAAAAAAAAAAAAAATT	GGACCAGCCTGGCCAACACAGCAAAATCCCGTCTCTACTAAGGAAAAAAAAAAAAAAAATT	missense_variant		NA	benign	0	CAT	FALSE	W/R	41	41	0.0105261	0.5	1	0	0	0	1	0	0	195	2	2	0	0	0	2	0	0	1278	4	0.5	NA	NA	NA	0.5	NA	NA	0.5	ENST00000585650	ENSG00000152234	ENST00000585650
ATP5A1	18	43677887	A	G	18:43677887:A:G	rs2853801	TCCCCCTTCTAGGGCCGCTGTCAGCCGAAGACAGGAATCTTGAGGCCCTGTCTCTGGACAC	TCCCCCTTCTAGGGCCGCTGTCAGCCGAAGGCAGGAATCTTGAGGCCCTGTCTCTGGACAC	5_PRIME_UTR_VARIANT		NA		NA	GAC	notCpG		NA	NA	0.106134	0.000164728	1	0	0	1	1	0	0	210	3	4	0	0	2	14	0	0	12886	20	0.25	NA	NA	0.5	NA	NA	NA	0.15	ENST00000593152	ENSG00000152234	ENST00000593152
ATP5A1	18	43678024	G	A	18:43678024:G:A	rs56181324	TCTGTCCAGCCGGAGAAGCCACGGGTGCAAGATGGCGGCATTCGCCACAGCCCCTCGCCCT	TCTGTCCAGCCGGAGAAGCCACGGGTGCAAAATGGCGGCATTCGCCACAGCCCCTCGCCCT	synonymous_variant		NA		NA	AGA	FALSE	I	58	58	0.703555	0.55814	54	48	9	16	741	9	611	19431	1488	140	88	56	28	1300	16	1038	85420	2666	0.385714	0.545455	0.160714	0.571429	0.57	0.5625	0.588632	0.55814	ENST00000586592	ENSG00000152234	ENST00000586592
ATP5A1	18	43678035	T	C	18:43678035:T:C	rs3753069	GGAGAAGCCACGGGTGCAAGATGGCGGCATTCGCCACAGCCCCTCGCCCTCCTGCAGAGAG	GGAGAAGCCACGGGTGCAAGATGGCGGCATCCGCCACAGCCCCTCGCCCTCCTGCAGAGAG	missense_variant		NA	benign	0	TTC	FALSE	N/D	55	55	0.69125	0.647241	380	148	246	59	1786	31	1104	34784	3754	508	218	400	92	2756	52	1774	83926	5800	0.748031	0.678899	0.615	0.641304	0.648041	0.596154	0.622322	0.647241	ENST00000586592	ENSG00000152234	ENST00000586592
ATP5A1	18	43678225	T	C	18:43678225:T:C	rs148490596	CATCTTTGCAGTTACTCCGCAGGCGGTACTTCTGCAGCCGCAGCCTCCGGACTGACTGGGA	CATCTTTGCAGTTACTCCGCAGGCGGTACTCCTGCAGCCGCAGCCTCCGGACTGACTGGGA	5_PRIME_UTR_VARIANT		NA		NA	TTC	notCpG		NA	NA	0.986146	0.77793	6	1238	198	0	37	8	7	1543	1494	6618	9674	7518	3796	51804	642	14398	119730	94450	0.000906618	0.127972	0.0263368	0	NA	0.0124611	0.000486179	0.0158179	ENST00000591981,ENST00000282050,ENST00000590156,ENST00000593152,ENST00000398752,ENST00000590665,ENST00000592364,ENST00000586592,ENST00000590406,ENST00000589252	ENSG00000152234	ENST00000282050
ATP5B	12	57039080	C	T	12:57039080:C:T	rs41291993	TCCACCACTGCGCCAATGACCGCCACGATGCGCCCGGTGGCGGCGCCTGCTTTTGGCGAAG	TCCACCACTGCGCCAATGACCGCCACGATGTGCCCGGTGGCGGCGCCTGCTTTTGGCGAAG	missense_variant	deleterious_low_confidence	NA	probably_damaging	0.999	GCG	TRUE	R/H	62	62	0.999984	0.0203863	29	444	863	50	384	20	680	2472	2470	10314	11574	8648	6612	66622	904	16486	121410	121160	0.00281171	0.0383618	0.0997919	0.00756201	0.00576386	0.0221239	0.0412471	0.0203863	ENST00000552919,ENST00000262030,ENST00000552104,ENST00000553007	ENSG00000110955	ENST00000262030
ATP5E	20	57607331	G	A	20:57607331:G:A	.	CACCATGCTGTAGCGAAAGCGGAGCTCGTCGGGCCGAATCGCCAAGACGCCGGCAATGTCG	CACCATGCTGTAGCGAAAGCGGAGCTCGTCAGGCCGAATCGCCAAGACGCCGGCAATGTCG	5_PRIME_UTR_VARIANT		NA		NA	CGG	CpG		NA	NA	0.989803	0.44559	2	5	1	0	2	3	552	662	565	4970	3530	4430	1992	28010	406	10762	120174	54100	0.000402414	0.00141643	0.000225734	0	NA	0.00738916	0.0512916	0.0104436	ENST00000395659,ENST00000243997,ENST00000395663	ENSG00000124172	ENST00000243997
ATP5F1	1	111992019	T	A	1:111992019:T:A	.	TTACTTGACTCTTCTCGCGATAATTTTTTTTAAAAATCTCCCAAGGAAAGTTGAAGGAAGA	TTACTTGACTCTTCTCGCGATAATTTTTTTAAAAAATCTCCCAAGGAAAGTTGAAGGAAGA	5_PRIME_UTR_VARIANT		NA		NA	TTAA	notCpG		NA	NA	0.993131	0.42378	383	898	1074	405	3882	58	2288	11332	8988	3718	3666	3434	3026	25342	458	11808	120578	51452	0.103012	0.244954	0.312755	0.13384	NA	0.126638	0.193767	0.174687	ENST00000369722	ENSG00000116459	ENST00000369722
ATP5F1	1	111992095	C	T	1:111992095:C:T	rs1264899	CTCGCGAGACTTGTGAGCGGCCATCTTGGTCCTGCCCTGACAGATTCTCCTATCGGGGTCA	CTCGCGAGACTTGTGAGCGGCCATCTTGGTTCTGCCCTGACAGATTCTCCTATCGGGGTCA	5_PRIME_UTR_VARIANT		NA		NA	TCC	notCpG		NA	NA	1	0.998237	4220	2816	6425	3017	27229	393	10030	54154	54130	10376	11556	8638	6604	66608	906	16510	121412	121198	0.406708	0.243683	0.743806	0.456844	NA	0.433775	0.607511	0.446625	ENST00000369722	ENSG00000116459	ENST00000369722
ATP5F1	1	111999380	A	G	1:111999380:A:G	rs74109562	GCGCCATTACCTTTTTGATGTGCAAAGGGTAGGTTTCAGAAGTTTCTAGGAAGAATGAAGT	GCGCCATTACCTTTTTGATGTGCAAAGGGTGGGTTTCAGAAGTTTCTAGGAAGAATGAAGT	splice_region_variant		NA		NA	TAG	FALSE		NA	NA	1	0.011591	1198	92	0	0	90	12	10	1402	1402	10338	11572	8654	6614	66468	900	16410	121412	120956	0.115883	0.00795023	0	0	0.00135403	0.0133333	0.000609385	0.011591	ENST00000369722,ENST00000483994,ENST00000369721,ENST00000468818	ENSG00000116459	ENST00000369721
ATP5J2	7	99055940	T	C	7:99055940:T:C	rs3528	GCCAAGGTCGTGGGGTGGGGGGGTGCAGAGTGTGTCCTCTTCAGTGGTATTTGCGGAGCCG	GCCAAGGTCGTGGGGTGGGGGGGTGCAGAGCGTGTCCTCTTCAGTGGTATTTGCGGAGCCG	3_prime_UTR_variant		NA		NA	GTG	FALSE		NA	NA	0.998517	0.0695511	2266	929	227	263	2517	49	544	7355	6795	8812	7832	6960	4316	56204	654	12920	121232	97698	0.257149	0.118616	0.0326149	0.0609361	0.0447833	0.0749235	0.0421053	0.0695511	ENST00000359832,ENST00000544611,ENST00000449683,ENST00000394186,ENST00000292475,ENST00000414062,ENST00000488775	ENSG00000241468	ENST00000292475
ATP5J2	7	99063739	G	C	7:99063739:G:C	rs117298057	CACCACGGAGTCCAAACAGCCTTACCTGGGGCCGGACACTCACCAACTGACGCCATTTTGG	CACCACGGAGTCCAAACAGCCTTACCTGGGCCCGGACACTCACCAACTGACGCCATTTTGG	missense_variant	tolerated	0.07	benign	0.012	GGC	FALSE	A/G	9	9	1	0.0107334	26	35	0	67	922	9	240	1300	1299	10382	11566	8644	6608	66408	904	16512	121412	121024	0.00250433	0.00302611	0	0.0101392	0.0138839	0.00995575	0.0145349	0.0107334	ENST00000523680,ENST00000292475,ENST00000359832	ENSG00000241468	ENST00000292475
ATP6V0B	1	44440769	G	C	1:44440769:G:C	rs2286241	CGGGGTCTTCGTGGCCTTCTGGGCCTGCGCGCTGGCCGTGGGTGAGGCCGGGTCCTGGCGG	CGGGGTCTTCGTGGCCTTCTGGGCCTGCGCCCTGGCCGTGGGTGAGGCCGGGTCCTGGCGG	synonymous_variant		NA		NA	CGC	FALSE	A	19	19	0.723899	0.108628	83	18	50	1	224	7	35	2385	418	844	144	188	16	2334	30	292	87890	3848	0.0983412	0.125	0.265957	0.0625	0.0959726	0.233333	0.119863	0.108628	ENST00000461670,ENST00000472174,ENST00000471859,ENST00000532642	ENSG00000117410	ENST00000461670
ATP6V0B	1	44442930	A	G	1:44442930:A:G	rs2428954	CCTTGGGAAGCCTCTGTGTCCTTGTCCCCAACCTAGCCTTACCCTCCTTCTGGAGAAGCTG	CCTTGGGAAGCCTCTGTGTCCTTGTCCCCAGCCTAGCCTTACCCTCCTTCTGGAGAAGCTG	synonymous_variant		NA		NA	AAC	FALSE	Q	211	211	0.999984	0.162538	3844	2628	818	504	7936	128	3590	19497	19448	10122	11402	8474	6526	65788	896	16444	121410	119652	0.379767	0.230486	0.0965306	0.0772295	0.12063	0.142857	0.218317	0.162538	ENST00000532642	ENSG00000117410	ENST00000532642
ATP6V0B	1	44443698	G	A	1:44443698:G:A	rs14084	ATGGGTGACTAGATGATATGTGTGGGTGGGGCCGTGCCTCACTTTTATTTATTGCTGGTTT	ATGGGTGACTAGATGATATGTGTGGGTGGGACCGTGCCTCACTTTTATTTATTGCTGGTTT	3_prime_UTR_variant		NA		NA	GGC	FALSE		NA	NA	1	0.0104355	1201	52	0	0	8	5	1	1267	1267	10406	11578	8654	6614	66740	908	16512	121412	121412	0.115414	0.00449128	0	0	0.000119868	0.00550661	6.06e-05	0.0104355	ENST00000236067,ENST00000498664,ENST00000472174,ENST00000532642	ENSG00000117410	ENST00000236067
ATP6V1A	3	113528278	C	T	3:113528278:C:T	rs80048233	AATGCATTCCGTAGCCTTGAAGATTAGAAGCCTTGAAGATTACAACTGTGATTTCCTTTTC	AATGCATTCCGTAGCCTTGAAGATTAGAAGTCTTGAAGATTACAACTGTGATTTCCTTTTC	3_prime_UTR_variant		NA		NA	GCC	FALSE		NA	NA	1	0.0129659	252	21	268	0	14	12	988	1556	1555	10330	11480	8486	6568	65780	906	16380	121412	119930	0.024395	0.00182927	0.0315814	0	0.000212831	0.013245	0.0603175	0.0129659	ENST00000273398,ENST00000470455,ENST00000538620	ENSG00000114573	ENST00000273398
ATP6V1B2	8	20061469	G	C	8:20061469:G:C	rs1497024	CACCATTTAATTGTGGCTTTTTACCTTGCAGGCTATACAATTTCTCCAATTTCCTTTGTGA	CACCATTTAATTGTGGCTTTTTACCTTGCACGCTATACAATTTCTCCAATTTCCTTTGTGA	splice_acceptor_variant		NA		NA	AGG	FALSE		NA	NA	0.117847	0.124486	9	9	4	0	252	12	1047	1475	1333	186	92	132	0	2682	116	7500	14308	10708	0.0483871	0.0978261	0.030303	NA	0.0939597	0.103448	0.1396	0.124486	ENST00000520830	ENSG00000147416	ENST00000520830
ATP6V1B2	8	20061477	A	C	8:20061477:A:C	rs17092154	AATTGTGGCTTTTTACCTTGCAGGCTATACAATTTCTCCAATTTCCTTTGTGACTTTTGTC	AATTGTGGCTTTTTACCTTGCAGGCTATACCATTTCTCCAATTTCCTTTGTGACTTTTGTC	synonymous_variant		NA		NA	CAA	FALSE	T	43	43	0.117517	0.102799	10	8	13	0	147	18	906	1212	1102	186	92	132	0	2694	116	7500	14268	10720	0.0537634	0.0869565	0.0984848	NA	0.0545657	0.155172	0.1208	0.102799	ENST00000520830	ENSG00000147416	ENST00000520830
ATP6V1B2	8	20068163	T	G	8:20068163:T:G	rs7460146	GCCGAAGACTTCCTTGATATCATGGGTAGGTACAGTAGATGGATTGCTGTGTTTGGGAGAA	GCCGAAGACTTCCTTGATATCATGGGTAGGGACAGTAGATGGATTGCTGTGTTTGGGAGAA	splice_region_variant		NA		NA	GTA	FALSE		NA	NA	0.999951	0.974536	10337	11360	8653	6448	64565	885	16008	118315	118256	10406	11524	8654	6610	66732	908	16512	121406	121346	0.993369	0.985769	0.999884	0.975492	0.967527	0.97467	0.969477	0.974536	ENST00000523482,ENST00000276390,ENST00000519667,ENST00000523478,ENST00000520830	ENSG00000147416	ENST00000276390
ATP6V1B2	8	20068842	C	T	8:20068842:C:T	rs17092159	GCTACCACACAATGAGGTGAGGACTGGGATCGGTTTGCTATGAAGTTTAGCAGACAAGAAT	GCTACCACACAATGAGGTGAGGACTGGGATTGGTTTGCTATGAAGTTTAGCAGACAAGAAT	synonymous_variant		NA		NA	TCG	TRUE	I	196	196	0.999868	0.0447301	592	981	524	188	2225	37	853	5409	5400	10388	11406	8646	6570	66436	906	16372	121396	120724	0.0569888	0.0860074	0.0606061	0.0286149	0.0334909	0.0408389	0.0521011	0.0447301	ENST00000519667	ENSG00000147416	ENST00000519667
ATP6V1C1	8	104054603	T	C	8:104054603:T:C	rs7009365	CACGTTGGATGTCTTGGTTGGCTTGTCAGATGAACTGGCTAAACTGGATGCATTTGTAGAA	CACGTTGGATGTCTTGGTTGGCTTGTCAGACGAACTGGCTAAACTGGATGCATTTGTAGAA	synonymous_variant		NA		NA	ATG	FALSE	D	56	56	1	0.0203855	2253	151	0	0	61	8	2	2475	2475	10406	11576	8654	6614	66740	908	16512	121412	121410	0.21651	0.0130442	0	0	0.000913995	0.00881057	0.000121124	0.0203855	ENST00000395862,ENST00000518738	ENSG00000155097	ENST00000395862
ATP6V1D	14	67807242	TA	T	14:67807242:TA:T	.	TACGTTCAATCCGGGGAATGATGACTAGAATAAAAAAAAAAAATAATATGTGTGAGAACTTC	TACGTTCAATCCGGGGAATGATGACTAGAATAAAAAAAAAAATAATATGTGTGAGAACTTC	splice_region_variant		NA		NA	TAAA	FALSE		NA	NA	0.999522	0.482088	8103	6310	4785	2351	24887	344	7588	56262	54368	9872	10948	8296	6420	61520	830	14890	121354	112776	0.820806	0.576361	0.576784	0.366199	0.404535	0.414458	0.509604	0.482088	ENST00000216442,ENST00000554236,ENST00000554087,ENST00000555474,ENST00000555625,ENST00000555431	ENSG00000100554	ENST00000216442
ATP6V1E1	22	18075417	G	A	22:18075417:G:A	rs111932467	AAGCTTCCACATCACAGCAGGAGAGCTGACGACGAGCTCCACCTCCTGAAGGCTTAGTCCA	AAGCTTCCACATCACAGCAGGAGAGCTGACAACGAGCTCCACCTCCTGAAGGCTTAGTCCA	3_prime_UTR_variant		NA		NA	CGA	TRUE		NA	NA	1	0.0133339	1484	109	0	0	16	5	3	1617	1617	10390	11570	8620	6610	66670	908	16502	121412	121270	0.14283	0.00942092	0	0	0.000239988	0.00550661	0.000181796	0.0133339	ENST00000399796,ENST00000399798,ENST00000253413	ENSG00000131100	ENST00000253413
ATP6V1E1	22	18077334	G	A	22:18077334:G:A	rs76511316	TATGAGATCCAGCCGGCTTTCCAGGGTGTTGGAAACCTTTATTTTACGATCTCCATTATAG	TATGAGATCCAGCCGGCTTTCCAGGGTGTTAGAAACCTTTATTTTACGATCTCCATTATAG	synonymous_variant		NA		NA	TGG	FALSE	S	193	193	0.997644	0.0224129	1157	73	0	0	15	3	3	1440	1251	6606	3254	4754	2100	28648	412	10042	121126	55816	0.175144	0.0224339	0	0	0.000523597	0.00728155	0.000298745	0.0224129	ENST00000413576,ENST00000399796,ENST00000399798,ENST00000253413	ENSG00000131100	ENST00000253413
ATP6V1E1	22	18077386	C	CA	22:18077386:C:CA	.	CCATTATAGATCTCAACTCCACCAGCTCTGCAAAAAAAAAAGCACAGGAAATAATCATTTT	CCATTATAGATCTCAACTCCACCAGCTCTGCAAAAAAAAAAAGCACAGGAAATAATCATTTT	splice_region_variant		NA		NA	CAAA	FALSE		NA	NA	0.977251	0.0194871	17	20	62	10	287	9	399	1142	804	5558	2214	3048	1716	21718	302	6702	118650	41258	0.00305865	0.00903342	0.0203412	0.00582751	0.0132148	0.0298013	0.0595345	0.0194871	ENST00000413576,ENST00000399796,ENST00000399798,ENST00000253413	ENSG00000131100	ENST00000253413
ATP6V1E1	22	18077386	CA	C	22:18077386:CA:C	.	CCATTATAGATCTCAACTCCACCAGCTCTGCAAAAAAAAAAAGCACAGGAAATAATCATTTT	CCATTATAGATCTCAACTCCACCAGCTCTGCAAAAAAAAAAGCACAGGAAATAATCATTTT	splice_region_variant		NA		NA	CAAA	FALSE		NA	NA	0.977251	0.438315	4089	944	1066	682	9000	115	2188	31033	18084	5558	2214	3048	1716	21718	302	6702	118650	41258	0.735696	0.426378	0.349738	0.397436	0.414403	0.380795	0.32647	0.438315	ENST00000413576,ENST00000399796,ENST00000399798,ENST00000253413	ENSG00000131100	ENST00000253413
ATP6V1E1	22	18101834	C	T	22:18101834:C:T	rs5746446	AATCCCAGCACTTGGGGAGGACGAGGTAGGCGGATCACAAGGTCAAGAGATTGAGACCATC	AATCCCAGCACTTGGGGAGGACGAGGTAGGTGGATCACAAGGTCAAGAGATTGAGACCATC	missense_variant	deleterious_low_confidence	NA	benign	0	GCG	TRUE	R/H	23	23	0.123678	0.261707	87	24	23	0	884	28	1536	3293	2582	202	92	128	0	2518	110	6816	15016	9866	0.430693	0.26087	0.179688	NA	0.351072	0.254545	0.225352	0.261707	ENST00000413576	ENSG00000131100	ENST00000413576
ATP6V1E1	22	18111431	T	C	22:18111431:T:C	rs7751	TGGCGAGAGCAATGCTAGGCCGGTGAACAGTAGGCTCGAGTTTAGGTTTGAAAGGTGAGGT	TGGCGAGAGCAATGCTAGGCCGGTGAACAGCAGGCTCGAGTTTAGGTTTGAAAGGTGAGGT	5_PRIME_UTR_VARIANT		NA		NA	GTA	notCpG		NA	NA	1	0.998797	6658	2878	1700	1912	20921	258	3079	37441	37406	10386	11570	8620	6614	66660	908	16508	121412	121266	0.641055	0.248747	0.197216	0.289084	NA	0.284141	0.186516	0.308462	ENST00000413576,ENST00000399796,ENST00000399798,ENST00000253413	ENSG00000131100	ENST00000253413
ATP6V1F	7	128505233	C	T	7:128505233:C:T	rs117627878	TAGAAGCCAACCCTAATCAGCGTGACCCTCCGCTTTGGGATGAAATTGATTCTAGGTAGGG	TAGAAGCCAACCCTAATCAGCGTGACCCTCTGCTTTGGGATGAAATTGATTCTAGGTAGGG	missense_variant	deleterious_low_confidence	NA	benign	0	CCG	TRUE	P/L	73	73	0.524083	0.010274	5	4	0	40	64	3	25	339	141	620	210	250	840	4010	162	7632	63630	13724	0.00806452	0.0190476	0	0.047619	0.0159601	0.0185185	0.00327568	0.010274	ENST00000492758	ENSG00000128524	ENST00000492758
ATP6V1H	8	54742095	T	TA	8:54742095:T:TA	.	GTCATCAGATTTATAAATGTTTTAGCACACTAAAAAAAAAAATGAAATTAAAGTTATTGTT	GTCATCAGATTTATAAATGTTTTAGCACACTAAAAAAAAAAAATGAAATTAAAGTTATTGTT	splice_region_variant		NA		NA	TAAA	FALSE		NA	NA	0.999769	0.0320869	196	185	93	19	1076	26	933	4052	2528	7256	6788	5782	5068	42974	648	10270	121384	78786	0.0270121	0.027254	0.0160844	0.00374901	0.0250384	0.0401235	0.0908471	0.0320869	ENST00000521377,ENST00000355221,ENST00000359530,ENST00000519588,ENST00000524234,ENST00000396774,ENST00000520188,ENST00000524164,ENST00000521275	ENSG00000047249	ENST00000355221
ATP6V1H	8	54742095	TA	T	8:54742095:TA:T	.	GTCATCAGATTTATAAATGTTTTAGCACACTAAAAAAAAAAAATGAAATTAAAGTTATTGTT	GTCATCAGATTTATAAATGTTTTAGCACACTAAAAAAAAAAATGAAATTAAAGTTATTGTT	splice_region_variant		NA		NA	TAAA	FALSE		NA	NA	0.999769	0.11497	590	934	553	145	4752	70	2014	12847	9058	7256	6788	5782	5068	42974	648	10270	121384	78786	0.081312	0.137596	0.0956416	0.0286109	0.110578	0.108025	0.196105	0.11497	ENST00000521377,ENST00000355221,ENST00000359530,ENST00000519588,ENST00000524234,ENST00000396774,ENST00000520188,ENST00000524164,ENST00000521275	ENSG00000047249	ENST00000355221
ATP6V1H	8	54745538	C	G	8:54745538:C:G	rs6991513	CGGGGAAGTGTTCATTATATAATGTTTATTCATCACCTGGCTGCCTTCAGTTTGAAGCATC	CGGGGAAGTGTTCATTATATAATGTTTATTGATCACCTGGCTGCCTTCAGTTTGAAGCATC	splice_region_variant		NA		NA	TCA	FALSE		NA	NA	0.999967	0.80646	9974	10303	7663	5111	51848	723	12171	97861	97793	10400	11574	8652	6608	66660	906	16462	121408	121262	0.959038	0.890185	0.885691	0.773456	0.777798	0.798013	0.739339	0.80646	ENST00000521377,ENST00000355221,ENST00000359530,ENST00000519588,ENST00000524234,ENST00000396774,ENST00000520188,ENST00000521275	ENSG00000047249	ENST00000355221
ATRIP	3	48498706	C	T	3:48498706:C:T	rs35240314	CTGTGGTTATAAAGCCAGAAGCATGTTCTCCACAATTTGGAAAAACATCTTTTCCTACAAA	CTGTGGTTATAAAGCCAGAAGCATGTTCTCTACAATTTGGAAAAACATCTTTTCCTACAAA	missense_variant	tolerated	0.06	probably_damaging	0.976	CCA	FALSE	P/L	240	240	1	0.0119239	1351	53	0	0	30	4	2	1440	1440	10384	11540	8640	6610	66476	896	16220	121412	120766	0.130104	0.00459272	0	0	0.000451291	0.00446429	0.000123305	0.0119239	ENST00000346691,ENST00000412052,ENST00000421175,ENST00000320211,ENST00000357105	ENSG00000164053	ENST00000320211
ATRIP	3	48506222	T	C	3:48506222:T:C	rs3135937	GTGGCACCAGGCCTCAGTCTGCACCCCCCCTCTCTCAGGTGGTCAGAGCGCTCACGGTGAT	GTGGCACCAGGCCTCAGTCTGCACCCCCCCCCTCTCAGGTGGTCAGAGCGCTCACGGTGAT	splice_region_variant		NA		NA	CTC	FALSE		NA	NA	0.999308	0.0124393	1196	97	0	0	158	14	5	1493	1470	10130	11484	8638	6258	65440	874	15350	121328	118174	0.118065	0.00844653	0	0	0.00241442	0.0160183	0.000325733	0.0124393	ENST00000346691,ENST00000412052,ENST00000320211,ENST00000357105,ENST00000424906	ENSG00000164053	ENST00000320211
AURKA	20	54945211	T	G	20:54945211:T:G	rs34361943	CCTGGCTCAAGGATTTCTCCCCCTGCACGATTCCTAAGACTGTTTGCTAGCTGATTCTTTG	CCTGGCTCAAGGATTTCTCCCCCTGCACGAGTCCTAAGACTGTTTGCTAGCTGATTCTTTG	3_prime_UTR_variant		NA		NA	ATT	FALSE		NA	NA	1	0.0183602	45	111	0	353	1477	24	219	2230	2229	10404	11578	8654	6614	66736	908	16510	121412	121404	0.00432526	0.00958715	0	0.0533716	0.022132	0.0264317	0.0132647	0.0183602	ENST00000312783,ENST00000395909,ENST00000347343,ENST00000395913,ENST00000395907,ENST00000395911,ENST00000395914,ENST00000395915,ENST00000371356	ENSG00000087586	ENST00000312783
AURKA	20	54945309	T	C	20:54945309:T:C	rs33923703	TCCAGGGGTGTTCAAGTACTTCTCTGAGCATTGGCCTCTGGCTGGGATTATGCTTCAACAG	TCCAGGGGTGTTCAAGTACTTCTCTGAGCACTGGCCTCTGGCTGGGATTATGCTTCAACAG	missense_variant	deleterious	0	benign	0.001	ATT	FALSE	M/V	373	373	1	0.0184917	45	111	2	353	1490	24	220	2245	2245	10406	11576	8654	6614	66738	908	16510	121412	121406	0.00432443	0.0095888	0.000231107	0.0533716	0.0223261	0.0264317	0.0133253	0.0184917	ENST00000312783,ENST00000395909,ENST00000347343,ENST00000395913,ENST00000395911,ENST00000395914,ENST00000395915,ENST00000371356	ENSG00000087586	ENST00000312783
AURKA	20	54961463	T	C	20:54961463:T:C	rs1047972	TGGAGACAAGCTTTTGTGCTTGCAAAGGAATGCGCTGGGAAGAATTTGAAGGACACAAGAC	TGGAGACAAGCTTTTGTGCTTGCAAAGGAACGCGCTGGGAAGAATTTGAAGGACACAAGAC	missense_variant	tolerated	1	benign	0.001	ATG	FALSE	I/V	57	57	1	0.848187	8731	10679	7595	5337	55668	744	14221	102977	102975	10402	11576	8654	6614	66740	908	16512	121412	121406	0.839358	0.922512	0.877629	0.806925	0.834102	0.819383	0.861252	0.848187	ENST00000312783,ENST00000451915,ENST00000441357,ENST00000371356,ENST00000395915,ENST00000422322,ENST00000395913,ENST00000395907,ENST00000395911,ENST00000420474,ENST00000395914,ENST00000347343,ENST00000456249,ENST00000395909	ENSG00000087586	ENST00000312783
AURKA	20	54961541	A	T	20:54961541:A:T	rs2273535	TATTTACAGGTAATGGATTCTGACAAGGAAATTGCTGAGTCACGAGAACACGTTTTGGACC	TATTTACAGGTAATGGATTCTGACAAGGAATTTGCTGAGTCACGAGAACACGTTTTGGACC	missense_variant	tolerated_low_confidence	NA	benign	0.001	AAT	FALSE	F/I	31	31	1	0.273455	1467	4162	5867	1789	14491	267	5138	33184	33181	10378	11572	8648	6614	66710	908	16510	121412	121340	0.141357	0.359661	0.678423	0.270487	0.217224	0.294053	0.311205	0.273455	ENST00000312783,ENST00000451915,ENST00000441357,ENST00000371356,ENST00000395915,ENST00000422322,ENST00000395913,ENST00000395907,ENST00000395911,ENST00000420474,ENST00000395914,ENST00000347343,ENST00000456249,ENST00000395909	ENSG00000087586	ENST00000312783
AURKAIP1	1	1309185	T	C	1:1309185:T:C	rs111933693	AACGGGCGGGAAGGGCGGCGCCAGACTCATTTGCCCCGCAGGTAGATCTTGGGGGTCTGCC	AACGGGCGGGAAGGGCGGCGCCAGACTCATCTGCCCCGCAGGTAGATCTTGGGGGTCTGCC	missense_variant	tolerated_low_confidence	NA	benign	0.04	TTT	FALSE	K/R	199	199	0.999061	0.0182034	1017	713	59	0	226	3	128	2175	2146	9598	11428	8346	6566	64638	876	16438	121298	117890	0.10596	0.0623906	0.00706925	0	0.00349639	0.00342466	0.00778683	0.0182034	ENST00000321751,ENST00000338338,ENST00000378853,ENST00000338370	ENSG00000175756	ENST00000321751
AURKAIP1	1	1309405	T	C	1:1309405:T:C	rs150194697	CTCACCTGCTTGCGTCTCAGGCGTCCCTCCTGGACCTTCCTCCGCAGGAACCGCGTCTTCT	CTCACCTGCTTGCGTCTCAGGCGTCCCTCCCGGACCTTCCTCCGCAGGAACCGCGTCTTCT	missense_variant	tolerated	1	benign	0	CTG	FALSE	Q/R	158	158	1	0.0183315	30	224	3	168	1298	25	474	2225	2222	10372	11566	8642	6612	66604	908	16508	121412	121212	0.0028924	0.0193671	0.000347142	0.0254083	0.0194883	0.027533	0.0287134	0.0183315	ENST00000321751,ENST00000338338,ENST00000378853,ENST00000338370	ENSG00000175756	ENST00000321751
AURKAIP1	1	1310181	A	G	1:1310181:A:G	rs112533928	GGCCACAGGTCCCAGGGGAGCTGGAACACAAGTGCCCGTTCAGGTCAGGCGGCAGCGCCTT	GGCCACAGGTCCCAGGGGAGCTGGAACACAGGTGCCCGTTCAGGTCAGGCGGCAGCGCCTT	5_PRIME_UTR_VARIANT		NA		NA	AAG	notCpG		NA	NA	0.782064	0.140365	737	24	7	1	252	8	349	3491	1378	2054	366	582	46	6536	164	7294	94952	17042	0.358812	0.0655738	0.0120275	0.0217391	NA	0.0487805	0.0478475	0.0808591	ENST00000338370	ENSG00000175756	ENST00000338370
AURKB	17	8108331	A	G	17:8108331:A:G	rs1059476	AGCAGTTTGGAGATGAGGTCCTGGGCTCCCATGGGCACGGAAGCGGGGAACTTTAGGTCCA	AGCAGTTTGGAGATGAGGTCCTGGGCTCCCGTGGGCACGGAAGCGGGGAACTTTAGGTCCA	missense_variant	tolerated	0.4	benign	0.001	CAT	FALSE	M/T	299	299	1	0.830552	7142	9058	4716	5955	58597	751	14223	100800	100442	10380	11480	8598	6586	66562	902	16426	121412	120934	0.688054	0.789024	0.5485	0.904191	0.880337	0.832594	0.865883	0.830552	ENST00000584972,ENST00000578549,ENST00000585124,ENST00000316199,ENST00000534871	ENSG00000178999	ENST00000316199
AURKB	17	8108339	G	A	17:8108339:G:A	rs2241909	GGAGATGAGGTCCTGGGCTCCCATGGGCACGGAAGCGGGGAACTTTAGGTCCACCTGCAGG	GGAGATGAGGTCCTGGGCTCCCATGGGCACAGAAGCGGGGAACTTTAGGTCCACCTGCAGG	synonymous_variant		NA		NA	CGG	TRUE	S	296	296	0.999984	0.654693	5838	8012	4339	4965	43471	586	11669	79235	78880	10378	11474	8610	6572	66346	898	16206	121410	120484	0.562536	0.698274	0.503949	0.755478	0.655217	0.652561	0.720042	0.654693	ENST00000584972,ENST00000578549,ENST00000585124,ENST00000316199,ENST00000534871	ENSG00000178999	ENST00000316199
BANP	16	88008692	C	G	16:88008692:C:G	rs75198035	AAGCCAGCCCCACTGTGAGTTGAACTCTTTCGTGTTGACCGGCCACTCTCCGTGCTCTGGA	AAGCCAGCCCCACTGTGAGTTGAACTCTTTGGTGTTGACCGGCCACTCTCCGTGCTCTGGA	5_PRIME_UTR_VARIANT		NA		NA	TCG	notCpG		NA	NA	0.999522	0.947303	14	1691	398	130	390	28	62	2745	2713	9794	10964	8556	6404	62548	876	15872	121354	115014	0.00142945	0.154232	0.0465171	0.0202998	NA	0.0319635	0.00390625	0.0235884	ENST00000355022,ENST00000454563,ENST00000436274,ENST00000286122,ENST00000393207,ENST00000355163,ENST00000412691,ENST00000439677,ENST00000479780,ENST00000466197,ENST00000393208,ENST00000459966,ENST00000485772,ENST00000423252,ENST00000538234,ENST00000436970,ENST00000456902	ENSG00000172530	ENST00000286122
BANP	16	88008712	C	CT	16:88008712:C:CT	rs71156278	TGAACTCTTTCGTGTTGACCGGCCACTCTCCGTGCTCTGGATGATGTCGGAACACGACCTG	TGAACTCTTTCGTGTTGACCGGCCACTCTCCTGTGCTCTGGATGATGTCGGAACACGACCTG	5_PRIME_UTR_VARIANT		NA		NA	CCG	notCpG		NA	NA	1	0.991171	2392	2428	339	2067	30527	284	2155	40331	40192	10238	11446	8624	6570	66314	906	16242	121412	120340	0.233639	0.212127	0.0393089	0.314612	NA	0.313466	0.132681	0.333987	ENST00000355022,ENST00000454563,ENST00000436274,ENST00000286122,ENST00000393207,ENST00000355163,ENST00000412691,ENST00000439677,ENST00000479780,ENST00000466197,ENST00000393208,ENST00000459966,ENST00000485772,ENST00000423252,ENST00000538234,ENST00000436970,ENST00000456902	ENSG00000172530	ENST00000286122
BANP	16	88012150	T	G	16:88012150:T:G	rs8052854	GGCACTTGTAGGCATGGAGTTTTAAAAGTTTCATTAAGTGAGAATTCATCTGCAAAGGCTT	GGCACTTGTAGGCATGGAGTTTTAAAAGTTGCATTAAGTGAGAATTCATCTGCAAAGGCTT	5_PRIME_UTR_VARIANT		NA		NA	TTC	notCpG		NA	NA	0.156377	0.127516	687	173	256	926	3106	109	2681	9301	7938	892	276	476	1616	5028	198	6996	18986	15482	0.770179	0.626812	0.537815	0.57302	NA	0.550505	0.383219	0.512724	ENST00000454563	ENSG00000172530	ENST00000454563
BANP	16	88017809	C	T	16:88017809:C:T	rs3815820	CACGAACAAGCAGCACAGCCCCATCCAGGTCCCCATGGTGGCCGGCTCCCCTCTCGGGGCA	CACGAACAAGCAGCACAGCCCCATCCAGGTTCCCATGGTGGCCGGCTCCCCTCTCGGGGCA	synonymous_variant		NA		NA	TCC	FALSE	V	94	94	0.998633	0.596513	6369	5551	3649	2882	34422	440	5125	70196	58438	8576	9050	6718	5078	53726	750	14068	121246	97966	0.742654	0.61337	0.543168	0.567546	0.640695	0.586667	0.364302	0.596513	ENST00000355022,ENST00000466197,ENST00000286122,ENST00000393207,ENST00000355163,ENST00000479780,ENST00000439677,ENST00000412691,ENST00000393208,ENST00000538234,ENST00000436970,ENST00000456902	ENSG00000172530	ENST00000286122
BANP	16	88052146	C	T	16:88052146:C:T	rs17850504	GCTGCACATCAGCACCAACTGCCGCACGGCCGAGAAGATGGCGCTCACGCTGCTGGACTAC	GCTGCACATCAGCACCAACTGCCGCACGGCTGAGAAGATGGCGCTCACGCTGCTGGACTAC	synonymous_variant		NA		NA	CCG	TRUE	A	248	248	0.999473	0.0961487	226	1290	5	556	7836	69	1492	11610	11474	10048	11350	8510	6568	65542	892	16426	121348	119336	0.022492	0.113656	0.000587544	0.0846529	0.119557	0.0773543	0.0908316	0.0961487	ENST00000355022,ENST00000286122,ENST00000393207,ENST00000393208,ENST00000479780,ENST00000355163,ENST00000538234	ENSG00000172530	ENST00000286122
BANP	16	88052161	C	A	16:88052161:C:A	rs7499814	CAACTGCCGCACGGCCGAGAAGATGGCGCTCACGCTGCTGGACTACCTCTTCCACCGCGAG	CAACTGCCGCACGGCCGAGAAGATGGCGCTAACGCTGCTGGACTACCTCTTCCACCGCGAG	synonymous_variant		NA		NA	TCA	FALSE	L	253	253	0.999209	0.724216	3824	6441	4204	4822	52296	619	12507	86476	84713	9626	10900	8156	6464	64668	876	16282	121316	116972	0.397257	0.590917	0.515449	0.745978	0.808684	0.706621	0.768149	0.724216	ENST00000355022,ENST00000286122,ENST00000393207,ENST00000393208,ENST00000479780,ENST00000355163,ENST00000538234	ENSG00000172530	ENST00000286122
BANP	16	88061150	C	T	16:88061150:C:T	rs74740586	ATCCGACTGGTACCGAATCAAGCAGAGCATCGACTCCAAGTGCCGCACGGCGTGGCGGCGC	ATCCGACTGGTACCGAATCAAGCAGAGCATTGACTCCAAGTGCCGCACGGCGTGGCGGCGC	synonymous_variant		NA		NA	TCG	TRUE	I	311	311	1	0.313772	3626	5218	4999	2355	17171	321	4326	38038	38016	10394	11572	8614	6614	66550	906	16508	121412	121158	0.348855	0.450916	0.580334	0.356063	0.258017	0.354305	0.262055	0.313772	ENST00000355022,ENST00000286122,ENST00000393207,ENST00000393208,ENST00000479780,ENST00000355163,ENST00000538234	ENSG00000172530	ENST00000286122
BANP	16	88066717	C	T	16:88066717:C:T	rs74992447	ACCCCGTTCACACCTGTTGCCCCCACAGAGCCGATGATGAGCACCCCACCTCCTGCCAGCG	ACCCCGTTCACACCTGTTGCCCCCACAGAGTCGATGATGAGCACCCCACCTCCTGCCAGCG	missense_variant	tolerated_low_confidence	NA	benign	0.068	GCC	FALSE	P/S	348	348	0.999456	0.148673	1551	1049	1013	593	7067	136	5796	17504	17205	9954	11302	8556	6464	63852	846	14750	121346	115724	0.155817	0.0928154	0.118396	0.0917389	0.110678	0.160757	0.392949	0.148673	ENST00000355022,ENST00000286122,ENST00000393207,ENST00000393208,ENST00000479780,ENST00000355163,ENST00000538234	ENSG00000172530	ENST00000286122
BANP	16	88105725	G	A	16:88105725:G:A	rs8050209	GATCGCCGTGGCCTCCTCGGACCCCGCGGCGGCGGGCGTGGATGGGTCGCCACTCCAGGGC	GATCGCCGTGGCCTCCTCGGACCCCGCGGCAGCGGGCGTGGATGGGTCGCCACTCCAGGGC	synonymous_variant		NA		NA	CGG	TRUE	A	465	465	0.979887	0.549725	4278	3090	2037	2341	29799	355	7539	56466	49439	7208	7230	5886	3964	50858	620	14168	118970	89934	0.593507	0.427386	0.346075	0.590565	0.585926	0.572581	0.532115	0.549725	ENST00000355022,ENST00000286122,ENST00000393207,ENST00000393208,ENST00000479780,ENST00000355163,ENST00000538234	ENSG00000172530	ENST00000286122
BCLAF1	6	136582549	G	A	6:136582549:G:A	rs61731058	ATTTTTTGAAGTTAAAGCGCCCTCTGCCACGTTGAAAAGTACCACGACCTCTTCCTCTTTT	ATTTTTTGAAGTTAAAGCGCCCTCTGCCACATTGAAAAGTACCACGACCTCTTCCTCTTTT	missense_variant	deleterious_low_confidence	NA	probably_damaging	0.978	CGT	TRUE	R/C	89	89	1	0.0148946	46	170	0	93	1454	14	31	1809	1808	10406	11564	8654	6614	66728	908	16512	121412	121386	0.00442053	0.0147008	0	0.0140611	0.02179	0.0154185	0.00187742	0.0148946	ENST00000530767,ENST00000392348,ENST00000534762,ENST00000527536,ENST00000533422,ENST00000531224,ENST00000353331,ENST00000527759,ENST00000031135	ENSG00000029363	ENST00000031135
BCLAF1	6	136589425	G	T	6:136589425:G:T	rs77081633	CCTTTTCTTCTCGAGAACTGGGAGAAGAAGGTGATGCTGAAGAGGATGAAGATCGAGAATG	CCTTTTCTTCTCGAGAACTGGGAGAAGAAGTTGATGCTGAAGAGGATGAAGATCGAGAATG	missense_variant	deleterious_low_confidence	NA	possibly_damaging	0.803	GGT	FALSE	P/T	756	756	0.999885	0.100108	297	587	29	803	9285	94	1011	12147	12106	10394	11438	8638	6584	66484	908	16484	121398	120930	0.0285742	0.0513202	0.00335726	0.121962	0.139658	0.103524	0.0613322	0.100108	ENST00000530767,ENST00000392348,ENST00000527536,ENST00000533422,ENST00000531224,ENST00000353331,ENST00000527759	ENSG00000029363	ENST00000353331
BCLAF1	6	136590358	A	AT	6:136590358:A:AT	.	AGCCTGGATAATAGGACACATTAATTTGTCATTTTTTTTTTCAGTGTTAGCTTGCTATTCC	AGCCTGGATAATAGGACACATTAATTTGTCATTTTTTTTTTTCAGTGTTAGCTTGCTATTCC	3_prime_UTR_variant		NA		NA	ATT	FALSE		NA	NA	0.440352	0.0578394	8	3	7	0	51	3	170	295	242	198	78	124	6	1334	38	2406	53464	4184	0.040404	0.0384615	0.0564516	0	0.0382309	0.0789474	0.0706567	0.0578394	ENST00000527613,ENST00000534269,ENST00000530429,ENST00000532384	ENSG00000029363	ENST00000527613
BCLAF1	6	136590358	AT	A	6:136590358:AT:A	.	AGCCTGGATAATAGGACACATTAATTTGTCATTTTTTTTTTTCAGTGTTAGCTTGCTATTCC	AGCCTGGATAATAGGACACATTAATTTGTCATTTTTTTTTTCAGTGTTAGCTTGCTATTCC	3_prime_UTR_variant		NA		NA	ATT	FALSE		NA	NA	0.440352	0.0339388	7	1	3	0	72	3	56	190	142	198	78	124	6	1334	38	2406	53464	4184	0.0353535	0.0128205	0.0241935	0	0.053973	0.0789474	0.0232751	0.0339388	ENST00000527613,ENST00000534269,ENST00000530429,ENST00000532384	ENSG00000029363	ENST00000527613
BCLAF1	6	136596776	C	G	6:136596776:C:G	rs78118727	AATGTGGTCAAAGATGGATCGGAATTCTTGCTCCTTCTTGACAGAATGGACAAGTGTACTA	AATGTGGTCAAAGATGGATCGGAATTCTTGGTCCTTCTTGACAGAATGGACAAGTGTACTA	missense_variant	tolerated	0.3	probably_damaging	0.991	GCT	FALSE	E/D	580	580	1	0.0148324	1286	71	0	1	324	12	103	1807	1797	10362	11494	8650	6612	66666	908	16462	121412	121154	0.124107	0.00617714	0	0.00015124	0.00486005	0.0132159	0.00625683	0.0148324	ENST00000530767,ENST00000392348,ENST00000527613,ENST00000532384,ENST00000527536,ENST00000534269,ENST00000353331,ENST00000531224,ENST00000529826,ENST00000527759,ENST00000530429	ENSG00000029363	ENST00000353331
BCLAF1	6	136597174	G	A	6:136597174:G:A	rs77469096	CTTTGAGCTTTTCAGACTTTACCTGCTCAGGTGACTGAGTTTCTTTCTTTACTGTTATTCT	CTTTGAGCTTTTCAGACTTTACCTGCTCAGATGACTGAGTTTCTTTCTTTACTGTTATTCT	missense_variant	tolerated	0.1	probably_damaging	0.971	GGT	FALSE	P/S	495	495	1	0.0151222	1293	81	0	1	340	12	105	1836	1832	10246	11482	8654	6612	66734	908	16510	121412	121146	0.126196	0.00705452	0	0.00015124	0.00509485	0.0132159	0.00635978	0.0151222	ENST00000527613,ENST00000392348,ENST00000532384,ENST00000527536,ENST00000353331,ENST00000531224,ENST00000529826,ENST00000527759,ENST00000530429	ENSG00000029363	ENST00000353331
BCLAF1	6	136597449	G	C	6:136597449:G:C	rs141489829	ACTGACTTCCTGAACTGTCTATAATCCTCTGTCTCCTCTGTGTCATCCCCTTCTGAATCAT	ACTGACTTCCTGAACTGTCTATAATCCTCTCTCTCCTCTGTGTCATCCCCTTCTGAATCAT	missense_variant	tolerated	0.05	probably_damaging	0.953	TGT	FALSE	T/R	403	403	1	0.0220461	26	34	1	296	2039	32	248	2677	2676	10406	11566	8654	6608	66732	908	16508	121412	121382	0.00249856	0.00293965	0.000115554	0.0447942	0.0305551	0.0352423	0.015023	0.0220461	ENST00000527613,ENST00000392348,ENST00000532384,ENST00000527536,ENST00000353331,ENST00000531224,ENST00000529826,ENST00000527759,ENST00000530429	ENSG00000029363	ENST00000353331
BCLAF1	6	136597456	C	A	6:136597456:C:A	rs61731960	TCCTGAACTGTCTATAATCCTCTGTCTCCTCTGTGTCATCCCCTTCTGAATCATTAAACTT	TCCTGAACTGTCTATAATCCTCTGTCTCCTATGTGTCATCCCCTTCTGAATCATTAAACTT	stop_gained		NA		NA	TCT	FALSE	E/*	401	401	0.999984	0.0101489	8	32	2	39	491	11	649	1232	1232	10406	11564	8654	6614	66738	908	16508	121410	121392	0.000768787	0.00276721	0.000231107	0.00589658	0.00735713	0.0121145	0.0393143	0.0101489	ENST00000527613,ENST00000392348,ENST00000532384,ENST00000527536,ENST00000353331,ENST00000531224,ENST00000529826,ENST00000527759,ENST00000530429	ENSG00000029363	ENST00000353331
BCLAF1	6	136599391	C	T	6:136599391:C:T	rs141173428	CATAAGCTGAAAGGCCAGGCCAAATATCACCGGATGTGGCTGATGACTTATTAAATTCATC	CATAAGCTGAAAGGCCAGGCCAAATATCACTGGATGTGGCTGATGACTTATTAAATTCATC	missense_variant	tolerated_low_confidence	NA	probably_damaging	1	CCG	TRUE	G/S	208	208	1	0.0200986	37	136	0	335	1826	21	83	2445	2438	10406	11506	8654	6610	66710	908	16508	121412	121302	0.00355564	0.0118199	0	0.0506808	0.0273722	0.0231278	0.00502787	0.0200986	ENST00000527613,ENST00000392348,ENST00000530767,ENST00000532384,ENST00000527536,ENST00000534269,ENST00000353331,ENST00000531224,ENST00000529826,ENST00000527759,ENST00000530429	ENSG00000029363	ENST00000353331
BCLAF1	6	136599458	C	T	6:136599458:C:T	rs6939752	CTCAGATGGGTCATGTTCAAATGTATCTTTCGGTTCCTCCTGTGATTTACTTTTCAACGGA	CTCAGATGGGTCATGTTCAAATGTATCTTTTGGTTCCTCCTGTGATTTACTTTTCAACGGA	synonymous_variant		NA		NA	TCG	TRUE	P	185	185	1	0.0154341	1321	80	2	3	348	12	106	1875	1872	10392	11510	8652	6612	66708	908	16508	121412	121290	0.127117	0.00695048	0.00023116	0.000453721	0.00521677	0.0132159	0.00642113	0.0154341	ENST00000527613,ENST00000392348,ENST00000530767,ENST00000532384,ENST00000527536,ENST00000534269,ENST00000353331,ENST00000531224,ENST00000529826,ENST00000527759,ENST00000530429	ENSG00000029363	ENST00000353331
BCLAF1	6	136599885	C	A	6:136599885:C:A	rs150873394	CTAGAATACATACGATCTCTACTACGAGACCTTGAATATGTTCTGGAACGAGACCTAGAAC	CTAGAATACATACGATCTCTACTACGAGACATTGAATATGTTCTGGAACGAGACCTAGAAC	missense_variant	deleterious_low_confidence	NA	benign	0	CCT	FALSE	R/M	43	43	0.999835	0.069319	165	230	2	682	6133	60	985	8556	8257	10270	11338	8638	6502	65290	892	16186	121392	119116	0.0160662	0.0202858	0.000231535	0.104891	0.0939348	0.0672646	0.0608551	0.069319	ENST00000527613,ENST00000392348,ENST00000530767,ENST00000532384,ENST00000527536,ENST00000534269,ENST00000353331,ENST00000531224,ENST00000529826,ENST00000527759,ENST00000530429	ENSG00000029363	ENST00000353331
BCLAF1	6	136600949	G	A	6:136600949:G:A	rs149618892	GAATGAGATCTTGATCTTGATCGAGAACTAGACTGTGATCTAGACTTTGACCTTGAAGAAT	GAATGAGATCTTGATCTTGATCGAGAACTAAACTGTGATCTAGACTTTGACCTTGAAGAAT	missense_variant	deleterious_low_confidence	NA	benign	0	AGA	FALSE	S/F	19	19	0.999951	0.0611364	541	414	727	596	4260	70	644	7693	7252	10236	11218	8378	6430	65216	884	16258	121406	118620	0.0528527	0.036905	0.0867749	0.0926905	0.0653214	0.0791855	0.0396113	0.0611364	ENST00000527613,ENST00000392348,ENST00000530767,ENST00000532384,ENST00000527536,ENST00000534269,ENST00000353331,ENST00000531224,ENST00000529826,ENST00000527759,ENST00000530429	ENSG00000029363	ENST00000353331
BCS1L	2	219526649	G	A	2:219526649:G:A	rs58447305	CGAATTGTCAGAGACGTCCAGGAATTCATCGATAACCCCAAGTGGTACACTGACAGAGGTG	CGAATTGTCAGAGACGTCCAGGAATTCATCAATAACCCCAAGTGGTACACTGACAGAGGTG	missense_variant	tolerated	0.79	benign	0.001	CGA	TRUE	D/N	210	210	1	0.0216965	1966	168	1	5	311	15	126	2603	2592	10086	11278	8552	6500	65994	894	16162	121412	119466	0.194924	0.0148963	0.000116932	0.000769231	0.00471255	0.0167785	0.00779606	0.0216965	ENST00000392111,ENST00000439945,ENST00000359273,ENST00000412366,ENST00000392109,ENST00000431802,ENST00000392110,ENST00000443791	ENSG00000074582	ENST00000359273
BCS1L	2	219527712	C	T	2:219527712:C:T	rs33946522	CGAGGCCCGCATCGTGTTCATGACCACCAACCACGTTGACAGGTAGGAAGGAGCCAGGCAT	CGAGGCCCGCATCGTGTTCATGACCACCAATCACGTTGACAGGTAGGAAGGAGCCAGGCAT	synonymous_variant		NA		NA	ACC	FALSE	N	332	332	1	0.0456403	1095	207	994	218	2269	38	719	5543	5540	10404	11576	8646	6614	66724	908	16512	121412	121384	0.105248	0.0178818	0.114966	0.0329604	0.0340058	0.0418502	0.0435441	0.0456403	ENST00000392111,ENST00000439945,ENST00000359273,ENST00000412366,ENST00000392109,ENST00000431802,ENST00000426649,ENST00000392110,ENST00000436603	ENSG00000074582	ENST00000359273
BCS1L	2	219527866	T	C	2:219527866:T:C	rs35843327	GCTTTCCCTGTCTTCTCTCAGGCTGGACCCTGCCCTGATACGCCCGGGGCGAGTGGACCTG	GCTTTCCCTGTCTTCTCTCAGGCTGGACCCCGCCCTGATACGCCCGGGGCGAGTGGACCTG	synonymous_variant		NA		NA	CTG	FALSE	P	339	339	1	0.0797074	4501	446	1002	223	2601	59	844	9676	9676	10406	11578	8644	6612	66734	908	16512	121412	121394	0.432539	0.0385213	0.115919	0.0337266	0.0389756	0.064978	0.0511143	0.0797074	ENST00000392111,ENST00000439945,ENST00000359273,ENST00000412366,ENST00000392109,ENST00000431802,ENST00000426649,ENST00000392110	ENSG00000074582	ENST00000359273
BDP1	5	70751818	T	G	5:70751818:T:G	rs3748043	GCGTGGACGGGAGTCTCCCAGGCCGCCGGATCCTGCCACGGACTCTGCTTCCAAGCCCGCG	GCGTGGACGGGAGTCTCCCAGGCCGCCGGAGCCTGCCACGGACTCTGCTTCCAAGCCCGCG	missense_variant	tolerated	1	benign	0.001	ATC	FALSE	D/E	38	38	0.993707	0.824746	5520	10368	7570	5298	53931	722	13662	99107	97071	9132	11478	8530	6522	64716	866	16454	120648	117698	0.604468	0.903293	0.887456	0.812328	0.833349	0.833718	0.830315	0.824746	ENST00000358731	ENSG00000145734	ENST00000358731
BDP1	5	70798541	A	G	5:70798541:A:G	rs36009281	AAGCCAAATGCAGGTAAAGCTGCTGAAAGAAAAGAAATTCTCATATCACAGGAAGAAATTG	AAGCCAAATGCAGGTAAAGCTGCTGAAAGAGAAGAAATTCTCATATCACAGGAAGAAATTG	missense_variant	deleterious	0	benign	0.212	AAA	FALSE	K/E	722	722	0.995108	0.0561123	147	365	2	327	5007	57	870	6775	6775	9802	11570	8622	6614	66726	898	16508	120818	120740	0.0149969	0.0315471	0.000231965	0.0494406	0.0750382	0.0634744	0.0527017	0.0561123	ENST00000358731	ENSG00000145734	ENST00000358731
BDP1	5	70800475	C	T	5:70800475:C:T	rs3761966	AAGACTCCTCAACACATGGAAGATCAATCGCGTAAAGATTTTGAAGAGGAAGATGTCATAT	AAGACTCCTCAACACATGGAAGATCAATCGTGTAAAGATTTTGAAGAGGAAGATGTCATAT	missense_variant	tolerated	0.32	benign	0	GCG	TRUE	R/C	757	757	0.994844	0.353855	1386	7237	4323	1871	23061	325	4496	42726	42699	9794	11568	8620	6608	66674	900	16504	120786	120668	0.141515	0.625605	0.501508	0.283142	0.345877	0.361111	0.272419	0.353855	ENST00000358731	ENSG00000145734	ENST00000358731
BDP1	5	70800538	G	A	5:70800538:G:A	rs3761967	CAGCCTGAGAAAAATGATTCTTTTCAAAATGTGCAGCCAGATGAGCCCAAGGTTCTTAATG	CAGCCTGAGAAAAATGATTCTTTTCAAAATATGCAGCCAGATGAGCCCAAGGTTCTTAATG	missense_variant	tolerated	0.13	benign	0.146	TGT	FALSE	V/M	778	778	0.994844	0.461799	3718	3159	3267	3496	32436	418	9199	55739	55693	9798	11548	8606	6604	66642	900	16502	120786	120600	0.379465	0.273554	0.379619	0.529376	0.48672	0.464444	0.557448	0.461799	ENST00000358731	ENSG00000145734	ENST00000358731
BDP1	5	70806457	G	A	5:70806457:G:A	rs715748	GAGACAGACTTGAAAACAACTGGAAGAGAGGGTTCCTCAAGGGAGAAGACACGAGAGGTGA	GAGACAGACTTGAAAACAACTGGAAGAGAGAGTTCCTCAAGGGAGAAGACACGAGAGGTGA	missense_variant	tolerated	0.25	benign	0.001	GGG	FALSE	G/S	1180	1180	0.995256	0.463101	3870	3168	3268	3500	32453	418	9198	55901	55875	9792	11564	8616	6614	66668	900	16500	120836	120654	0.395221	0.273954	0.379294	0.529181	0.486785	0.464444	0.557455	0.463101	ENST00000358731	ENSG00000145734	ENST00000358731
BDP1	5	70806649	T	A	5:70806649:T:A	rs1961760	ATTTCCCAAAGGGAAAAGGTGCTAGCAGAGTTCAGTGCTATAAGGGAAAAGGAGATTGATT	ATTTCCCAAAGGGAAAAGGTGCTAGCAGAGATCAGTGCTATAAGGGAAAAGGAGATTGATT	missense_variant	tolerated	1	benign	0	GTT	FALSE	F/I	1244	1244	0.994811	0.463159	3844	3164	3261	3500	32375	418	9194	55890	55756	9734	11540	8598	6614	66508	900	16488	120782	120382	0.394904	0.274177	0.379274	0.529181	0.486784	0.464444	0.557618	0.463159	ENST00000358731	ENSG00000145734	ENST00000358731
BDP1	5	70806711	C	G	5:70806711:C:G	rs715747	GAAAGAAACTGGAAAAAGAGACATTCCCATCATGGAGAAAGTATCAGGAAAGATGGCTGTT	GAAAGAAACTGGAAAAAGAGACATTCCCATGATGGAGAAAGTATCAGGAAAGATGGCTGTT	missense_variant	tolerated	0.15	benign	0	TCA	FALSE	I/M	1264	1264	0.99491	0.825429	6140	10456	7656	5371	55553	751	13699	99682	99626	9778	11574	8624	6612	66700	900	16508	120794	120696	0.62794	0.903404	0.887755	0.812311	0.832879	0.834444	0.82984	0.825429	ENST00000358731	ENSG00000145734	ENST00000358731
BDP1	5	70806958	G	A	5:70806958:G:A	rs6886336	ATGCAGAGCGGTAGCAATGACTTCAGTGCTGTGCCTTCACTAGATATTCAGGTATGTATTT	ATGCAGAGCGGTAGCAATGACTTCAGTGCTATGCCTTCACTAGATATTCAGGTATGTATTT	missense_variant	tolerated	0.46	benign	0.003	TGT	FALSE	V/M	1347	1347	0.995009	0.834348	7160	10520	7597	5370	55538	756	13693	100750	100634	9774	11556	8622	6612	66656	898	16496	120806	120614	0.732556	0.91035	0.881118	0.81216	0.833203	0.841871	0.83008	0.834348	ENST00000358731	ENSG00000145734	ENST00000358731
BDP1	5	70809169	A	G	5:70809169:A:G	rs1698063	AAATATATATATGAGAAGAAATCAGAAACCAAGAAAATGGAGACTATTGTGATGCAAGAAA	AAATATATATATGAGAAGAAATCAGAAACCGAGAAAATGGAGACTATTGTGATGCAAGAAA	missense_variant	tolerated	0.15	benign	0.023	CAA	FALSE	K/E	1469	1469	0.994811	0.426524	3623	2660	3157	3270	30334	394	8040	51496	51478	9796	11576	8620	6614	66676	900	16510	120782	120692	0.369845	0.229786	0.366241	0.494406	0.454946	0.437778	0.486978	0.426524	ENST00000358731	ENSG00000145734	ENST00000358731
BDP1	5	70818130	C	A	5:70818130:C:A	rs34529158	TCATACTTCATTCTAGACATGAAAATAAACCGTATGTTCCTAGTTCAGCACAAATGACAAG	TCATACTTCATTCTAGACATGAAAATAAACAGTATGTTCCTAGTTCAGCACAAATGACAAG	missense_variant	tolerated	0.17	benign	0.07	CCG	FALSE	P/Q	1669	1669	0.994943	0.0352003	95	510	110	230	2108	24	1145	4224	4222	9662	11538	8598	6612	66176	890	16466	120798	119942	0.00983233	0.0442018	0.0127937	0.0347852	0.0318544	0.0269663	0.0695372	0.0352003	ENST00000358731	ENSG00000145734	ENST00000358731
BDP1	5	70818150	C	G	5:70818150:C:G	rs12187098	GAAAATAAACCGTATGTTCCTAGTTCAGCACAAATGACAAGAAGGAAATTCCAAAAGGCTA	GAAAATAAACCGTATGTTCCTAGTTCAGCAGAAATGACAAGAAGGAAATTCCAAAAGGCTA	missense_variant	deleterious	0.03	benign	0.163	ACA	FALSE	Q/E	1676	1676	0.994992	0.0214935	462	181	0	45	1711	29	155	2586	2583	9720	11548	8604	6614	66310	894	16486	120804	120176	0.0475309	0.0156737	0	0.00680375	0.025803	0.0324385	0.00940192	0.0214935	ENST00000358731	ENSG00000145734	ENST00000358731
BDP1	5	70834892	C	A	5:70834892:C:A	rs35131626	TTTTTAGGAAATGACCACAAGTGAACATATCCAAGATGAACCAGGTAACTGTTATCAAGGA	TTTTTAGGAAATGACCACAAGTGAACATATACAAGATGAACCAGGTAACTGTTATCAAGGA	synonymous_variant		NA		NA	TCC	FALSE	I	1972	1972	0.994976	0.0350708	94	508	110	231	2104	24	1157	4238	4228	9792	11550	8618	6610	66624	898	16464	120802	120556	0.00959967	0.0439827	0.012764	0.0349471	0.0315802	0.0267261	0.0702745	0.0350708	ENST00000380675,ENST00000514903,ENST00000358731,ENST00000525844	ENSG00000145734	ENST00000358731
BDP1	5	70837295	A	C	5:70837295:A:C	rs6453014	TTTTTTTTTTCTTCAGTAGGAGTATGTATAATTCCTCATGTTCATTCAAAGGATAAAAGCC	TTTTTTTTTTCTTCAGTAGGAGTATGTATACTTCCTCATGTTCATTCAAAGGATAAAAGCC	missense_variant	tolerated	1	benign	0.001	AAT	FALSE	I/L	2013	2013	0.994086	0.835343	7144	10531	7650	5369	55321	751	13390	100685	100156	9740	11566	8618	6610	66408	890	16066	120694	119898	0.73347	0.910514	0.887677	0.812254	0.833047	0.84382	0.833437	0.835343	ENST00000380675,ENST00000514903,ENST00000358731,ENST00000525844	ENSG00000145734	ENST00000358731
BDP1	5	70840233	C	T	5:70840233:C:T	rs182190	CAAAGCAACAGAATTGGAAAATAAAAACCTCGGACCAGTTACAACAGCAGAGAATAAGGAT	CAAAGCAACAGAATTGGAAAATAAAAACCTTGGACCAGTTACAACAGCAGAGAATAAGGAT	synonymous_variant		NA		NA	TCG	TRUE	L	2154	2154	0.99486	0.42655	3625	2656	3153	3274	30347	394	8039	51503	51488	9796	11570	8620	6614	66702	898	16508	120788	120708	0.370049	0.229559	0.365777	0.495011	0.454964	0.438753	0.486976	0.42655	ENST00000380675,ENST00000514903,ENST00000358731,ENST00000525844	ENSG00000145734	ENST00000358731
BDP1	5	70845400	A	G	5:70845400:A:G	rs59354595	ACCCTTTACTGCCAGCTCCCATATTGGTCAAATCAGTGAATACCGAAGAAAGGGGTGACAT	ACCCTTTACTGCCAGCTCCCATATTGGTCAGATCAGTGAATACCGAAGAAAGGGGTGACAT	missense_variant	tolerated	0.11	probably_damaging	0.994	AAA	FALSE	K/R	2321	2321	0.995272	0.011727	1275	89	0	0	41	6	3	1414	1414	9796	11560	8622	6614	66660	900	16424	120838	120576	0.130155	0.00769896	0	0	0.000615062	0.00666667	0.00018266	0.011727	ENST00000358731,ENST00000525844	ENSG00000145734	ENST00000358731
BDP1	5	70849021	G	T	5:70849021:G:T	rs469039	TATTTCTGGAAGAGATAATTCTAAAAAGCCGCCTGATAATTTGGATCTTGTATCTAGGAAG	TATTTCTGGAAGAGATAATTCTAAAAAGCCTCCTGATAATTTGGATCTTGTATCTAGGAAG	missense_variant	tolerated_low_confidence	NA	benign	0	CGC	FALSE	R/L	432	432	0.994778	0.461963	3713	3170	3261	3499	32437	418	9199	55734	55697	9766	11558	8590	6602	66644	900	16506	120778	120566	0.380197	0.274269	0.379627	0.529991	0.48672	0.464444	0.557312	0.461963	ENST00000380675,ENST00000514903	ENSG00000145734	ENST00000380675
BDP1	5	70858194	C	T	5:70858194:C:T	rs277941	TGAACCTATGCAAGTCCATAGTAAGAAACGCCTAAAACCTCTTATACCTGGATTAAGAAAG	TGAACCTATGCAAGTCCATAGTAAGAAACGTCTAAAACCTCTTATACCTGGATTAAGAAAG	synonymous_variant		NA		NA	GCC	FALSE	R	2530	2530	0.99486	0.353724	1387	7232	4315	1869	23065	325	4493	42719	42686	9792	11566	8610	6610	66690	900	16508	120788	120676	0.141646	0.625281	0.501161	0.282753	0.345854	0.361111	0.272171	0.353724	ENST00000358731,ENST00000525844	ENSG00000145734	ENST00000358731
BDP1	5	70858268	A	G	5:70858268:A:G	rs17276250	CTAATCCATTCAATGAAAGCCAGGAAAAAAATCGAGAGTCCTCTGATCTGCTTCCATCTCC	CTAATCCATTCAATGAAAGCCAGGAAAAAAGTCGAGAGTCCTCTGATCTGCTTCCATCTCC	missense_variant	tolerated	0.8	benign	0.085	AAT	FALSE	N/S	2555	2555	0.994959	0.0216379	61	146	0	98	2206	10	91	2612	2612	9798	11574	8618	6614	66704	898	16508	120800	120714	0.00622576	0.0126145	0	0.0148171	0.0330715	0.0111359	0.00551248	0.0216379	ENST00000358731,ENST00000525844	ENSG00000145734	ENST00000358731
BDP1	5	70858342	A	G	5:70858342:A:G	rs115185087	ACTCAATCTGAGAATATTAGCAGCTCAGCAACTCAGGTATGTGATAACTACTGTATTTTAT	ACTCAATCTGAGAATATTAGCAGCTCAGCAGCTCAGGTATGTGATAACTACTGTATTTTAT	missense_variant	tolerated	0.68	benign	0.002	AAC	FALSE	T/A	2580	2580	0.995025	0.0524611	106	1673	2	299	3399	67	772	6322	6318	9792	11572	8624	6614	66618	894	16318	120808	120432	0.0108252	0.144573	0.000231911	0.0452071	0.0510222	0.0749441	0.0473097	0.0524611	ENST00000358731,ENST00000525844	ENSG00000145734	ENST00000358731
BMS1	10	43281089	T	C	10:43281089:T:C	rs7074877	CATTCGGAACTTTACCCGGCAGAAGTTGACTGAGATCAGAGGCCCTGTGACGATTGTGTCA	CATTCGGAACTTTACCCGGCAGAAGTTGACCGAGATCAGAGGCCCTGTGACGATTGTGTCA	synonymous_variant		NA		NA	CTG	FALSE	T	112	112	1	0.46409	6187	5942	5582	2672	26232	401	9292	56310	56308	10404	11576	8642	6614	66706	908	16480	121412	121330	0.594675	0.513303	0.645915	0.403992	0.393248	0.44163	0.563835	0.46409	ENST00000374518	ENSG00000165733	ENST00000374518
BMS1	10	43289407	G	A	10:43289407:G:A	.	AAGTCGAGTGACGCTGTTTTCTGATTCCAAGCCACTTGGGTCAGAGGATATAGATAATCAA	AAGTCGAGTGACGCTGTTTTCTGATTCCAAACCACTTGGGTCAGAGGATATAGATAATCAA	synonymous_variant		NA		NA	AGC	FALSE	K	399	399	1	0.0608526	1555	2233	617	176	2162	38	602	7387	7383	10406	11536	8650	6610	66710	908	16506	121412	121326	0.149433	0.193568	0.0713295	0.0266263	0.0324089	0.0418502	0.0364716	0.0608526	ENST00000374518	ENSG00000165733	ENST00000374518
BMS1	10	43292647	A	G	10:43292647:A:G	rs787795	AAAATTTACTCAAAGAGGAAGAAGATTACAAGGAAGAAAATAATGATTCCAAAGAAACGTC	AAAATTTACTCAAAGAGGAAGAAGATTACAGGGAAGAAAATAATGATTCCAAAGAAACGTC	missense_variant	tolerated	0.16	benign	0.11	AAG	FALSE	K/R	652	652	0.997562	0.184093	1718	2737	1691	1486	11140	186	2969	22084	21927	9468	11524	8616	6610	65574	896	16420	121116	119108	0.181453	0.237504	0.196263	0.224811	0.169884	0.207589	0.180816	0.184093	ENST00000374518	ENSG00000165733	ENST00000374518
BMS1	10	43312807	C	T	10:43312807:C:T	rs11239786	AGAGAAAGAAGTTAAGGAAGAAATTGACCCCGACGAAGAAGAAAGTGCCAAGAAAAAGCAT	AGAGAAAGAAGTTAAGGAAGAAATTGACCCTGACGAAGAAGAAAGTGCCAAGAAAAAGCAT	synonymous_variant		NA		NA	CCG	TRUE	P	815	815	0.997134	0.225948	497	1276	3509	879	12544	186	5120	24631	24011	7838	10776	7744	6368	57356	842	15344	121064	106268	0.063409	0.118411	0.453125	0.138034	0.218704	0.220903	0.333681	0.225948	ENST00000374518	ENSG00000165733	ENST00000374518
BMS1	10	43315693	G	A	10:43315693:G:A	rs117641896	TTTATTCCCCATCATGTACAGCTGAATCGCGCAGAATTTGAAGATCAAGATGATGAAGCCA	TTTATTCCCCATCATGTACAGCTGAATCGCACAGAATTTGAAGATCAAGATGATGAAGCCA	missense_variant	tolerated	0.08	possibly_damaging	0.486	CGC	TRUE	A/T	864	864	1	0.0214441	5	14	908	241	238	21	1152	2582	2579	10130	11510	8502	6588	66162	898	16476	121412	120266	0.000493583	0.00121633	0.106798	0.0365817	0.00359723	0.0233853	0.0699199	0.0214441	ENST00000374518	ENSG00000165733	ENST00000374518
BMS1	10	43316099	T	C	10:43316099:T:C	rs61736599	CCACAATGGAAGACAAAGGCTTCTAAAGTATACCCCACAGCACATGCATTGCGGAGCAGCC	CCACAATGGAAGACAAAGGCTTCTAAAGTACACCCCACAGCACATGCATTGCGGAGCAGCC	synonymous_variant		NA		NA	ATA	FALSE	Y	971	971	0.999078	0.0726017	1116	484	3	666	5898	61	454	8755	8682	9464	11574	8654	6614	65868	902	16508	121300	119584	0.117921	0.0418179	0.000346661	0.100695	0.0895427	0.0676275	0.0275018	0.0726017	ENST00000374518	ENSG00000165733	ENST00000374518
BMS1	10	43319197	G	A	10:43319197:G:A	rs12764004	ACCACGGGCCAACTCAGGCTCGCCCATGGCGTCAGACTAAAGGCGAACAAGGACTCTCTGT	ACCACGGGCCAACTCAGGCTCGCCCATGGCATCAGACTAAAGGCGAACAAGGACTCTCTGT	missense_variant	tolerated	1	benign	0.001	CGT	TRUE	V/I	1141	1141	0.9476	0.203521	484	1248	3511	865	11632	179	5050	23099	22969	8754	11352	8212	6582	61240	844	15874	115050	112858	0.055289	0.109937	0.427545	0.131419	0.189941	0.212085	0.31813	0.203521	ENST00000374518	ENSG00000165733	ENST00000374518
BORA	13	73317740	G	GGTGA	13:73317740:G:GGTGA	rs10648315	AAGCTGACCATTCATTCTGAGAAAAGCGATGGTGAGTATGAACACAATTTGAAAAGAAGGA	AAGCTGACCATTCATTCTGAGAAAAGCGATGGTGAGTGAGTATGAACACAATTTGAAAAGAAGGA	frameshift_variant		NA		NA	GG	FALSE	A/GDX	130	130	0.99486	0.050634	3521	239	201	48	765	30	1282	6102	6086	9762	11498	8600	6574	66420	896	16446	120788	120196	0.360684	0.0207862	0.0233721	0.00730149	0.0115176	0.0334821	0.0779521	0.050634	ENST00000390667,ENST00000377815,ENST00000377814	ENSG00000136122	ENST00000377814
BORA	13	73319171	T	C	13:73319171:T:C	rs3759419	ATTTGCAGATCAATCTCCTGGAAACCTCAGTTCTTCATCCCTCAGAAGAAAGCTGTTTTTA	ATTTGCAGATCAATCTCCTGGAAACCTCAGCTCTTCATCCCTCAGAAGAAAGCTGTTTTTA	synonymous_variant		NA		NA	GTT	FALSE	S	166	166	0.995108	0.0191801	10	192	1592	168	242	17	94	2316	2315	9792	11564	8616	6610	66708	900	16508	120818	120698	0.00102124	0.0166033	0.184773	0.025416	0.00362775	0.0188889	0.00569421	0.0191801	ENST00000390667,ENST00000377815,ENST00000377814	ENSG00000136122	ENST00000377814
BORA	13	73319236	C	T	13:73319236:C:T	rs9543107	GGAACGGAAGCATCTCCGACTCCTTACCTTCGGCTTCTCCCGGAAGTCCTCACAGTGGTGT	GGAACGGAAGCATCTCCGACTCCTTACCTTTGGCTTCTCCCGGAAGTCCTCACAGTGGTGT	missense_variant	tolerated	0.13	benign	0.016	TCG	TRUE	S/L	188	188	0.994976	0.0114647	25	114	0	38	1162	5	40	1388	1384	9788	11566	8624	6614	66716	900	16510	120802	120718	0.00255415	0.00985648	0	0.00574539	0.0174171	0.00555556	0.00242277	0.0114647	ENST00000390667,ENST00000377815,ENST00000377814	ENSG00000136122	ENST00000377814
BORA	13	73320892	A	C	13:73320892:A:C	rs9573025	AGAGAATATTCCTTCCACAGATGTCTCATCACCCGCCATGGATGCTGCTGGAATACACCTA	AGAGAATATTCCTTCCACAGATGTCTCATCCCCCGCCATGGATGCTGCTGGAATACACCTA	synonymous_variant		NA		NA	CAC	FALSE	S	305	305	0.995651	0.0131289	16	1054	462	5	20	12	16	1586	1585	9802	11552	8622	6612	66726	900	16512	120884	120726	0.00163232	0.0912396	0.0535839	0.000756201	0.000299733	0.0133333	0.000968992	0.0131289	ENST00000390667,ENST00000377815	ENSG00000136122	ENST00000377815
BORA	13	73329358	G	A	13:73329358:G:A	rs10887	AGCCCTTTTCAATGCAGCAGTCCATAGAATGCCTCTGTCAGAATCAAAGACTAAGCTTAAG	AGCCCTTTTCAATGCAGCAGTCCATAGAATACCTCTGTCAGAATCAAAGACTAAGCTTAAG	3_prime_UTR_variant		NA		NA	TGC	FALSE		NA	NA	0.995075	0.736097	7870	9320	6485	4477	46751	682	13203	88895	88788	9796	11554	8602	6604	66654	900	16510	120814	120620	0.803389	0.806647	0.753894	0.677922	0.701398	0.757778	0.799697	0.736097	ENST00000390667,ENST00000377815	ENSG00000136122	ENST00000377815
BRAT1	7	2577691	C	G	7:2577691:C:G	rs1043294	CCTCCCTTGGTCCTGAGCCCCAGTGGCAGACTCTGGTTCTGCTCAGTAGCAGTCGGCCTCG	CCTCCCTTGGTCCTGAGCCCCAGTGGCAGAGTCTGGTTCTGCTCAGTAGCAGTCGGCCTCG	3_prime_UTR_variant		NA		NA	ACT	FALSE		NA	NA	0.984631	0.145197	250	2182	20	1273	9717	121	725	15246	14288	7462	10738	8118	5742	57212	660	8472	119546	98404	0.0335031	0.203204	0.00246366	0.2217	0.169842	0.183333	0.085576	0.145197	ENST00000340611	ENSG00000106009	ENST00000340611
BRAT1	7	2577781	T	C	7:2577781:T:C	rs1043291	CATGTCCTGCAGGAGGGACTGGGGACTCTTTTCCACGTGGTCGCTGCTCTCGGCCAGCGTG	CATGTCCTGCAGGAGGGACTGGGGACTCTTCTCCACGTGGTCGCTGCTCTCGGCCAGCGTG	synonymous_variant		NA		NA	TTT	FALSE	E	796	796	0.992077	0.389476	6168	4869	3073	3149	21680	363	5279	46189	44581	9126	11372	8472	6474	62276	850	15894	120450	114464	0.675871	0.428157	0.362724	0.486407	0.348128	0.427059	0.332138	0.389476	ENST00000340611	ENSG00000106009	ENST00000340611
BRAT1	7	2578181	C	T	7:2578181:C:T	rs61627394	CAGTGGGTACGCGGCGGCCCCAAAGTCTGGCCCAGGAACACGAGGGCCAGCTCCAGGCCCT	CAGTGGGTACGCGGCGGCCCCAAAGTCTGGTCCAGGAACACGAGGGCCAGCTCCAGGCCCT	missense_variant	tolerated	0.57	benign	0.007	GCC	FALSE	G/D	663	663	0.992554	0.0596782	651	495	2171	327	878	43	1658	6599	6223	8130	10292	7544	5570	56160	762	15818	120508	104276	0.0800738	0.0480956	0.287778	0.0587074	0.0156339	0.0564304	0.104817	0.0596782	ENST00000340611	ENSG00000106009	ENST00000340611
BRAT1	7	2578237	T	C	7:2578237:T:C	rs4719552	GCCCTGGGCGCGGACCTCCCAGTCCAGGTCTCGGCTCGCCGCCTGCAGCACAGTGGCCACG	GCCCTGGGCGCGGACCTCCCAGTCCAGGTCCCGGCTCGCCGCCTGCAGCACAGTGGCCACG	synonymous_variant		NA		NA	CTC	FALSE	R	644	644	0.972836	0.399039	5472	4668	2941	2806	20437	320	5295	44978	41939	8002	10606	7854	5394	56476	756	16012	118114	105100	0.683829	0.440128	0.374459	0.520208	0.361871	0.42328	0.330689	0.399039	ENST00000340611	ENSG00000106009	ENST00000340611
BRAT1	7	2578238	C	T	7:2578238:C:T	rs62907961	CCCTGGGCGCGGACCTCCCAGTCCAGGTCTCGGCTCGCCGCCTGCAGCACAGTGGCCACGA	CCCTGGGCGCGGACCTCCCAGTCCAGGTCTTGGCTCGCCGCCTGCAGCACAGTGGCCACGA	missense_variant	tolerated	0.55	benign	0.004	TCG	TRUE	R/Q	644	644	0.973561	0.140839	241	2125	18	1214	9619	118	1261	15575	14596	7412	10648	7830	5228	55822	720	15976	118202	103636	0.0325148	0.199568	0.00229885	0.232211	0.172316	0.163889	0.0789309	0.140839	ENST00000340611	ENSG00000106009	ENST00000340611
BRAT1	7	2578246	C	T	7:2578246:C:T	rs2917726	GCGGACCTCCCAGTCCAGGTCTCGGCTCGCCGCCTGCAGCACAGTGGCCACGAACTGCTCC	GCGGACCTCCCAGTCCAGGTCTCGGCTCGCTGCCTGCAGCACAGTGGCCACGAACTGCTCC	synonymous_variant		NA		NA	CCG	TRUE	A	641	641	0.978734	0.0662358	80	944	2016	182	2850	38	900	7350	7010	7526	10852	7912	5592	57190	742	16020	118830	105834	0.0106298	0.0869886	0.254803	0.0325465	0.0498339	0.0512129	0.0561798	0.0662358	ENST00000340611	ENSG00000106009	ENST00000340611
BRAT1	7	2578371	G	A	7:2578371:G:A	rs56727079	GCCGTGGGAAGCCCTCCGAGTCTACGGAGAGGATGTGCAGGAGCTCCAGGAACAGGCTCTG	GCCGTGGGAAGCCCTCCGAGTCTACGGAGAAGATGTGCAGGAGCTCCAGGAACAGGCTCTG	missense_variant	deleterious	0	probably_damaging	0.999	AGG	FALSE	L/F	600	600	0.990561	0.0560014	472	509	2277	353	905	43	1693	6363	6252	8176	11280	8182	6296	60574	812	16320	120266	111640	0.0577299	0.0451241	0.278294	0.0560673	0.0149404	0.0529557	0.103738	0.0560014	ENST00000340611	ENSG00000106009	ENST00000340611
BRAT1	7	2578857	C	T	7:2578857:C:T	rs61740320	CATGCTCAGGGCTGGTGGGGGCGTGCAGGCCCTGGCTGGACAGCTGCCCCATGGCGGTCAC	CATGCTCAGGGCTGGTGGGGGCGTGCAGGCTCTGGCTGGACAGCTGCCCCATGGCGGTCAC	missense_variant	tolerated	0.15	probably_damaging	0.92	CCC	FALSE	G/S	576	576	0.99911	0.0118927	25	71	0	99	1029	10	128	1386	1362	9194	11302	8438	6166	62438	834	16152	121304	114524	0.00271916	0.00628207	0	0.0160558	0.0164803	0.0119904	0.00792472	0.0118927	ENST00000340611	ENSG00000106009	ENST00000340611
BRAT1	7	2581807	A	C	7:2581807:A:C	rs150942467	GTGGCCTTCAGGACACAGGCCAGGGGCTGGAGAAGGACCTGGAAGGCCTGGGTCCTCAGTG	GTGGCCTTCAGGACACAGGCCAGGGGCTGGCGAAGGACCTGGAAGGCCTGGGTCCTCAGTG	missense_variant	deleterious	0	probably_damaging	0.969	GAG	FALSE	L/R	321	321	0.976048	0.0102757	2	8	0	15	164	1	59	439	249	3042	848	1312	904	10568	224	7334	118504	24232	0.000657462	0.00943396	0	0.0165929	0.0155185	0.00446429	0.00804472	0.0102757	ENST00000340611	ENSG00000106009	ENST00000340611
BRAT1	7	2582907	C	T	7:2582907:C:T	rs77213198	ATGTGGGTGGGACCCAGGCAGCTCAGAGCCCGCGCCACTGTCTCCCACAGGCTGCCGTCGG	ATGTGGGTGGGACCCAGGCAGCTCAGAGCCTGCGCCACTGTCTCCCACAGGCTGCCGTCGG	missense_variant	tolerated	0.43	benign	0	CCG	TRUE	R/Q	285	285	0.999951	0.0493946	16	482	2387	356	934	43	1689	5919	5907	10220	11548	8594	6612	65484	892	16238	121406	119588	0.00156556	0.0417388	0.277752	0.0538415	0.014263	0.0482063	0.104015	0.0493946	ENST00000340611	ENSG00000106009	ENST00000340611
BRAT1	7	2583328	C	T	7:2583328:C:T	rs61753095	GCGGGGACTCAGCCGCACCCACAGGGCTTCCGTCCAGGGGCTCTGGCAGCGCCCGAAGGTC	GCGGGGACTCAGCCGCACCCACAGGGCTTCTGTCCAGGGGCTCTGGCAGCGCCCGAAGGTC	synonymous_variant		NA		NA	CCG	TRUE	T	233	233	0.997578	0.178489	386	2404	23	1593	13284	167	1941	20617	19798	9766	11424	8448	6582	62902	796	11002	121118	110920	0.0395249	0.210434	0.00272254	0.242024	0.211186	0.209799	0.176422	0.178489	ENST00000340611	ENSG00000106009	ENST00000340611
BRD8	5	137475787	C	T	5:137475787:C:T	rs423258	TCCAGGTTAGAAAACAGGTTTTCCATCATCCACTGGGTTAGCTGGTTCTCCTTCCAGACTA	TCCAGGTTAGAAAACAGGTTTTCCATCATCTACTGGGTTAGCTGGTTCTCCTTCCAGACTA	synonymous_variant		NA		NA	CCA	FALSE	V	1228	1228	1	0.350321	1457	5125	3398	2112	22930	296	7204	42527	42522	10402	11576	8650	6606	66728	908	16510	121412	121380	0.140069	0.442726	0.392832	0.319709	0.343634	0.325991	0.436342	0.350321	ENST00000254900	ENSG00000112983	ENST00000254900
BRD8	5	137486426	T	C	5:137486426:T:C	rs217272	AAGACCAACAAGACAGCTGATTTAAGTTACTTTCTTACCTCTTCACTCTCTGTGAGTAGTC	AAGACCAACAAGACAGCTGATTTAAGTTACCTTCTTACCTCTTCACTCTCTGTGAGTAGTC	splice_region_variant		NA		NA	CTT	FALSE		NA	NA	0.999967	0.247204	466	4502	3381	776	13802	183	5934	29351	29044	10034	11552	8608	6612	65592	864	14228	121408	117490	0.0464421	0.389716	0.392774	0.117362	0.210422	0.211806	0.417065	0.247204	ENST00000427976,ENST00000254900	ENSG00000112983	ENST00000254900
BRD8	5	137486640	A	T	5:137486640:A:T	rs79552163	TTCCTTCTTGTCTGGTACCAGATGGAGGGCAGCAGCCTTCACTTGATTCGTTGCTGCTGAT	TTCCTTCTTGTCTGGTACCAGATGGAGGGCTGCAGCCTTCACTTGATTCGTTGCTGCTGAT	missense_variant	tolerated_low_confidence	NA	benign	0.007	CAG	FALSE	C/S	972	972	1	0.0211458	46	235	0	70	2079	17	119	2566	2566	10386	11568	8652	6614	66710	908	16510	121412	121348	0.00442904	0.0203147	0	0.0105836	0.0311647	0.0187225	0.00720775	0.0211458	ENST00000427976,ENST00000254900	ENSG00000112983	ENST00000254900
BRD8	5	137500665	G	A	5:137500665:G:A	rs11750814	TCCACCAGTTCATGTATTCCCTTGTTTTCCGTTTCCTCAAAGTCCAGTCTCTCTTGCTTGA	TCCACCAGTTCATGTATTCCCTTGTTTTCCATTTCCTCAAAGTCCAGTCTCTCTTGCTTGA	missense_variant	deleterious_low_confidence	NA	probably_damaging	0.91	CGT	TRUE	T/M	563	563	1	0.151991	800	1008	96	1164	11652	127	3605	18453	18452	10406	11572	8654	6612	66738	908	16512	121412	121402	0.0768787	0.0871068	0.0110931	0.176044	0.174593	0.139868	0.218326	0.151991	ENST00000454473,ENST00000254900,ENST00000441656,ENST00000230901,ENST00000455658,ENST00000402931,ENST00000418329,ENST00000411594,ENST00000506167	ENSG00000112983	ENST00000230901
BRD8	5	137507104	TA	T	5:137507104:TA:T	.	AGCTCCGAGTACTGGGAAGCACAATGCTATTAAAAAAAAAAAAAAAAAGTGAAAATGTGATG	AGCTCCGAGTACTGGGAAGCACAATGCTATTAAAAAAAAAAAAAAAAGTGAAAATGTGATG	splice_region_variant		NA		NA	TAAAAA	FALSE		NA	NA	0.999209	0.464976	4018	4611	3578	2649	25961	361	6695	56399	47873	8376	9576	7144	6034	57176	774	13878	121316	102958	0.479704	0.481516	0.50084	0.439012	0.454054	0.466408	0.482418	0.464976	ENST00000430331,ENST00000441656,ENST00000454473,ENST00000254900,ENST00000450756,ENST00000432618,ENST00000230901,ENST00000455658,ENST00000402931,ENST00000428808,ENST00000512140,ENST00000515254,ENST00000418329,ENST00000411594,ENST00000425764	ENSG00000112983	ENST00000230901
BRD8	5	137507104	TAA	T	5:137507104:TAA:T	.	AGCTCCGAGTACTGGGAAGCACAATGCTATTAAAAAAAAAAAAAAAAAAGTGAAAATGTGATG	AGCTCCGAGTACTGGGAAGCACAATGCTATTAAAAAAAAAAAAAAAAGTGAAAATGTGATG	splice_region_variant		NA		NA	TAAAAA	FALSE		NA	NA	0.999209	0.244226	1933	2487	790	1292	15042	204	3397	29042	25145	8376	9576	7144	6034	57176	774	13878	121316	102958	0.230778	0.259712	0.110582	0.21412	0.263082	0.263566	0.244776	0.244226	ENST00000430331,ENST00000441656,ENST00000454473,ENST00000254900,ENST00000450756,ENST00000432618,ENST00000230901,ENST00000455658,ENST00000402931,ENST00000428808,ENST00000512140,ENST00000515254,ENST00000418329,ENST00000411594,ENST00000425764	ENSG00000112983	ENST00000230901
BRF1	14	105688082	C	T	14:105688082:C:T	rs28406206	GGGGAGGGGGTCCAGCAGGGACCCCAGGGCCGGAGGTCTGCCGCCCCACTCGGGGCTTCCT	GGGGAGGGGGTCCAGCAGGGACCCCAGGGCTGGAGGTCTGCCGCCCCACTCGGGGCTTCCT	synonymous_variant		NA		NA	CCG	TRUE	P	291	291	0.995503	0.0716984	785	436	2	244	5589	34	805	8161	7895	8652	10928	8230	5650	59962	780	15912	120866	110114	0.0907305	0.0398975	0.000243013	0.0431858	0.093209	0.0435897	0.0505907	0.0716984	ENST00000547562,ENST00000549655,ENST00000379937,ENST00000327359,ENST00000546474,ENST00000446501,ENST00000392557,ENST00000440513	ENSG00000185024	ENST00000327359
BRF1	14	105688300	C	T	14:105688300:C:T	rs75674876	CCTGTTAACCAGGCAGAGGGCCAGGGTGCCCGCTTTTGTGACAAAAAACAATGCTACCAAG	CCTGTTAACCAGGCAGAGGGCCAGGGTGCCTGCTTTTGTGACAAAAAACAATGCTACCAAG	5_PRIME_UTR_VARIANT		NA		NA	CCG	CpG		NA	NA	0.962162	0.219533	6	222	55	6	42	0	56	995	387	2100	1806	1650	510	11868	220	8500	116818	26654	0.00285714	0.122924	0.0333333	0.0117647	NA	0	0.00658823	0.0145194	ENST00000547530	ENSG00000185024	ENST00000547530
BRF1	14	105722726	T	C	14:105722726:T:C	rs1008628	CCCTCATCCTACAGACCAAAACTTCCTGACTGGGCAGGCAGCACAGACCGGCCACTGAGAT	CCCTCATCCTACAGACCAAAACTTCCTGACCGGGCAGGCAGCACAGACCGGCCACTGAGAT	synonymous_variant		NA		NA	CTG	FALSE	P	200	200	0.994597	0.370875	2008	1946	971	1991	15496	217	4344	31077	26973	6264	4838	3588	4838	40266	612	12322	120756	72728	0.320562	0.402232	0.270624	0.411534	0.384841	0.354575	0.35254	0.370875	ENST00000548421	ENSG00000185024	ENST00000548421
BRF2	8	37702472	G	A	8:37702472:G:A	rs34817565	TCCGCAGCAGCACAGCCAGCAGCTCCTGCAGGCGGGAGGACGCCGGGTAGGGCAGGTCCAC	TCCGCAGCAGCACAGCCAGCAGCTCCTGCAAGCGGGAGGACGCCGGGTAGGGCAGGTCCAC	synonymous_variant		NA		NA	AGG	FALSE	L	266	266	0.999984	0.0178215	4	312	1308	224	214	17	66	2157	2145	10204	11534	8590	6572	66064	896	16500	121410	120360	0.000392003	0.0270505	0.15227	0.034084	0.00323928	0.0189732	0.004	0.0178215	ENST00000220659	ENSG00000104221	ENST00000220659
BRIX1	5	34915948	A	G	5:34915948:A:G	rs2069465	TGCGGAGCCGCCAGCTAAGCGGCACGCCACAGCAGAGGAGGTGGAGGAAGAAGAGAGGGAC	TGCGGAGCCGCCAGCTAAGCGGCACGCCACGGCAGAGGAGGTGGAGGAAGAAGAGAGGGAC	synonymous_variant		NA		NA	CAG	FALSE	T	35	35	0.971864	0.107553	47	90	103	81	1648	25	1187	6181	3181	3294	978	1420	494	14654	246	8490	117996	29576	0.0142684	0.0920245	0.0725352	0.163968	0.112461	0.101626	0.139812	0.107553	ENST00000336767	ENSG00000113460	ENST00000336767
BRIX1	5	34925328	T	A	5:34925328:T:A	rs71600960	CAAAAGCATCTAATCTTTTTTTTTTTTTTTTAGCATCGGCGTGTCATAAGATCCATCACAG	CAAAAGCATCTAATCTTTTTTTTTTTTTTTAAGCATCGGCGTGTCATAAGATCCATCACAG	splice_region_variant		NA		NA	TTA	FALSE		NA	NA	0.98496	0.0146424	30	72	32	107	603	13	323	2915	1180	7188	7226	5670	5018	42660	674	12152	119586	80588	0.00417362	0.00996402	0.00564374	0.0213232	0.014135	0.0192878	0.02658	0.0146424	ENST00000506023,ENST00000336767	ENSG00000113460	ENST00000336767
BRIX1	5	34925328	T	TA	5:34925328:T:TA	rs71600960	CAAAAGCATCTAATCTTTTTTTTTTTTTTTTAGCATCGGCGTGTCATAAGATCCATCACAG	CAAAAGCATCTAATCTTTTTTTTTTTTTTTTAAGCATCGGCGTGTCATAAGATCCATCACAG	splice_region_variant		NA		NA	TTA	FALSE		NA	NA	0.98496	0.132973	414	842	442	1003	6106	99	1810	15787	10716	7188	7226	5670	5018	42660	674	12152	119586	80588	0.057596	0.116524	0.0779541	0.19988	0.143132	0.146884	0.148947	0.132973	ENST00000506023,ENST00000336767	ENSG00000113460	ENST00000336767
BUB3	10	124914414	T	TCTGA	10:124914414:T:TCTGA	rs113756220	GCAGCCCCAGCCCGCGGGACCCCTGGGGACTCTGGGCGCCTGTTCTGCAGATGACCGGTTC	GCAGCCCCAGCCCGCGGGACCCCTGGGGACTCTGACTGGGCGCCTGTTCTGCAGATGACCGGTTC	5_PRIME_UTR_VARIANT		NA		NA	TC	notCpG		NA	NA	0.999654	0.945178	3150	1750	2985	643	8443	139	2509	20043	19619	10084	11490	8530	6612	64292	850	12898	121370	114756	0.312376	0.152306	0.349941	0.0972474	NA	0.163529	0.194526	0.170963	ENST00000407911	ENSG00000154473	ENST00000407911
BUB3	10	124917238	T	C	10:124917238:T:C	rs2304550	GATGTTGGGGTTTTTTCCCCTTTTTTTTTCTCTATAGAAAATCTTGTTGGGACCCATGATG	GATGTTGGGGTTTTTTCCCCTTTTTTTTTCCCTATAGAAAATCTTGTTGGGACCCATGATG	splice_region_variant		NA		NA	CTC	FALSE		NA	NA	0.999489	0.16675	3043	1757	3031	647	8728	144	2775	20145	20125	10314	11566	8636	6612	66506	902	16154	121350	120690	0.295036	0.151911	0.350973	0.0978524	0.131236	0.159645	0.171784	0.16675	ENST00000538238,ENST00000407911,ENST00000368859,ENST00000368858,ENST00000368865	ENSG00000154473	ENST00000368858
BUD13	11	116633825	C	T	11:116633825:C:T	rs918144	ATGACGAGCCCCTCTGAGGGGAGAAGGATCCGGGGTGTCATGACGGGCCCTCCTAGGAGAT	ATGACGAGCCCCTCTGAGGGGAGAAGGATCTGGGGTGTCATGACGGGCCCTCCTAGGAGAT	synonymous_variant		NA		NA	CCG	TRUE	P	160	160	0.999786	0.517875	6560	6842	3771	3658	32356	494	8697	62527	62378	10394	11566	8620	6610	66422	906	15932	121386	120450	0.631133	0.591561	0.437471	0.553404	0.487128	0.545254	0.545883	0.517875	ENST00000375445,ENST00000260210	ENSG00000137656	ENST00000260210
BUD13	11	116633862	G	A	11:116633862:G:A	rs11820589	TCATGACGGGCCCTCCTAGGAGATGGATCCGGGGTGTCATGACGGTCCTTCCTAGGAGATG	TCATGACGGGCCCTCCTAGGAGATGGATCCAGGGTGTCATGACGGTCCTTCCTAGGAGATG	missense_variant	deleterious	0.02	benign	0.039	CGG	TRUE	P/L	148	148	0.999868	0.0787412	1726	1826	3	433	4514	73	670	9293	9245	10280	11544	8628	6612	65604	868	13874	121396	117410	0.167899	0.158177	0.000347705	0.065487	0.0688068	0.0841014	0.0482918	0.0787412	ENST00000375445,ENST00000260210	ENSG00000137656	ENST00000260210
BUD13	11	116633947	G	A	11:116633947:G:A	rs10488698	TCCTAGGAGATGAATCCGGGGTATCGTGACGAAAATGTCTGTTTGAGGGTAGGTCTTCGTT	TCCTAGGAGATGAATCCGGGGTATCGTGACAAAAATGTCTGTTTGAGGGTAGGTCTTCGTT	missense_variant	tolerated	0.12	benign	0.013	CGA	TRUE	R/C	120	120	0.996261	0.0640991	116	1546	631	394	3924	45	429	7347	7085	9650	11470	8544	6612	63744	798	9714	120958	110532	0.0120207	0.134786	0.073853	0.0595886	0.0615587	0.056391	0.0441631	0.0640991	ENST00000375445,ENST00000260210	ENSG00000137656	ENST00000260210
BUD13	11	116643617	C	A	11:116643617:C:A	rs35585096	GACCGGACTCAGATCCCCGGTCGACGCCGGCATCTGCCCCGGACAAGTAACGCTTCAGATA	GACCGGACTCAGATCCCCGGTCGACGCCGGAATCTGCCCCGGACAAGTAACGCTTCAGATA	missense_variant	tolerated	0.22	benign	0.197	GCA	FALSE	A/S	22	22	0.990792	0.0100524	500	31	0	0	5	0	1	796	537	3530	6342	3786	1552	26574	402	11234	120294	53420	0.141643	0.00488805	0	0	0.000188154	0	8.9e-05	0.0100524	ENST00000375445,ENST00000260210	ENSG00000137656	ENST00000260210
BUD31	7	99012885	G	C	7:99012885:G:C	rs10953289	GCAGGATAAGCAGTGTGAACCATCTCCAATGATAGGTAAGGCCACATGGGTCACGTGTCCA	GCAGGATAAGCAGTGTGAACCATCTCCAATCATAGGTAAGGCCACATGGGTCACGTGTCCA	initiator_codon_variant	tolerated_low_confidence	NA	benign	0	TGA	FALSE	M/I	1	1	0.144912	0.0978968	256	13	1	1	237	14	651	1470	1173	532	160	188	2	3460	130	7510	17594	11982	0.481203	0.08125	0.00531915	0.5	0.0684971	0.107692	0.0866844	0.0978968	ENST00000431419	ENSG00000106245	ENST00000431419
BYSL	6	41889409	C	A	6:41889409:C:A	rs3763273	AATGCGGTGCGGGCGGGGGTCCGGGAGAAGCGGCGGGGTCGCGGGACAGGAGAAGCGGAGG	AATGCGGTGCGGGCGGGGGTCCGGGAGAAGAGGCGGGGTCGCGGGACAGGAGAAGCGGAGG	synonymous_variant		NA		NA	GCG	FALSE	R	37	37	0.996541	0.0246567	545	196	531	138	847	23	446	2827	2726	8068	10994	8346	5976	60240	808	16126	120992	110558	0.0675508	0.0178279	0.0636233	0.0230924	0.0140604	0.0284653	0.0276572	0.0246567	ENST00000489290,ENST00000230340	ENSG00000112578	ENST00000230340
BYSL	6	41895150	G	A	6:41895150:G:A	rs2296916	ATGCCTCAGGATGGATCAGATGACGAGGACGAGGAGTGGCCCACCCTGGAGAAGGCTGCCA	ATGCCTCAGGATGGATCAGATGACGAGGACAAGGAGTGGCCCACCCTGGAGAAGGCTGCCA	missense_variant	deleterious	0.04	probably_damaging	0.974	CGA	TRUE	E/K	103	103	1	0.107902	152	593	1433	1124	7878	105	1813	13099	13098	10406	11576	8638	6614	66738	906	16510	121412	121388	0.014607	0.0512267	0.165895	0.169943	0.118044	0.115894	0.109812	0.107902	ENST00000489290,ENST00000230340	ENSG00000112578	ENST00000230340
BYSL	6	41900406	C	T	6:41900406:C:T	rs3828855	GAAATCAGGCGTGAGCTTCAGAGTGCAGTCCCCCGCGATGTGGAAGATGTTCCCATCACCG	GAAATCAGGCGTGAGCTTCAGAGTGCAGTCTCCCGCGATGTGGAAGATGTTCCCATCACCG	missense_variant	tolerated	1	benign	0.008	CCC	FALSE	P/S	426	426	1	0.114851	806	633	1427	1121	7890	107	1822	13819	13806	10284	11554	8624	6610	66264	898	15974	121412	120208	0.0783742	0.0547862	0.165468	0.169592	0.119069	0.119154	0.11406	0.114851	ENST00000230340	ENSG00000112578	ENST00000230340
C12orf45	12	105380143	G	A	12:105380143:G:A	rs12580271	TGCAGGCTTGAGGGAAGCATGGAGGTCCATGGCAAGCCCAAGGCTAGCCCGAGTTGTTCGT	TGCAGGCTTGAGGGAAGCATGGAGGTCCATAGCAAGCCCAAGGCTAGCCCGAGTTGTTCGT	missense_variant	tolerated_low_confidence	NA	benign	0.097	TGG	FALSE	G/S	5	5	0.99458	0.0348547	622	373	1198	12	239	12	87	2814	2543	5764	6226	5840	3486	39748	554	11342	120754	72960	0.107911	0.0599101	0.205137	0.00344234	0.00601288	0.0216607	0.0076706	0.0348547	ENST00000552951,ENST00000280749	ENSG00000151131	ENST00000280749
C12orf45	12	105380152	A	C	12:105380152:A:C	rs1129593	GAGGGAAGCATGGAGGTCCATGGCAAGCCCAAGGCTAGCCCGAGTTGTTCGTCGCCCACCC	GAGGGAAGCATGGAGGTCCATGGCAAGCCCCAGGCTAGCCCGAGTTGTTCGTCGCCCACCC	missense_variant	tolerated_low_confidence	NA	benign	0	CAA	FALSE	K/Q	8	8	0.992999	0.319628	5224	1961	3980	1527	13787	217	3248	32412	29944	8262	8118	7408	4732	51214	698	13252	120562	93684	0.632292	0.241562	0.537257	0.322697	0.269204	0.310888	0.245095	0.319628	ENST00000552951,ENST00000280749	ENSG00000151131	ENST00000280749
C12orf45	12	105380185	G	C	12:105380185:G:C	rs117368247	GCTAGCCCGAGTTGTTCGTCGCCCACCCGGGATTCCTCAGGAGTCCCAGTGTCCAAGGAGC	GCTAGCCCGAGTTGTTCGTCGCCCACCCGGCATTCCTCAGGAGTCCCAGTGTCCAAGGAGC	missense_variant	deleterious_low_confidence	NA	possibly_damaging	0.661	GGA	FALSE	D/H	19	19	0.99458	0.0206345	27	104	0	236	1429	10	105	2011	1911	7138	8550	7046	4476	51686	636	13080	120754	92612	0.00378257	0.0121637	0	0.0527256	0.0276477	0.0157233	0.00802752	0.0206345	ENST00000552951,ENST00000280749	ENSG00000151131	ENST00000280749
C19orf53	19	13885309	C	T	19:13885309:C:T	rs1128749	TGCGTGCCGGACCATGGCGCAGGGGCAGCGCAAGTTTCAGGCGCACAAACCCGCAAAGAGT	TGCGTGCCGGACCATGGCGCAGGGGCAGCGTAAGTTTCAGGCGCACAAACCCGCAAAGAGT	missense_variant	deleterious_low_confidence	NA	benign	0	GCA	FALSE	A/V	6	6	0.996063	0.361492	3618	3249	3184	1642	14184	227	7167	36562	33271	7980	7974	6542	4642	49038	670	15192	120934	92038	0.453383	0.407449	0.486701	0.353727	0.289245	0.338806	0.471761	0.361492	ENST00000221576	ENSG00000104979	ENST00000221576
C19orf53	19	13885437	C	A	19:13885437:C:A	rs1559149	ACTTGGGGGCGAGGTGGACCCCCGGCTTCCCGGCCTCACGTGAGCACATCTTTCCCCAGGT	ACTTGGGGGCGAGGTGGACCCCCGGCTTCCAGGCCTCACGTGAGCACATCTTTCCCCAGGT	3_prime_UTR_variant		NA		NA	CCG	FALSE		NA	NA	0.999984	0.315664	4203	3840	3854	1948	16579	258	7490	38218	38172	10308	11572	8644	6612	66404	904	16482	121410	120926	0.407742	0.331835	0.445858	0.294616	0.249669	0.285398	0.454435	0.315664	ENST00000588841	ENSG00000104979	ENST00000588841
C19orf53	19	13885484	A	G	19:13885484:A:G	rs10104	ATCTTTCCCCAGGTCGTGTTATCGCTCCCAAGAAGGCGCGCGTCGTGCAGCAGCAAAAGCT	ATCTTTCCCCAGGTCGTGTTATCGCTCCCAGGAAGGCGCGCGTCGTGCAGCAGCAAAAGCT	missense_variant	deleterious_low_confidence	NA	probably_damaging	0.998	AAG	FALSE	K/R	39	39	0.999984	0.316328	4207	3838	3853	1946	16583	257	7474	38222	38158	10322	11564	8644	6610	66328	898	16262	121410	120628	0.407576	0.331892	0.445743	0.294402	0.250015	0.286192	0.459599	0.316328	ENST00000592760,ENST00000588234,ENST00000588858	ENSG00000104979	ENST00000588234
C1D	2	68269974	G	T	2:68269974:G:T	.	CCACAGAATTATTTTGCGGGGGGGGGGGGGGGGGGGAAGATGTACTTTTTGAATATGTGTA	CCACAGAATTATTTTGCGGGGGGGGGGGGGTGGGGGAAGATGTACTTTTTGAATATGTGTA	3_prime_UTR_variant		NA		NA	GGG	FALSE		NA	NA	0.549254	0.214791	16	16	155	6	241	6	228	4324	668	578	78	274	16	1536	26	602	66686	3110	0.0276817	0.205128	0.565693	0.375	0.156901	0.230769	0.378738	0.214791	ENST00000407324,ENST00000355848,ENST00000409302,ENST00000410067	ENSG00000197223	ENST00000355848
C1D	2	68269979	G	GA	2:68269979:G:GA	.	GAATTATTTTGCGGGGGGGGGGGGGGGGGGGAAGATGTACTTTTTGAATATGTGTACATCA	GAATTATTTTGCGGGGGGGGGGGGGGGGGGGAAAGATGTACTTTTTGAATATGTGTACATCA	3_prime_UTR_variant		NA		NA	GGAA	FALSE		NA	NA	0.784535	0.014495	80	2	2	0	4	2	3	222	93	1034	194	482	76	3162	60	1408	95252	6416	0.0773694	0.0103093	0.00414938	0	0.00126502	0.0333333	0.00213068	0.014495	ENST00000407324,ENST00000355848,ENST00000409302,ENST00000410067	ENSG00000197223	ENST00000355848
C1D	2	68269979	GA	G	2:68269979:GA:G	.	GAATTATTTTGCGGGGGGGGGGGGGGGGGGGAAAGATGTACTTTTTGAATATGTGTACATCA	GAATTATTTTGCGGGGGGGGGGGGGGGGGGGAAGATGTACTTTTTGAATATGTGTACATCA	3_prime_UTR_variant		NA		NA	GGAA	FALSE		NA	NA	0.784535	0.0109102	12	3	0	0	33	1	21	166	70	1034	194	482	76	3162	60	1408	95252	6416	0.0116054	0.0154639	0	0	0.0104364	0.0166667	0.0149148	0.0109102	ENST00000407324,ENST00000355848,ENST00000409302,ENST00000410067	ENSG00000197223	ENST00000355848
C1D	2	68270068	A	G	2:68270068:A:G	rs10444	CTTTATTGGCAACTTTTGATGCATTTTTCGATTTTGGTTCCCAGAGGGCATTTTTTACAAA	CTTTATTGGCAACTTTTGATGCATTTTTCGGTTTTGGTTCCCAGAGGGCATTTTTTACAAA	missense_variant	tolerated	0.48	benign	0.002	GAT	FALSE	S/P	127	127	0.998946	0.223576	4057	1071	2126	706	9787	172	4511	24398	22430	9044	9660	7312	5968	52658	804	14878	121284	100324	0.448585	0.11087	0.290755	0.118298	0.18586	0.21393	0.303199	0.223576	ENST00000407324,ENST00000355848,ENST00000409302,ENST00000410067	ENSG00000197223	ENST00000355848
C1orf109	1	38148765	A	G	1:38148765:A:G	rs684260	GGGTTCAGAATGTCAGTCTTCAACTGTGGTACCCGTGGTCTCCAGATACGCATAGCTTCCT	GGGTTCAGAATGTCAGTCTTCAACTGTGGTGCCCGTGGTCTCCAGATACGCATAGCTTCCT	3_prime_UTR_variant		NA		NA	TAC	FALSE		NA	NA	1	0.784615	8567	9409	8383	5043	50270	670	12871	95242	95213	10402	11576	8652	6610	66702	906	16502	121412	121350	0.823592	0.812802	0.968909	0.762935	0.753651	0.739514	0.779966	0.784615	ENST00000494120,ENST00000358011	ENSG00000116922	ENST00000358011
C1orf109	1	38149076	G	A	1:38149076:G:A	rs34250208	AGCTTGTATGTTTGCCAAGTCTCCCCACTGGATAGACGAAAGAAGATACTTTCTCTTCAGG	AGCTTGTATGTTTGCCAAGTCTCCCCACTGAATAGACGAAAGAAGATACTTTCTCTTCAGG	synonymous_variant		NA		NA	GGA	FALSE	I	163	163	0.999984	0.10184	234	548	6	912	8625	87	1929	12344	12341	10348	11554	8644	6612	66622	904	16496	121410	121180	0.0226131	0.0474295	0.000694123	0.137931	0.129462	0.0962389	0.116937	0.10184	ENST00000464085,ENST00000491981,ENST00000358011	ENSG00000116922	ENST00000358011
C1orf109	1	38155319	C	T	1:38155319:C:T	rs61731880	TAGCTTGTCCAGGACGATGTCACCAGCCACCAGCTGCTTACGCCTCAGCCGCTCTTTTAAA	TAGCTTGTCCAGGACGATGTCACCAGCCACTAGCTGCTTACGCCTCAGCCGCTCTTTTAAA	synonymous_variant		NA		NA	CCA	FALSE	L	78	78	1	0.0115348	1291	64	0	0	26	4	3	1389	1388	10390	11570	8646	6614	66322	894	15896	121412	120332	0.124254	0.00553155	0	0	0.000392027	0.00447427	0.000188727	0.0115348	ENST00000488137,ENST00000491981,ENST00000464085,ENST00000477060,ENST00000358011,ENST00000461359,ENST00000486637	ENSG00000116922	ENST00000358011
C1orf109	1	38155841	A	T	1:38155841:A:T	rs681191	CCCGAGTAGCTGGGAATACAGGTGCCCGCCAACACGCCTGGCTAATTTTTGTATTTTTAGT	CCCGAGTAGCTGGGAATACAGGTGCCCGCCTACACGCCTGGCTAATTTTTGTATTTTTAGT	5_PRIME_UTR_VARIANT		NA		NA	CAA	notCpG		NA	NA	0.125243	0.0402761	135	36	93	0	757	31	1501	6072	2553	264	66	116	0	1464	60	2920	15206	4890	0.511364	0.545455	0.801724	NA	NA	0.516667	0.514041	0.522086	ENST00000486637	ENSG00000116922	ENST00000486637
C1QBP	17	5338281	G	A	17:5338281:G:A	rs56014026	GGGATGCTGTTGTTAATGTTGAAAGTGACCGTGATTCTAAAACGGCAAGGGAAAACAGACA	GGGATGCTGTTGTTAATGTTGAAAGTGACCATGATTCTAAAACGGCAAGGGAAAACAGACA	missense_variant	deleterious	0.01	probably_damaging	0.915	CGT	TRUE	T/M	130	130	1	0.0144432	35	84	3	141	1400	12	78	1753	1753	10404	11578	8654	6614	66704	908	16510	121412	121372	0.00336409	0.00725514	0.000346661	0.0213184	0.0209882	0.0132159	0.00472441	0.0144432	ENST00000225698,ENST00000574444,ENST00000570805	ENSG00000108561	ENST00000225698
C7orf26	7	6639953	G	A	7:6639953:G:A	rs34300529	GCTGGACCGGCTGGCGCAGGCTCTGCAGGTGGCCATGGCCTCAGGAGCTCTGCTGTGCACG	GCTGGACCGGCTGGCGCAGGCTCTGCAGGTAGCCATGGCCTCAGGAGCTCTGCTGTGCACG	synonymous_variant		NA		NA	TGG	FALSE	V	358	358	0.999769	0.136543	377	1246	275	922	11829	146	1201	16149	15996	9844	11278	8428	6276	64300	872	16152	121384	117150	0.0382974	0.110481	0.0326293	0.146909	0.183966	0.167431	0.0743561	0.136543	ENST00000440409,ENST00000344417,ENST00000359073,ENST00000445375	ENSG00000146576	ENST00000344417
C7orf26	7	6647738	T	C	7:6647738:T:C	rs4416743	CCCCGCCGCCCACCCCGCCCTGCCCACGCATCCCGGCCACACCTTCATCTCCGGCGTGACC	CCCCGCCGCCCACCCCGCCCTGCCCACGCACCCCGGCCACACCTTCATCTCCGGCGTGACC	synonymous_variant		NA		NA	ATC	FALSE	H	432	432	0.893042	0.766384	4148	4137	2593	799	24987	284	6250	81042	43198	4320	5050	4912	1114	29832	352	10786	108426	56366	0.960185	0.819208	0.527891	0.717235	0.837591	0.806818	0.579455	0.766384	ENST00000344417,ENST00000359073	ENSG00000146576	ENST00000344417
C9orf78	9	132590431	C	G	9:132590431:C:G	rs732074	GGGAGAGGAAGGCGATATTTACATCCCACTCTGCACAACTCAGTACCGCCTATTCATTTTC	GGGAGAGGAAGGCGATATTTACATCCCACTGTGCACAACTCAGTACCGCCTATTCATTTTC	3_prime_UTR_variant		NA		NA	TCT	FALSE		NA	NA	1	0.241436	2321	2082	1796	1570	16797	229	4509	29307	29304	10402	11576	8650	6614	66718	908	16506	121412	121374	0.22313	0.179855	0.20763	0.237375	0.251761	0.252203	0.273173	0.241436	ENST00000372447	ENSG00000136819	ENST00000372447
C9orf78	9	132591509	A	G	9:132591509:A:G	rs3818553	CTCACGCTCAGGCTCTGGCTTCTCCGTGTCACCTACTCTCAAGGGCCGGGCCTTGGGCTCT	CTCACGCTCAGGCTCTGGCTTCTCCGTGTCGCCTACTCTCAAGGGCCGGGCCTTGGGCTCT	synonymous_variant		NA		NA	CAC	FALSE	G	251	251	0.999951	0.242374	2310	2041	1769	1527	16580	226	4487	29214	28940	10328	11390	8556	6330	65596	892	16310	121406	119402	0.223664	0.179192	0.206755	0.241232	0.252759	0.253363	0.275107	0.242374	ENST00000372447	ENSG00000136819	ENST00000372447
C9orf78	9	132594180	T	C	9:132594180:T:C	rs56987928	CACAGCCAAACAGACTGACACTTACATGTCTGCATCCTCATCCCTTCGGTTGGTTTCTGCA	CACAGCCAAACAGACTGACACTTACATGTCCGCATCCTCATCCCTTCGGTTGGTTTCTGCA	synonymous_variant		NA		NA	CTG	FALSE	A	113	113	1	0.0128121	17	162	1065	128	133	12	38	1555	1555	10402	11578	8640	6614	66720	906	16510	121412	121370	0.0016343	0.0139921	0.123264	0.0193529	0.00199341	0.013245	0.00230163	0.0128121	ENST00000372447	ENSG00000136819	ENST00000372447
C9orf78	9	132597021	C	T	9:132597021:C:T	rs3814547	CCCGTTGGGCCTCTTCCTCAAGTTCTGTACCTCTCTGGTCTCTTCCAGTTTTAATCTTTAA	CCCGTTGGGCCTCTTCCTCAAGTTCTGTACTTCTCTGGTCTCTTCCAGTTTTAATCTTTAA	synonymous_variant		NA		NA	CCT	FALSE	E	36	36	1	0.240179	2133	2076	1796	1570	16823	230	4523	29154	29151	10400	11574	8654	6610	66716	908	16510	121412	121372	0.205096	0.179368	0.207534	0.237519	0.252158	0.253304	0.273955	0.240179	ENST00000372447	ENSG00000136819	ENST00000372447
CAMLG	5	134076812	G	A	5:134076812:G:A	rs12657663	CAGGACAGTGATAAACTGAACTCCCTCAGCGTTCCTTCCGTTTCAAAGCGAGTAGTGCTGG	CAGGACAGTGATAAACTGAACTCCCTCAGCATTCCTTCCGTTTCAAAGCGAGTAGTGCTGG	missense_variant	tolerated_low_confidence	NA	benign	0.003	CGT	TRUE	V/I	78	78	0.999984	0.13604	273	3133	2202	1311	6800	114	2679	16515	16512	10404	11572	8640	6612	66730	906	16512	121410	121376	0.0262399	0.27074	0.254861	0.198276	0.101903	0.125828	0.162246	0.13604	ENST00000297156	ENSG00000164615	ENST00000297156
CAMLG	5	134086670	C	A	5:134086670:C:A	.	AAGCCTGTAGAACTGAGAAGGAGAAGCTTACAAAAAAAAAAAAATCCTCTTCTATATTGCA	AAGCCTGTAGAACTGAGAAGGAGAAGCTTAAAAAAAAAAAAAAATCCTCTTCTATATTGCA	3_prime_UTR_variant		NA		NA	ACAAAA	FALSE		NA	NA	0.988568	0.0932804	381	581	455	584	2140	49	652	6148	4842	4708	4534	3282	3278	30388	418	5300	120024	51908	0.0809261	0.128143	0.138635	0.178157	0.0704225	0.117225	0.123019	0.0932804	ENST00000297156,ENST00000514518	ENSG00000164615	ENST00000297156
CAMLG	5	134086670	C	CA	5:134086670:C:CA	.	AAGCCTGTAGAACTGAGAAGGAGAAGCTTACAAAAAAAAAAAAATCCTCTTCTATATTGCA	AAGCCTGTAGAACTGAGAAGGAGAAGCTTACAAAAAAAAAAAAAATCCTCTTCTATATTGCA	3_prime_UTR_variant		NA		NA	ACAAAA	FALSE		NA	NA	0.988568	0.0672921	322	213	146	206	2364	29	213	4808	3493	4708	4534	3282	3278	30388	418	5300	120024	51908	0.0683942	0.0469784	0.0444851	0.0628432	0.0777939	0.069378	0.0401887	0.0672921	ENST00000297156,ENST00000514518	ENSG00000164615	ENST00000297156
CAMLG	5	134086670	CA	C	5:134086670:CA:C	.	AAGCCTGTAGAACTGAGAAGGAGAAGCTTACAAAAAAAAAAAAAATCCTCTTCTATATTGCA	AAGCCTGTAGAACTGAGAAGGAGAAGCTTACAAAAAAAAAAAAATCCTCTTCTATATTGCA	3_prime_UTR_variant		NA		NA	ACAAAA	FALSE		NA	NA	0.988568	0.268282	1215	1281	876	555	8260	96	1643	17226	13926	4708	4534	3282	3278	30388	418	5300	120024	51908	0.258071	0.282532	0.26691	0.169311	0.271818	0.229665	0.31	0.268282	ENST00000297156,ENST00000514518	ENSG00000164615	ENST00000297156
CAP1	1	40533358	G	A	1:40533358:G:A	rs34763876	TGAGTCTGCTTCCCGCTCATCACTGTTCGCGCAGATTAATCAGGGGGAGAGCATTACACAT	TGAGTCTGCTTCCCGCTCATCACTGTTCGCACAGATTAATCAGGGGGAGAGCATTACACAT	synonymous_variant		NA		NA	CGC	TRUE	A	258	258	0.996656	0.0168672	36	43	0	352	1545	14	6	2010	1996	9406	11278	8576	6476	65652	868	16080	121006	118336	0.00382734	0.00381273	0	0.0543545	0.0235332	0.016129	0.000373134	0.0168672	ENST00000435719,ENST00000414893,ENST00000340450,ENST00000372805,ENST00000372797,ENST00000372792,ENST00000372802,ENST00000372798	ENSG00000131236	ENST00000340450
CBWD5	9	70484451	A	G	9:70484451:A:G	.	CATAGAGCTCTCCACCTTGGCTGACAGCTAAGGATTTCTCCAGCGCACTTCCTAGAATAAA	CATAGAGCTCTCCACCTTGGCTGACAGCTAGGGATTTCTCCAGCGCACTTCCTAGAATAAA	synonymous_variant		NA		NA	AAG	FALSE	L	88	88	0.97791	0.214323	617	1171	864	914	6904	93	1881	13933	12444	5256	4022	4200	4104	32072	482	7926	118730	58062	0.11739	0.291149	0.205714	0.22271	0.215266	0.192946	0.23732	0.214323	ENST00000486221,ENST00000480229,ENST00000382405,ENST00000430059,ENST00000377395,ENST00000429800,ENST00000377384,ENST00000476161,ENST00000377392,ENST00000497250	ENSG00000147996	ENST00000377384
CBWD5	9	70488892	T	A	9:70488892:T:A	rs56014002	ACATTGTTTTGGACAAGAAATTTGTTCATCTTCTCAGTAGAGCAGCCTTTGAATAACTGTG	ACATTGTTTTGGACAAGAAATTTGTTCATCATCTCAGTAGAGCAGCCTTTGAATAACTGTG	3_prime_UTR_variant		NA		NA	CTT	FALSE		NA	NA	0.207591	0.0198459	392	4	0	1	8	2	5	468	412	1806	406	612	1644	8186	236	7870	25204	20760	0.217054	0.00985222	0	0.000608273	0.000977278	0.00847458	0.000635324	0.0198459	ENST00000469921,ENST00000377389,ENST00000465474	ENSG00000147996	ENST00000377389
CCAR1	10	70481389	G	A	10:70481389:G:A	rs2275934	CCGGCCCGGGACATCGTGGCGGCTCCCGGCGGCGTGGGTCTTGGGGAATAGAGGCTTTCTC	CCGGCCCGGGACATCGTGGCGGCTCCCGGCAGCGTGGGTCTTGGGGAATAGAGGCTTTCTC	synonymous_variant		NA		NA	CGG	TRUE	A	32	32	0.11246	0.0398521	40	2	3	0	37	3	303	411	388	182	84	130	0	2366	112	6862	13654	9736	0.21978	0.0238095	0.0230769	NA	0.0156382	0.0267857	0.0441562	0.0398521	ENST00000494903	ENSG00000060339	ENST00000494903
CCAR1	10	70482238	G	A	10:70482238:G:A	rs113255973	ATAGATCGATGCTATAGAAGACAAACAAGGGAAGGTTTTTTTTCCTTTTGCATCATGGCTC	ATAGATCGATGCTATAGAAGACAAACAAGGAAAGGTTTTTTTTCCTTTTGCATCATGGCTC	missense_variant		NA	possibly_damaging	0.497	GGA	FALSE	E/K	52	52	1	0.0285526	50	972	10	174	1687	37	536	3466	3466	10388	11578	8654	6614	66738	908	16510	121412	121390	0.00481325	0.0839523	0.00115554	0.0263078	0.025278	0.0407489	0.0324652	0.0285526	ENST00000494903	ENSG00000060339	ENST00000494903
CCAR1	10	70502288	G	A	10:70502288:G:A	rs1300253	CACAGGGGTGGTTACAAAACTACATGATACGTTTGGATTTGTGGATGAAGATGTATTCTTT	CACAGGGGTGGTTACAAAACTACATGATACATTTGGATTTGTGGATGAAGATGTATTCTTT	synonymous_variant		NA		NA	CGT	TRUE	T	160	160	1	0.866037	9614	10835	6385	6117	57247	804	14121	105127	105123	10406	11576	8640	6614	66736	908	16504	121412	121384	0.92389	0.935988	0.739005	0.924856	0.857813	0.885463	0.855611	0.866037	ENST00000540210,ENST00000541012,ENST00000543225,ENST00000535016,ENST00000265872,ENST00000543719,ENST00000539539,ENST00000538031	ENSG00000060339	ENST00000265872
CCAR1	10	70513684	A	G	10:70513684:A:G	rs5030887	GTATATACCTAGTGACTTTTTTGATGCTCAATTTACATGGGTGGATGCTTTCCCTTTGTCA	GTATATACCTAGTGACTTTTTTGATGCTCAGTTTACATGGGTGGATGCTTTCCCTTTGTCA	synonymous_variant		NA		NA	AAT	FALSE	Q	398	398	0.999984	0.0361773	2697	329	182	12	422	21	729	4392	4392	10400	11578	8654	6614	66738	908	16510	121410	121402	0.259327	0.028416	0.0210307	0.00181433	0.00632323	0.0231278	0.0441551	0.0361773	ENST00000540210,ENST00000541012,ENST00000543225,ENST00000535016,ENST00000265872,ENST00000536012,ENST00000543719,ENST00000539539	ENSG00000060339	ENST00000265872
CCAR1	10	70547888	TTTATA	T	10:70547888:TTTATA:T	rs151259644	AGAAAAATAACTTACTAAAATATGGTATATTTTATATTATATTATAGGAAACAGATTATTACTTCC	AGAAAAATAACTTACTAAAATATGGTATATTTTATATTATAGGAAACAGATTATTACTTCC	splice_region_variant		NA		NA	TTTATAT	FALSE		NA	NA	0.998962	0.03006	58	1019	0	78	1727	20	164	3091	3066	8064	11066	6604	5794	56446	810	13212	121286	101996	0.00719246	0.0920839	0	0.0134622	0.0305956	0.0246914	0.012413	0.03006	ENST00000480627,ENST00000540210,ENST00000535016,ENST00000265872,ENST00000543719,ENST00000539539	ENSG00000060339	ENST00000265872
CCAR1	10	70549579	G	A	10:70549579:G:A	rs11594683	TAGTCAGTTACAAGAAAACTTAAAGATTTCGGAAAACATGAATTTACAATTTGAAAACCAA	TAGTCAGTTACAAGAAAACTTAAAGATTTCAGAAAACATGAATTTACAATTTGAAAACCAA	synonymous_variant		NA		NA	CGG	TRUE	S	1100	1100	0.999703	0.0595147	372	1160	16	371	4352	70	831	7185	7172	10054	11552	8624	6614	66270	898	16496	121376	120508	0.0370002	0.100416	0.00185529	0.0560931	0.0656707	0.077951	0.0503758	0.0595147	ENST00000543719,ENST00000535016,ENST00000265872	ENSG00000060339	ENST00000265872
CCDC115	2	131097247	G	A	2:131097247:G:A	rs55684765	AGCTGCTGCCCAGTCCTCCGGGCAGCTCTCGTCTTCGGCCTCCTGTTCAGCAGCAGGGCTG	AGCTGCTGCCCAGTCCTCCGGGCAGCTCTCATCTTCGGCCTCCTGTTCAGCAGCAGGGCTG	synonymous_variant		NA		NA	CGT	TRUE	D	168	168	0.16631	0.127057	37	35	2	7	1009	21	727	2185	1838	848	286	476	30	5016	152	7658	20192	14466	0.0436321	0.122378	0.00420168	0.233333	0.201156	0.138158	0.0949334	0.127057	ENST00000442217,ENST00000437688	ENSG00000136710	ENST00000437688
CCDC115	2	131097253	G	C	2:131097253:G:C	rs56017827	TGCCCAGTCCTCCGGGCAGCTCTCGTCTTCGGCCTCCTGTTCAGCAGCAGGGCTGACCACA	TGCCCAGTCCTCCGGGCAGCTCTCGTCTTCCGCCTCCTGTTCAGCAGCAGGGCTGACCACA	synonymous_variant		NA		NA	CGG	FALSE	A	166	166	0.167331	0.127283	37	35	2	7	1011	21	727	2183	1840	844	286	476	30	5014	152	7654	20316	14456	0.0438389	0.122378	0.00420168	0.233333	0.201635	0.138158	0.094983	0.127283	ENST00000442217,ENST00000437688	ENSG00000136710	ENST00000437688
CCDC130	19	13867018	C	G	19:13867018:C:G	rs12974461	CGCTCCTCATCCTCTCCACACAGCATGGCTCTCTCAACCGATACCACAACAGCCACCCGCT	CGCTCCTCATCCTCTCCACACAGCATGGCTGTCTCAACCGATACCACAACAGCCACCCGCT	missense_variant	deleterious	0	probably_damaging	1	TCT	FALSE	S/C	22	22	1	0.0179319	45	77	0	214	1705	19	116	2176	2176	10392	11574	8648	6610	66706	906	16512	121412	121348	0.00433025	0.00665284	0	0.0323752	0.0255599	0.0209713	0.00702519	0.0179319	ENST00000586600,ENST00000221554	ENSG00000104957	ENST00000221554
CCDC130	19	13869757	C	T	19:13869757:C:T	rs10425445	GACGGACCCCGCCAACTGCGACTACGTGATCGTGAGTGGCGCCCAGCGCAAGGAGGAGCGC	GACGGACCCCGCCAACTGCGACTACGTGATTGTGAGTGGCGCCCAGCGCAAGGAGGAGCGC	synonymous_variant		NA		NA	TCG	TRUE	I	111	111	0.999967	0.0122559	1366	54	3	0	22	6	4	1470	1455	10120	11422	8566	6264	65066	870	16410	121408	118718	0.13498	0.00472772	0.000350222	0	0.000338118	0.00689655	0.000243754	0.0122559	ENST00000586600,ENST00000589096,ENST00000586666,ENST00000588809,ENST00000221554	ENSG00000104957	ENST00000221554
CCDC130	19	13870153	C	A	19:13870153:C:A	rs371671	ATGGTGGACCAAGGCCCGGGTCCAGCCCTCCCCCCACCACATCCTAGCTTTGAGCAGGCCA	ATGGTGGACCAAGGCCCGGGTCCAGCCCTCACCCCACCACATCCTAGCTTTGAGCAGGCCA	missense_variant		NA	benign	0	CCC	FALSE	P/H	186	186	0.86993	0.574812	1163	315	510	113	3120	43	852	39610	6116	1478	612	780	200	6026	84	1460	105620	10640	0.786874	0.514706	0.653846	0.565	0.517756	0.511905	0.583562	0.574812	ENST00000588809	ENSG00000104957	ENST00000588809
CCDC130	19	13873698	G	C	19:13873698:G:C	rs35761244	CCCAGGACCGGCCCATGTCCCCCGGAGACTGTCCTCCGGAAACAACTGAGACCCCCAAGTG	CCCAGGACCGGCCCATGTCCCCCGGAGACTCTCCTCCGGAAACAACTGAGACCCCCAAGTG	missense_variant	deleterious_low_confidence	NA	benign	0.012	TGT	FALSE	C/S	336	336	0.997974	0.01583	1399	71	0	0	14	4	1	1684	1489	7260	9230	7284	4050	51042	662	14534	121166	94062	0.1927	0.00769231	0	0	0.000274284	0.0060423	6.88e-05	0.01583	ENST00000589669,ENST00000586600,ENST00000221554	ENSG00000104957	ENST00000221554
CCDC174	3	14712473	G	A	3:14712473:G:A	rs1901	CCGGGCTGAGAGAGATCCTGAGTTTGCCCCGCCGTCAGATTACTTTGTGGGTCAGAAGAGA	CCGGGCTGAGAGAGATCCTGAGTTTGCCCCACCGTCAGATTACTTTGTGGGTCAGAAGAGA	synonymous_variant		NA		NA	CGC	TRUE	P	316	316	1	0.34914	4822	5392	2051	2777	22751	334	4172	42373	42299	10396	11548	8620	6604	66570	906	16508	121412	121152	0.463832	0.466921	0.237935	0.420503	0.341761	0.368653	0.252726	0.34914	ENST00000383794,ENST00000303688	ENSG00000154781	ENST00000303688
CCDC174	3	14712732	C	G	3:14712732:C:G	rs61316466	TCTTTCAAAGCACGCTGACTTGGGTTTGTACTTTGACAGTGCCTTTCTCTCCCAGAGGGAG	TCTTTCAAAGCACGCTGACTTGGGTTTGTAGTTTGACAGTGCCTTTCTCTCCCAGAGGGAG	3_prime_UTR_variant		NA		NA	ACT	FALSE		NA	NA	0.999423	0.0103868	445	81	0	25	586	5	37	1224	1179	10226	11504	8582	6614	64756	828	11000	121342	113510	0.0435165	0.00704103	0	0.00377986	0.00904935	0.00603865	0.00336364	0.0103868	ENST00000383794,ENST00000303688	ENSG00000154781	ENST00000303688
CCDC174	3	14712739	A	G	3:14712739:A:G	rs75269171	AAGCACGCTGACTTGGGTTTGTACTTTGACAGTGCCTTTCTCTCCCAGAGGGAGAAATAAC	AAGCACGCTGACTTGGGTTTGTACTTTGACGGTGCCTTTCTCTCCCAGAGGGAGAAATAAC	3_prime_UTR_variant		NA		NA	CAG	FALSE		NA	NA	0.999061	0.0101409	14	16	0	253	824	6	33	1164	1146	10180	11502	8576	6608	64632	818	10692	121298	113008	0.00137525	0.00139106	0	0.0382869	0.0127491	0.00733496	0.00308642	0.0101409	ENST00000383794,ENST00000303688	ENSG00000154781	ENST00000303688
CCDC59	12	82752037	T	G	12:82752037:T:G	rs79245219	CGAACGCTCCCCACGAAGGCTTGCGGGTGGTTAGGCCGCCATGTCTTCTGTCTCACATTCT	CGAACGCTCCCCACGAAGGCTTGCGGGTGGGTAGGCCGCCATGTCTTCTGTCTCACATTCT	missense_variant	deleterious	0.02	possibly_damaging	0.713	GTT	FALSE	N/T	40	40	1	0.0254025	105	219	0	175	2428	28	125	3085	3080	10384	11564	8652	6606	66630	906	16506	121412	121248	0.0101117	0.0189381	0	0.0264911	0.03644	0.0309051	0.007573	0.0254025	ENST00000256151,ENST00000552377	ENSG00000133773	ENST00000256151
CCDC59	12	82752080	C	T	12:82752080:C:T	rs61737397	TCTTCTGTCTCACATTCTTATTCCTGTACCCGACAGTGGAAACCCCTTCACCACGCGCCTC	TCTTCTGTCTCACATTCTTATTCCTGTACCTGACAGTGGAAACCCCTTCACCACGCGCCTC	missense_variant	tolerated	0.07	benign	0.286	CCG	TRUE	G/R	26	26	1	0.0116905	28	35	0	110	1228	4	12	1417	1417	10368	11564	8652	6604	66604	906	16512	121412	121210	0.00270062	0.00302663	0	0.0166566	0.0184373	0.00441501	0.000726744	0.0116905	ENST00000256151,ENST00000552377	ENSG00000133773	ENST00000256151
CCDC84	11	118872404	T	C	11:118872404:T:C	rs6589713	AATTTTCAAGTGAACTCGTGCAGTTCAAACTTGTGCTGTGCAAGAGTCAACTGTATTTGCT	AATTTTCAAGTGAACTCGTGCAGTTCAAACCTGTGCTGTGCAAGAGTCAACTGTATTTGCT	3_prime_UTR_variant		NA		NA	CTT	FALSE		NA	NA	0.109989	0.311896	106	29	14	0	659	33	2515	3679	3356	190	92	130	0	2724	118	7506	13354	10760	0.557895	0.315217	0.107692	NA	0.241924	0.279661	0.335065	0.311896	ENST00000526463	ENSG00000186166	ENST00000526463
CCDC84	11	118886117	C	T	11:118886117:C:T	rs10111	CAGTGCAGGCTGGCTGCCCTCTTTTGGCCGCGTCTGGAATAATGGACGCCGCTGGCAGTCC	CAGTGCAGGCTGGCTGCCCTCTTTTGGCCGTGTCTGGAATAATGGACGCCGCTGGCAGTCC	synonymous_variant		NA		NA	GCG	TRUE	R	302	302	0.999868	0.223597	3446	1811	535	1609	14236	211	5171	27114	27019	10326	11554	8640	6606	66312	906	16494	121396	120838	0.333721	0.156742	0.0619213	0.243566	0.214682	0.232892	0.313508	0.223597	ENST00000334418	ENSG00000186166	ENST00000334418
CCDC86	11	60609972	A	G	11:60609972:A:G	rs2074422	ATGTCAGCCGAAGCCAAGTGAGGAGGCACCAAAGTGTTCTCAGGACCAGGGAGTACTGGCC	ATGTCAGCCGAAGCCAAGTGAGGAGGCACCGAAGTGTTCTCAGGACCAGGGAGTACTGGCC	synonymous_variant		NA		NA	CAA	FALSE	P	125	125	0.999951	0.189414	1833	1312	924	765	14120	180	3598	22837	22732	10094	11544	8600	6614	65756	900	16504	121406	120012	0.181593	0.113652	0.107442	0.115664	0.214733	0.2	0.218008	0.189414	ENST00000227520	ENSG00000110104	ENST00000227520
CCDC86	11	60610056	G	C	11:60610056:G:C	rs2074421	GGAGCTGACCCCGGGGGCCCCCCAGCATCAGCTACCGCCGGTCCCAGGATCACCAGAGCCT	GGAGCTGACCCCGGGGGCCCCCCAGCATCACCTACCGCCGGTCCCAGGATCACCAGAGCCT	missense_variant	tolerated	0.26	benign	0.013	AGC	FALSE	Q/H	153	153	0.998748	0.11116	549	3025	437	998	6872	83	1146	13269	13110	9512	11526	8580	6608	64322	882	16508	121260	117938	0.0577166	0.26245	0.0509324	0.151029	0.106837	0.0941043	0.0694209	0.11116	ENST00000227520	ENSG00000110104	ENST00000227520
CCDC86	11	60610065	G	A	11:60610065:G:A	rs2074420	CCCGGGGGCCCCCCAGCATCAGCTACCGCCGGTCCCAGGATCACCAGAGCCTTACCCCGGT	CCCGGGGGCCCCCCAGCATCAGCTACCGCCAGTCCCAGGATCACCAGAGCCTTACCCCGGT	synonymous_variant		NA		NA	CGG	TRUE	P	156	156	0.998979	0.268584	1555	3599	6169	1954	12709	206	5610	32112	31802	9620	11540	8608	6602	64640	888	16508	121288	118406	0.161642	0.311872	0.716659	0.295971	0.196612	0.231982	0.339835	0.268584	ENST00000227520	ENSG00000110104	ENST00000227520
CCDC86	11	60617834	C	A	11:60617834:C:A	rs530963	GGACGGCCCGAGGCCTTCCATGGCCAACAACCATGTCAGACACAGCACCTCAGGCCGCTGC	GGACGGCCCGAGGCCTTCCATGGCCAACAAACATGTCAGACACAGCACCTCAGGCCGCTGC	3_prime_UTR_variant		NA		NA	ACC	FALSE		NA	NA	0.999456	0.624523	5628	8823	7865	3942	36557	487	11010	75322	74312	9958	11458	8590	6462	65310	872	16340	121346	118990	0.565174	0.77003	0.9156	0.610028	0.559746	0.558486	0.673807	0.624523	ENST00000227520,ENST00000545580,ENST00000535217	ENSG00000110104	ENST00000227520
CCDC94	19	4251069	T	C	19:4251069:T:C	rs1045750	AGAATACATCTACAAGGGGAAGAAATTCAATGCTCGGAAGGAGACGGTGCAGAACGAGGTC	AGAATACATCTACAAGGGGAAGAAATTCAACGCTCGGAAGGAGACGGTGCAGAACGAGGTC	synonymous_variant		NA		NA	ATG	FALSE	N	57	57	1	0.362761	7125	3208	4024	1934	19743	316	7634	44024	43984	10400	11544	8620	6598	66682	906	16498	121412	121248	0.685096	0.277893	0.466821	0.293119	0.296077	0.348786	0.462723	0.362761	ENST00000262962,ENST00000596496	ENSG00000105248	ENST00000262962
CCDC94	19	4254375	C	T	19:4254375:C:T	rs11085068	CCTGCAGACAGACCCTGAAAACACAGACTACACCATGGAGCATGGAGCCACGCGGAATTTC	CCTGCAGACAGACCCTGAAAACACAGACTATACCATGGAGCATGGAGCCACGCGGAATTTC	synonymous_variant		NA		NA	ACA	FALSE	Y	98	98	0.999984	0.346949	5113	3119	4011	1954	19904	312	7622	42138	42035	10366	11536	8636	6604	66624	908	16482	121410	121156	0.493247	0.270371	0.464451	0.295881	0.298751	0.343612	0.462444	0.346949	ENST00000262962,ENST00000596496	ENSG00000105248	ENST00000262962
CCNA2	4	122741807	C	T	4:122741807:C:T	rs769243	GTAGTTCACAGCCAAATGCAGGGTCTCATTCTGTAGTTTATATTCTTCTCCTACTTCAACT	GTAGTTCACAGCCAAATGCAGGGTCTCATTTTGTAGTTTATATTCTTCTCCTACTTCAACT	synonymous_variant		NA		NA	TCT	FALSE	Q	228	228	1	0.0520857	4094	359	245	35	1443	31	116	6325	6323	10402	11578	8652	6614	66730	908	16512	121412	121396	0.393578	0.0310071	0.0283172	0.00529181	0.0216245	0.034141	0.00702519	0.0520857	ENST00000274026	ENSG00000145386	ENST00000274026
CCNA2	4	122742217	T	C	4:122742217:T:C	rs769242	TAACACTCACTGGCTTTTCATCTTCTAATATAATTGACATGTCCATAGTATGTGGTGACTC	TAACACTCACTGGCTTTTCATCTTCTAATACAATTGACATGTCCATAGTATGTGGTGACTC	missense_variant	tolerated	0.77	benign	0	ATA	FALSE	I/V	163	163	0.999951	0.962938	10296	11364	8144	6234	63907	886	16060	116907	116891	10402	11578	8654	6614	66724	908	16510	121406	121390	0.98981	0.981517	0.941068	0.942546	0.957781	0.975771	0.972744	0.962938	ENST00000274026	ENSG00000145386	ENST00000274026
CCNH	5	86690789	A	G	5:86690789:A:G	rs41271143	CTCTATAATGCCTGTACTCTTGGAGAATAAATCTTAACAGTATAGTCACACCAGAATGTAT	CTCTATAATGCCTGTACTCTTGGAGAATAAGTCTTAACAGTATAGTCACACCAGAATGTAT	3_prime_UTR_variant		NA		NA	AAT	FALSE		NA	NA	0.999802	0.0153075	11	65	1	320	1072	20	331	1825	1820	10234	11494	8582	6588	65870	884	15244	121388	118896	0.00107485	0.00565512	0.000116523	0.0485732	0.0162745	0.0226244	0.0217135	0.0153075	ENST00000508855	ENSG00000134480	ENST00000508855
CCNH	5	86695274	A	G	5:86695274:A:G	rs2230641	CATCGCTCCAACTTCTGTTTCAGAACAGCAACTTCTTCAGATCTGGGTGGTTCATACTTCT	CATCGCTCCAACTTCTGTTTCAGAACAGCAGCTTCTTCAGATCTGGGTGGTTCATACTTCT	missense_variant	deleterious	0.05	possibly_damaging	0.846	AAC	FALSE	V/A	270	270	1	0.181591	799	1068	801	1623	15258	167	2328	22049	22044	10406	11578	8654	6614	66726	908	16508	121412	121394	0.0767826	0.0922439	0.0925584	0.245389	0.228666	0.183921	0.141023	0.181591	ENST00000504878,ENST00000508855,ENST00000256897	ENSG00000134480	ENST00000256897
CCNH	5	86708640	C	A	5:86708640:C:A	rs2266692	ATTATGGAATCGTGACCAGGTCCAGAGGGTCTGCAGACGAGAACCCAAACGCATCAGCGTC	ATTATGGAATCGTGACCAGGTCCAGAGGGTATGCAGACGAGAACCCAAACGCATCAGCGTC	5_PRIME_UTR_VARIANT		NA		NA	TCT	notCpG		NA	NA	1	0.995964	1025	148	0	121	1138	17	89	2540	2538	10358	11560	8628	6570	66502	898	16406	121412	120922	0.0989573	0.0128028	0	0.018417	NA	0.018931	0.00542485	0.0209887	ENST00000504878,ENST00000256897	ENSG00000134480	ENST00000256897
CCNK	14	100001003	T	C	14:100001003:T:C	rs10151574	CTTCTCCTGGTGTCACTTCTGCCTACAGCTTCCACACACCCTCCTTAGCAACCACAATGGC	CTTCTCCTGGTGTCACTTCTGCCTACAGCTCCCACACACCCTCCTTAGCAACCACAATGGC	missense_variant	tolerated_low_confidence	NA	benign	0	TTC	FALSE	S/P	374	374	0.165799	0.0199332	54	4	0	0	83	0	74	318	215	196	92	134	4	2736	118	7506	20130	10786	0.27551	0.0434783	0	0	0.0303363	0	0.00985878	0.0199332	ENST00000555049	ENSG00000090061	ENST00000555049
CCNK	14	99961830	T	C	14:99961830:T:C	rs2069492	ATAACAAAAATCAAGAACTTTTGTTTCCCTTTTAGGTGACAGGAGCCTGTTGCCTCTTTCT	ATAACAAAAATCAAGAACTTTTGTTTCCCTCTTAGGTGACAGGAGCCTGTTGCCTCTTTCT	splice_region_variant		NA		NA	TTT	FALSE		NA	NA	0.994564	0.511337	3742	3901	3099	3220	37093	447	8712	60845	60214	9608	11230	8106	6566	65072	878	16298	120752	117758	0.389467	0.347373	0.382309	0.490405	0.57003	0.509112	0.534544	0.511337	ENST00000556641,ENST00000557441,ENST00000389879,ENST00000557165,ENST00000555842,ENST00000555049	ENSG00000090061	ENST00000389879
CCNK	14	99976936	A	C	14:99976936:A:C	.	ACCCACCTACAACCCCAACTTCCCACCCCCACCCCCACGCCTCCCGCCTACCCACGCAGTC	ACCCACCTACAACCCCAACTTCCCACCCCCCCCCCCACGCCTCCCGCCTACCCACGCAGTC	synonymous_variant		NA		NA	CAC	FALSE	P	520	520	0.101654	0.123762	2	0	2	0	21	0	0	36	25	22	2	18	0	158	2	0	12342	202	0.0909091	0	0.111111	NA	0.132911	0	NA	0.123762	ENST00000389879	ENSG00000090061	ENST00000389879
CCNL1	3	156864398	TA	T	3:156864398:TA:T	.	GACCTGGGCAACGTAGCAAGACCTCGTCTCTAAAAAAAAAAAAAAAAAAAGTTAAAAAAAAA	GACCTGGGCAACGTAGCAAGACCTCGTCTCTAAAAAAAAAAAAAAAAAAGTTAAAAAAAAA	splice_region_variant		NA		NA	TAAAAAAAA	FALSE		NA	NA	0.0922973	0.0711744	36	5	4	0	55	1	19	140	120	184	60	84	2	762	24	570	11206	1686	0.195652	0.0833333	0.047619	0	0.0721785	0.0416667	0.0333333	0.0711744	ENST00000461804	ENSG00000163660	ENST00000461804
CCNL1	3	156864398	TAAAAAA	T	3:156864398:TAAAAAA:T	.	GACCTGGGCAACGTAGCAAGACCTCGTCTCTAAAAAAAAAAAAAAAAAAAAAAAAGTTAAAAAAAAA	GACCTGGGCAACGTAGCAAGACCTCGTCTCTAAAAAAAAAAAAAAAAAAGTTAAAAAAAAA	splice_region_variant		NA		NA	TAAAAAAAA	FALSE		NA	NA	0.0922973	0.39739	44	29	37	0	319	11	230	1119	670	184	60	84	2	762	24	570	11206	1686	0.23913	0.483333	0.440476	0	0.418635	0.458333	0.403509	0.39739	ENST00000461804	ENSG00000163660	ENST00000461804
CCNL1	3	156864398	TAAAAAAA	T	3:156864398:TAAAAAAA:T	.	GACCTGGGCAACGTAGCAAGACCTCGTCTCTAAAAAAAAAAAAAAAAAAAAAAAAAGTTAAAAAAAAA	GACCTGGGCAACGTAGCAAGACCTCGTCTCTAAAAAAAAAAAAAAAAAAGTTAAAAAAAAA	splice_region_variant		NA		NA	TAAAAAAAA	FALSE		NA	NA	0.0922973	0.0201661	0	2	2	0	10	0	20	52	34	184	60	84	2	762	24	570	11206	1686	0	0.0333333	0.0238095	0	0.0131234	0	0.0350877	0.0201661	ENST00000461804	ENSG00000163660	ENST00000461804
CCNL1	3	156877707	A	T	3:156877707:A:T	rs9814142	GGATGGGGTGGGCGAGAGCCTCTCCTCCGGAATCAGAGAGTGGTCGATGGTAAGTGAAACT	GGATGGGGTGGGCGAGAGCCTCTCCTCCGGTATCAGAGAGTGGTCGATGGTAAGTGAAACT	synonymous_variant		NA		NA	GAA	FALSE	I	59	59	0.997793	0.0973043	297	1285	585	360	2678	45	1074	7128	6324	5696	5408	4526	2118	35830	452	10962	121144	64992	0.0521419	0.237611	0.129253	0.169972	0.0747418	0.0995575	0.0979748	0.0973043	ENST00000461804,ENST00000475298,ENST00000477127,ENST00000295926,ENST00000295925,ENST00000470121,ENST00000465947	ENSG00000163660	ENST00000295925
CCT2	12	69986788	A	G	12:69986788:A:G	rs1043434	ATTTGGTTCCCGGGTAAGAGTTGACTCTACAGCAAAGGTTGCAGAAATAGAACATGCGGAA	ATTTGGTTCCCGGGTAAGAGTTGACTCTACGGCAAAGGTTGCAGAAATAGAACATGCGGAA	synonymous_variant		NA		NA	CAG	FALSE	T	261	261	1	0.224318	1023	1857	2465	1374	15644	224	4608	27216	27195	10378	11566	8622	6610	66646	908	16504	121412	121234	0.0985739	0.160557	0.285897	0.207867	0.234733	0.246696	0.279205	0.224318	ENST00000299300,ENST00000543146,ENST00000550010,ENST00000544368	ENSG00000166226	ENST00000299300
CCT2	12	69995273	T	C	12:69995273:T:C	rs7200	CTTTAACATAGGTCTAATTTATTTGCCGTGTCATTTTCCATACAAATCAGTTGATTTAAAA	CTTTAACATAGGTCTAATTTATTTGCCGTGCCATTTTCCATACAAATCAGTTGATTTAAAA	3_prime_UTR_variant		NA		NA	GTC	FALSE		NA	NA	0.913584	0.229653	349	212	376	498	3236	74	1536	16576	6281	3240	1140	1310	2134	13714	286	5526	110920	27350	0.107716	0.185965	0.287023	0.233365	0.235963	0.258741	0.277959	0.229653	ENST00000299300,ENST00000543146,ENST00000550010,ENST00000544368	ENSG00000166226	ENST00000299300
CCT3	1	156280969	G	A	1:156280969:G:A		AACATTGCGACACACTTGCATGGCATCCTGGAGGTTGCGTTCTACTTCCTTGGAGAAGCAA	AACATTGCGACACACTTGCATGGCATCCTGAAGGTTGCGTTCTACTTCCTTGGAGAAGCAA	synonymous_variant		NA		NA	GGA	FALSE	L	391	391	1	0.0406637	15	1302	2125	17	121	27	1282	4905	4889	10194	11510	8616	6612	66140	896	16262	121412	120230	0.00147145	0.113119	0.246634	0.00257108	0.00182945	0.0301339	0.0788341	0.0406637	ENST00000368261,ENST00000472765,ENST00000368259,ENST00000295688	ENSG00000163468	ENST00000295688
CCT3	1	156280971	G	A	1:156280971:G:A		CATTGCGACACACTTGCATGGCATCCTGGAGGTTGCGTTCTACTTCCTTGGAGAAGCAAAC	CATTGCGACACACTTGCATGGCATCCTGGAAGTTGCGTTCTACTTCCTTGGAGAAGCAAAC	missense_variant	tolerated	0.07	probably_damaging	1	AGG	FALSE	L/F	391	391	1	0.0406503	15	1302	2124	17	121	27	1280	4905	4886	10192	11508	8614	6612	66130	896	16244	121412	120196	0.00147174	0.113139	0.246575	0.00257108	0.00182973	0.0301339	0.0787983	0.0406503	ENST00000368261,ENST00000472765,ENST00000368259,ENST00000295688	ENSG00000163468	ENST00000295688
CCT3	1	156290656	T	C	1:156290656:T:C		TTACCTTTTCCACTCTTGCATATTTTTTTATGTCAATCTCTTTCCGACCATTCTCCTCAAA	TTACCTTTTCCACTCTTGCATATTTTTTTACGTCAATCTCTTTCCGACCATTCTCCTCAAA	missense_variant	tolerated	0.07	probably_damaging	0.997	ATG	FALSE	I/V	195	195	1	0.0448181	133	831	9	227	3695	46	494	5435	5435	10406	11578	8654	6614	66660	904	16452	121412	121268	0.0127811	0.0717741	0.00103998	0.0343211	0.0554305	0.050885	0.0300267	0.0448181	ENST00000368261,ENST00000413555,ENST00000295688,ENST00000533194,ENST00000496684,ENST00000368259,ENST00000446905,ENST00000472765	ENSG00000163468	ENST00000295688
CCT3	1	156303074	C	A	1:156303074:C:A		ACCACACTCCAGCATGGTGACAGAGTGAGACTCTGTCTCAAAAAAAAAAAAAAAAAAGAAT	ACCACACTCCAGCATGGTGACAGAGTGAGAATCTGTCTCAAAAAAAAAAAAAAAAAAGAAT	missense_variant	tolerated_low_confidence	NA	benign	0	ACT	FALSE	E/D	102	102	0.116216	0.302326	8	1	8	0	25	1	9	1259	52	16	2	20	0	82	6	46	14110	172	0.5	0.5	0.4	NA	0.304878	0.166667	0.195652	0.302326	ENST00000415548	ENSG00000163468	ENST00000415548
CCT3	1	156303082	CA	C	1:156303082:CA:C		CCAGCATGGTGACAGAGTGAGACTCTGTCTCAAAAAAAAAAAAAAAAAAAGAATATTATAAC	CCAGCATGGTGACAGAGTGAGACTCTGTCTCAAAAAAAAAAAAAAAAAAGAATATTATAAC	splice_region_variant		NA		NA	CAAA	FALSE		NA	NA	0.112048	0.2	0	0	2	0	2	0	0	55	4	0	0	8	0	10	0	2	13604	20	NA	NA	0.25	NA	0.2	NA	0	0.2	ENST00000368256,ENST00000415548	ENSG00000163468	ENST00000368256
CCT3	1	156303082	CAA	C	1:156303082:CAA:C		CCAGCATGGTGACAGAGTGAGACTCTGTCTCAAAAAAAAAAAAAAAAAAAAGAATATTATAAC	CCAGCATGGTGACAGAGTGAGACTCTGTCTCAAAAAAAAAAAAAAAAAAGAATATTATAAC	splice_region_variant		NA		NA	CAAA	FALSE		NA	NA	0.112048	0.1	0	0	1	0	1	0	0	32	2	0	0	8	0	10	0	2	13604	20	NA	NA	0.125	NA	0.1	NA	0	0.1	ENST00000368256,ENST00000415548	ENSG00000163468	ENST00000368256
CCT3	1	156306918	G	A	1:156306918:G:A		GTGGTGCTCATCAGAAAAAAATAAGGGACCGGGCGCGGTGGCTCACGCCTGTAATCTCAGC	GTGGTGCTCATCAGAAAAAAATAAGGGACCAGGCGCGGTGGCTCACGCCTGTAATCTCAGC	missense_variant	tolerated_low_confidence	NA	benign	0	CGG	TRUE	R/W	49	49	0.115936	0.272754	21	22	33	2	848	29	1778	3101	2733	170	82	132	6	2504	110	7016	14076	10020	0.123529	0.268293	0.25	0.333333	0.338658	0.263636	0.253421	0.272754	ENST00000368262	ENSG00000163468	ENST00000368262
CCT4	2	62100380	G	T	2:62100380:G:T	rs76248080	GTCTTCTCTTTCAATATCCTTAATCACCATGATCTTCATTTTATTCAGAAAGTGTAATGCA	GTCTTCTCTTTCAATATCCTTAATCACCATTATCTTCATTTTATTCAGAAAGTGTAATGCA	synonymous_variant		NA		NA	TGA	FALSE	I	322	322	0.999753	0.147426	2315	792	64	1298	10170	170	2834	17768	17643	10010	11424	8616	6568	65780	896	16380	121382	119674	0.231269	0.0693277	0.00742804	0.197625	0.154606	0.189732	0.173016	0.147426	ENST00000544185,ENST00000544079,ENST00000538252,ENST00000394440	ENSG00000115484	ENST00000394440
CCT5	5	10250430	G	A	5:10250430:G:A	rs2548546	GCTTCCGTAGCGGTCTCCGCCGGTTGGGGGGAAGTAATTCCGGTTGTTGCACCATGGCGTC	GCTTCCGTAGCGGTCTCCGCCGGTTGGGGGAAAGTAATTCCGGTTGTTGCACCATGGCGTC	missense_variant		NA	benign	0	GGA	FALSE	E/K	26	26	0.999753	0.788872	4593	9132	7463	5639	56542	715	10912	95722	94996	10306	11486	8596	6594	66072	892	16474	121382	120420	0.445663	0.795055	0.868195	0.855171	0.855763	0.80157	0.662377	0.788872	ENST00000511700	ENSG00000150753	ENST00000511700
CCT5	5	10250443	T	C	5:10250443:T:C	rs11557651	TCTCCGCCGGTTGGGGGGAAGTAATTCCGGTTGTTGCACCATGGCGTCCATGGGGACCCTC	TCTCCGCCGGTTGGGGGGAAGTAATTCCGGCTGTTGCACCATGGCGTCCATGGGGACCCTC	missense_variant		NA	benign	0	GTT	FALSE	V/A	30	30	0.999852	0.789156	4610	9191	7493	5650	56744	716	10926	95785	95330	10348	11542	8628	6608	66286	894	16494	121394	120800	0.445497	0.796309	0.868452	0.855024	0.856048	0.800895	0.662423	0.789156	ENST00000511700	ENSG00000150753	ENST00000511700
CCT5	5	10254817	A	G	5:10254817:A:G	rs2578617	GCTTGATAAGATGATGGTGGATAAGGATGGAGATGTGACTGTAACTAATGATGGGGCCACC	GCTTGATAAGATGATGGTGGATAAGGATGGGGATGTGACTGTAACTAATGATGGGGCCACC	synonymous_variant		NA		NA	GAG	FALSE	G	66	66	1	0.789468	4635	9218	7525	5659	57147	727	10932	95846	95843	10404	11578	8652	6614	66736	908	16510	121412	121402	0.445502	0.796165	0.869741	0.855609	0.856314	0.800661	0.662144	0.789468	ENST00000503026,ENST00000280326,ENST00000515676	ENSG00000150753	ENST00000280326
CCT5	5	10256161	T	C	5:10256161:T:C	rs1042392	AATAGCCGATGGCTATGAGCAGGCTGCTCGTGTTGCTATTGAACACCTGGACAAGATCAGC	AATAGCCGATGGCTATGAGCAGGCTGCTCGCGTTGCTATTGAACACCTGGACAAGATCAGC	synonymous_variant		NA		NA	GTG	FALSE	R	142	142	0.999984	0.794808	4788	9238	7578	5661	57447	729	10947	96428	96388	10356	11560	8634	6614	66704	904	16500	121410	121272	0.462341	0.799135	0.877693	0.855912	0.861223	0.806416	0.663455	0.794808	ENST00000503026,ENST00000280326,ENST00000506600,ENST00000515390,ENST00000515676	ENSG00000150753	ENST00000280326
CCT5	5	10256172	A	T	5:10256172:A:T	rs11557652	GCTATGAGCAGGCTGCTCGTGTTGCTATTGAACACCTGGACAAGATCAGCGATAGCGTCCT	GCTATGAGCAGGCTGCTCGTGTTGCTATTGTACACCTGGACAAGATCAGCGATAGCGTCCT	missense_variant	deleterious	0.02	possibly_damaging	0.475	GAA	FALSE	E/V	146	146	1	0.0240041	27	164	69	209	1588	28	817	2903	2902	10266	11504	8640	6606	66528	900	16452	121412	120896	0.00263004	0.0142559	0.00798611	0.0316379	0.0238696	0.0311111	0.0496596	0.0240041	ENST00000503026,ENST00000280326,ENST00000506600,ENST00000515390,ENST00000515676	ENSG00000150753	ENST00000280326
CCT5	5	10258512	G	A	5:10258512:G:A	rs11557649	TTATGTTCCCCCATAGAAAGTGGAAGATGCGAAGATTGCAATTCTCACATGTCCATTTGAA	TTATGTTCCCCCATAGAAAGTGGAAGATGCAAAGATTGCAATTCTCACATGTCCATTTGAA	synonymous_variant		NA		NA	CGA	TRUE	A	246	246	1	0.0266454	50	166	39	354	2376	28	221	3234	3234	10404	11574	8648	6614	66712	908	16512	121412	121372	0.00480584	0.0143425	0.00450971	0.0535228	0.0356158	0.030837	0.0133842	0.0266454	ENST00000503026,ENST00000280326,ENST00000506600,ENST00000515390,ENST00000515676	ENSG00000150753	ENST00000280326
CCT6A	7	56122058	A	T	7:56122058:A:T	rs6593297	TGTTTTAAGTGATTCATTCTTTTTCTACTTACAGCAAATTCAACACCCAACAGCTTCCTTA	TGTTTTAAGTGATTCATTCTTTTTCTACTTTCAGCAAATTCAACACCCAACAGCTTCCTTA	splice_region_variant		NA		NA	TAC	FALSE		NA	NA	0.999885	0.68366	6077	8093	6136	5047	46736	613	10040	82941	82742	10146	11578	8650	6612	66642	908	16492	121398	121028	0.598955	0.698998	0.709364	0.763309	0.701299	0.67511	0.60878	0.68366	ENST00000275603,ENST00000540286	ENSG00000146731	ENST00000275603
CCT6A	7	56125757	A	G	7:56125757:A:G	rs33922584	CTGATATGAAGAAAAGGGTGGAGGATGCATACATCCTCACTTGTAACGTGTCATTAGAGTA	CTGATATGAAGAAAAGGGTGGAGGATGCATGCATCCTCACTTGTAACGTGTCATTAGAGTA	missense_variant	deleterious	0	probably_damaging	0.943	TAC	FALSE	Y/C	229	229	1	0.0360241	697	1251	333	43	1263	33	749	4373	4369	10398	11536	8654	6608	66680	906	16498	121412	121280	0.0670321	0.108443	0.0384793	0.00650726	0.0189412	0.0364238	0.0453994	0.0360241	ENST00000275603,ENST00000540286,ENST00000335503	ENSG00000146731	ENST00000275603
CCT6A	7	56126360	T	C	7:56126360:T:C	rs2230197	CTTAGATGCTCTTTCAAAAGAAGGCATAGTTGCTCTGCGCAGAGCTAAAAGGAGAAATATG	CTTAGATGCTCTTTCAAAAGAAGGCATAGTCGCTCTGCGCAGAGCTAAAAGGAGAAATATG	synonymous_variant		NA		NA	TTG	FALSE	V	311	311	0.999934	0.683815	6226	8091	6138	5047	46783	613	10046	82979	82944	10344	11572	8652	6612	66700	908	16508	121404	121296	0.601895	0.699188	0.709431	0.763309	0.701394	0.67511	0.608553	0.683815	ENST00000275603,ENST00000540286,ENST00000335503	ENSG00000146731	ENST00000275603
CCT6A	7	56129511	A	G	7:56129511:A:G	rs4927	AGTTAAAATTCAAGCAGAACATTCAGAATCAGGTCAGCTTGTGGGTGTGGACCTGAACACA	AGTTAAAATTCAAGCAGAACATTCAGAATCGGGTCAGCTTGTGGGTGTGGACCTGAACACA	synonymous_variant		NA		NA	CAG	FALSE	S	473	473	1	0.0698079	2273	395	77	483	4116	47	1002	8412	8393	10348	11456	8600	6596	65936	900	16394	121412	120230	0.219656	0.0344797	0.00895349	0.0732262	0.0624242	0.0522222	0.0611199	0.0698079	ENST00000275603,ENST00000540286,ENST00000335503	ENSG00000146731	ENST00000275603
CCT7	2	73461483	C	A	2:73461483:C:A	rs1053329	GGCCCGGTCTCGGAGAAGAGGGGAGAGTGGCGGGCCGCTGAATAAGCTTCCAAAATGATGG	GGCCCGGTCTCGGAGAAGAGGGGAGAGTGGAGGGCCGCTGAATAAGCTTCCAAAATGATGG	5_PRIME_UTR_VARIANT		NA		NA	GCG	notCpG		NA	NA	0.993823	0.967532	1359	2834	2856	1773	19635	266	3768	32855	32491	9166	11366	8512	6276	64848	860	16442	120662	117470	0.148265	0.24934	0.335526	0.282505	NA	0.309302	0.229169	0.27659	ENST00000537131,ENST00000538797,ENST00000409924,ENST00000258091,ENST00000398422,ENST00000399032,ENST00000540468,ENST00000539919	ENSG00000135624	ENST00000258091
CCT7	2	73467676	GAA	G	2:73467676:GAA:G	rs147694106	ACATTGCCAAATCCCAAGATGCTGAGGTAGGAAAAAATAGTTGTGTGTTTAAATGGAGGTTGA	ACATTGCCAAATCCCAAGATGCTGAGGTAGGAAAATAGTTGTGTGTTTAAATGGAGGTTGA	splice_region_variant		NA		NA	GAAA	FALSE		NA	NA	0.994778	0.350842	3264	3219	2952	2178	24042	313	5136	41406	41104	9560	11140	8394	6528	64652	878	16006	120778	117158	0.341423	0.288959	0.35168	0.33364	0.371868	0.356492	0.32088	0.350842	ENST00000538797,ENST00000492253,ENST00000258091,ENST00000471927,ENST00000480489,ENST00000539919,ENST00000469844,ENST00000461290,ENST00000399032,ENST00000482064	ENSG00000135624	ENST00000258091
CCT7	2	73477527	C	T	2:73477527:C:T	rs2231437	CGAGCAGTTTATGGAGGAGACAGAGCGGTCCCTGCATGATGCCATCATGATCGTCAGGAGG	CGAGCAGTTTATGGAGGAGACAGAGCGGTCTCTGCATGATGCCATCATGATCGTCAGGAGG	synonymous_variant		NA		NA	CCC	FALSE	S	388	388	0.996821	0.0763148	2226	408	4	745	5381	61	392	9228	9217	9814	11576	8626	6614	66736	898	16512	121026	120776	0.226819	0.0352453	0.000463714	0.11264	0.0806311	0.0679287	0.0237403	0.0763148	ENST00000537131,ENST00000538797,ENST00000258091,ENST00000398422,ENST00000540468,ENST00000539919	ENSG00000135624	ENST00000258091
CCT7	2	73478461	A	T	2:73478461:A:T	rs7851	TCCAGGAAAACAGCAGCTGTTGATTGGGGCATATGCCAAGGCCTTGGAGATTATCCCACGC	TCCAGGAAAACAGCAGCTGTTGATTGGGGCTTATGCCAAGGCCTTGGAGATTATCCCACGC	synonymous_variant		NA		NA	CAT	FALSE	A	437	437	0.995536	0.278922	1458	2889	2779	1885	20251	278	4141	33693	33681	9804	11572	8612	6614	66740	900	16512	120870	120754	0.148715	0.249654	0.322689	0.285002	0.303431	0.308889	0.250787	0.278922	ENST00000537131,ENST00000538797,ENST00000258091,ENST00000398422,ENST00000540468,ENST00000539919	ENSG00000135624	ENST00000258091
CCT8	21	30428748	GTAC	G	21:30428748:GTAC:G	rs145225862	GAGAATAAGAAAACATCAGGTGATTCTTGAGTACTACTACTACAAATACAGCCTTCACCTACAG	GAGAATAAGAAAACATCAGGTGATTCTTGAGTACTACTACAAATACAGCCTTCACCTACAG	3_prime_UTR_variant		NA		NA	GTACT	FALSE		NA	NA	0.999193	0.028133	475	611	1352	5	496	16	90	3191	3045	10040	11102	8196	6500	61974	794	9630	121314	108236	0.0473108	0.0550351	0.164959	0.000769231	0.00800336	0.0201511	0.00934579	0.028133	ENST00000286788,ENST00000540844,ENST00000542732	ENSG00000156261	ENST00000286788
CCT8	21	30445948	G	A	21:30445948:G:A	rs2070610	CCTGCAGGAAGCAGTTCACGCGACCGCTCGGAAGACCGCGGAGGAAGCGAGGAGCACGCAC	CCTGCAGGAAGCAGTTCACGCGACCGCTCGAAAGACCGCGGAGGAAGCGAGGAGCACGCAC	5_PRIME_UTR_VARIANT		NA		NA	GGA	notCpG		NA	NA	0.999984	0.99771	3004	1935	1296	418	7870	110	1877	16534	16510	10370	11556	8628	6598	66562	908	16512	121410	121134	0.289682	0.167445	0.150209	0.0633525	NA	0.121145	0.113675	0.136295	ENST00000286788,ENST00000540844	ENSG00000156261	ENST00000286788
CCT8	21	30445961	G	A	21:30445961:G:A	rs2012645	GTTCACGCGACCGCTCGGAAGACCGCGGAGGAAGCGAGGAGCACGCACAGCCTTCTGGGAA	GTTCACGCGACCGCTCGGAAGACCGCGGAGAAAGCGAGGAGCACGCACAGCCTTCTGGGAA	5_PRIME_UTR_VARIANT		NA		NA	GGA	notCpG		NA	NA	1	0.994383	1859	4271	1918	3393	31618	431	8907	52569	52397	10344	11494	8590	6554	66350	902	16496	121412	120730	0.179718	0.371585	0.223283	0.517699	NA	0.477827	0.539949	0.434001	ENST00000286788,ENST00000540844	ENSG00000156261	ENST00000286788
CD2BP2	16	30364712	G	A	16:30364712:G:A	rs34391305	AGCTCACCTCCTCTCTGGGTAGGGGTTGGGGTCTCCAGTTCCTCCTCCGCCAACTCCTCAG	AGCTCACCTCCTCTCTGGGTAGGGGTTGGGATCTCCAGTTCCTCCTCCGCCAACTCCTCAG	missense_variant	tolerated	0.11	benign	0.037	GGT	FALSE	T/I	262	262	1	0.0114579	38	78	0	44	1166	11	52	1389	1389	10380	11576	8646	6614	66602	904	16504	121412	121226	0.00366089	0.00673808	0	0.00665256	0.017507	0.0121681	0.00315075	0.0114579	ENST00000305596,ENST00000569466	ENSG00000169217	ENST00000305596
CD2BP2	16	30364805	C	T	16:30364805:C:T	rs13330462	TTGTGGGGTCCTAGGGTCTGACACCCCAAACCCTTCAGACGCATAGCCAACCGTTCCCTTG	TTGTGGGGTCCTAGGGTCTGACACCCCAAATCCTTCAGACGCATAGCCAACCGTTCCCTTG	missense_variant	tolerated	0.26	benign	0.012	ACC	FALSE	G/D	231	231	1	0.0438925	3070	255	5	218	1189	32	547	5318	5316	10388	11556	8630	6602	66526	902	16510	121412	121114	0.295533	0.0220665	0.000579374	0.0330203	0.0178727	0.0354767	0.0331314	0.0438925	ENST00000305596,ENST00000569466	ENSG00000169217	ENST00000305596
CD2BP2	16	30366039	G	A	16:30366039:G:A	rs35480350	GCAAAGAGGTGTTTCTCAAGCTGAGGAAAGGATGCAGAGGAAGGGAACCGGGTGAGGAGGG	GCAAAGAGGTGTTTCTCAAGCTGAGGAAAGAATGCAGAGGAAGGGAACCGGGTGAGGAGGG	5_PRIME_UTR_VARIANT		NA		NA	GGA	notCpG		NA	NA	1	0.99972	771	2060	628	2084	22432	249	4798	33022	33022	10400	11576	8646	6614	66728	904	16510	121412	121378	0.0741346	0.177954	0.0726347	0.315089	NA	0.275442	0.290612	0.272059	ENST00000569466	ENSG00000169217	ENST00000569466
CDAN1	15	43017426	T	G	15:43017426:T:G	rs16957091	TCCCATCAGACCCTTCTCCACCAGCTCCCGTAGCAAGAATAGCAGCAAGTCCCACTGCAAA	TCCCATCAGACCCTTCTCCACCAGCTCCCGGAGCAAGAATAGCAGCAAGTCCCACTGCAAA	synonymous_variant		NA		NA	GTA	FALSE	L	1158	1158	1	0.303808	8755	1654	2197	1678	15103	248	7226	36879	36861	10404	11568	8626	6608	66710	908	16506	121412	121330	0.841503	0.142981	0.254695	0.253935	0.226398	0.273128	0.43778	0.303808	ENST00000356231	ENSG00000140326	ENST00000356231
CDAN1	15	43018518	C	T	15:43018518:C:T	rs61746356	TGGCAGATGCCACAGCTCACCTGGCGGCACCGCAGCGTCTGGCCCAGCTGGCCTAGGAGCT	TGGCAGATGCCACAGCTCACCTGGCGGCACTGCAGCGTCTGGCCCAGCTGGCCTAGGAGCT	missense_variant	tolerated	0.65	benign	0.003	CCG	TRUE	R/Q	1065	1065	0.994103	0.0155571	13	6	1	28	670	3	2	1043	723	4682	2552	2924	1284	24638	374	10020	120696	46474	0.00277659	0.0023511	0.000341997	0.0218069	0.0271938	0.00802139	0.000199601	0.0155571	ENST00000356231	ENSG00000140326	ENST00000356231
CDAN1	15	43018559	C	T	15:43018559:C:T	rs28661826	GCCCAGCTGGCCTAGGAGCTGTTCCAGATGCTCTGGGGAGACTCCCTCGTCAGGGTCCCGT	GCCCAGCTGGCCTAGGAGCTGTTCCAGATGTTCTGGGGAGACTCCCTCGTCAGGGTCCCGT	synonymous_variant		NA		NA	GCT	FALSE	E	1051	1051	0.996294	0.0620001	1299	105	416	15	578	25	616	3795	3054	5442	3024	3492	1170	25642	392	10096	120962	49258	0.238699	0.0347222	0.119129	0.0128205	0.0225411	0.0637755	0.0610143	0.0620001	ENST00000356231	ENSG00000140326	ENST00000356231
CDAN1	15	43020983	G	A	15:43020983:G:A	rs8023524	GCTGCTCTTGGAGAAGTGACTCTGCCTGGCGCACCAGATCTGCCACCAGTGTAGCCCTGCA	GCTGCTCTTGGAGAAGTGACTCTGCCTGGCACACCAGATCTGCCACCAGTGTAGCCCTGCA	missense_variant	tolerated	0.05	possibly_damaging	0.528	CGC	TRUE	R/C	891	891	1	0.215791	4497	1096	515	1550	12494	186	5777	26159	26115	10342	11532	8640	6582	66526	902	16496	121412	121020	0.434829	0.0950399	0.0596065	0.235491	0.187806	0.206208	0.350206	0.215791	ENST00000562465,ENST00000356231	ENSG00000140326	ENST00000356231
CDAN1	15	43021563	G	A	15:43021563:G:A	rs12905385	CACGAAGCGAGCAGTTTCCGGAGCTCTCCTGTATCAGTGAAGTCCAAGTTCTCAGTTCCAG	CACGAAGCGAGCAGTTTCCGGAGCTCTCCTATATCAGTGAAGTCCAAGTTCTCAGTTCCAG	splice_region_variant		NA		NA	TGT	FALSE		NA	NA	0.999967	0.208955	3865	1062	468	1551	12415	182	5545	25217	25088	10116	11562	8612	6612	65766	896	16500	121408	120064	0.382068	0.0918526	0.0543428	0.234574	0.188775	0.203125	0.336061	0.208955	ENST00000562465,ENST00000356231	ENSG00000140326	ENST00000356231
CDAN1	15	43021986	G	A	15:43021986:G:A	rs12594483	TGAGTTTCCCATGGCTCTGGCGGAACCCCAGCACTCACCAAGCCATGCTCTGGGGCTACTG	TGAGTTTCCCATGGCTCTGGCGGAACCCCAACACTCACCAAGCCATGCTCTGGGGCTACTG	splice_region_variant		NA		NA	AGC	FALSE		NA	NA	0.999984	0.2255	8393	1560	2536	1081	7917	154	5143	27045	26784	10210	11202	8552	6418	65378	882	16134	121410	118776	0.822037	0.139261	0.296539	0.168433	0.121096	0.174603	0.318768	0.2255	ENST00000562465,ENST00000356231	ENSG00000140326	ENST00000356231
CDAN1	15	43023161	C	T	15:43023161:C:T	rs61747153	TGAGGGCCAGAATGGAGTCCTGAAGCTCACCGGTCGGGGGAGGTTCAGGCCCCCGGTATGG	TGAGGGCCAGAATGGAGTCCTGAAGCTCACTGGTCGGGGGAGGTTCAGGCCCCCGGTATGG	missense_variant	tolerated	0.12	benign	0.052	CCG	TRUE	G/S	657	657	1	0.0244459	1727	95	547	6	280	11	290	2959	2956	10342	11576	8646	6614	66326	906	16510	121412	120920	0.166989	0.00820663	0.0632662	0.000907167	0.00422157	0.0121413	0.0175651	0.0244459	ENST00000356231	ENSG00000140326	ENST00000356231
CDAN1	15	43023482	T	C	15:43023482:T:C	rs12917189	TGCTGGGGCAGGGCAAGACCATTGAGCTCCTGGATCTTCAAGCTCAGACTGTCCATGAGAT	TGCTGGGGCAGGGCAAGACCATTGAGCTCCCGGATCTTCAAGCTCAGACTGTCCATGAGAT	missense_variant	tolerated	0.95	benign	0	CTG	FALSE	Q/R	596	596	1	0.29333	8695	1459	2198	1692	14096	240	7208	35595	35588	10398	11570	8626	6610	66702	908	16510	121412	121324	0.836219	0.126102	0.254811	0.255976	0.211328	0.264317	0.436584	0.29333	ENST00000356231	ENSG00000140326	ENST00000356231
CDAN1	15	43027835	G	T	15:43027835:G:T	rs76599133	CCGGCTGGGGAGGGGCGACCCCAATTCTGGGGTGGGACAGGTGGGGGTAGGTGACTGCTGC	CCGGCTGGGGAGGGGCGACCCCAATTCTGGTGTGGGACAGGTGGGGGTAGGTGACTGCTGC	synonymous_variant		NA		NA	GGG	FALSE	T	272	272	0.998847	0.0337025	1913	176	1061	3	249	13	614	4058	4029	9976	11538	8598	6580	65462	900	16492	121272	119546	0.19176	0.0152539	0.123401	0.000455927	0.00380373	0.0144444	0.0372302	0.0337025	ENST00000356231	ENSG00000140326	ENST00000356231
CDAN1	15	43028511	G	C	15:43028511:G:C	rs12594325	CATGAGAGCTGAGTCTCACCCTGTAGGGCCGGGGGGAACCGAGCCTACGGGAGGGAACTCC	CATGAGAGCTGAGTCTCACCCTGTAGGGCCCGGGGGAACCGAGCCTACGGGAGGGAACTCC	synonymous_variant		NA		NA	CGG	FALSE	P	186	186	0.999473	0.0281838	1707	97	551	6	393	19	474	3324	3247	9094	11204	8412	6428	63076	854	16140	121348	115208	0.187706	0.00865762	0.0655017	0.000933416	0.00623058	0.0222482	0.029368	0.0281838	ENST00000356231	ENSG00000140326	ENST00000356231
CDAN1	15	43028592	G	A	15:43028592:G:A	rs7167392	CGGATCAGACAGCGTGAGGCTGGGGCGGCTGGGGCTGCCAGAGCCCCTAAGCCTCCGGCCC	CGGATCAGACAGCGTGAGGCTGGGGCGGCTAGGGCTGCCAGAGCCCCTAAGCCTCCGGCCC	synonymous_variant		NA		NA	TGG	FALSE	P	159	159	0.995388	0.247159	3592	1222	521	1547	13617	193	5976	27719	26668	8610	10366	7638	5592	59056	760	15876	120852	107898	0.417189	0.117885	0.0682116	0.276645	0.230578	0.253947	0.376417	0.247159	ENST00000356231	ENSG00000140326	ENST00000356231
CDAN1	15	43028626	G	A	15:43028626:G:A	rs73410959	CTGCCAGAGCCCCTAAGCCTCCGGCCCCCGGCTCCGGGCAGGCTCTCCCCGCTGACCCCCT	CTGCCAGAGCCCCTAAGCCTCCGGCCCCCGACTCCGGGCAGGCTCTCCCCGCTGACCCCCT	missense_variant	tolerated	0.13	benign	0.106	GGC	FALSE	A/V	148	148	0.983906	0.039419	1303	82	439	5	340	10	440	3103	2619	5548	6012	4658	2918	35290	468	11546	119458	66440	0.234859	0.0136394	0.0942465	0.0017135	0.00963446	0.0213675	0.0381084	0.039419	ENST00000356231	ENSG00000140326	ENST00000356231
CDAN1	15	43028749	T	A	15:43028749:T:A	rs4265781	CGGGCCAGAGGGGCCTCGGCAGCGGTGCTCTGGGCCTCGGTCGGAGGGAAAAGCTGGCTGC	CGGGCCAGAGGGGCCTCGGCAGCGGTGCTCAGGGCCTCGGTCGGAGGGAAAAGCTGGCTGC	missense_variant	tolerated	0.33	benign	0	CTG	FALSE	Q/L	107	107	0.136873	0.413164	178	33	34	6	749	31	3137	4881	4168	220	94	120	12	2398	106	7138	16618	10088	0.809091	0.351064	0.283333	0.5	0.312344	0.292453	0.439479	0.413164	ENST00000356231	ENSG00000140326	ENST00000356231
CDAN1	15	43028912	G	A	15:43028912:G:A	rs186189866	GGCTGCTCTGCTCCCTCAGGAAGTTCAACAGGAACGGTACGAATTCTTTCCGCAGGGCCCG	GGCTGCTCTGCTCCCTCAGGAAGTTCAACAAGAACGGTACGAATTCTTTCCGCAGGGCCCG	synonymous_variant		NA		NA	AGG	FALSE	L	53	53	0.94559	0.0231332	13	23	0	45	644	3	18	1034	746	2272	1410	3098	732	15796	240	8700	114806	32248	0.00572183	0.0163121	0	0.0614754	0.0407698	0.0125	0.00206897	0.0231332	ENST00000563260,ENST00000356231	ENSG00000140326	ENST00000356231
CDC123	10	12238325	TGGGA	T	10:12238325:TGGGA:T	rs141093124	CTTCCGAGGCGTTACCATCAAGAGGTGAGATGGGAGGGAGGGGGTTCGCCCGGTCGACCGGCAAA	CTTCCGAGGCGTTACCATCAAGAGGTGAGATGGGAGGGGGTTCGCCCGGTCGACCGGCAAA	splice_region_variant		NA		NA	TGGGAG	FALSE		NA	NA	1	0.134039	208	757	985	834	9361	111	4007	16292	16263	10396	11574	8648	6610	66692	906	16504	121412	121330	0.0200077	0.0654052	0.113899	0.126172	0.140362	0.122517	0.24279	0.134039	ENST00000467016,ENST00000442050,ENST00000429258,ENST00000378900,ENST00000455773,ENST00000281141	ENSG00000151465	ENST00000281141
CDC123	10	12292344	A	G	10:12292344:A:G	rs10951	GAAATCAGCAGGAGGACGACTGATGAGCGTACTGGAACTGGAGAAGAGGAGGCCCCGCCCC	GAAATCAGCAGGAGGACGACTGATGAGCGTGCTGGAACTGGAGAAGAGGAGGCCCCGCCCC	3_prime_UTR_variant		NA		NA	TAC	FALSE		NA	NA	0.999984	0.621302	7255	6913	5450	4203	39904	566	11027	75428	75318	10402	11510	8630	6604	66688	906	16486	121410	121226	0.697462	0.600608	0.631518	0.636432	0.598369	0.624724	0.668871	0.621302	ENST00000440613,ENST00000378900,ENST00000281141	ENSG00000151465	ENST00000281141
CDC123	10	12292348	G	T	10:12292348:G:T	rs12590	TCAGCAGGAGGACGACTGATGAGCGTACTGGAACTGGAGAAGAGGAGGCCCCGCCCCACCG	TCAGCAGGAGGACGACTGATGAGCGTACTGTAACTGGAGAAGAGGAGGCCCCGCCCCACCG	3_prime_UTR_variant		NA		NA	GGA	FALSE		NA	NA	1	0.183498	444	2804	1740	1200	13973	171	1905	22266	22237	10392	11542	8636	6604	66606	906	16498	121412	121184	0.0427252	0.242939	0.201482	0.181708	0.209786	0.188742	0.115469	0.183498	ENST00000440613,ENST00000378900,ENST00000281141	ENSG00000151465	ENST00000281141
CDC123	10	12292350	A	G	10:12292350:A:G	rs1131465	AGCAGGAGGACGACTGATGAGCGTACTGGAACTGGAGAAGAGGAGGCCCCGCCCCACCGCT	AGCAGGAGGACGACTGATGAGCGTACTGGAGCTGGAGAAGAGGAGGCCCCGCCCCACCGCT	3_prime_UTR_variant		NA		NA	AAC	FALSE		NA	NA	1	0.0463672	960	2137	896	6	109	23	1485	5642	5616	10386	11508	8646	6604	66576	906	16494	121412	121120	0.0924321	0.185697	0.103632	0.00090854	0.00163723	0.0253863	0.0900327	0.0463672	ENST00000440613,ENST00000378900,ENST00000281141	ENSG00000151465	ENST00000281141
CDC123	10	12292454	A	G	10:12292454:A:G	rs1051055	CGGGTGGGCCGAGCAGTGTGGACATCAGCCACTTTTTATATTCATGTACATTCACCTGGGG	CGGGTGGGCCGAGCAGTGTGGACATCAGCCGCTTTTTATATTCATGTACATTCACCTGGGG	3_prime_UTR_variant		NA		NA	CAC	FALSE		NA	NA	0.979771	0.688585	4728	3631	3056	3466	30382	453	9492	77278	55208	6426	5278	4810	4986	44456	670	13550	118956	80176	0.735761	0.68795	0.635343	0.695146	0.683417	0.676119	0.700517	0.688585	ENST00000440613,ENST00000281141	ENSG00000151465	ENST00000281141
CDC123	10	12292565	T	A	10:12292565:T:A	rs12126	CTTAAACATAGGAAAACCATACTGTTCTGATAATAAAATGCTTTCTATGAAATACGTTGCT	CTTAAACATAGGAAAACCATACTGTTCTGAAAATAAAATGCTTTCTATGAAATACGTTGCT	3_prime_UTR_variant		NA		NA	ATA	FALSE		NA	NA	0.402448	0.0286035	86	0	22	3	4	1	88	487	204	784	204	338	1610	3048	106	1042	48862	7132	0.109694	0	0.0650888	0.00186335	0.00131234	0.00943396	0.084453	0.0286035	ENST00000440613,ENST00000281141	ENSG00000151465	ENST00000281141
CDC16	13	115002305	G	A	13:115002305:G:A	rs8002514	AGAACCCCAGGACATCTATTGGTTGGCTCAGTGTCTTTACCTGACAGCACAATATCACAGA	AGAACCCCAGGACATCTATTGGTTGGCTCAATGTCTTTACCTGACAGCACAATATCACAGA	synonymous_variant		NA		NA	AGT	FALSE	Q	44	44	1	0.268535	5415	3476	1326	1520	15475	224	5162	32598	32598	10406	11578	8644	6614	66734	908	16508	121412	121392	0.520373	0.300225	0.153401	0.229816	0.231891	0.246696	0.312697	0.268535	ENST00000356221,ENST00000252457,ENST00000360383	ENSG00000130177	ENST00000252457
CDC16	13	115004802	C	T	13:115004802:C:T	rs17291062	TGTTTCGTGTTAGAAGTCGTGAGTGATGAGCGGCACTTCTGTTTTCCACGTAGTATGCTGC	TGTTTCGTGTTAGAAGTCGTGAGTGATGAGTGGCACTTCTGTTTTCCACGTAGTATGCTGC	5_PRIME_UTR_VARIANT		NA		NA	GCG	CpG		NA	NA	1	0.982967	25	2119	515	13	267	12	59	3011	3010	10366	11562	8640	6614	66098	894	15170	121412	119344	0.00241173	0.183273	0.0596065	0.00196553	NA	0.0134228	0.00388925	0.0252212	ENST00000375310	ENSG00000130177	ENST00000375310
CDC16	13	115004914	C	T	13:115004914:C:T	rs2296971	TAAAAGATTATTTGAAAAATACTTGAAGGACGAAAGTGGCTTCAAAGATCCTTCCAGCGAC	TAAAAGATTATTTGAAAAATACTTGAAGGATGAAAGTGGCTTCAAAGATCCTTCCAGCGAC	synonymous_variant		NA		NA	ACG	TRUE	D	109	109	1	0.329948	7913	3984	1624	1659	19188	271	5350	40031	39989	10392	11544	8636	6614	66634	906	16472	121412	121198	0.761451	0.345114	0.18805	0.250832	0.287961	0.299117	0.324794	0.329948	ENST00000360383,ENST00000375312,ENST00000375310,ENST00000252458,ENST00000356221,ENST00000252457,ENST00000375308	ENSG00000130177	ENST00000252457
CDC16	13	115004935	T	C	13:115004935:T:C	rs2296970	CTTGAAGGACGAAAGTGGCTTCAAAGATCCTTCCAGCGACTGGGAAATGTCACAGTCTTCA	CTTGAAGGACGAAAGTGGCTTCAAAGATCCCTCCAGCGACTGGGAAATGTCACAGTCTTCA	synonymous_variant		NA		NA	CTT	FALSE	P	116	116	1	0.329455	7842	3975	1621	1659	19158	269	5346	39947	39870	10392	11528	8628	6606	66538	902	16424	121412	121018	0.754619	0.344813	0.187877	0.251135	0.287926	0.298226	0.325499	0.329455	ENST00000360383,ENST00000375312,ENST00000375310,ENST00000252458,ENST00000356221,ENST00000252457,ENST00000375308	ENSG00000130177	ENST00000252457
CDC16	13	115009384	G	A	13:115009384:G:A	rs17291173	CATCCCTGAATCTGTAGATGGCTTGCAAGAGAATCTGGATGTGGTAGTGTCTTTAGCTGAG	CATCCCTGAATCTGTAGATGGCTTGCAAGAAAATCTGGATGTGGTAGTGTCTTTAGCTGAG	synonymous_variant		NA		NA	AGA	FALSE	E	228	228	1	0.0226089	17	2108	507	8	70	10	24	2747	2744	10402	11572	8654	6612	66716	906	16506	121412	121368	0.0016343	0.182164	0.0585856	0.00120992	0.00104922	0.0110375	0.00145402	0.0226089	ENST00000360383,ENST00000375312,ENST00000375310,ENST00000252458,ENST00000356221,ENST00000252457,ENST00000375308	ENSG00000130177	ENST00000252457
CDC16	13	115030714	T	C	13:115030714:T:C	rs7318644	AATGTACATTGGTGATTCTGAAGCTTATATTGGTAAGATAATCGTTATTCTTATTGGTATT	AATGTACATTGGTGATTCTGAAGCTTATATCGGTAAGATAATCGTTATTCTTATTGGTATT	splice_region_variant		NA		NA	TTG	FALSE	I	533	533	0.999984	0.274777	6336	3503	1327	1517	15340	227	5103	33355	33353	10402	11574	8652	6612	66728	908	16506	121410	121382	0.609114	0.302661	0.153375	0.229431	0.229889	0.25	0.30916	0.274777	ENST00000461716,ENST00000360383,ENST00000375312,ENST00000375310,ENST00000252458,ENST00000356221,ENST00000252457,ENST00000375308	ENSG00000130177	ENST00000252457
CDC20	1	43824865	C	T	1:43824865:C:T	rs1051097	CAGGGCTCCGTAGGCACCAACTGCAAGGACCCCTCCCCCTGCGGGCGCTCCCATGGCACAG	CAGGGCTCCGTAGGCACCAACTGCAAGGACTCCTCCCCCTGCGGGCGCTCCCATGGCACAG	5_PRIME_UTR_VARIANT		NA		NA	CCC	notCpG		NA	NA	0.99972	0.981946	1131	147	195	250	2032	32	810	4626	4597	9944	11544	8586	6610	65206	888	16442	121378	119220	0.113737	0.0127339	0.0227114	0.0378215	NA	0.036036	0.0492641	0.038559	ENST00000310955,ENST00000372462	ENSG00000117399	ENST00000310955
CDC20	1	43825644	T	C	1:43825644:T:C	rs839763	CGTCTAGACTCACTCCGTTGCCACAGGTTATCAGAACAGACTGAAAGTACTCTACAGCCAA	CGTCTAGACTCACTCCGTTGCCACAGGTTACCAGAACAGACTGAAAGTACTCTACAGCCAA	synonymous_variant		NA		NA	ATC	FALSE	Y	144	144	1	0.30686	2778	3331	848	2200	25223	303	2541	37226	37224	10358	11572	8648	6614	66698	908	16508	121412	121306	0.268198	0.28785	0.0980574	0.332628	0.378167	0.3337	0.153925	0.30686	ENST00000310955,ENST00000372462	ENSG00000117399	ENST00000310955
CDC27	17	45198343	C	T	17:45198343:C:T	rs731790	ACTTTCAGCTGCATGAAGTTGTGTGTCATCCGCATCTGTCATGCTGCTCTCCTGGGATTCA	ACTTTCAGCTGCATGAAGTTGTGTGTCATCTGCATCTGTCATGCTGCTCTCCTGGGATTCA	synonymous_variant		NA		NA	CCG	TRUE	A	811	811	0.999901	0.0769674	1105	1402	76	760	4387	66	746	8676	8542	9562	10640	8262	6112	60704	824	14878	121400	110982	0.115562	0.131767	0.00919874	0.124346	0.0722687	0.0800971	0.0501411	0.0769674	ENST00000531206,ENST00000446365,ENST00000066544,ENST00000527547	ENSG00000004897	ENST00000066544
CDC27	17	45214685	T	C	17:45214685:T:C	rs11570543	TCTCTGGAAGAATTTAATTGCAATATCATGTTCCCGTTGCAGACTGAAACAGTTCCCTGCA	TCTCTGGAAGAATTTAATTGCAATATCATGCTCCCGTTGCAGACTGAAACAGTTCCCTGCA	synonymous_variant		NA		NA	GTT	FALSE	E	582	582	1	0.069035	1104	1335	76	729	4313	65	734	8371	8356	10292	11556	8608	6608	66570	904	16502	121412	121040	0.107268	0.115524	0.008829	0.110321	0.0647889	0.0719027	0.0444795	0.069035	ENST00000531206,ENST00000446365,ENST00000066544,ENST00000527547	ENSG00000004897	ENST00000066544
CDC27	17	45217338	G	A	17:45217338:G:A	rs11570532	CAAGTTCAAAATTCTCAGCTGCCAGAAAAGGTCTAGGTAATAAAAAAAAAAAGAAAGGAAA	CAAGTTCAAAATTCTCAGCTGCCAGAAAAGATCTAGGTAATAAAAAAAAAAAGAAAGGAAA	missense_variant	tolerated_low_confidence	NA	benign	0	GGT	FALSE	T/I	109	109	0.0187461	0.25	0	0	0	0	1	0	0	146	1	0	0	0	0	4	0	0	2276	4	NA	NA	NA	NA	0.25	NA	NA	0.25	ENST00000573502	ENSG00000004897	ENST00000573502
CDC27	17	45219354	A	G	17:45219354:A:G	rs7220394	TTTGCAGTTGTATGAACACAAAGCTAAATAACCTTTCCCCATTTCACGAAGAAGGCTCATC	TTTGCAGTTGTATGAACACAAAGCTAAATAGCCTTTCCCCATTTCACGAAGAAGGCTCATC	synonymous_variant		NA		NA	AAC	FALSE	G	472	472	0.999621	0.0442762	230	376	17	197	4200	40	238	5324	5298	9778	11540	8566	6596	65918	900	16360	121366	119658	0.0235222	0.0325823	0.00198459	0.0298666	0.0637155	0.0444444	0.0145477	0.0442762	ENST00000531206,ENST00000446365,ENST00000066544,ENST00000573502,ENST00000527547	ENSG00000004897	ENST00000066544
CDC27	17	45221350	TA	T	17:45221350:TA:T	.	TAGTGGGGCTCAATACCTGAGGTGTTGTACTAAAAAAAAAATTATAAAGGAAGACATTAATA	TAGTGGGGCTCAATACCTGAGGTGTTGTACTAAAAAAAAATTATAAAGGAAGACATTAATA	splice_region_variant		NA		NA	TAAA	FALSE		NA	NA	0.997661	0.138222	251	630	1259	428	5160	72	2335	11814	10135	6006	5922	5230	4770	40490	582	10324	121128	73324	0.0417915	0.106383	0.240727	0.0897275	0.127439	0.123711	0.226172	0.138222	ENST00000527547,ENST00000533415,ENST00000446365,ENST00000531206,ENST00000575830,ENST00000066544,ENST00000525495,ENST00000574304	ENSG00000004897	ENST00000066544
CDC27	17	45232070	C	T	17:45232070:C:T	.	TTTTTGAAGGGGCTCCGGTGGATGGCACATCAATTACAGGAGGTGTATTAGTGTAGTTTTG	TTTTTGAAGGGGCTCCGGTGGATGGCACATTAATTACAGGAGGTGTATTAGTGTAGTTTTG	missense_variant	deleterious	0.03	benign	0.263	TCA	FALSE	D/N	309	309	1	0.024485	204	300	199	130	1366	31	480	3754	2710	9586	10490	8030	6226	60882	854	14612	121412	110680	0.021281	0.0285987	0.0247821	0.0208802	0.0224368	0.0362998	0.0328497	0.024485	ENST00000531206,ENST00000526866,ENST00000066544,ENST00000527547,ENST00000446365	ENSG00000004897	ENST00000066544
CDC27	17	45232079	G	A	17:45232079:G:A	rs79429845	GGGCTCCGGTGGATGGCACATCAATTACAGGAGGTGTATTAGTGTAGTTTTGTAAATAGGA	GGGCTCCGGTGGATGGCACATCAATTACAGAAGGTGTATTAGTGTAGTTTTGTAAATAGGA	missense_variant	tolerated	0.9	benign	0	GGA	FALSE	P/S	306	306	0.999967	0.0322964	269	356	243	176	1730	38	639	4669	3451	9326	10116	7750	6076	58670	854	14062	121408	106854	0.0288441	0.0351918	0.0313548	0.0289664	0.029487	0.0444965	0.0454416	0.0322964	ENST00000531206,ENST00000526866,ENST00000066544,ENST00000527547,ENST00000446365	ENSG00000004897	ENST00000066544
CDC27	17	45234300	G	T	17:45234300:G:T	.	TTGACTTACCTTGGGGTTAATGGACTAAGAGCTGCTGGTCCTCCTAATAAACTTCGACCAG	TTGACTTACCTTGGGGTTAATGGACTAAGATCTGCTGGTCCTCCTAATAAACTTCGACCAG	missense_variant	deleterious_low_confidence	NA	possibly_damaging	0.523	AGC	FALSE	A/D	274	274	0.999819	0.0233715	84	108	62	72	949	26	1260	3869	2561	9300	10882	8210	6266	61358	830	12732	121390	109578	0.00903226	0.00992465	0.00755177	0.0114906	0.0154666	0.0313253	0.0989632	0.0233715	ENST00000526866,ENST00000575483,ENST00000527547,ENST00000576484,ENST00000531206,ENST00000066544,ENST00000446365	ENSG00000004897	ENST00000066544
CDC27	17	45234350	C	T	17:45234350:C:T	.	ACTTCGACCAGTTTTTGGTTTATTTTGAACCTGTTTAGATAATATGGAAGTTCCTGTTCCC	ACTTCGACCAGTTTTTGGTTTATTTTGAACTTGTTTAGATAATATGGAAGTTCCTGTTCCC	splice_acceptor_variant		NA		NA	CCT	FALSE		NA	NA	0.999736	0.0168562	104	150	88	95	994	10	498	2655	1939	9498	11166	8326	6388	63264	860	15530	121380	115032	0.0109497	0.0134336	0.0105693	0.0148716	0.0157119	0.0116279	0.032067	0.0168562	ENST00000573550,ENST00000575483	ENSG00000004897	ENST00000573550
CDC27	17	45234432	G	T	17:45234432:G:T	.	ATTACAGCTGAATCAATATAAGACACTGAGGAATCTGTATTCAAGGAGTACTTTGAATTGG	ATTACAGCTGAATCAATATAAGACACTGAGTAATCTGTATTCAAGGAGTACTTTGAATTGG	missense_variant	deleterious_low_confidence	NA	probably_damaging	0.992	GGA	FALSE	S/Y	230	230	0.999028	0.0117633	100	93	89	48	729	12	250	2295	1321	9156	10826	8102	6366	61854	850	15144	121294	112298	0.0109218	0.00859043	0.0109849	0.00754006	0.0117858	0.0141176	0.0165082	0.0117633	ENST00000526866,ENST00000527547,ENST00000576484,ENST00000531206,ENST00000066544,ENST00000446365	ENSG00000004897	ENST00000066544
CDC27	17	45234645	G	C	17:45234645:G:C	rs75990396	TCCGTAAGAACTGTCTCAGGCTGTCTGTGAGATAAACTATGATTAGGTACTTGTGTTGTGC	TCCGTAAGAACTGTCTCAGGCTGTCTGTGACATAAACTATGATTAGGTACTTGTGTTGTGC	missense_variant	deleterious	0.02	benign	0.009	AGA	FALSE	S/C	194	194	1	0.0267381	234	86	91	18	1112	26	1069	3469	2636	8586	9524	7284	5520	54092	730	12850	121412	98586	0.0272537	0.00902982	0.0124931	0.00326087	0.0205576	0.0356164	0.0831907	0.0267381	ENST00000526866,ENST00000575483,ENST00000527547,ENST00000446365,ENST00000531206,ENST00000066544	ENSG00000004897	ENST00000066544
CDC27	17	45234657	T	C	17:45234657:T:C	rs78108688	GTCTCAGGCTGTCTGTGAGATAAACTATGATTAGGTACTTGTGTTGTGCAAGAGTTGGGCA	GTCTCAGGCTGTCTGTGAGATAAACTATGACTAGGTACTTGTGTTGTGCAAGAGTTGGGCA	missense_variant	tolerated	0.23	benign	0.01	ATT	FALSE	N/S	190	190	0.999984	0.0444643	566	192	244	42	2194	44	1188	5523	4470	8396	9630	7240	5848	55414	756	13246	121410	100530	0.0674131	0.0199377	0.0337017	0.00718194	0.0395929	0.0582011	0.0896875	0.0444643	ENST00000526866,ENST00000575483,ENST00000527547,ENST00000446365,ENST00000531206,ENST00000066544	ENSG00000004897	ENST00000066544
CDC27	17	45234713	T	C	17:45234713:T:C	rs139751753	GGGCAGACAGTTGCTAAAGTTCTGTAAAGATGTGAATTTAAATGTTTGGTCAGGATCTGGC	GGGCAGACAGTTGCTAAAGTTCTGTAAAGACGTGAATTTAAATGTTTGGTCAGGATCTGGC	synonymous_variant		NA		NA	ATG	FALSE	T	171	171	0.999984	0.0400511	291	375	316	92	2337	38	1160	5822	4609	9808	10986	8164	6406	63502	854	15358	121410	115078	0.0296697	0.0341344	0.0387065	0.0143615	0.036802	0.0444965	0.0755307	0.0400511	ENST00000526866,ENST00000575483,ENST00000527547,ENST00000446365,ENST00000531206,ENST00000066544	ENSG00000004897	ENST00000066544
CDC27	17	45247381	A	G	17:45247381:A:G	rs75239352	ATGGCTTTTCTGCTTATTAAACACTCCACCAGATAAGATTTGTTCCCCTTCTGCAAGCCTT	ATGGCTTTTCTGCTTATTAAACACTCCACCGGATAAGATTTGTTCCCCTTCTGCAAGCCTT	missense_variant	deleterious_low_confidence	NA	possibly_damaging	0.887	CAG	FALSE	L/P	44	44	0.999984	0.0803979	644	375	221	181	3457	86	4152	10286	9116	9740	10778	8122	6080	62398	840	15428	121410	113386	0.0661191	0.0347931	0.02721	0.0297697	0.0554024	0.102381	0.269121	0.0803979	ENST00000533415,ENST00000573550	ENSG00000004897	ENST00000533415
CDC27	17	45249328	G	A	17:45249328:G:A	rs142853734	CAACATTTTGCAAGCAGGTATTTGCATTGCGGTGTAGTACAACTGTGTCCTTTCAAGAGTC	CAACATTTTGCAAGCAGGTATTTGCATTGCAGTGTAGTACAACTGTGTCCTTTCAAGAGTC	missense_variant	deleterious	0	probably_damaging	0.998	CGG	TRUE	P/L	69	69	0.999934	0.0779353	730	698	503	401	4396	50	939	11277	7717	8458	9512	6978	5558	53816	758	13938	121404	99018	0.0863088	0.073381	0.0720837	0.0721483	0.0816857	0.0659631	0.0673698	0.0779353	ENST00000526866,ENST00000575483,ENST00000527547,ENST00000531206,ENST00000066544,ENST00000570818	ENSG00000004897	ENST00000066544
CDC27	17	45266579	C	G	17:45266579:C:G	rs2285591	CAGGCCCACTTTCTGCAGTGCCTCAGGCCCCCCCTGTAGCGGCTCCGGCCCGGCCAGCCCC	CAGGCCCACTTTCTGCAGTGCCTCAGGCCCGCCCTGTAGCGGCTCCGGCCCGGCCAGCCCC	5_PRIME_UTR_VARIANT		NA		NA	CCC	notCpG		NA	NA	0.99972	0.967071	8	1325	498	1	71	4	73	2015	1980	9568	11288	8438	6436	64362	866	16456	121378	117414	0.00083612	0.117381	0.0590187	0.000155376	NA	0.00461894	0.00443607	0.0168634	ENST00000526866,ENST00000575483,ENST00000527547,ENST00000533415,ENST00000446365,ENST00000066544,ENST00000532893	ENSG00000004897	ENST00000066544
CDC37	19	10506085	C	T	19:10506085:C:T	rs146531345	TGGAGGCAAAGGGCCTGCCTCGACCTTGCCCCCCATAACCCACAAGCCCCACTCACCAAAG	TGGAGGCAAAGGGCCTGCCTCGACCTTGCCTCCCATAACCCACAAGCCCCACTCACCAAAG	3_prime_UTR_variant		NA		NA	CCC	FALSE		NA	NA	1	0.0144916	26	51	0	257	1308	22	92	1757	1756	10318	11562	8650	6614	66628	906	16496	121412	121174	0.00251987	0.004411	0	0.038857	0.0196314	0.0242826	0.00557711	0.0144916	ENST00000588869	ENSG00000105401	ENST00000588869
CDC40	6	110541075	G	A	6:110541075:G:A	rs116882589	ATGATAAAAGCCTAAGAGTTTGGGAATGGTGAGTTTCCATCAGTAGAAAATCTGATTTACA	ATGATAAAAGCCTAAGAGTTTGGGAATGGTAAGTTTCCATCAGTAGAAAATCTGATTTACA	splice_region_variant		NA		NA	TGA	FALSE		NA	NA	1	0.0290143	53	83	11	319	2359	25	658	3508	3508	10354	11558	8630	6612	66472	902	16378	121412	120906	0.00511879	0.00718117	0.00127462	0.0482456	0.0354886	0.0277162	0.0401758	0.0290143	ENST00000368930,ENST00000368932,ENST00000606893,ENST00000307731	ENSG00000168438	ENST00000307731
CDC42	1	22405379	CT	C	1:22405379:CT:C		AAGTATGCCCTACATCTTGGAATGAGGTGACTTTTTTTTTTTTTTTTTTTGATATTTTGGCC	AAGTATGCCCTACATCTTGGAATGAGGTGACTTTTTTTTTTTTTTTTTTGATATTTTGGCC	splice_region_variant		NA		NA	CTTTTT	FALSE		NA	NA	0.097618	0.213615	1	0	5	0	28	0	57	1561	91	12	2	16	0	98	6	292	11852	426	0.0833333	0	0.3125	NA	0.285714	0	0.195205	0.213615	ENST00000421089,ENST00000498236	ENSG00000070831	ENST00000421089
CDC42	1	22405379	CTT	C	1:22405379:CTT:C		AAGTATGCCCTACATCTTGGAATGAGGTGACTTTTTTTTTTTTTTTTTTTTGATATTTTGGCC	AAGTATGCCCTACATCTTGGAATGAGGTGACTTTTTTTTTTTTTTTTTTGATATTTTGGCC	splice_region_variant		NA		NA	CTTTTT	FALSE		NA	NA	0.097618	0.29108	6	1	4	0	24	1	88	491	124	12	2	16	0	98	6	292	11852	426	0.5	0.5	0.25	NA	0.244898	0.166667	0.30137	0.29108	ENST00000421089,ENST00000498236	ENSG00000070831	ENST00000421089
CDC42	1	22405379	CTTT	C	1:22405379:CTTT:C		AAGTATGCCCTACATCTTGGAATGAGGTGACTTTTTTTTTTTTTTTTTTTTTGATATTTTGGCC	AAGTATGCCCTACATCTTGGAATGAGGTGACTTTTTTTTTTTTTTTTTTGATATTTTGGCC	splice_region_variant		NA		NA	CTTTTT	FALSE		NA	NA	0.097618	0.0798122	0	0	1	0	8	2	23	61	34	12	2	16	0	98	6	292	11852	426	0	0	0.0625	NA	0.0816327	0.333333	0.0787671	0.0798122	ENST00000421089,ENST00000498236	ENSG00000070831	ENST00000421089
CDC42	1	22408212	T	C	1:22408212:T:C		CACACTAACAGTGTTGTATTTTTTTGTTTTTAGGTTTTTGACAACTATGCAGTCACAGTTA	CACACTAACAGTGTTGTATTTTTTTGTTTTCAGGTTTTTGACAACTATGCAGTCACAGTTA	splice_region_variant		NA		NA	TTA	FALSE		NA	NA	0.999984	0.0125169	20	1287	0	9	188	5	5	1515	1514	10396	11556	8650	6606	66532	904	16312	121410	120956	0.00192382	0.111371	0	0.0013624	0.00282571	0.00553097	0.000306523	0.0125169	ENST00000411827,ENST00000498236,ENST00000421089,ENST00000315554,ENST00000344548,ENST00000400259	ENSG00000070831	ENST00000315554
CDC45	22	19467462	G	T	22:19467462:G:T	rs13447182	TGACCGCCGCCGGGCTCTTGGTACCTCAGCGCGAGCGCCAGGCGTCCGGCCGCCGTGGCTA	TGACCGCCGCCGGGCTCTTGGTACCTCAGCTCGAGCGCCAGGCGTCCGGCCGCCGTGGCTA	5_PRIME_UTR_VARIANT		NA		NA	CGC	notCpG		NA	NA	0.997315	0.95694	217	1235	391	245	3613	47	574	6448	6322	8936	11460	8506	6590	63352	880	16460	121086	116184	0.0242838	0.107766	0.0459676	0.0371775	NA	0.0534091	0.0348724	0.0544137	ENST00000263201,ENST00000404724,ENST00000437685,ENST00000407835,ENST00000455750	ENSG00000093009	ENST00000263201
CDC45	22	19467717	C	T	22:19467717:C:T	rs4141527	CTTCTCTTCGTGGCCTCGGACGTGGATGCTCTGTGTGCGTGCAAGATCCTTCAGGTGAGTT	CTTCTCTTCGTGGCCTCGGACGTGGATGCTTTGTGTGCGTGCAAGATCCTTCAGGTGAGTT	synonymous_variant		NA		NA	TCT	FALSE	L	30	30	0.999984	0.0493792	901	1310	904	315	1119	36	1404	5992	5989	10402	11572	8644	6614	66634	908	16512	121410	121286	0.086618	0.113204	0.104581	0.0476262	0.0167932	0.0396476	0.0850291	0.0493792	ENST00000407835,ENST00000263201,ENST00000404724,ENST00000455750,ENST00000438587,ENST00000437685	ENSG00000093009	ENST00000263201
CDC45	22	19468514	T	C	22:19468514:T:C	rs13447189	CCAGTGTGACCACGTGCAATATACGCTGGTTCCAGTTTCTGGGTGGCAAGAACTTGAAACT	CCAGTGTGACCACGTGCAATATACGCTGGTCCCAGTTTCTGGGTGGCAAGAACTTGAAACT	synonymous_variant		NA		NA	TTC	FALSE	V	50	50	1	0.0561225	86	534	162	236	3476	77	2237	6810	6808	10398	11564	8650	6610	66694	904	16486	121412	121306	0.00827082	0.0461778	0.0187283	0.0357035	0.0521186	0.085177	0.135691	0.0561225	ENST00000407835,ENST00000263201,ENST00000404724,ENST00000455750,ENST00000438587,ENST00000437685	ENSG00000093009	ENST00000263201
CDC45	22	19470305	C	T	22:19470305:C:T	rs11912776	TGATGAAGACACTATATTCTTTGTGTGTGACACCCATAGGCCAGTCAATGTCGTCAATGTA	TGATGAAGACACTATATTCTTTGTGTGTGATACCCATAGGCCAGTCAATGTCGTCAATGTA	synonymous_variant		NA		NA	ACA	FALSE	D	99	99	1	0.0101231	1053	56	0	0	25	5	90	1229	1229	10406	11578	8654	6614	66734	908	16512	121412	121406	0.101192	0.00483676	0	0	0.000374622	0.00550661	0.00545058	0.0101231	ENST00000428937,ENST00000407835,ENST00000263201,ENST00000455750,ENST00000438587,ENST00000437685	ENSG00000093009	ENST00000263201
CDC5L	6	44360533	G	A	6:44360533:G:A	rs10948136	GACCATTGCTCCAATCATTGGAAGAACAGCGGCCCAGTGCTTAGAACACTATGAATTTCTT	GACCATTGCTCCAATCATTGGAAGAACAGCAGCCCAGTGCTTAGAACACTATGAATTTCTT	synonymous_variant		NA		NA	CGG	TRUE	A	93	93	1	0.0543026	335	2172	842	639	1700	48	837	6573	6573	10350	11558	8648	6610	66486	908	16484	121412	121044	0.0323671	0.187922	0.0973636	0.0966717	0.0255693	0.0528634	0.0507765	0.0543026	ENST00000371477	ENSG00000096401	ENST00000371477
CDC5L	6	44371690	T	C	6:44371690:T:C	rs11571943	AAAGCCTGCCCTTGGTTTTTATGATACTTCTGAGGAAAACTACCAAGCTCTTGACGCAGAT	AAAGCCTGCCCTTGGTTTTTATGATACTTCCGAGGAAAACTACCAAGCTCTTGACGCAGAT	synonymous_variant		NA		NA	CTG	FALSE	S	228	228	1	0.0223291	538	123	1	81	1506	19	429	2702	2697	10124	11524	8568	6604	66570	908	16486	121412	120784	0.0531411	0.0106734	0.000116713	0.0122653	0.0226228	0.0209251	0.0260221	0.0223291	ENST00000371477	ENSG00000096401	ENST00000371477
CDC5L	6	44371714	C	T	6:44371714:C:T	rs6934058	TACTTCTGAGGAAAACTACCAAGCTCTTGACGCAGATTTCAGGAAATTAAGACAACAGGAT	TACTTCTGAGGAAAACTACCAAGCTCTTGATGCAGATTTCAGGAAATTAAGACAACAGGAT	synonymous_variant		NA		NA	ACG	TRUE	D	236	236	1	0.171463	2171	1495	5335	822	5541	144	5239	20764	20747	10266	11526	8626	6610	66570	908	16494	121412	121000	0.211475	0.129707	0.618479	0.124357	0.0832357	0.15859	0.317631	0.171463	ENST00000371477	ENSG00000096401	ENST00000371477
CDC5L	6	44413463	T	A	6:44413463:T:A	rs2273666	AAAGATGGAAAAGAAGATGAAAATTTTGCTTGGGGGTTACCAGTCTCGTGCTATGGGGCTC	AAAGATGGAAAAGAAGATGAAAATTTTGCTAGGGGGTTACCAGTCTCGTGCTATGGGGCTC	synonymous_variant		NA		NA	TTG	FALSE	L	721	721	1	0.140069	525	1326	4804	808	4708	121	4693	16991	16985	10400	11524	8634	6610	66676	908	16510	121412	121262	0.0504808	0.115064	0.556405	0.122239	0.0706101	0.13326	0.284252	0.140069	ENST00000371477	ENSG00000096401	ENST00000371477
CDC5L	6	44414459	A	G	6:44414459:A:G	rs11572055	CTTTAAAGTCAAAATTCTGAAGTACAGTTTATATTCTGTCACAGGATTAATTAATTGCCGG	CTTTAAAGTCAAAATTCTGAAGTACAGTTTGTATTCTGTCACAGGATTAATTAATTGCCGG	3_prime_UTR_variant		NA		NA	TAT	FALSE		NA	NA	0.999918	0.0135853	24	126	0	61	1109	20	287	1627	1627	10252	11428	8538	6570	66158	896	15920	121402	119762	0.00234101	0.0110256	0	0.00928463	0.0167629	0.0223214	0.0180276	0.0135853	ENST00000371477	ENSG00000096401	ENST00000371477
CDC6	17	38447569	T	C	17:38447569:T:C	rs1130199	GAGATGTCCACTGAAGAAAGAATCTGCATGTGTGAGACTATTCAAGCAAGAAGGTTTGTTC	GAGATGTCCACTGAAGAAAGAATCTGCATGCGTGAGACTATTCAAGCAAGAAGGTTTGTTC	synonymous_variant		NA		NA	GTG	FALSE	C	146	146	0.999967	0.0308571	3482	181	0	1	50	14	12	3770	3740	10242	11574	8654	6614	66712	908	16500	121408	121204	0.339973	0.0156385	0	0.000151194	0.00074949	0.0154185	0.000727273	0.0308571	ENST00000580824,ENST00000209728	ENSG00000094804	ENST00000209728
CDC6	17	38450248	G	A	17:38450248:G:A	rs4135012	GAGATGGATCAACTGGACAGCAAAGGCCAGGATGTATTGTACACGCTATTTGAATGGCCAT	GAGATGGATCAACTGGACAGCAAAGGCCAGAATGTATTGTACACGCTATTTGAATGGCCAT	missense_variant	deleterious	0	probably_damaging	0.93	GGA	FALSE	D/N	295	295	1	0.013063	35	56	0	147	1257	12	79	1586	1586	10406	11578	8654	6614	66740	908	16512	121412	121412	0.00336344	0.00483676	0	0.0222256	0.0188343	0.0132159	0.0047844	0.013063	ENST00000209728	ENSG00000094804	ENST00000209728
CDC6	17	38457151	G	A	17:38457151:G:A	rs13706	CTTATTCACATATCCCAAGTCATCTCAGAAGTTGATGGTAACAGGATGACCTTGAGCCAAG	CTTATTCACATATCCCAAGTCATCTCAGAAATTGATGGTAACAGGATGACCTTGAGCCAAG	missense_variant	deleterious	0.05	benign	0.32	AGT	FALSE	V/I	441	441	1	0.158538	4853	1586	3036	794	7234	113	1628	19246	19244	10404	11578	8644	6614	66734	904	16506	121412	121384	0.466455	0.136984	0.351226	0.120048	0.108401	0.125	0.0986308	0.158538	ENST00000209728	ENSG00000094804	ENST00000209728
CDC7	1	91980447	A	G	1:91980447:A:G		GTTAGCAACAAAAAAGAAGGCTATTTCTACAAAAGTTATGAATAGTGCTGTGATGAGGAAA	GTTAGCAACAAAAAAGAAGGCTATTTCTACGAAAGTTATGAATAGTGCTGTGATGAGGAAA	synonymous_variant		NA		NA	CAA	FALSE	T	330	330	0.999918	0.777321	8174	9554	6548	4926	51863	692	12518	94341	94275	10406	11538	8648	6602	66674	908	16506	121402	121282	0.785508	0.828046	0.757169	0.746138	0.777859	0.762115	0.758391	0.777321	ENST00000430031,ENST00000234626,ENST00000428239	ENSG00000097046	ENST00000234626
CDC7	1	91989707	A	G	1:91989707:A:G		TAGCACTCCCAAGTTAACAAGTGATATACAAGGGCATGCTTCTCATCAACCAGCTATTTCA	TAGCACTCCCAAGTTAACAAGTGATATACAGGGGCATGCTTCTCATCAACCAGCTATTTCA	synonymous_variant		NA		NA	AAG	FALSE	Q	480	480	1	0.0158225	75	29	102	27	947	12	728	1920	1920	10404	11544	8650	6614	66716	908	16510	121412	121346	0.00720877	0.00251213	0.0117919	0.00408225	0.0141945	0.0132159	0.0440945	0.0158225	ENST00000430031,ENST00000234626,ENST00000428239	ENSG00000097046	ENST00000234626
CDCA5	11	64833935	G	A	11:64833935:G:A	rs548150	GCAGCTTGAAGAGGAGACCTGCCTTCCGGGGGTTTGGGTCACTGCAGGCAGAGACAGCTCG	GCAGCTTGAAGAGGAGACCTGCCTTCCGGGAGTTTGGGTCACTGCAGGCAGAGACAGCTCG	missense_variant	tolerated_low_confidence	NA	possibly_damaging	0.81	GGG	FALSE	P/S	192	192	0.12353	0.555567	50	51	18	1	1763	70	3506	6696	5459	184	80	126	2	2540	110	6784	14998	9826	0.271739	0.6375	0.142857	0.5	0.694094	0.636364	0.516804	0.555567	ENST00000529290,ENST00000525464	ENSG00000146670	ENST00000525464
CDCA5	11	64846569	C	T	11:64846569:C:T	rs117649318	CAGGAGGGAGAGTCTGGCCAGGTGCACCCCCCACTGCATCTCATTCAACCAGGAGATCAAA	CAGGAGGGAGAGTCTGGCCAGGTGCACCCCTCACTGCATCTCATTCAACCAGGAGATCAAA	3_prime_UTR_variant		NA		NA	CCC	FALSE		NA	NA	0.940006	0.0143656	24	88	2	24	997	14	182	1374	1331	8292	9194	7722	5084	55068	652	6640	114128	92652	0.00289436	0.00957146	0.000259	0.00472069	0.0181049	0.0214724	0.0274096	0.0143656	ENST00000275517,ENST00000404147,ENST00000524733	ENSG00000146670	ENST00000275517
CDCA5	11	64846718	C	T	11:64846718:C:T	rs111891963	AGTGAGAAGGGAACATGGTGGCTGGAGCATCTCACCCACACCCTGCAGGTGCTGCCTATCC	AGTGAGAAGGGAACATGGTGGCTGGAGCATTTCACCCACACCCTGCAGGTGCTGCCTATCC	missense_variant		NA	benign	0	TCT	FALSE	R/K	262	262	0.999341	0.0486113	89	671	527	549	2502	45	157	5005	4540	8480	8588	7032	5464	53760	686	9384	121332	93394	0.0104953	0.0781323	0.0749431	0.100476	0.0465402	0.0655977	0.0167306	0.0486113	ENST00000404147	ENSG00000146670	ENST00000404147
CDCA5	11	64851453	CT	C	11:64851453:CT:C	rs35819335	CTCCGGACCGCGTTCGCCTCCCAGACATAACTTTAGGCTCCGTCTCGAGCTCCTCCAGCGCC	CTCCGGACCGCGTTCGCCTCCCAGACATAACTTAGGCTCCGTCTCGAGCTCCTCCAGCGCC	5_PRIME_UTR_VARIANT		NA		NA	CTT	notCpG		NA	NA	0.990726	0.943004	7069	9673	7802	6291	58916	779	13066	108612	103596	8734	11296	8340	6542	62426	846	16308	120286	114492	0.809366	0.856321	0.935492	0.961633	NA	0.920804	0.801202	0.904832	ENST00000275517,ENST00000404147	ENSG00000146670	ENST00000275517
CDCA8	1	38173983	TTTC	T	1:38173983:TTTC:T	rs145033890	AGTGACATCTTCTACAATGACCTCTCTCCTTTTCTTCTTTTTAGAACCGTCTCGCCCAAATCTG	AGTGACATCTTCTACAATGACCTCTCTCCTTTTCTTTTTAGAACCGTCTCGCCCAAATCTG	splice_region_variant		NA		NA	TTTCT	FALSE		NA	NA	0.999951	0.278252	2634	5073	6111	1494	12692	242	5280	33717	33526	10222	11488	8594	6600	66240	898	16446	121406	120488	0.25768	0.441591	0.711077	0.226364	0.191606	0.269488	0.321051	0.278252	ENST00000327331,ENST00000373055	ENSG00000134690	ENST00000327331
CDIPT	16	29872757	T	C	16:29872757:T:C	rs75646516	GTGTGTGAGGTCAGTGGGCAAAGGTCACCATGGCATGAACTGAGAAAGGCATGAGAGTGGA	GTGTGTGAGGTCAGTGGGCAAAGGTCACCACGGCATGAACTGAGAAAGGCATGAGAGTGGA	missense_variant	deleterious_low_confidence	NA	benign	0.053	ATG	FALSE	H/R	25	25	0.46824	0.0161641	211	9	0	0	17	1	0	457	238	1282	280	364	20	4880	158	7740	56850	14724	0.164587	0.0321429	0	0	0.00348361	0.00632911	0	0.0161641	ENST00000561555	ENSG00000103502	ENST00000561555
CDK1	10	62551815	GC	G	10:62551815:GC:G	rs3212319	AATTGATCAACTCTTCAGGATTTTCAGGTAGCCTATTAAAAACTGAGATAATAAAGGTAACA	AATTGATCAACTCTTCAGGATTTTCAGGTAGCTATTAAAAACTGAGATAATAAAGGTAACA	splice_region_variant		NA		NA	GCT	FALSE		NA	NA	0.999687	0.280308	2113	1478	1227	2337	21240	279	5019	33914	33693	10078	11450	8630	6570	66228	898	16346	121374	120200	0.209665	0.129083	0.142178	0.355708	0.32071	0.31069	0.307048	0.280308	ENST00000316629,ENST00000373809,ENST00000395284,ENST00000448257	ENSG00000170312	ENST00000316629
CDK1	10	62553763	A	G	10:62553763:A:G	rs1871446	GCTTTCTGACAAAAAGTTTCCATATGTTATATCAACAGATAGTTGTGTTTTTATTGTTAAC	GCTTTCTGACAAAAAGTTTCCATATGTTATGTCAACAGATAGTTGTGTTTTTATTGTTAAC	3_prime_UTR_variant		NA		NA	TAT	FALSE		NA	NA	0.999473	0.777947	7162	8977	7361	5572	50885	712	13265	94281	93934	10364	11430	8626	6582	66364	902	16478	121348	120746	0.691046	0.785389	0.85335	0.846551	0.766756	0.789357	0.805013	0.777947	ENST00000316629,ENST00000373809,ENST00000395284,ENST00000448257	ENSG00000170312	ENST00000316629
CDK2	12	56360876	G	A	12:56360876:G:A	rs2069398	GTACAAAGCCAGAAACAAGTTGACGGGAGAGGTGGTGGCGCTTAAGAAAATCCGCCTGGAC	GTACAAAGCCAGAAACAAGTTGACGGGAGAAGTGGTGGCGCTTAAGAAAATCCGCCTGGAC	synonymous_variant		NA		NA	AGG	FALSE	E	28	28	0.999967	0.0899473	2915	670	54	448	4990	62	859	10154	9998	9512	10316	8012	5924	61678	812	14900	121408	111154	0.306455	0.0649477	0.00673989	0.0756246	0.0809041	0.0763547	0.057651	0.0899473	ENST00000440311,ENST00000266970,ENST00000354056,ENST00000553376,ENST00000555357,ENST00000555408	ENSG00000123374	ENST00000266970
CDK2	12	56363357	G	A	12:56363357:G:A	rs2069406	CATCTGGAGCCTGGGCTGCATCTTTGCTGAGATGGTATGGAGGCTTGCCCAAGTTCCACCC	CATCTGGAGCCTGGGCTGCATCTTTGCTGAAATGGTATGGAGGCTTGCCCAAGTTCCACCC	synonymous_variant		NA		NA	AGA	FALSE	E	195	195	0.999984	0.0122719	1352	56	0	1	47	1	4	1463	1461	10358	11502	8626	6496	66066	878	15126	121410	119052	0.130527	0.00486872	0	0.000153941	0.00071141	0.00113895	0.000264445	0.0122719	ENST00000266970,ENST00000553376	ENSG00000123374	ENST00000266970
CDK7	5	68531253	C	T	5:68531253:C:T	rs2972388	TGCCACCGTTTACAAGGCCAGAGATAAGAACACCAACCAAATTGTCGCCATTAAGAAAGTG	TGCCACCGTTTACAAGGCCAGAGATAAGAATACCAACCAAATTGTCGCCATTAAGAAAGTG	synonymous_variant		NA		NA	ACA	FALSE	N	33	33	1	0.584164	7444	7578	4398	3802	36182	513	10879	70953	70796	10390	11548	8638	6604	66598	908	16506	121412	121192	0.716458	0.656218	0.509146	0.575712	0.54329	0.564978	0.659094	0.584164	ENST00000514676,ENST00000515180,ENST00000510106,ENST00000508726,ENST00000506789,ENST00000256443,ENST00000504147,ENST00000515391	ENSG00000134058	ENST00000256443
CDK7	5	68558026	C	A	5:68558026:C:A	rs55751300	CATGCTAAAATGATACTAATTCTTTTTGTTCTTTAGGTGGTATCGGGCCCCCGAGTTACTA	CATGCTAAAATGATACTAATTCTTTTTGTTATTTAGGTGGTATCGGGCCCCCGAGTTACTA	splice_region_variant		NA		NA	TCT	FALSE		NA	NA	1	0.0130059	16	13	0	359	1134	15	42	1579	1579	10406	11576	8654	6614	66736	908	16512	121412	121406	0.00153757	0.00112301	0	0.0542788	0.0169923	0.0165198	0.0025436	0.0130059	ENST00000502604,ENST00000506563,ENST00000514676,ENST00000510106,ENST00000508726,ENST00000506789,ENST00000256443,ENST00000504147,ENST00000515391,ENST00000513629	ENSG00000134058	ENST00000256443
CDK7	5	68568858	C	T	5:68568858:C:T	rs34584424	TATTCTTATTTAATCCATGTGCTCGAATTACGGCCACACAGGTATTTTGGTGTATCTTTTT	TATTCTTATTTAATCCATGTGCTCGAATTATGGCCACACAGGTATTTTGGTGTATCTTTTT	missense_variant	deleterious	0	probably_damaging	1	ACG	TRUE	T/M	285	285	0.999984	0.0161633	53	86	0	86	1636	10	79	1952	1950	10282	11486	8638	6596	66298	898	16446	121410	120644	0.00515464	0.00748738	0	0.0130382	0.0246765	0.0111359	0.0048036	0.0161633	ENST00000514676,ENST00000502604,ENST00000256443	ENSG00000134058	ENST00000256443
CDK9	9	130548287	T	G	9:130548287:T:G		GGCGGTGGGCGGCGGGCGGAAGAGGCGGGGTCGGCGCCGCGAGGCCGGAAGTGGCCGTGGA	GGCGGTGGGCGGCGGGCGGAAGAGGCGGGGGCGGCGCCGCGAGGCCGGAAGTGGCCGTGGA	missense_variant	tolerated_low_confidence	NA	benign	0	GTC	FALSE	S/A	71	71	0.0418081	0.0384615	0	0	0	1	0	0	0	7	1	4	0	0	2	16	0	4	5076	26	0	NA	NA	0.5	0	NA	0	0.0384615	ENST00000373265,ENST00000421939	ENSG00000136807	ENST00000373265
CDK9	9	130550487	C	T	9:130550487:C:T	rs3217744	ATGTCACTAAAGGACCCACTCTTGCCCTTCCTGCAGATCCTGCATAGGGACATGAAGGCTG	ATGTCACTAAAGGACCCACTCTTGCCCTTCTTGCAGATCCTGCATAGGGACATGAAGGCTG	splice_region_variant		NA		NA	CCT	FALSE		NA	NA	0.999967	0.0153931	1716	85	0	0	33	4	8	1860	1846	10198	11472	8608	6590	65720	890	16446	121408	119924	0.168268	0.00740934	0	0	0.00050213	0.00449438	0.00048644	0.0153931	ENST00000480353,ENST00000373265,ENST00000373264,ENST00000491521	ENSG00000136807	ENST00000373264
CDK9	9	130550819	C	T	9:130550819:C:T	rs140058017	TCAAGGGGCCCTCCTGGTGCGCTCTTCTTCCCAGGGGAGCGGGACTACGGCCCCCCCATTG	TCAAGGGGCCCTCCTGGTGCGCTCTTCTTCTCAGGGGAGCGGGACTACGGCCCCCCCATTG	splice_region_variant		NA		NA	CCC	FALSE		NA	NA	0.965358	0.0200473	19	15	0	31	315	2	76	1020	458	3096	570	1452	454	11032	186	6056	117206	22846	0.00613695	0.0263158	0	0.0682819	0.0285533	0.0107527	0.0125495	0.0200473	ENST00000373264,ENST00000373265,ENST00000491521	ENSG00000136807	ENST00000373264
CDK9	9	130550917	G	A	9:130550917:G:A	rs143718708	GACCCGCAGCCCCATCATGCAGGGCAACACGGAGCAGCACCAACTCGCCCTCATCAGTCAG	GACCCGCAGCCCCATCATGCAGGGCAACACAGAGCAGCACCAACTCGCCCTCATCAGTCAG	synonymous_variant		NA		NA	CGG	TRUE	T	233	233	0.999473	0.0127931	20	25	0	221	869	11	61	1252	1207	8010	7998	7046	4340	53860	626	12468	121348	94348	0.00249688	0.00312578	0	0.0509217	0.0161344	0.0175719	0.00489252	0.0127931	ENST00000373264,ENST00000373265	ENSG00000136807	ENST00000373264
CDT1	16	88870967	T	C	16:88870967:T:C	rs475667	GGGTCCCTCCCACCAGGTTTCCAGCCCCAGTACCCCCGAGGCCCCAGACATCCCAGCCTGC	GGGTCCCTCCCACCAGGTTTCCAGCCCCAGCACCCCCGAGGCCCCAGACATCCCAGCCTGC	synonymous_variant		NA		NA	GTA	FALSE	S	81	81	0.99944	0.0988611	1802	1059	1351	298	5445	88	1710	11822	11753	10178	11534	8618	6570	65178	884	15922	121344	118884	0.177049	0.0918155	0.156765	0.0453577	0.0835405	0.0995475	0.107399	0.0988611	ENST00000301019	ENSG00000167513	ENST00000301019
CDT1	16	88871908	A	G	16:88871908:A:G	rs1834065	CCATGCCCTGGCCCAGCCCGGCCTGCCGGGACTCGTGCTGCCCTACAAGTACCAGGTGCTG	CCATGCCCTGGCCCAGCCCGGCCTGCCGGGGCTCGTGCTGCCCTACAAGTACCAGGTGCTG	synonymous_variant		NA		NA	GAC	FALSE	G	183	183	0.998649	0.0905577	3256	544	28	124	4672	76	2055	10843	10755	10084	11488	8528	6566	64718	878	16502	121248	118764	0.322888	0.0473538	0.0032833	0.0188852	0.0721901	0.0865604	0.12453	0.0905577	ENST00000301019	ENSG00000167513	ENST00000301019
CDT1	16	88872229	A	G	16:88872229:A:G	rs480727	GAGCGCAGTGTCCCCACCTTCAAGGATGGCACCAGGAGGTCAGATTACCAGCTCACCATCG	GAGCGCAGTGTCCCCACCTTCAAGGATGGCGCCAGGAGGTCAGATTACCAGCTCACCATCG	missense_variant	tolerated	0.2	benign	0.014	CAC	FALSE	T/A	262	262	0.99776	0.444215	7189	4788	6166	2146	25071	396	6895	53552	52651	10138	11304	8514	6312	64964	886	16408	121140	118526	0.709114	0.423567	0.724219	0.339987	0.385921	0.446953	0.420222	0.444215	ENST00000569140,ENST00000301019	ENSG00000167513	ENST00000301019
CDT1	16	88872511	T	C	16:88872511:T:C	rs510862	GCAGATCTTCAGCCAGAAGCTGGTGGAGCATGTCAAGGAGCACCACAAGGTGAGCGGCCCC	GCAGATCTTCAGCCAGAAGCTGGTGGAGCACGTCAAGGAGCACCACAAGGTGAGCGGCCCC	synonymous_variant		NA		NA	ATG	FALSE	H	305	305	0.991236	0.818336	8189	6466	6957	3497	46161	601	12686	96450	84557	8510	9382	7780	4532	57500	720	14904	120348	103328	0.96228	0.689192	0.894216	0.771624	0.8028	0.834722	0.851181	0.818336	ENST00000569140,ENST00000301019	ENSG00000167513	ENST00000301019
CDT1	16	88873790	C	T	16:88873790:C:T	rs3218730	GCGCTTAGAACGGCTGCCTGAGCTGGCCCGCGTGCTGCGGAGCGTCTTTGTGTCCGAACGC	GCGCTTAGAACGGCTGCCTGAGCTGGCCCGTGTGCTGCGGAGCGTCTTTGTGTCCGAACGC	synonymous_variant		NA		NA	GCG	TRUE	R	459	459	0.997117	0.0555679	520	380	205	214	3829	57	1305	6590	6510	9764	11364	8536	6248	63924	838	16480	121062	117154	0.0532569	0.0334389	0.0240159	0.034251	0.0598993	0.0680191	0.0791869	0.0555679	ENST00000301019	ENSG00000167513	ENST00000301019
CDT1	16	88874545	G	T	16:88874545:G:T	rs3218720	TCCCCCAGGGGAAATGGAGAAGCACCTGCTGCTCCTCTCCGAGCTGCTGCCGGACTGGCTC	TCCCCCAGGGGAAATGGAGAAGCACCTGCTTCTCCTCTCCGAGCTGCTGCCGGACTGGCTC	synonymous_variant		NA		NA	TGC	FALSE	L	500	500	0.996953	0.014029	1422	78	0	0	23	5	2	1595	1530	8828	10642	8240	5254	59978	760	15358	121042	109060	0.161078	0.00732945	0	0	0.000383474	0.00657895	0.000130225	0.014029	ENST00000301019	ENSG00000167513	ENST00000301019
CDT1	16	88874632	C	G	16:88874632:C:G	rs572275	CTACGTCAAGCTGGACAAGGCCGCGGACCTCGCCCACATCACTGCACGCCTGGCCCACCAG	CTACGTCAAGCTGGACAAGGCCGCGGACCTGGCCCACATCACTGCACGCCTGGCCCACCAG	synonymous_variant		NA		NA	TCG	FALSE	L	529	529	0.992538	0.473693	6310	4303	5646	1696	22346	326	6153	50634	46780	8778	9024	7904	4210	53726	694	14420	120506	98756	0.718843	0.47684	0.714322	0.40285	0.415925	0.469741	0.426699	0.473693	ENST00000301019	ENSG00000167513	ENST00000301019
CDT1	16	88874655	C	T	16:88874655:C:T	rs3218721	CGGACCTCGCCCACATCACTGCACGCCTGGCCCACCAGACACGTGCTGAGGAGGGGCTGTG	CGGACCTCGCCCACATCACTGCACGCCTGGTCCACCAGACACGTGCTGAGGAGGGGCTGTG	missense_variant	tolerated	0.08	benign	0.003	GCC	FALSE	A/V	537	537	0.993427	0.0116723	526	31	1	0	17	1	158	871	734	5800	4702	4574	2032	33966	434	11376	120614	62884	0.0906897	0.00659294	0.000218627	0	0.000500501	0.00230415	0.0138889	0.0116723	ENST00000301019	ENSG00000167513	ENST00000301019
CDT1	16	88874692	G	C	16:88874692:G:C	rs3218723	GACACGTGCTGAGGAGGGGCTGTGAGCCTGGGGGCCACTGTGGACAGACGTGGGCTTCAGA	GACACGTGCTGAGGAGGGGCTGTGAGCCTGCGGGCCACTGTGGACAGACGTGGGCTTCAGA	3_prime_UTR_variant		NA		NA	GGG	FALSE		NA	NA	0.984318	0.0109526	291	9	1	0	8	0	121	629	430	4026	2040	2454	940	20002	286	9512	119508	39260	0.0722802	0.00441176	0.000407498	0	0.00039996	0	0.0127208	0.0109526	ENST00000301019	ENSG00000167513	ENST00000301019
CDT1	16	88874729	C	G	16:88874729:C:G	rs3743548	CTGTGGACAGACGTGGGCTTCAGAAGCTCGCTGGCCTGGGCCCACCAGCATTTTCTTTTAT	CTGTGGACAGACGTGGGCTTCAGAAGCTCGGTGGCCTGGGCCCACCAGCATTTTCTTTTAT	3_prime_UTR_variant		NA		NA	GCT	FALSE		NA	NA	0.924933	0.0877921	199	42	25	12	903	9	756	4512	1946	2680	574	916	226	9444	190	8136	112298	22166	0.0742537	0.0731707	0.0272926	0.0530973	0.0956163	0.0473684	0.0929204	0.0877921	ENST00000301019	ENSG00000167513	ENST00000301019
CEBPZ	2	37428926	GTTT	G	2:37428926:GTTT:G	rs148813970	ACATTAATAACTCATTTCCTTTGTTTTTTAGTTTTTTTTTGAGTGGTTTTAATCCTCTTCTTTT	ACATTAATAACTCATTTCCTTTGTTTTTTAGTTTTTTGAGTGGTTTTAATCCTCTTCTTTT	INFRAME_DELETION		NA		NA	GTTTT	notCpG	KT/T	1048	1049	0.99972	0.744869	118	205	2	368	3422	38	613	4851	4766	7578	8516	5718	5982	48628	738	13276	121378	90436	0.0155714	0.0240723	0.000349773	0.0615179	NA	0.0514905	0.0461735	0.0527003	ENST00000234170	ENSG00000115816	ENST00000234170
CEBPZ	2	37438993	G	A	2:37438993:G:A	rs1137437	GTCTTATTTTAAAAAATGCTTACCTGGAACGCTCTCACTTTCATCATCTAACACATCCATG	GTCTTATTTTAAAAAATGCTTACCTGGAACACTCTCACTTTCATCATCTAACACATCCATG	synonymous_variant		NA		NA	CGC	TRUE	S	931	931	0.999539	0.380529	2818	3213	3432	2987	26336	324	3561	43606	42671	10168	10830	8356	6478	62690	832	12782	121356	112136	0.277144	0.296676	0.410723	0.461099	0.420099	0.389423	0.278595	0.380529	ENST00000234170	ENSG00000115816	ENST00000234170
CEBPZ	2	37454767	A	G	2:37454767:A:G	rs34273705	TACTTGGAAAAGCAACATTAAAGCCTGGACACTGGTATTAAAATTCACAATATGCAACACT	TACTTGGAAAAGCAACATTAAAGCCTGGACGCTGGTATTAAAATTCACAATATGCAACACT	synonymous_variant		NA		NA	CAC	FALSE	S	523	523	1	0.0159527	49	579	3	81	1143	12	68	1935	1935	10400	11576	8654	6614	66658	906	16488	121412	121296	0.00471154	0.0500173	0.000346661	0.0122467	0.0171472	0.013245	0.00412421	0.0159527	ENST00000234170	ENSG00000115816	ENST00000234170
CEBPZ	2	37454998	A	G	2:37454998:A:G	rs1803251	TTCACTTTCTTCATGGGACAGAGCCATTTGATTTAAAAAGCAAATTGCATAATATTGAGCT	TTCACTTTCTTCATGGGACAGAGCCATTTGGTTTAAAAAGCAAATTGCATAATATTGAGCT	synonymous_variant		NA		NA	GAT	FALSE	N	446	446	0.999967	0.0263358	2975	143	0	0	52	9	5	3244	3184	10034	11558	8646	6612	66638	908	16504	121408	120900	0.296492	0.0123724	0	0	0.000780336	0.00991189	0.000302957	0.0263358	ENST00000234170	ENSG00000115816	ENST00000234170
CEBPZ	2	37455232	C	A	2:37455232:C:A	rs35414551	CTCAGGCTTGTTACAAAGCAGCTCATGAGCCACGGTAAGGGCTCGAGTTTTAGTGGTTACT	CTCAGGCTTGTTACAAAGCAGCTCATGAGCAACGGTAAGGGCTCGAGTTTTAGTGGTTACT	synonymous_variant		NA		NA	CCA	FALSE	V	368	368	1	0.0111576	40	27	0	119	1140	9	19	1354	1354	10372	11572	8652	6614	66728	908	16506	121412	121352	0.00385654	0.00233322	0	0.0179921	0.0170843	0.00991189	0.0011511	0.0111576	ENST00000234170	ENSG00000115816	ENST00000234170
CEBPZ	2	37456032	C	T	2:37456032:C:T	rs2098386	TTTCTTTTTCAGCTGGTTCATCTTCTTCAACTAAGGAAGCTTTTGTATACTTCGCCAAATT	TTTCTTTTTCAGCTGGTTCATCTTCTTCAATTAAGGAAGCTTTTGTATACTTCGCCAAATT	missense_variant	tolerated	0.92	benign	0.001	ACT	FALSE	V/I	102	102	0.999539	0.878847	9983	10976	8492	5515	55505	791	14168	106546	105430	10294	11460	8496	6566	65768	894	16486	121356	119964	0.969788	0.957766	0.999529	0.839933	0.843951	0.884787	0.859396	0.878847	ENST00000446769,ENST00000234170	ENSG00000115816	ENST00000234170
CEBPZ	2	37458668	G	A	2:37458668:G:A	rs3213746	GATCTTCTACTGCCTCCTCGGGGCGCCAAGGCCGCTTGGCATGGAACTCCAAAGGCTCCTT	GATCTTCTACTGCCTCCTCGGGGCGCCAAGACCGCTTGGCATGGAACTCCAAAGGCTCCTT	missense_variant	deleterious_low_confidence	NA	possibly_damaging	0.735	GGC	FALSE	P/S	15	15	0.999984	0.0849311	239	4207	2944	436	1102	77	1281	10288	10286	10204	11572	8632	6614	66670	906	16512	121410	121110	0.0234222	0.36355	0.341057	0.0659208	0.0165292	0.084989	0.0775799	0.0849311	ENST00000234170	ENSG00000115816	ENST00000234170
CEBPZ	2	37458711	G	A	2:37458711:G:A	rs3213745	GAACTCCAAAGGCTCCTTGACTGCGGCCATGGCGGGCAAAGCATACGCGCGTGAAACTCAG	GAACTCCAAAGGCTCCTTGACTGCGGCCATAGCGGGCAAAGCATACGCGCGTGAAACTCAG	5_PRIME_UTR_VARIANT		NA		NA	TGG	notCpG		NA	NA	0.999984	0.99687	1847	3046	3680	2972	26849	324	3790	42555	42508	10136	11568	8624	6606	66682	906	16510	121410	121032	0.182222	0.263313	0.426716	0.449894	NA	0.357616	0.229558	0.351213	ENST00000234170	ENSG00000115816	ENST00000234170
CENPA	2	27015610	CCA	C	2:27015610:CCA:C	rs66485845	GTTACTCCCTACTCCTACTCCTCCCCTTCCCCACACTCCTTCACAGGCAAGAGAAATATGTGT	GTTACTCCCTACTCCTACTCCTCCCCTTCCCCACTCCTTCACAGGCAAGAGAAATATGTGT	3_prime_UTR_variant		NA		NA	CCAC	FALSE		NA	NA	0.999984	0.0554325	129	597	0	494	5125	57	307	6730	6709	10372	11528	8648	6594	66550	904	16434	121410	121030	0.0124373	0.051787	0	0.0749166	0.0770098	0.0630531	0.0186808	0.0554325	ENST00000419525	ENSG00000115163	ENST00000419525
CENPC	4	68360933	A	G	4:68360933:A:G	rs61748758	GGTATCACTTTAGATTGTTTTGAGTCATCTACAAAATGCAAAAGATAATATCATAAGAAAT	GGTATCACTTTAGATTGTTTTGAGTCATCTGCAAAATGCAAAAGATAATATCATAAGAAAT	splice_region_variant		NA		NA	TAC	FALSE		NA	NA	0.665321	0.0123721	5	4	0	26	181	4	58	422	278	2214	420	624	1612	9448	246	7906	80778	22470	0.00225836	0.00952381	0	0.016129	0.0191575	0.0162602	0.0073362	0.0123721	ENST00000506882,ENST00000513216,ENST00000510189,ENST00000273853	ENSG00000145241	ENST00000273853
CENPC	4	68374597	C	T	4:68374597:C:T	rs1056789	TGCCTCATCACTTTCCAATGGCTCACTCAGCGAACATCTGGAAATTTCATCATGACCAACG	TGCCTCATCACTTTCCAATGGCTCACTCAGTGAACATCTGGAAATTTCATCATGACCAACG	synonymous_variant		NA		NA	GCG	TRUE	S	613	613	0.994613	0.654638	6158	9301	7031	3873	40622	592	11316	79004	78893	9792	11440	8608	6608	66664	900	16502	120758	120514	0.628881	0.813024	0.816798	0.586108	0.609354	0.657778	0.685735	0.654638	ENST00000513216,ENST00000273853	ENSG00000145241	ENST00000273853
CENPC	4	68376708	T	C	4:68376708:T:C	rs190255	TAAGAATTTATTTACCCATCTGTTTATGTATTCATCTGCCACATAGTACTTAGCATTTCAG	TAAGAATTTATTTACCCATCTGTTTATGTACTCATCTGCCACATAGTACTTAGCATTTCAG	3_prime_UTR_variant		NA		NA	ATT	FALSE		NA	NA	0.104504	0.669334	121	58	110	0	1733	83	5089	7902	7194	188	92	132	0	2716	118	7502	12688	10748	0.643617	0.630435	0.833333	NA	0.638071	0.70339	0.678352	0.669334	ENST00000506882	ENSG00000145241	ENST00000506882
CENPC	4	68380070	C	T	4:68380070:C:T	rs1056787	TTTGTAGATCTATAATTATTTACTGTTTCACCTATCAAAGCATAACTTGTATCCAGTACTG	TTTGTAGATCTATAATTATTTACTGTTTCATCTATCAAAGCATAACTTGTATCCAGTACTG	missense_variant	tolerated	1	benign	0.002	ACC	FALSE	G/D	389	389	0.994729	0.0631929	144	403	0	365	5975	45	193	7183	7125	9360	10554	7638	6436	62192	852	15718	120772	112750	0.0153846	0.0381846	0	0.0567122	0.0960735	0.0528169	0.0122789	0.0631929	ENST00000506882,ENST00000513216,ENST00000273853	ENSG00000145241	ENST00000273853
CENPC	4	68380215	G	A	4:68380215:G:A	rs11250	GATGCTTTTCTCTTGACTTTCTACCTTGAAGGAGTGCAGTGCTCTCAGCCGGGGATATTGT	GATGCTTTTCTCTTGACTTTCTACCTTGAAAGAGTGCAGTGCTCTCAGCCGGGGATATTGT	missense_variant	tolerated	0.12	benign	0.272	AGG	FALSE	L/F	341	341	0.994828	0.65717	6108	9252	6898	3835	40246	583	11301	78938	78223	9656	11362	8442	6538	65724	884	16424	120784	119030	0.63256	0.814293	0.817105	0.586571	0.612349	0.659502	0.688078	0.65717	ENST00000506882,ENST00000513216,ENST00000273853	ENSG00000145241	ENST00000273853
CENPC	4	68384008	C	T	4:68384008:C:T	rs355510	TGATCCTGATGGTTTTCTTTCTTGTCCTTCCGATGTTTTATCCTCTTCATCTGATACTTTA	TGATCCTGATGGTTTTCTTTCTTGTCCTTCTGATGTTTTATCCTCTTCATCTGATACTTTA	synonymous_variant		NA		NA	CCG	TRUE	S	232	232	0.856884	0.617559	2713	809	1504	1161	11094	243	6068	54553	23592	4476	1188	2026	2078	19008	380	9046	104036	38202	0.606122	0.680976	0.742349	0.55871	0.583649	0.639474	0.670794	0.617559	ENST00000506882,ENST00000513216,ENST00000273853	ENSG00000145241	ENST00000273853
CENPC	4	68396525	G	C	4:68396525:G:C	rs355477	ATATCCAAGCAAATAATGCCCATGGAGATGGCACCAACCTGATCTGTTTGTGGCTTCACTT	ATATCCAAGCAAATAATGCCCATGGAGATGCCACCAACCTGATCTGTTTGTGGCTTCACTT	splice_region_variant		NA		NA	GGC	FALSE		NA	NA	0.991599	0.647106	5414	6932	5596	3388	33214	487	9369	76685	64400	8516	8678	6988	5782	55084	742	13730	120392	99520	0.635744	0.798802	0.800801	0.585956	0.60297	0.656334	0.682374	0.647106	ENST00000506882,ENST00000513216,ENST00000510189,ENST00000273853	ENSG00000145241	ENST00000273853
CENPE	4	104059542	G	A	4:104059542:G:A	rs2243682	ATTCTAGAGCACTTTTCTCTCAGGCTTTCCGTAAGGTGCTGTTGTCCATCACTTAGTAACC	ATTCTAGAGCACTTTTCTCTCAGGCTTTCCATAAGGTGCTGTTGTCCATCACTTAGTAACC	missense_variant		NA	benign	0.113	CGT	TRUE	T/M	2090	2090	0.999984	0.178852	381	1729	1347	1991	14357	194	1709	21712	21708	10400	11576	8652	6614	66716	908	16508	121410	121374	0.0366346	0.149361	0.155687	0.301028	0.215196	0.213656	0.103526	0.178852	ENST00000265148,ENST00000380026	ENSG00000138778	ENST00000265148
CENPE	4	104061551	T	G	4:104061551:T:G	rs2306106	TTCTTTTGATAGCATACGAGCAGTTTTTAGTTCCTGTTGTATTTCCAGATCCTTTATGGTT	TTCTTTTGATAGCATACGAGCAGTTTTTAGGTCCTGTTGTATTTCCAGATCCTTTATGGTT	missense_variant		NA	possibly_damaging	0.798	GTT	FALSE	E/D	1925	1925	0.99972	0.0120646	16	1378	21	0	16	4	3	1443	1438	10110	11456	8606	6594	65934	892	15600	121378	119192	0.00158259	0.120286	0.00244016	0	0.000242667	0.00448431	0.000192308	0.0120646	ENST00000265148,ENST00000380026	ENSG00000138778	ENST00000265148
CENPE	4	104061993	C	G	4:104061993:C:G	rs1381657	CAACTCACTCTAGCTTTGGTTTCTTGCAGGCTTTCCTTGAGTTGGTCTCTCTCCAGTTTGA	CAACTCACTCTAGCTTTGGTTTCTTGCAGGGTTTCCTTGAGTTGGTCTCTCTCCAGTTTGA	missense_variant		NA	benign	0.125	GCT	FALSE	S/T	1911	1911	0.999967	0.193184	1813	2218	1107	825	11988	173	4846	23064	22970	10370	11500	8626	6602	65966	878	14960	121408	118902	0.174831	0.19287	0.128333	0.124962	0.18173	0.197039	0.32393	0.193184	ENST00000265148,ENST00000380026	ENSG00000138778	ENST00000265148
CENPE	4	104062223	C	T	4:104062223:C:T	rs1381658	TTTCTGTGTCTCATTGACATCTTTTTTTAACGTAATAAGTTGATGTTCATTTGCCTTAAGT	TTTCTGTGTCTCATTGACATCTTTTTTTAATGTAATAAGTTGATGTTCATTTGCCTTAAGT	synonymous_variant		NA		NA	ACG	TRUE	T	1834	1834	0.998995	0.190917	589	1976	1039	806	10996	158	4698	21003	20262	9604	9890	7548	6192	56632	828	15436	121290	106130	0.0613286	0.199798	0.137652	0.130168	0.194166	0.190821	0.304353	0.190917	ENST00000265148,ENST00000380026	ENSG00000138778	ENST00000265148
CENPE	4	104063071	C	T	4:104063071:C:T	rs2711898	TTAGTTCCTCTTGTATTTTCAGATCCTTTACCATTAGAGAAATTTTAAAAACAGTGACATA	TTAGTTCCTCTTGTATTTTCAGATCCTTTATCATTAGAGAAATTTTAAAAACAGTGACATA	splice_region_variant		NA		NA	ACC	FALSE		NA	NA	0.999769	0.406587	6179	4178	2447	2804	26279	380	6617	49205	48884	10306	11476	8540	6588	65998	900	16422	121384	120230	0.599554	0.364064	0.286534	0.425622	0.398179	0.422222	0.402935	0.406587	ENST00000265148,ENST00000380026	ENSG00000138778	ENST00000265148
CENPE	4	104066461	A	G	4:104066461:A:G	rs2615542	CCTGAACCTCACTAATTTGTTTTATATTAAATTGTTCCTCTTTCTCATAAATCTCTTGGAT	CCTGAACCTCACTAATTTGTTTTATATTAAGTTGTTCCTCTTTCTCATAAATCTCTTGGAT	missense_variant		NA	benign	0	AAT	FALSE	F/L	1535	1535	0.999522	0.191807	660	1685	1290	1963	13802	190	1686	21826	21276	9690	10434	7646	6362	60264	846	15682	121354	110924	0.0681115	0.161491	0.168716	0.308551	0.229026	0.224586	0.107512	0.191807	ENST00000265148,ENST00000380026	ENSG00000138778	ENST00000265148
CENPE	4	104081920	C	T	4:104081920:C:T	rs61744934	CTGAAGATCAGTAATCTTTCCTTCCAATTCCAAATTACAGAGCAAATCTAGAAAGTTTTGG	CTGAAGATCAGTAATCTTTCCTTCCAATTCTAAATTACAGAGCAAATCTAGAAAGTTTTGG	synonymous_variant		NA		NA	CCA	FALSE	L	716	716	0.999292	0.021227	2280	147	0	0	97	9	10	2594	2543	9874	11422	8628	6580	66110	896	16290	121326	119800	0.230909	0.0128699	0	0	0.00146725	0.0100446	0.000613874	0.021227	ENST00000265148,ENST00000503705,ENST00000380026	ENSG00000138778	ENST00000265148
CENPE	4	104082349	C	T	4:104082349:C:T	rs2251634	ATCAACTTGCATTTTCTTTTTTGCCTCCAACTGGCTTTGATATAACTGAATATCATTTTCC	ATCAACTTGCATTTTCTTTTTTGCCTCCAATTGGCTTTGATATAACTGAATATCATTTTCC	synonymous_variant		NA		NA	ACT	FALSE	Q	675	675	0.999275	0.406271	6227	4092	2434	2778	26066	375	6614	49146	48586	10356	11266	8522	6522	65562	896	16466	121324	119590	0.601294	0.363217	0.285614	0.425943	0.397578	0.418527	0.401676	0.406271	ENST00000265148,ENST00000503705,ENST00000380026	ENSG00000138778	ENST00000265148
CENPE	4	104096063	A	G	4:104096063:A:G	rs60151877	GTGAGTTCAACTCACTTTCTATATTCTCCTATTATAAACAAGAACAGATTTTCCAATCAGA	GTGAGTTCAACTCACTTTCTATATTCTCCTGTTATAAACAAGAACAGATTTTCCAATCAGA	splice_region_variant		NA		NA	TAT	FALSE		NA	NA	0.874263	0.0358893	906	20	0	0	30	4	7	1806	967	3408	806	1022	542	12504	258	8404	106146	26944	0.265845	0.0248139	0	0	0.00239923	0.0155039	0.000832937	0.0358893	ENST00000265148,ENST00000503705,ENST00000380026	ENSG00000138778	ENST00000265148
CENPE	4	104102563	T	C	4:104102563:T:C	rs17217250	ATACCTTTTCAGGAGAGCTTCATCAGTTGATACCTCATTAACATAAGGAGTATTCTTCATA	ATACCTTTTCAGGAGAGCTTCATCAGTTGACACCTCATTAACATAAGGAGTATTCTTCATA	synonymous_variant		NA		NA	ATA	FALSE	V	338	338	0.999374	0.186893	574	1711	1342	1976	14142	194	1701	21859	21640	9650	11116	8448	6432	63268	864	16010	121336	115788	0.0594819	0.153922	0.158854	0.307214	0.223525	0.224537	0.106246	0.186893	ENST00000265148,ENST00000503705,ENST00000380026	ENSG00000138778	ENST00000265148
CENPE	4	104117191	A	G	4:104117191:A:G	rs2290943	TCCTGAAGCAGTCTGTCCATAGGCAAATATAGTACCTGCAAAAAACAAAACACACATACGC	TCCTGAAGCAGTCTGTCCATAGGCAAATATGGTACCTGCAAAAAACAAAACACACATACGC	synonymous_variant		NA		NA	TAG	FALSE	T	81	81	0.999967	0.181086	583	1734	1343	1991	14360	195	1704	21946	21910	10376	11506	8620	6596	66512	904	16478	121408	120992	0.0561874	0.150704	0.1558	0.30185	0.215901	0.215708	0.103411	0.181086	ENST00000265148,ENST00000503705,ENST00000514974,ENST00000380026	ENSG00000138778	ENST00000265148
CENPE	4	104117412	A	AAAC	4:104117412:A:AAAC	.	GTAGTTTCATTACCATGAAAGACACGATCTAAACAACAACAACAACAACAACAACACAGAA	GTAGTTTCATTACCATGAAAGACACGATCTAAACAACAACAACAACAACAACAACAACACAGAA	splice_region_variant		NA		NA	AAACAACAACAACA	FALSE		NA	NA	0.999934	0.0214919	1981	140	22	1	159	9	24	2665	2336	9096	10574	7908	6168	58858	830	15258	121404	108692	0.217788	0.01324	0.00278199	0.000162127	0.00270142	0.0108434	0.00157295	0.0214919	ENST00000265148,ENST00000503705,ENST00000514974,ENST00000380026	ENSG00000138778	ENST00000265148
CENPK	5	64847002	G	A	5:64847002:G:A	rs71594468	GAGGCTGAGGTAGGAGGATCACTTGAACCCGGGAGATCGGGGCTGCAATGAGCCATGATTG	GAGGCTGAGGTAGGAGGATCACTTGAACCCAGGAGATCGGGGCTGCAATGAGCCATGATTG	synonymous_variant		NA		NA	CGG	TRUE	P	103	103	0.12974	0.0794908	12	2	6	0	106	7	429	659	562	160	64	128	0	1796	80	4842	15752	7070	0.075	0.03125	0.046875	NA	0.05902	0.0875	0.0885998	0.0794908	ENST00000510354,ENST00000505960	ENSG00000123219	ENST00000505960
CENPN	16	81056441	T	G	16:81056441:T:G	rs3743503	GATATTACCGAAATGAAGAAAGCTTGCAATTAGTGAACATGAAAGGAAAATAAAAATTCCT	GATATTACCGAAATGAAGAAAGCTTGCAATGAGTGAACATGAAAGGAAAATAAAAATTCCT	stop_lost		NA		NA	TTA	FALSE	*/E	205	205	0.999852	0.141212	712	2231	1913	1191	8357	114	2439	16994	16957	9866	11512	8596	6606	66142	904	16456	121394	120082	0.072167	0.193798	0.222545	0.180291	0.126349	0.126106	0.148213	0.141212	ENST00000299572	ENSG00000166451	ENST00000299572
CENPN	16	81058354	A	G	16:81058354:A:G	rs11641523	TTGAAACTCACAACTCTACGACACCTCTACAGGAAAGAAGCCTTGGACTAGATATAAATAG	TTGAAACTCACAACTCTACGACACCTCTACGGGAAAGAAGCCTTGGACTAGATATAAATAG	missense_variant	tolerated	0.07	benign	0.044	CAG	FALSE	Q/R	223	223	0.994844	0.0168941	36	78	0	149	1627	13	135	2038	2038	9786	11554	8614	6614	66666	898	16502	120786	120634	0.00367872	0.00675091	0	0.022528	0.0244052	0.0144766	0.00818083	0.0168941	ENST00000428963,ENST00000439957,ENST00000305850,ENST00000393335	ENSG00000166451	ENST00000305850
CENPN	16	81060124	C	T	16:81060124:C:T	rs11150336	CCTAACGGCTGTTTTATTTGAAATCTTCCACCCATAGTGGATTCAAGGATCATTCATGAAA	CCTAACGGCTGTTTTATTTGAAATCTTCCATCCATAGTGGATTCAAGGATCATTCATGAAA	splice_region_variant		NA		NA	ACC	FALSE		NA	NA	0.99458	0.103719	1361	2428	1304	712	5938	74	561	12405	12378	9726	11508	8562	6568	66200	892	15886	120754	119342	0.139934	0.210984	0.152301	0.108404	0.0896979	0.0829596	0.0353141	0.103719	ENST00000428963,ENST00000439957,ENST00000305850,ENST00000393335	ENSG00000166451	ENST00000305850
CENPN	16	81061827	G	A	16:81061827:G:A	rs2549887	GGTTTAAATGGGAGCATCTTGGCTGAGAGGGAAGAACCCCTCCGATGCCTAATAAAGTTCT	GGTTTAAATGGGAGCATCTTGGCTGAGAGGAAAGAACCCCTCCGATGCCTAATAAAGTTCT	missense_variant	tolerated	0.56	benign	0.026	GGA	FALSE	E/K	288	288	0.99491	0.710354	3734	6672	4835	4465	52002	664	13362	85755	85734	9792	11566	8608	6610	66706	900	16510	120794	120692	0.381332	0.576863	0.561687	0.675492	0.77957	0.737778	0.809328	0.710354	ENST00000428963,ENST00000439957,ENST00000305850,ENST00000393335	ENSG00000166451	ENST00000305850
CENPN	16	81062171	C	T	16:81062171:C:T	rs2602428	TTCTTTTTCCCTTTTTTTTTTTTTTAATTTCAGGTATTGCAGATGCTCCACTTTCTCCACT	TTCTTTTTCCCTTTTTTTTTTTTTTAATTTTAGGTATTGCAGATGCTCCACTTTCTCCACT	splice_region_variant		NA		NA	TCA	FALSE		NA	NA	0.994235	0.730127	5638	6756	4884	4460	51989	680	13417	88009	87824	9714	11552	8598	6602	66420	896	16504	120712	120286	0.580399	0.584834	0.568039	0.675553	0.782731	0.758929	0.812954	0.730127	ENST00000428963,ENST00000439957,ENST00000305850	ENSG00000166451	ENST00000305850
CENPN	16	81062264	G	A	16:81062264:G:A	rs71400134	ATTTTAAAATTAGAGATAAATAAGACGTGCGTGGTTTCTTAAGCACAGCTCCTCCTTCTTG	ATTTTAAAATTAGAGATAAATAAGACGTGCATGGTTTCTTAAGCACAGCTCCTCCTTCTTG	3_prime_UTR_variant		NA		NA	CGT	TRUE		NA	NA	0.994976	0.0133281	369	45	475	263	368	24	53	1597	1597	9730	11536	8598	6596	66222	892	16248	120802	119822	0.0379239	0.00390083	0.0552454	0.0398727	0.00555707	0.0269058	0.00326194	0.0133281	ENST00000428963,ENST00000439957,ENST00000305850	ENSG00000166451	ENST00000305850
CENPN	16	81066339	T	G	16:81066339:T:G	rs77874075	GTCACAACATTTAGACATTTAAATGGTTAATCAAATGTATGTCTCTCCTGATATACAGCTA	GTCACAACATTTAGACATTTAAATGGTTAAGCAAATGTATGTCTCTCCTGATATACAGCTA	3_prime_UTR_variant		NA		NA	ATC	FALSE		NA	NA	0.995157	0.105303	551	1983	1904	807	5481	83	1773	12653	12582	9794	11550	8598	6612	66356	888	15686	120824	119484	0.0562589	0.171688	0.221447	0.122051	0.0825999	0.0934685	0.113031	0.105303	ENST00000393335	ENSG00000166451	ENST00000393335
CENPT	16	67865937	T	C	16:67865937:T:C	rs11558533	CTGTGTACCTGCCGCAACTGCTCTCTTGTCTGGAGGGTTGGACCGCCTGCGGTGCTGGCAC	CTGTGTACCTGCCGCAACTGCTCTCTTGTCCGGAGGGTTGGACCGCCTGCGGTGCTGGCAC	missense_variant	deleterious_low_confidence	NA	probably_damaging	0.99	CTG	FALSE	R/G	122	122	0.996491	0.0171195	13	586	924	161	276	15	20	1996	1995	9748	11524	8592	6598	65518	862	13692	120986	116534	0.00133361	0.0508504	0.107542	0.0244013	0.00421258	0.0174014	0.00146071	0.0171195	ENST00000562787,ENST00000219172,ENST00000445712,ENST00000566758,ENST00000562513,ENST00000564817,ENST00000440851	ENSG00000102901	ENST00000219172
CENPT	16	67865957	G	A	16:67865957:G:A	rs12102580	CTCTCTTGTCTGGAGGGTTGGACCGCCTGCGGTGCTGGCACTGGCTTCACTACCGACTCAG	CTCTCTTGTCTGGAGGGTTGGACCGCCTGCAGTGCTGGCACTGGCTTCACTACCGACTCAG	missense_variant	tolerated	0.06	possibly_damaging	0.579	CGG	TRUE	P/L	115	115	0.996623	0.0120568	985	83	0	17	320	9	8	1428	1422	9782	11538	8614	6604	65918	876	14610	121002	117942	0.100695	0.00719362	0	0.0025742	0.00485452	0.010274	0.00054757	0.0120568	ENST00000562787,ENST00000219172,ENST00000445712,ENST00000566758,ENST00000562513,ENST00000564817,ENST00000440851	ENSG00000102901	ENST00000219172
CENPT	16	67867739	G	T	16:67867739:G:T	rs11558534	GCGTCGCAGCAGCGTGCGCGGCGTGGAGTCGCTGTCAGGGTTGTGGTCAGCCATCGTCTCG	GCGTCGCAGCAGCGTGCGCGGCGTGGAGTCTCTGTCAGGGTTGTGGTCAGCCATCGTCTCG	missense_variant	deleterious_low_confidence	NA	possibly_damaging	0.654	CGC	FALSE	S/R	8	8	0.988271	0.0457771	67	222	0	134	2594	21	162	3562	3200	5056	5956	5460	2272	40988	422	9750	119988	69904	0.0132516	0.0372733	0	0.0589789	0.0632868	0.049763	0.0166154	0.0457771	ENST00000562787,ENST00000219172,ENST00000565713,ENST00000566758,ENST00000561593,ENST00000566067,ENST00000562513,ENST00000565114,ENST00000562462,ENST00000568069,ENST00000564817,ENST00000562338,ENST00000440851	ENSG00000102901	ENST00000219172
CENPW	6	126661502	G	T	6:126661502:G:T	rs41285260	CCCGTGGCTTTCTAAAGCGAGTCTTCAAGCGAAAGAAGCCTCAACTTCGTCTGGAGAAAAG	CCCGTGGCTTTCTAAAGCGAGTCTTCAAGCTAAAGAAGCCTCAACTTCGTCTGGAGAAAAG	missense_variant	tolerated	0.07	benign	0.018	CGA	FALSE	R/L	28	28	1	0.0679485	304	490	4	337	5567	66	1480	8250	8248	10404	11576	8652	6614	66724	906	16510	121412	121386	0.0292195	0.042329	0.000462321	0.0509525	0.0834332	0.0728477	0.0896426	0.0679485	ENST00000368328,ENST00000368325,ENST00000368326	ENSG00000203760	ENST00000368325
CEP192	18	13001512	G	C	18:13001512:G:C	rs4499304	TAGTAGAAGGGAGATTTTCAGTTCCATCCGGGTCATCTCCCGGAAGCCAGAGTGATGCTGA	TAGTAGAAGGGAGATTTTCAGTTCCATCCGCGTCATCTCCCGGAAGCCAGAGTGATGCTGA	missense_variant	tolerated	0.61	benign	0.003	GGG	FALSE	G/A	74	74	0.176441	0.398046	1106	189	199	16	3941	71	2341	8295	7863	2140	406	612	34	8468	190	7904	21422	19754	0.516822	0.465517	0.325163	0.470588	0.465399	0.373684	0.296179	0.398046	ENST00000589596,ENST00000506447	ENSG00000101639	ENST00000506447
CEP192	18	13001523	G	A	18:13001523:G:A	rs11080618	AGATTTTCAGTTCCATCCGGGTCATCTCCCGGAAGCCAGAGTGATGCTGAACCAAGAGAGA	AGATTTTCAGTTCCATCCGGGTCATCTCCCAGAAGCCAGAGTGATGCTGAACCAAGAGAGA	missense_variant	deleterious	0.03	benign	0.001	CGG	TRUE	G/R	78	78	0.177099	0.282256	509	149	115	14	3141	52	1594	5866	5574	2140	404	614	34	8472	190	7894	21502	19748	0.23785	0.368812	0.187296	0.411765	0.370751	0.273684	0.201926	0.282256	ENST00000589596,ENST00000506447	ENSG00000101639	ENST00000506447
CEP192	18	13029986	G	A	18:13029986:G:A	rs116020861	AGGCGAACATGTGAATGTCACGAGTCCATCGAAAAGAATAAAGACAGTAAGTGGACTTTTT	AGGCGAACATGTGAATGTCACGAGTCCATCAAAAAGAATAAAGACAGTAAGTGGACTTTTT	missense_variant	tolerated	0.28	benign	0.057	CGA	TRUE	E/K	54	54	0.179472	0.0136073	3	2	0	0	101	2	139	259	247	2102	394	616	34	8012	176	6818	21790	18152	0.00142721	0.00507614	0	0	0.0126061	0.0113636	0.0203872	0.0136073	ENST00000511820,ENST00000510237,ENST00000513432,ENST00000506447,ENST00000430049	ENSG00000101639	ENST00000430049
CEP192	18	13038431	A	G	18:13038431:A:G	rs16940057	TGCACTGGGCGATACGTCCTGGGGAGCTACAATTAATTACAGTCTGTTGAGGAAATCACGT	TGCACTGGGCGATACGTCCTGGGGAGCTACGATTAATTACAGTCTGTTGAGGAAATCACGT	synonymous_variant		NA		NA	CAA	FALSE	T	554	554	0.183145	0.0518163	100	16	72	2	350	7	480	1048	1027	2148	410	622	34	8502	190	7914	22236	19820	0.0465549	0.0390244	0.115756	0.0588235	0.0411668	0.0368421	0.060652	0.0518163	ENST00000510237,ENST00000506447	ENSG00000101639	ENST00000506447
CEP192	18	13055915	A	C	18:13055915:A:C	rs11080623	GAGGAAAAGGAACATTATCATCTATTATCCAGAATAACTCTGATACAAGAAAAGCAACTGA	GAGGAAAAGGAACATTATCATCTATTATCCCGAATAACTCTGATACAAGAAAAGCAACTGA	missense_variant	deleterious	0.02	probably_damaging	0.994	CAG	FALSE	Q/P	513	513	1	0.0191292	39	123	0	35	2075	11	34	2319	2317	10312	11568	8642	6614	66614	908	16466	121412	121124	0.003782	0.0106328	0	0.00529181	0.0311496	0.0121145	0.00206486	0.0191292	ENST00000511820,ENST00000510237,ENST00000589596,ENST00000506447,ENST00000430049,ENST00000325971	ENSG00000101639	ENST00000325971
CEP192	18	13056333	C	T	18:13056333:C:T	rs2282541	TGACATGCAGAACATGCCTGCTGCTGTGCACGCACTCTTGACACAACCCTCTCTCAGCGCT	TGACATGCAGAACATGCCTGCTGCTGTGCATGCACTCTTGACACAACCCTCTCTCAGCGCT	synonymous_variant		NA		NA	ACG	TRUE	H	652	652	1	0.302486	2311	4445	1618	2391	22695	264	2878	36719	36602	10402	11504	8608	6588	66502	908	16492	121412	121004	0.222169	0.386387	0.187965	0.362933	0.341268	0.290749	0.174509	0.302486	ENST00000511820,ENST00000510237,ENST00000589596,ENST00000506447,ENST00000430049,ENST00000325971	ENSG00000101639	ENST00000325971
CEP192	18	13056682	G	A	18:13056682:G:A	rs2282542	AACTGTGGAATTGAACCATGGGATTCAGGAGTGACATCAGGATTGGGTAAGATGCTTTTTC	AACTGTGGAATTGAACCATGGGATTCAGGAATGACATCAGGATTGGGTAAGATGCTTTTTC	missense_variant	tolerated	0.56	benign	0.011	AGT	FALSE	V/M	769	769	0.999555	0.153727	1240	1142	2662	803	8421	147	3659	18303	18074	9932	11542	8632	6614	65698	860	14294	121358	117572	0.124849	0.098943	0.308387	0.121409	0.128177	0.17093	0.255982	0.153727	ENST00000511820,ENST00000510237,ENST00000589596,ENST00000506447,ENST00000430049,ENST00000325971,ENST00000585938	ENSG00000101639	ENST00000325971
CEP192	18	13057655	C	T	18:13057655:C:T	rs61740922	TGCTGTGTCGGGATCGCTTCCCAGACCCTCCTCAGTGTGCTTAATCCAACTGACCGCTGGC	TGCTGTGTCGGGATCGCTTCCCAGACCCTCTTCAGTGTGCTTAATCCAACTGACCGCTGGC	missense_variant	deleterious	0	probably_damaging	0.999	CCT	FALSE	L/F	798	798	1	0.0181483	32	122	1	158	1394	18	477	2203	2202	10404	11564	8644	6602	66704	908	16508	121412	121334	0.00307574	0.01055	0.000115687	0.0239321	0.0208983	0.0198238	0.0288951	0.0181483	ENST00000511820,ENST00000510237,ENST00000589596,ENST00000506447,ENST00000430049,ENST00000325971,ENST00000585938	ENSG00000101639	ENST00000325971
CEP192	18	13068109	G	A	18:13068109:G:A	rs7228940	GTATTTCTAAACAGAACGCTGTAGCCTGGCGCTGTTTCACGTTTTCCAAGGAATCCGTCCG	GTATTTCTAAACAGAACGCTGTAGCCTGGCACTGTTTCACGTTTTCCAAGGAATCCGTCCG	missense_variant	deleterious	0.04	probably_damaging	0.998	CGC	TRUE	R/H	948	948	1	0.149383	1206	1139	2657	803	8441	149	3721	18119	18116	10298	11578	8642	6614	66720	908	16512	121412	121272	0.11711	0.0983762	0.307452	0.121409	0.126514	0.164097	0.225351	0.149383	ENST00000511820,ENST00000510237,ENST00000506447,ENST00000430049,ENST00000325971,ENST00000589993	ENSG00000101639	ENST00000325971
CEP192	18	13068132	T	C	18:13068132:T:C	rs578208	GCCTGGCGCTGTTTCACGTTTTCCAAGGAATCCGTCCGAGCTCCTGTGGAAGTTGCTCCTT	GCCTGGCGCTGTTTCACGTTTTCCAAGGAACCCGTCCGAGCTCCTGTGGAAGTTGCTCCTT	missense_variant	tolerated	1	benign	0	ATC	FALSE	S/P	956	956	1	0.662259	8475	6945	6889	3991	41989	610	11482	80393	80381	10402	11570	8654	6612	66716	908	16512	121412	121374	0.814747	0.600259	0.796048	0.6036	0.629369	0.671806	0.695373	0.662259	ENST00000511820,ENST00000510237,ENST00000506447,ENST00000430049,ENST00000325971,ENST00000589993	ENSG00000101639	ENST00000325971
CEP192	18	13069782	C	T	18:13069782:C:T	rs6505780	AGTCACTTTTCAGTGGATCCAAAGAATCTACTCCTTAAACCTGGAGAAGAACATGAGGTTA	AGTCACTTTTCAGTGGATCCAAAGAATCTATTCCTTAAACCTGGAGAAGAACATGAGGTTA	missense_variant	tolerated	1	benign	0	ACT	FALSE	L/F	1105	1105	1	0.669735	9248	7011	6882	3991	42058	612	11481	81304	81283	10404	11570	8650	6610	66716	908	16508	121412	121366	0.888889	0.605964	0.795607	0.603782	0.630404	0.674009	0.695481	0.669735	ENST00000511820,ENST00000510237,ENST00000506447,ENST00000430049,ENST00000325971,ENST00000589993	ENSG00000101639	ENST00000325971
CEP192	18	13092424	G	A	18:13092424:G:A	rs2027698	GACCTAATGATGTTCAGCTCTTTTATGGAAGCATGTGTAAAATTATACTTTCAGTAATTGG	GACCTAATGATGTTCAGCTCTTTTATGGAAACATGTGTAAAATTATACTTTCAGTAATTGG	missense_variant	tolerated	1	benign	0.004	AGC	FALSE	S/N	1455	1455	0.999918	0.0472886	441	360	1141	240	2443	50	1049	5725	5724	10314	11546	8646	6604	66542	908	16484	121402	121044	0.0427574	0.0311796	0.131969	0.0363416	0.0367137	0.0550661	0.0636375	0.0472886	ENST00000511820,ENST00000510237,ENST00000506447,ENST00000430049,ENST00000325971,ENST00000589993	ENSG00000101639	ENST00000325971
CEP192	18	13095591	G	A	18:13095591:G:A	rs56913743	AAGGTCCTCAGGGTTCTCCTCTTCTCTCACGGGCGGCTCGCCCGCCTCTGGATCAGCTGGC	AAGGTCCTCAGGGTTCTCCTCTTCTCTCACAGGCGGCTCGCCCGCCTCTGGATCAGCTGGC	missense_variant	tolerated	1	benign	0.002	CGG	TRUE	R/Q	1519	1519	1	0.150188	1281	1143	2658	805	8472	149	3723	18231	18231	10404	11574	8644	6614	66734	908	16510	121412	121388	0.123126	0.0987558	0.307497	0.121712	0.126952	0.164097	0.2255	0.150188	ENST00000511820,ENST00000510237,ENST00000506447,ENST00000430049,ENST00000325971,ENST00000589993	ENSG00000101639	ENST00000325971
CEP192	18	13095609	T	C	18:13095609:T:C	rs474337	CTCTTCTCTCACGGGCGGCTCGCCCGCCTCTGGATCAGCTGGCCTCCGAAGAGCCGTGGAC	CTCTTCTCTCACGGGCGGCTCGCCCGCCTCCGGATCAGCTGGCCTCCGAAGAGCCGTGGAC	missense_variant	deleterious	0.05	benign	0.001	CTG	FALSE	L/P	1525	1525	1	0.669696	9250	7020	6888	3993	42070	612	11460	81296	81293	10402	11576	8652	6612	66726	908	16512	121412	121388	0.889252	0.606427	0.796117	0.603902	0.630489	0.674009	0.694041	0.669696	ENST00000511820,ENST00000510237,ENST00000506447,ENST00000430049,ENST00000325971,ENST00000589993	ENSG00000101639	ENST00000325971
CEP192	18	13100326	G	A	18:13100326:G:A	.	CATTTCAGAAAATTGTGAAAGTTCAAATTCGAGAAGATTTAACTCAAGTGGAACTTTTAAC	CATTTCAGAAAATTGTGAAAGTTCAAATTCAAGAAGATTTAACTCAAGTGGAACTTTTAAC	missense_variant		NA		NA	CGAGAA	TRUE	R/Q	1633	1633	0.999984	0.0155075	269	1206	1	96	262	12	27	1876	1873	10274	11520	8628	6602	66410	904	16442	121410	120780	0.0261826	0.104688	0.000115902	0.014541	0.00394519	0.0132743	0.00164214	0.0155075	ENST00000511820,ENST00000510237,ENST00000506447,ENST00000430049,ENST00000325971,ENST00000589993	ENSG00000101639	ENST00000325971
CEP192	18	13100451	A	G	18:13100451:A:G	rs3737379	GTCAAACCAATGACAAAACCGCCTTCCACAAAAGTTGAAATAAGAAACAAGAGTATTACTT	GTCAAACCAATGACAAAACCGCCTTCCACAGAAGTTGAAATAAGAAACAAGAGTATTACTT	missense_variant	tolerated	0.07	possibly_damaging	0.834	AAA	FALSE	K/E	1675	1675	0.999984	0.0473447	445	361	1141	241	2446	50	1052	5736	5736	10316	11548	8630	6612	66650	906	16492	121410	121154	0.0431369	0.0312608	0.132213	0.0364489	0.0366992	0.0551876	0.0637885	0.0473447	ENST00000511820,ENST00000510237,ENST00000506447,ENST00000430049,ENST00000325971,ENST00000589993	ENSG00000101639	ENST00000325971
CEP192	18	13116432	G	T	18:13116432:G:T	rs1786263	TTTATGCCCCAGAGGATGTGTACAGGTTCCGGCCGACTAGTGTGGGGGAATCACGGACACT	TTTATGCCCCAGAGGATGTGTACAGGTTCCTGCCGACTAGTGTGGGGGAATCACGGACACT	missense_variant	tolerated	1	benign	0	CGG	FALSE	R/L	1853	1853	1	0.670945	9683	7011	6877	3987	41799	612	11473	81447	81442	10406	11576	8650	6614	66720	906	16512	121412	121384	0.930521	0.60565	0.795029	0.602812	0.626484	0.675497	0.694828	0.670945	ENST00000511820,ENST00000430049,ENST00000325971,ENST00000506447	ENSG00000101639	ENST00000325971
CEP55	10	95259979	C	G	10:95259979:C:G	rs3740370	GAAAGGAAAGCTGACTGATAAAGAGAGACACAGACTTTTGGAGGTAAATGGTCTTCTGATC	GAAAGGAAAGCTGACTGATAAAGAGAGACAGAGACTTTTGGAGGTAAATGGTCTTCTGATC	missense_variant	tolerated	0.59	benign	0.002	ACA	FALSE	H/Q	57	57	1	0.225297	2921	1315	2545	1153	14609	205	4481	27283	27229	10260	11548	8616	6612	66454	904	16464	121412	120858	0.284698	0.113873	0.295381	0.17438	0.219836	0.22677	0.27217	0.225297	ENST00000371485	ENSG00000138180	ENST00000371485
CEP55	10	95262890	T	A	10:95262890:T:A	rs61865305	TTATGTCTAGAAAATTCGAGTCCTTGAGGCTGAGAAGGAGAAGAATGCTTATCAACTCACA	TTATGTCTAGAAAATTCGAGTCCTTGAGGCAGAGAAGGAGAAGAATGCTTATCAACTCACA	synonymous_variant		NA		NA	CTG	FALSE	A	68	68	1	0.052284	155	258	1	595	4932	52	341	6337	6334	10390	11538	8628	6610	66598	908	16474	121412	121146	0.0149182	0.0223609	0.000115902	0.0900151	0.0740563	0.0572687	0.0206993	0.052284	ENST00000371485	ENSG00000138180	ENST00000371485
CEP55	10	95276692	G	A	10:95276692:G:A	rs59085212	TGAGTTGTGCCGTAATGTTGTTTGTCATAGGTTATCTTCAAGAAGAGAAGCAGAAATGTTA	TGAGTTGTGCCGTAATGTTGTTTGTCATAGATTATCTTCAAGAAGAGAAGCAGAAATGTTA	missense_variant	tolerated	0.1	benign	0.253	GGT	FALSE	G/D	227	227	0.999934	0.0124053	1375	51	0	0	23	3	6	1465	1458	10026	11522	8606	6610	65720	876	14170	121404	117530	0.137143	0.00442632	0	0	0.00034997	0.00342466	0.00042343	0.0124053	ENST00000445435,ENST00000371485	ENSG00000138180	ENST00000371485
CEP55	10	95276718	T	C	10:95276718:T:C	rs7072484	ATAGGTTATCTTCAAGAAGAGAAGCAGAAATGTTACAACGATCTCTTGGCAAGTGCAAAAA	ATAGGTTATCTTCAAGAAGAGAAGCAGAAACGTTACAACGATCTCTTGGCAAGTGCAAAAA	missense_variant	deleterious	0.04	benign	0.001	ATG	FALSE	C/R	236	236	1	0.0377931	3059	272	0	12	982	21	173	4528	4519	10266	11554	8644	6610	66248	890	15360	121412	119572	0.297974	0.0235416	0	0.00181543	0.0148231	0.0235955	0.011263	0.0377931	ENST00000445435,ENST00000371485	ENSG00000138180	ENST00000371485
CEP55	10	95276742	G	C	10:95276742:G:C	rs41308663	CAGAAATGTTACAACGATCTCTTGGCAAGTGCAAAAAAAGATCTTGAGGTTGAACGACAAA	CAGAAATGTTACAACGATCTCTTGGCAAGTCCAAAAAAAGATCTTGAGGTTGAACGACAAA	missense_variant	deleterious	0	probably_damaging	0.964	TGC	FALSE	A/P	244	244	1	0.0625652	678	1907	1645	251	2168	55	858	7567	7562	10322	11552	8644	6610	66536	904	16298	121412	120866	0.0656849	0.16508	0.190305	0.0379728	0.0325839	0.0608407	0.0526445	0.0625652	ENST00000445435,ENST00000371485	ENSG00000138180	ENST00000371485
CEP55	10	95278683	G	A	10:95278683:G:A	rs75139274	CTCTGCTAAAGCAGCAAGAAGAACAAACAAGGGTAGCTCTGTTGGAACAACAGGTACTCAT	CTCTGCTAAAGCAGCAAGAAGAACAAACAAAGGTAGCTCTGTTGGAACAACAGGTACTCAT	missense_variant	tolerated	0.06	benign	0.019	AGG	FALSE	R/K	348	348	1	0.0708116	192	357	1	806	6624	57	554	8591	8591	10406	11570	8650	6614	66702	908	16472	121412	121322	0.0184509	0.0308557	0.000115607	0.121863	0.0993074	0.0627753	0.0336328	0.0708116	ENST00000445435,ENST00000371485	ENSG00000138180	ENST00000371485
CEP55	10	95279506	A	T	10:95279506:A:T	rs2293277	TCGACCGTCAACATGTGCAGCATCAATTGCATGTAATTCTTAAGGAGCTCCGAAAAGCAAG	TCGACCGTCAACATGTGCAGCATCAATTGCTTGTAATTCTTAAGGAGCTCCGAAAAGCAAG	missense_variant	deleterious	0	benign	0.186	CAT	FALSE	H/L	378	378	0.999984	0.703321	3248	8720	4901	5243	51182	663	11391	85369	85348	10398	11570	8636	6614	66716	908	16508	121410	121350	0.312368	0.753673	0.567508	0.792712	0.767162	0.730176	0.690029	0.703321	ENST00000371485	ENSG00000138180	ENST00000371485
CEP85	1	26582091	G	A	1:26582091:G:A	rs3795686	ACCGAGTCCGCTTCCACAACCCAAGAACCAGCACAAGTAAGGAGTTGTACAGAGTGTTGCC	ACCGAGTCCGCTTCCACAACCCAAGAACCAACACAAGTAAGGAGTTGTACAGAGTGTTGCC	missense_variant	tolerated	0.45	benign	0.001	AGC	FALSE	S/N	213	213	1	0.253332	902	2939	2141	1980	20043	247	2501	30755	30753	10406	11576	8642	6614	66736	908	16512	121412	121394	0.0866808	0.253887	0.247744	0.299365	0.300333	0.272026	0.151466	0.253332	ENST00000252992,ENST00000451429,ENST00000476272	ENSG00000130695	ENST00000252992
CEP85	1	26596080	G	A	1:26596080:G:A	rs7550997	ATTCAACTGGAAAGCCTGAGGCAGAGAGAAGCAGAATTCTCCTCCGCTGGACATAGGTAAA	ATTCAACTGGAAAGCCTGAGGCAGAGAGAAACAGAATTCTCCTCCGCTGGACATAGGTAAA	missense_variant	tolerated	0.47	benign	0.014	AGC	FALSE	A/T	542	542	0.999984	0.151483	1807	759	143	1336	11589	142	1849	17716	17625	9924	10854	8218	6444	64174	872	15864	121410	116350	0.182084	0.0699281	0.0174008	0.207325	0.180587	0.162844	0.116553	0.151483	ENST00000453146,ENST00000252992,ENST00000451429,ENST00000476272	ENSG00000130695	ENST00000252992
CEP85	1	26601570	A	G	1:26601570:A:G	rs11577318	AGCTGCGCACAGCCGTGAAGGAGGTGAGCAACATTAGTCAGACCTCTTGGTTTTGCCTCCA	AGCTGCGCACAGCCGTGAAGGAGGTGAGCAGCATTAGTCAGACCTCTTGGTTTTGCCTCCA	splice_region_variant		NA		NA	AAC	FALSE		NA	NA	0.926959	0.202768	680	145	30	194	3479	47	1109	13326	5684	3348	890	988	530	14036	234	8006	112544	28032	0.203106	0.162921	0.0303644	0.366038	0.247863	0.200855	0.138521	0.202768	ENST00000491670,ENST00000252992,ENST00000451429,ENST00000453146,ENST00000469609,ENST00000476272	ENSG00000130695	ENST00000252992
CFDP1	16	75327916	A	G	16:75327916:A:G	rs2073619	AATTTCAAACTGCCTGTGATCCACTCGGTCAAGGAAGGCTTTCCGTTCAATGTACCTAGAA	AATTTCAAACTGCCTGTGATCCACTCGGTCGAGGAAGGCTTTCCGTTCAATGTACCTAGAA	synonymous_variant		NA		NA	CAA	FALSE	L	278	278	0.999984	0.842739	8266	10652	5138	5430	57556	777	14476	102298	102295	10400	11578	8640	6612	66736	908	16510	121410	121384	0.794808	0.920021	0.594676	0.821234	0.862443	0.855727	0.876802	0.842739	ENST00000283882	ENSG00000153774	ENST00000283882
CFL1	11	65623519	G	A	11:65623519:G:A	rs4621	TGGCAGCATCTTGACAAAGGTGGCGTAGGGGTCGTCGACAGTCTGGCCCACATCGCCCACC	TGGCAGCATCTTGACAAAGGTGGCGTAGGGATCGTCGACAGTCTGGCCCACATCGCCCACC	synonymous_variant		NA		NA	GGT	FALSE	D	66	66	1	0.578655	2645	4131	2815	4653	44927	585	10480	70237	70236	10406	11574	8632	6614	66736	908	16508	121412	121378	0.25418	0.356921	0.326112	0.703508	0.673205	0.644273	0.634844	0.578655	ENST00000527344,ENST00000534784,ENST00000531413,ENST00000534769,ENST00000526975,ENST00000531407,ENST00000524553,ENST00000525451,ENST00000308162,ENST00000532134,ENST00000530413	ENSG00000172757	ENST00000308162
CFL1	11	65623739	A	G	11:65623739:A:G	rs11227332	GAGGCCTAGGAGACATGCCACGTATACGTCAAGAAAAGGATTCTAGGGAACTGCCCCTTGT	GAGGCCTAGGAGACATGCCACGTATACGTCGAGAAAAGGATTCTAGGGAACTGCCCCTTGT	5_PRIME_UTR_VARIANT		NA		NA	CAA	notCpG		NA	NA	0.999918	0.969772	750	1460	482	1013	12478	146	1348	17868	17677	9964	11528	8622	6612	65340	874	14802	121402	117742	0.075271	0.126648	0.0559035	0.153206	NA	0.167048	0.0910688	0.150133	ENST00000530413	ENSG00000172757	ENST00000530413
CFL1	11	65624934	A	C	11:65624934:A:C	rs7125986	TGAGAACGCAGCTCGTTAGATGCGCTCCCGAACGGGCCGCGGTCTCTGCGATGCCCCCTCC	TGAGAACGCAGCTCGTTAGATGCGCTCCCGCACGGGCCGCGGTCTCTGCGATGCCCCCTCC	5_PRIME_UTR_VARIANT		NA		NA	GAA	notCpG		NA	NA	0.112724	0.0836161	64	55	54	4	1605	77	4538	7539	6397	190	90	132	6	2500	112	7122	13686	10152	0.336842	0.611111	0.409091	0.666667	NA	0.6875	0.637181	0.630122	ENST00000534784	ENSG00000172757	ENST00000534784
CHAF1A	19	4409756	A	G	19:4409756:A:G	rs34148381	TCCCTTCCCCACCTCCACGCCCCTCCGCAGAGTGAGTATCTCCCATGGAGTCCCTGCACAT	TCCCTTCCCCACCTCCACGCCCCTCCGCAGGGTGAGTATCTCCCATGGAGTCCCTGCACAT	splice_region_variant		NA		NA	GAG	FALSE	R	320	320	0.999885	0.201895	896	2624	182	1051	15709	178	2884	23792	23524	9962	11492	8538	6608	64898	854	14164	121398	116516	0.0899418	0.228333	0.0213165	0.15905	0.242057	0.208431	0.203615	0.201895	ENST00000587739,ENST00000301280	ENSG00000167670	ENST00000301280
CHAF1A	19	4433253	G	A	19:4433253:G:A	rs45597332	GCGAGGATGCCGCCATCCCCTCTAAGTCCCGGCTCAAGCGGCTCATTTCCGAGAACTCAGT	GCGAGGATGCCGCCATCCCCTCTAAGTCCCAGCTCAAGCGGCTCATTTCCGAGAACTCAGT	missense_variant		NA	benign	0.234	CGG	TRUE	R/Q	797	797	1	0.011593	14	39	1	123	1165	13	50	1406	1405	10382	11576	8642	6614	66570	900	16510	121412	121194	0.00134849	0.00336904	0.000115714	0.0185969	0.0175004	0.0144444	0.00302847	0.011593	ENST00000301280	ENSG00000167670	ENST00000301280
CHAF1A	19	4433412	A	G	19:4433412:A:G	rs8100525	GCTATGTGACATCGGTGCCCTCGGCCCCCAAAGAGGACAGTGGCAGCGTCCCCTCCACGGG	GCTATGTGACATCGGTGCCCTCGGCCCCCAGAGAGGACAGTGGCAGCGTCCCCTCCACGGG	missense_variant		NA	benign	0.013	AAA	FALSE	K/R	850	850	0.999951	0.0228658	1277	94	1	123	1175	14	54	2758	2738	10166	11540	8588	6598	65492	894	16464	121406	119742	0.125615	0.00814558	0.000116442	0.018642	0.0179411	0.01566	0.00327988	0.0228658	ENST00000301280	ENSG00000167670	ENST00000301280
CHAF1A	19	4442336	C	T	19:4442336:C:T	rs9352	ACTGTATGATCGTGGATGTCCCGGATGCTGCGGGTGAGAAGGGCTGTAGATAGCAGAACGC	ACTGTATGATCGTGGATGTCCCGGATGCTGTGGGTGAGAAGGGCTGTAGATAGCAGAACGC	missense_variant		NA	possibly_damaging	0.642	GCG	TRUE	A/V	923	923	0.990808	0.599449	3543	4596	3802	2146	24485	373	6992	65704	45937	7198	5690	5508	3726	41476	642	12392	120296	76632	0.49222	0.807733	0.690269	0.575953	0.590341	0.580997	0.564235	0.599449	ENST00000589648,ENST00000301280	ENSG00000167670	ENST00000301280
CHAF1A	19	4442999	T	G	19:4442999:T:G	rs243383	GGGGTGGACACCGGCAAGGCCACCCTGACCTCGAGCCCACTGGGTGCATCCTGAGAGCAGG	GGGGTGGACACCGGCAAGGCCACCCTGACCGCGAGCCCACTGGGTGCATCCTGAGAGCAGG	missense_variant		NA	benign	0.008	CTC	FALSE	S/A	950	950	0.989655	0.980882	8147	7521	6602	4991	51456	674	11986	117691	91377	8278	7588	6820	5012	52332	692	12436	120156	93158	0.984175	0.99117	0.968035	0.99581	0.983261	0.973988	0.963815	0.980882	ENST00000301280	ENSG00000167670	ENST00000301280
CHAF1A	19	4443046	T	C	19:4443046:T:C	rs2992	ATCCTGAGAGCAGGGGTGACGTATGTAGAATGCTTAGGGTGTCCTCCCCACAGAGCAGATA	ATCCTGAGAGCAGGGGTGACGTATGTAGAACGCTTAGGGTGTCCTCCCCACAGAGCAGATA	3_prime_UTR_variant		NA		NA	ATG	FALSE		NA	NA	0.907373	0.389573	1616	649	1529	887	6017	102	3114	32309	13914	4232	1178	2396	2392	16594	316	8608	110166	35716	0.381853	0.550934	0.638147	0.370819	0.362601	0.322785	0.361757	0.389573	ENST00000301280	ENSG00000167670	ENST00000301280
CHAF1B	21	37759957	C	T	21:37759957:C:T	rs62229404	AAGCCATCGTGGAATTTTTGTCCAATCTTGCTCGTCATACCAAAGCCGTCAATGTTGTGCG	AAGCCATCGTGGAATTTTTGTCCAATCTTGTTCGTCATACCAAAGCCGTCAATGTTGTGCG	missense_variant	tolerated	0.05	benign	0.03	GCT	FALSE	A/V	63	63	1	0.0688658	141	415	186	820	5961	67	771	8361	8361	10406	11578	8654	6612	66740	908	16512	121412	121410	0.0135499	0.0358438	0.021493	0.124017	0.0893168	0.0737885	0.0466933	0.0688658	ENST00000314103	ENSG00000159259	ENST00000314103
CHD4	12	6690909	C	T	12:6690909:C:T	rs34863790	TTTTGGGGAGGGTGACCCTGGCTGGGACATCTTCTTGTTTTCCTCCACCTCAGCCAGTTCA	TTTTGGGGAGGGTGACCCTGGCTGGGACATTTTCTTGTTTTCCTCCACCTCAGCCAGTTCA	synonymous_variant		NA		NA	TCT	FALSE	K	1557	1557	0.999621	0.0240169	42	855	275	117	1384	26	64	2780	2763	10306	11526	8602	6614	65140	856	12000	121366	115044	0.0040753	0.0741801	0.0319693	0.0176897	0.0212465	0.0303738	0.00533333	0.0240169	ENST00000544040,ENST00000357008,ENST00000544484,ENST00000309577	ENSG00000111642	ENST00000309577
CHD4	12	6691452	G	A	12:6691452:G:A	rs7316626	GCCGCATGAAAAGAGAGACATATGCCCTGTGTAAAGAAGTAGAGAAAGAGTTAAATAGGGA	GCCGCATGAAAAGAGAGACATATGCCCTGTATAAAGAAGTAGAGAAAGAGTTAAATAGGGA	splice_region_variant		NA		NA	TGT	FALSE		NA	NA	0.999423	0.166243	4508	779	141	1038	9984	126	2660	19613	19236	10350	11512	8614	6608	65174	844	12608	121342	115710	0.435556	0.0676685	0.0163687	0.157082	0.15319	0.149289	0.210977	0.166243	ENST00000544040,ENST00000357008,ENST00000540960,ENST00000544484,ENST00000309577	ENSG00000111642	ENST00000309577
CHD4	12	6707104	C	T	12:6707104:C:T	rs61753200	TCGGTGGATCATCATCCACTCGGGTTTTATCCCATAGCGATAGAAGCGTTCCTCCATCTCT	TCGGTGGATCATCATCCACTCGGGTTTTATTCCATAGCGATAGAAGCGTTCCTCCATCTCT	synonymous_variant		NA		NA	TCC	FALSE	G	616	616	1	0.0132418	20	46	0	277	1051	14	199	1607	1607	10400	11578	8646	6614	66702	906	16512	121412	121358	0.00192308	0.00397305	0	0.0418809	0.0157566	0.0154525	0.0120518	0.0132418	ENST00000544040,ENST00000357008,ENST00000544484,ENST00000309577	ENSG00000111642	ENST00000309577
CHD4	12	6707526	G	A	12:6707526:G:A	rs11539543	ATCAGCATCTGGAGGCCGAGGCACTGGTGTGGGAGATGGTGGCTGACCCCACTTCCAGATT	ATCAGCATCTGGAGGCCGAGGCACTGGTGTAGGAGATGGTGGCTGACCCCACTTCCAGATT	synonymous_variant		NA		NA	TGG	FALSE	P	516	516	1	0.129402	1312	651	18	1038	9971	122	2521	15644	15633	10322	11544	8632	6612	66450	902	16348	121412	120810	0.127107	0.0563929	0.00208526	0.156987	0.150053	0.135255	0.154208	0.129402	ENST00000544040,ENST00000357008,ENST00000544484,ENST00000309577	ENSG00000111642	ENST00000309577
CHD4	12	6707596	G	A	12:6707596:G:A	rs139702202	TGCACTTTGCCCTTCAGAGCTGGACACTGAGAGAAAAAGAGACAACTTAATCTCAAATCAT	TGCACTTTGCCCTTCAGAGCTGGACACTGAAAGAAAAAGAGACAACTTAATCTCAAATCAT	splice_region_variant		NA		NA	AGA	FALSE		NA	NA	0.999753	0.0202859	19	949	2	134	829	17	383	2352	2333	10018	11440	8580	6610	64686	834	12838	121382	115006	0.00189659	0.0829545	0.0002331	0.0202723	0.0128158	0.0203837	0.0298333	0.0202859	ENST00000544040,ENST00000357008,ENST00000544484,ENST00000309577	ENSG00000111642	ENST00000309577
CHD4	12	6709059	G	A	12:6709059:G:A	rs11539542	ACAGCAGAGCAGTTCCCCACCATCCTTGCAGACCCGACAGAATTCCATATGGTGGTCATCC	ACAGCAGAGCAGTTCCCCACCATCCTTGCAAACCCGACAGAATTCCATATGGTGGTCATCC	synonymous_variant		NA		NA	AGA	FALSE	V	454	454	1	0.129015	1320	651	18	1038	9977	121	2539	15664	15664	10406	11578	8654	6614	66740	908	16512	121412	121412	0.12685	0.0562273	0.00207996	0.15694	0.149491	0.13326	0.153767	0.129015	ENST00000544040,ENST00000357008,ENST00000544484,ENST00000309577	ENSG00000111642	ENST00000309577
CHD4	12	6711123	C	T	12:6711123:C:T	rs61753201	ACAGTACAAAGAAGAGGATGGAGGTCCAGGCACCTTTGAATCATCATCATCATCCTCCTCC	ACAGTACAAAGAAGAGGATGGAGGTCCAGGTACCTTTGAATCATCATCATCATCCTCCTCC	splice_region_variant		NA		NA	GCA	FALSE		NA	NA	0.99827	0.0161198	39	74	0	320	1390	18	20	1901	1861	8634	11416	8452	6590	63094	876	16386	121202	115448	0.00451703	0.00648213	0	0.0485584	0.0220306	0.0205479	0.00122055	0.0161198	ENST00000544040,ENST00000545942,ENST00000357008,ENST00000544484,ENST00000309577	ENSG00000111642	ENST00000309577
CHD4	12	6711147	C	A	12:6711147:C:A	rs1639122	TCCAGGCACCTTTGAATCATCATCATCATCCTCCTCCTCCTCCTCCTCCTTCCGCTTGGAT	TCCAGGCACCTTTGAATCATCATCATCATCATCCTCCTCCTCCTCCTCCTTCCGCTTGGAT	missense_variant	tolerated	0.9	benign	0.001	CCT	FALSE	E/D	139	139	0.985076	0.411781	5729	3843	3176	3036	22942	298	5898	50316	44922	7440	10786	8004	6332	60250	830	15450	119600	109092	0.770027	0.356295	0.396802	0.479469	0.38078	0.359036	0.381748	0.411781	ENST00000544040,ENST00000545942,ENST00000357008,ENST00000544484,ENST00000309577	ENSG00000111642	ENST00000309577
CHD4	12	6711206	GCTT	G	12:6711206:GCTT:G	.	ATTTGCTCTTCTTCTCTTTCTTAGGTCCAAGCTTCTTCTTCTTCTTCTTCTTGCCAGGAGTATA	ATTTGCTCTTCTTCTCTTTCTTAGGTCCAAGCTTCTTCTTCTTCTTCTTGCCAGGAGTATA	INFRAME_DELETION		NA		NA	AGCTTC	notCpG	K/-	119	119	0.999489	0.89721	72	191	95	22	663	6	146	1260	1195	8236	10274	7820	6448	59730	828	15596	121350	108932	0.00874211	0.0185906	0.0121483	0.00341191	NA	0.00724638	0.00936137	0.0109701	ENST00000544040,ENST00000309577,ENST00000545942,ENST00000357008,ENST00000544484,ENST00000545584	ENSG00000111642	ENST00000309577
CHD4	12	6715527	G	A	12:6715527:G:A	rs2267974	TGCCCGCCGAGCAGGGGGACGGGGAGCCCAGGCCCGACGCCATCCCCTTCCGCTCCCGGCC	TGCCCGCCGAGCAGGGGGACGGGGAGCCCAAGCCCGACGCCATCCCCTTCCGCTCCCGGCC	synonymous_variant		NA		NA	AGG	FALSE	L	5	5	0.99972	0.0475597	48	527	2199	616	1336	46	796	5621	5568	9958	11452	8502	6094	64376	864	15828	121378	117074	0.00482024	0.0460182	0.258645	0.101083	0.0207531	0.0532407	0.0502906	0.0475597	ENST00000544040,ENST00000309577,ENST00000545942,ENST00000357008,ENST00000544484,ENST00000545584	ENSG00000111642	ENST00000309577
CHEK1	11	125495737	T	C	11:125495737:T:C	rs112362212	AAAGCAGCCCTGGGCGGGAGCGGCAACATCTCCACGTCACCCTTTTGGAGCCGCCGACATT	AAAGCAGCCCTGGGCGGGAGCGGCAACATCCCCACGTCACCCTTTTGGAGCCGCCGACATT	missense_variant	deleterious_low_confidence	NA	benign	0.004	CTC	FALSE	S/P	28	28	0.131486	0.0111711	0	1	0	0	35	0	84	134	120	190	92	132	0	2712	118	7498	15964	10742	0	0.0108696	0	NA	0.0129056	0	0.011203	0.0111711	ENST00000427383	ENSG00000149554	ENST00000427383
CHEK1	11	125495740	A	G	11:125495740:A:G	rs77183579	GCAGCCCTGGGCGGGAGCGGCAACATCTCCACGTCACCCTTTTGGAGCCGCCGACATTCAG	GCAGCCCTGGGCGGGAGCGGCAACATCTCCGCGTCACCCTTTTGGAGCCGCCGACATTCAG	missense_variant	tolerated	1	benign	0	CAC	FALSE	T/A	29	29	0.129905	0.0593047	40	5	2	0	208	7	376	719	638	190	92	132	0	2726	118	7500	15772	10758	0.210526	0.0543478	0.0151515	NA	0.0763023	0.059322	0.0501333	0.0593047	ENST00000427383	ENSG00000149554	ENST00000427383
CHEK1	11	125495746	C	G	11:125495746:C:G	rs76045215	CTGGGCGGGAGCGGCAACATCTCCACGTCACCCTTTTGGAGCCGCCGACATTCAGAGGGGC	CTGGGCGGGAGCGGCAACATCTCCACGTCAGCCTTTTGGAGCCGCCGACATTCAGAGGGGC	missense_variant	tolerated_low_confidence	NA	benign	0	ACC	FALSE	P/A	31	31	0.130761	0.0593535	41	5	2	0	208	7	376	718	639	192	92	132	0	2728	118	7504	15876	10766	0.213542	0.0543478	0.0151515	NA	0.0762463	0.059322	0.0501066	0.0593535	ENST00000427383	ENSG00000149554	ENST00000427383
CHEK1	11	125525195	A	G	11:125525195:A:G	rs506504	AAGCTGATTGATATTGTGAGCAGCCAGAAGATTTGGCTTCCTGCCACATGATCGGACCATC	AAGCTGATTGATATTGTGAGCAGCCAGAAGGTTTGGCTTCCTGCCACATGATCGGACCATC	missense_variant	tolerated	1	benign	0.001	GAT	FALSE	I/V	427	427	0.999934	0.972595	10343	11356	8651	6357	64099	868	16189	118071	117863	10394	11530	8654	6590	66608	908	16500	121404	121184	0.995093	0.984909	0.999653	0.964643	0.962332	0.955947	0.981152	0.972595	ENST00000438015,ENST00000427383,ENST00000278916,ENST00000524737,ENST00000428830,ENST00000534070,ENST00000544373	ENSG00000149554	ENST00000278916
CHERP	19	16631322	T	C	19:16631322:T:C	rs2303119	GATCTGCTCCGAGACCTCGAGGGTCCGCTGTGGGGAGAGGCCTGATGATCAGGTGCCCCAG	GATCTGCTCCGAGACCTCGAGGGTCCGCTGCGGGGAGAGGCCTGATGATCAGGTGCCCCAG	splice_region_variant		NA		NA	GTG	FALSE		NA	NA	0.995618	0.367472	7151	4254	1618	2683	22594	294	4861	43739	43455	9766	11552	8588	6608	65948	878	14914	120880	118254	0.732234	0.368248	0.188402	0.406023	0.342603	0.334852	0.325935	0.367472	ENST00000544299,ENST00000600432,ENST00000198939,ENST00000546361	ENSG00000085872	ENST00000198939
CHERP	19	16633950	T	C	19:16633950:T:C	rs1043481	CAGGCTGGGGTCATCGTGGTTGATGTGGGGTGGGCCCTGTCGCCGCATGTGTGGGGGCTGC	CAGGCTGGGGTCATCGTGGTTGATGTGGGGCGGGCCCTGTCGCCGCATGTGTGGGGGCTGC	synonymous_variant		NA		NA	GTG	FALSE	P	642	642	0.994053	0.898649	9399	10014	6245	5828	58636	718	12431	108405	103271	9540	11528	8558	6608	64544	830	13310	120690	114918	0.98522	0.868668	0.729727	0.881961	0.908466	0.86506	0.933959	0.898649	ENST00000198939,ENST00000546361	ENSG00000085872	ENST00000198939
CHERP	19	16640544	C	T	19:16640544:C:T	rs58473148	AGGCGGTGGAGGCGTGGCCTTGACTTCAGCCTCCATCTGCGGCATCTGGAGCTGCTGCTGC	AGGCGGTGGAGGCGTGGCCTTGACTTCAGCTTCCATCTGCGGCATCTGGAGCTGCTGCTGC	synonymous_variant		NA		NA	CCT	FALSE	E	359	359	0.997727	0.0324217	794	181	0	42	1600	10	147	2875	2774	7176	6924	6016	3720	47922	610	13192	121136	85560	0.110647	0.026141	0	0.0112903	0.0333876	0.0163934	0.0111431	0.0324217	ENST00000198939,ENST00000546361	ENSG00000085872	ENST00000198939
CHMP1A	16	89712374	A	C	16:89712374:A:C	rs117555004	GGTGAGAGACGCAGAGTGGCTGCCGGCCGCAGCCCCGCGGGGTCAGCACAAAGGCAAGACG	GGTGAGAGACGCAGAGTGGCTGCCGGCCGCCGCCCCGCGGGGTCAGCACAAAGGCAAGACG	missense_variant		NA	benign	0	CAG	FALSE	L/R	224	224	0.991484	0.0460899	36	23	4140	166	303	22	269	5157	4959	7956	10534	8134	4994	60036	740	15200	120378	107594	0.00452489	0.00218341	0.508975	0.0332399	0.00504697	0.0297297	0.0176974	0.0460899	ENST00000253475	ENSG00000131165	ENST00000253475
CHMP1A	16	89712380	G	A	16:89712380:G:A	rs116954456	AGACGCAGAGTGGCTGCCGGCCGCAGCCCCGCGGGGTCAGCACAAAGGCAAGACGCGGTGG	AGACGCAGAGTGGCTGCCGGCCGCAGCCCCACGGGGTCAGCACAAAGGCAAGACGCGGTGG	missense_variant		NA	benign	0	CGC	TRUE	A/V	222	222	0.992291	0.0461514	36	23	4168	175	307	23	265	5151	4997	8126	10572	8186	5002	60404	748	15236	120476	108274	0.00443022	0.00217556	0.509162	0.034986	0.00508244	0.0307487	0.017393	0.0461514	ENST00000253475	ENSG00000131165	ENST00000253475
CHMP1A	16	89713563	C	G	16:89713563:C:G	rs79284383	TGAGCCACCCCTCCCGATGAGCTGCCCACACACGCTCCTTGTCCCCAGGCCACAGCCCCAA	TGAGCCACCCCTCCCGATGAGCTGCCCACAGACGCTCCTTGTCCCCAGGCCACAGCCCCAA	synonymous_variant		NA		NA	ACA	FALSE	V	143	143	0.991648	0.0774681	32	20	3051	112	236	16	207	4902	3674	3968	2394	5358	1232	24816	344	9314	120398	47426	0.00806452	0.00835422	0.569429	0.0909091	0.00950999	0.0465116	0.0222246	0.0774681	ENST00000549328	ENSG00000131165	ENST00000549328
CHMP2A	19	59063157	G	A	19:59063157:G:A	rs75672965	CCCAGTTGAGGGGAGGTCTGCAGAGAAAGTGGGGGTTTGAGCAGGTGGGGTCAGGCAGCGG	CCCAGTTGAGGGGAGGTCTGCAGAGAAAGTAGGGGTTTGAGCAGGTGGGGTCAGGCAGCGG	synonymous_variant		NA		NA	TGG	FALSE	P	181	181	0.999901	0.0209317	62	81	0	272	2057	15	50	2537	2537	10360	11572	8650	6614	66594	904	16510	121400	121204	0.00598456	0.00699965	0	0.0411249	0.0308887	0.0165929	0.00302847	0.0209317	ENST00000600006	ENSG00000130724	ENST00000600006
CHMP6	17	78972420	C	T	17:78972420:C:T	rs58642634	TTTCCCAGGGGTTCGGTAACTGGGCAACCTCATAAGAGAGCCATACCCCATTCAAAGAGAC	TTTCCCAGGGGTTCGGTAACTGGGCAACCTTATAAGAGAGCCATACCCCATTCAAAGAGAC	3_prime_UTR_variant		NA		NA	TCA	FALSE		NA	NA	0.684842	0.104261	272	33	5	10	455	11	139	4264	925	1314	434	424	184	5116	108	1292	83148	8872	0.207002	0.0760369	0.0117925	0.0543478	0.0889367	0.101852	0.107585	0.104261	ENST00000572778	ENSG00000176108	ENST00000572778
CHMP6	17	78972421	A	G	17:78972421:A:G	rs11653865	TTCCCAGGGGTTCGGTAACTGGGCAACCTCATAAGAGAGCCATACCCCATTCAAAGAGACA	TTCCCAGGGGTTCGGTAACTGGGCAACCTCGTAAGAGAGCCATACCCCATTCAAAGAGACA	3_prime_UTR_variant		NA		NA	CAT	FALSE		NA	NA	0.595032	0.665408	1137	314	254	134	3293	68	790	35774	5990	1278	444	442	204	5196	104	1334	72244	9002	0.889671	0.707207	0.574661	0.656863	0.633757	0.653846	0.592204	0.665408	ENST00000572778	ENSG00000176108	ENST00000572778
CHMP6	17	78983313	C	T	17:78983313:C:T	rs79859943	TGTGAACAGGGGCCACTGAGGTCCAGAAAGCGTGTGGTGGGGGAATCCCAGAAGGGAGCGA	TGTGAACAGGGGCCACTGAGGTCCAGAAAGTGTGTGGTGGGGGAATCCCAGAAGGGAGCGA	3_prime_UTR_variant		NA		NA	GCG	TRUE		NA	NA	0.0618884	0.125	1	0	0	0	0	0	0	41	1	4	0	0	2	2	0	0	7514	8	0.25	NA	NA	0	0	NA	NA	0.125	ENST00000571457	ENSG00000176108	ENST00000571457
CHMP7	8	23104195	G	T	8:23104195:G:T	rs2294123	AGGGCCAGGCTTGTGTTCGCAGCCTTGCCGGGGCTGGGGTTCCGATGTGGTCCCCGGAGCG	AGGGCCAGGCTTGTGTTCGCAGCCTTGCCGTGGCTGGGGTTCCGATGTGGTCCCCGGAGCG	5_PRIME_UTR_VARIANT		NA		NA	GGG	notCpG		NA	NA	0.599348	0.129032	191	174	186	35	2571	66	3930	17116	7153	1202	360	512	72	5778	160	7582	72768	15666	0.158902	0.483333	0.363281	0.486111	NA	0.4125	0.518333	0.456594	ENST00000313219,ENST00000519503,ENST00000519414,ENST00000397677,ENST00000519984,ENST00000517325	ENSG00000147457	ENST00000313219
CHMP7	8	23118155	T	C	8:23118155:T:C	rs9828	AAGGACCCTCATGTAAAAGAGAGACCAGGCTTGCTGGGTGTGTACATAGTTATTTAAACAA	AAGGACCCTCATGTAAAAGAGAGACCAGGCCTGCTGGGTGTGTACATAGTTATTTAAACAA	3_prime_UTR_variant		NA		NA	CTT	FALSE		NA	NA	0.999984	0.383744	1084	4743	253	2933	30377	359	6648	46525	46397	10378	11474	8580	6596	66470	906	16502	121410	120906	0.104452	0.413369	0.0294872	0.444663	0.457003	0.396247	0.40286	0.383744	ENST00000313219,ENST00000517325,ENST00000397677	ENSG00000147457	ENST00000313219
CHMP7	8	23118162	G	C	8:23118162:G:C	rs2294124	CTCATGTAAAAGAGAGACCAGGCTTGCTGGGTGTGTACATAGTTATTTAAACAAGAAACTC	CTCATGTAAAAGAGAGACCAGGCTTGCTGGCTGTGTACATAGTTATTTAAACAAGAAACTC	3_prime_UTR_variant		NA		NA	GGT	FALSE		NA	NA	0.999951	0.0504665	660	558	2493	68	1022	49	1240	6128	6090	10364	11486	8470	6608	66344	904	16498	121406	120674	0.063682	0.0485809	0.294333	0.0102906	0.0154046	0.0542035	0.0751606	0.0504665	ENST00000313219,ENST00000517325,ENST00000397677	ENSG00000147457	ENST00000313219
CHORDC1	11	89935586	G	T	11:89935586:G:T	rs1045861	TTCCTTCCATCTCCCACTCAATCTGTTGTGGCATCTTTTTGTTTTTCCTGCTTTTTAGCTG	TTCCTTCCATCTCCCACTCAATCTGTTGTGTCATCTTTTTGTTTTTCCTGCTTTTTAGCTG	missense_variant	tolerated_low_confidence	NA	benign	0	GGC	FALSE	A/D	329	329	0.999918	0.688476	4261	8699	6188	4757	46412	642	12582	83568	83541	10402	11568	8652	6604	66706	908	16502	121402	121342	0.409633	0.751988	0.71521	0.720321	0.695769	0.707048	0.762453	0.688476	ENST00000457199,ENST00000320585,ENST00000529726,ENST00000529987	ENSG00000110172	ENST00000320585
CHORDC1	11	89938752	A	T	11:89938752:A:T	rs12287284	CAGTATTTCATCCTTTAAATTATCACAGAAAAACTTCAGAAATAAAATCTCACAACCAATT	CAGTATTTCATCCTTTAAATTATCACAGAATAACTTCAGAAATAAAATCTCACAACCAATT	5_PRIME_UTR_VARIANT		NA		NA	AAA	notCpG		NA	NA	0.999374	0.940615	79	258	0	76	2880	19	221	3552	3533	9270	11216	8200	6450	62186	850	16030	121336	114202	0.00852211	0.0230029	0	0.0117829	NA	0.0223529	0.0137866	0.0309364	ENST00000529726	ENSG00000110172	ENST00000529726
CHORDC1	11	89939448	G	A	11:89939448:G:A	rs1943381	AGACTCTCTAGACCCTGGTATGTCTAAAAAGGAAACAAAGAGAAAAAAAATTAGCTGCGTA	AGACTCTCTAGACCCTGGTATGTCTAAAAAAGAAACAAAGAGAAAAAAAATTAGCTGCGTA	splice_region_variant		NA		NA	AGG	FALSE		NA	NA	0.999588	0.687164	3759	8669	6171	4755	46138	638	12551	83066	82681	9954	11528	8614	6596	66268	904	16458	121362	120322	0.377637	0.751995	0.716392	0.720891	0.696233	0.705752	0.762608	0.687164	ENST00000457199,ENST00000320585,ENST00000533724,ENST00000525317,ENST00000529987	ENSG00000110172	ENST00000320585
CHORDC1	11	89955872	A	G	11:89955872:A:G	rs3740821	CAGTCAGGCGCCGGGGCCGGGCGCTCGCCAAGGGAACGCGGCGCAACAGAGGGGCGGCCGG	CAGTCAGGCGCCGGGGCCGGGCGCTCGCCAGGGGAACGCGGCGCAACAGAGGGGCGGCCGG	missense_variant	deleterious_low_confidence	NA	benign	0.057	AAG	FALSE	L/P	84	84	0.265361	0.185977	16	33	72	0	336	12	1393	2521	1862	214	102	170	0	2454	112	6960	32218	10012	0.0747664	0.323529	0.423529	NA	0.136919	0.107143	0.200144	0.185977	ENST00000529402	ENSG00000110172	ENST00000529402
CHORDC1	11	89956145	C	T	11:89956145:C:T	rs111430006	AAGGCCATTTTCTTTTCCCACCGTCACAGGCAAGGCCCAAACACCGGGAACGGCAAGAGGA	AAGGCCATTTTCTTTTCCCACCGTCACAGGTAAGGCCCAAACACCGGGAACGGCAAGAGGA	5_PRIME_UTR_VARIANT		NA		NA	GCA	notCpG		NA	NA	1	0.975423	43	78	0	259	1600	23	404	2426	2407	9980	11326	8548	6340	65300	878	16056	121412	118428	0.00430862	0.00688681	0	0.0408517	NA	0.0261959	0.0251619	0.0203246	ENST00000530765,ENST00000533062,ENST00000525317,ENST00000457199,ENST00000529402,ENST00000320585,ENST00000533772	ENSG00000110172	ENST00000320585
CHTF8	16	69153251	G	T	16:69153251:G:T	rs79051270	AGGCAGATGAACCTGCTCCCCTGGGAAAGGGATTGGCATTTACCCCCATGGGGCCAACTGG	AGGCAGATGAACCTGCTCCCCTGGGAAAGGTATTGGCATTTACCCCCATGGGGCCAACTGG	missense_variant	deleterious_low_confidence	NA	possibly_damaging	0.547	GGA	FALSE	P/T	361	361	0.155289	0.0367947	6	14	30	104	131	6	232	583	523	558	188	198	1590	3876	184	7620	18854	14214	0.0107527	0.0744681	0.151515	0.0654088	0.0337977	0.0326087	0.0304462	0.0367947	ENST00000574807,ENST00000306585	ENSG00000168802	ENST00000306585
CHTF8	16	69153701	G	C	16:69153701:G:C	rs185866245	TTGTCCCTAAAAAGCCTGATCTCAGATTGGGGTTTGGTCCTGGGCCCAGGCCAACTGGCCT	TTGTCCCTAAAAAGCCTGATCTCAGATTGGCGTTTGGTCCTGGGCCCAGGCCAACTGGCCT	missense_variant	tolerated_low_confidence	NA	benign	0.301	GGG	FALSE	P/A	211	211	0.146394	0.011466	1	1	0	1	20	1	116	148	140	556	188	198	8	3546	132	7582	17774	12210	0.00179856	0.00531915	0	0.125	0.00564016	0.00757576	0.0152994	0.011466	ENST00000574807,ENST00000306585	ENSG00000168802	ENST00000306585
CHTF8	16	69153797	G	A	16:69153797:G:A	rs140794019	CACCGGCTCTCAGGTTAGGTCCAGATCCAGGGCCCATGGGACCACCACCTCTGGGGTCAGG	CACCGGCTCTCAGGTTAGGTCCAGATCCAGAGCCCATGGGACCACCACCTCTGGGGTCAGG	missense_variant	tolerated_low_confidence	NA	probably_damaging	0.932	GGG	FALSE	P/S	179	179	0.150166	0.0210227	4	3	0	0	188	2	62	299	259	556	188	198	14	3612	132	7620	18232	12320	0.00719425	0.0159574	0	0	0.0520487	0.0151515	0.00813648	0.0210227	ENST00000574807,ENST00000306585	ENSG00000168802	ENST00000306585
CHTF8	16	69154599	A	G	16:69154599:A:G	rs117142013	ACGAGATTCCTGAGGTTCCGGGGCAAGGCCATAACACTCAGGCGCCTCCTAAAGCTGCTCT	ACGAGATTCCTGAGGTTCCGGGGCAAGGCCGTAACACTCAGGCGCCTCCTAAAGCTGCTCT	3_prime_UTR_variant		NA		NA	CAT	FALSE		NA	NA	0.995536	0.0202609	44	147	75	123	1722	21	167	2387	2299	9654	11414	8412	6594	64704	826	11866	120870	113470	0.0045577	0.0128789	0.00891584	0.0186533	0.0266135	0.0254237	0.0140738	0.0202609	ENST00000522091	ENSG00000168802	ENST00000522091
CIAPIN1	16	57464236	G	A	16:57464236:G:A	rs170358	TTCCCTTGACTTCTCTTTTTCCAGTTCTTCGGCAAGGCCACAGGTGCTGCGGGAAAATCAG	TTCCCTTGACTTCTCTTTTTCCAGTTCTTCAGCAAGGCCACAGGTGCTGCGGGAAAATCAG	stop_gained		NA		NA	CGG	TRUE	R/*	189	189	0.995519	0.025771	274	143	8	133	2321	30	203	3112	3112	9802	11572	8626	6614	66730	900	16512	120868	120756	0.0279535	0.0123574	0.000927429	0.0201089	0.034782	0.0333333	0.0122941	0.025771	ENST00000569370,ENST00000565961,ENST00000568940	ENSG00000005194	ENST00000565961
CIAPIN1	16	57470564	G	C	16:57470564:G:C	rs17375948	GCAGGGCAGCAAAGAAAGTTGTCTACAAACGTACCTCTTTCACTTCCACAAGACCAGAAAG	GCAGGGCAGCAAAGAAAGTTGTCTACAAACCTACCTCTTTCACTTCCACAAGACCAGAAAG	splice_region_variant		NA		NA	CGT	FALSE		NA	NA	0.995437	0.0479142	154	295	2	472	3679	56	1117	5780	5775	9764	11558	8614	6612	66590	900	16490	120858	120528	0.0157722	0.0255234	0.00023218	0.0713854	0.0552485	0.0622222	0.067738	0.0479142	ENST00000569370,ENST00000565368,ENST00000569246,ENST00000394391,ENST00000568940,ENST00000565786,ENST00000566284,ENST00000569979,ENST00000567518,ENST00000570000	ENSG00000005194	ENST00000394391
CIAPIN1	16	57474687	G	C	16:57474687:G:C	rs11557674	ATAAAGACAACGTGGGTGGGTACTTACATTGCAACAGCTGCTTGATGTTTTCCACAGACAC	ATAAAGACAACGTGGGTGGGTACTTACATTCCAACAGCTGCTTGATGTTTTCCACAGACAC	missense_variant	tolerated	0.27	benign	0.406	TGC	FALSE	Q/E	52	52	0.996145	0.0484096	154	295	2	474	3677	56	1101	5776	5759	9786	11568	8622	6614	66288	882	15204	120944	118964	0.0157368	0.0255014	0.000231965	0.0716662	0.0554701	0.0634921	0.0724152	0.0484096	ENST00000569370,ENST00000563341,ENST00000394391,ENST00000568940,ENST00000569979,ENST00000567518,ENST00000565961,ENST00000570000	ENSG00000005194	ENST00000394391
CIAPIN1	16	57474846	CAGTGCAGT	C	16:57474846:CAGTGCAGT:C	rs142911984	CAGCAGAGATCCCAAAATCTGCCATTCTTGCAGTGCAGTAGTGCAGTACTGACAGACCTAAAAACTGCT	CAGCAGAGATCCCAAAATCTGCCATTCTTGCAGTGCAGTACTGACAGACCTAAAAACTGCT	5_PRIME_UTR_VARIANT		NA		NA	CAGTGCAGTA	notCpG		NA	NA	0.995355	0.99005	64	568	614	272	1240	32	1411	4219	4201	9724	11518	8566	6610	66468	898	16420	120848	120204	0.00658165	0.0493141	0.0716787	0.0411498	NA	0.0356347	0.0859318	0.0349489	ENST00000569370,ENST00000563341,ENST00000394391,ENST00000568940,ENST00000569979,ENST00000567518,ENST00000565961,ENST00000570000	ENSG00000005194	ENST00000394391
CINP	14	102814945	G	A	14:102814945:G:A	rs7012	CTCCAGCAGCATGCTCTCCAGATGCAGCCTGCTGTCGCTCTCCACATAGGGCTGGTGCAGC	CTCCAGCAGCATGCTCTCCAGATGCAGCCTACTGTCGCTCTCCACATAGGGCTGGTGCAGC	synonymous_variant		NA		NA	TGC	FALSE	S	196	196	0.999951	0.303685	1091	2269	4205	2508	20668	255	3844	35336	34840	9488	10706	8462	6042	63528	832	15666	121406	114724	0.114987	0.211937	0.496927	0.415094	0.325337	0.30649	0.245372	0.303685	ENST00000216756,ENST00000536961,ENST00000559514,ENST00000559504	ENSG00000100865	ENST00000216756
CINP	14	102815042	C	T	14:102815042:C:T	rs7011	CCGGTGTGGGCAAGCTCCTTGGCCACCGTGCGCTTCAGGAGCAGCTCCTTCCTGTACATCT	CCGGTGTGGGCAAGCTCCTTGGCCACCGTGTGCTTCAGGAGCAGCTCCTTCCTGTACATCT	missense_variant	tolerated	0.16	benign	0.035	GCG	TRUE	R/H	164	164	0.999967	0.244041	1000	2022	732	1139	19364	234	3851	28668	28342	9794	11004	8316	5910	64370	872	15870	121408	116136	0.102103	0.183751	0.0880231	0.192724	0.300823	0.268349	0.242659	0.244041	ENST00000216756,ENST00000536961,ENST00000559514,ENST00000559504	ENSG00000100865	ENST00000216756
CINP	14	102825773	G	C	14:102825773:G:C	rs11544426	AATATGTACTTACAATAAACTGATTTTCAAGTTGGCAATATTATTTGCAGTGGTAAAACCT	AATATGTACTTACAATAAACTGATTTTCAACTTGGCAATATTATTTGCAGTGGTAAAACCT	missense_variant	deleterious	0	probably_damaging	0.999	AGT	FALSE	N/K	53	53	0.999984	0.0261664	72	142	1	122	2398	16	421	3173	3172	10388	11564	8650	6614	66620	906	16482	121410	121224	0.00693107	0.0122795	0.000115607	0.0184457	0.0359952	0.01766	0.025543	0.0261664	ENST00000558764,ENST00000559514,ENST00000559504,ENST00000541568,ENST00000216756,ENST00000536961	ENSG00000100865	ENST00000216756
CKAP5	11	46782179	G	A	11:46782179:G:A	rs57477011	TCTATCTACATACTTGAGTTTGGAAGACATGTCCTCAGCTGGTCCCTTGCGTAACATGTTG	TCTATCTACATACTTGAGTTTGGAAGACATATCCTCAGCTGGTCCCTTGCGTAACATGTTG	synonymous_variant		NA		NA	TGT	FALSE	D	1459	1459	1	0.0305902	198	58	401	11	501	23	2511	3703	3703	10398	11522	8626	6590	66556	906	16454	121412	121052	0.0190421	0.00503385	0.0464874	0.0016692	0.0075275	0.0253863	0.152607	0.0305902	ENST00000312055,ENST00000526876,ENST00000527333,ENST00000529230,ENST00000415402,ENST00000354558	ENSG00000175216	ENST00000312055
CKAP5	11	46784697	A	C	11:46784697:A:C	rs7928445	GGTAAGCCACTTTAAGATAAGATCCAGGCAACCAATAACTCCTTCTTTTTCACTCTCCAAG	GGTAAGCCACTTTAAGATAAGATCCAGGCACCCAATAACTCCTTCTTTTTCACTCTCCAAG	synonymous_variant		NA		NA	AAC	FALSE	G	1240	1240	1	0.0934534	3338	429	1	475	5923	85	1072	11333	11323	10344	11560	8646	6612	66610	908	16482	121412	121162	0.322699	0.0371107	0.00011566	0.0718391	0.0889206	0.0936123	0.0650407	0.0934534	ENST00000415402,ENST00000529230,ENST00000312055,ENST00000354558	ENSG00000175216	ENST00000312055
CLASRP	19	45567606	GCTC	G	19:45567606:GCTC:G	.	CCGGCCCTCCGTGCCCCGCCTGCAGCCGCCGCTCCTCCTCCTCCTCCTCCTCCTCCTCTTCTGC	CCGGCCCTCCGTGCCCCGCCTGCAGCCGCCGCTCCTCCTCCTCCTCCTCCTCCTCTTCTGC	INFRAME_DELETION		NA		NA	GCTCCTCC	notCpG	RS/R	376	377	0.73828	0.0504563	28	1	6	0	160	6	388	676	589	514	100	128	80	2022	76	3206	89636	6126	0.0544747	0.01	0.046875	0	NA	0.0789474	0.121023	0.0961476	ENST00000391952,ENST00000391953,ENST00000221455,ENST00000544944	ENSG00000104859	ENST00000221455
CLASRP	19	45567648	C	G	19:45567648:C:G	rs140157080	CCTCCTCCTCCTCTTCTGCCTCGAGGACCTCCAGCTCCCGCTCCAGCTCTCGCTCCAGCTC	CCTCCTCCTCCTCTTCTGCCTCGAGGACCTGCAGCTCCCGCTCCAGCTCTCGCTCCAGCTC	missense_variant		NA	benign	0	TCC	FALSE	S/C	390	390	0.703604	0.0149504	7	5	0	7	171	1	5	781	196	878	196	192	78	4292	136	7338	85426	13110	0.00797267	0.0255102	0	0.0897436	0.0398416	0.00735294	0.000681385	0.0149504	ENST00000391952,ENST00000391953,ENST00000221455,ENST00000544944	ENSG00000104859	ENST00000221455
CLASRP	19	45573251	G	A	19:45573251:G:A	rs112812697	CTCCCTGAGTTCAGTGTGTCCAGTGTTCCCGGCCAGATGCTCATGCCATGCCTTCGCAGGG	CTCCCTGAGTTCAGTGTGTCCAGTGTTCCCAGCCAGATGCTCATGCCATGCCTTCGCAGGG	missense_variant		NA	benign	0	CGG	TRUE	G/S	73	73	0.999934	0.0140913	208	48	2	65	991	7	334	1660	1655	9944	11374	8504	6230	64680	866	15850	121404	117448	0.0209171	0.00422015	0.000235183	0.0104334	0.0153216	0.00808314	0.0210726	0.0140913	ENST00000591904	ENSG00000104859	ENST00000591904
CLASRP	19	45574113	T	G	19:45574113:T:G	.	AGCCCCCATTACCGACATTAGGCAGAAGAGTGGGGGGTGGGGAGGACAAGGGGGTGGGTAA	AGCCCCCATTACCGACATTAGGCAGAAGAGGGGGGGGTGGGGAGGACAAGGGGGTGGGTAA	3_prime_UTR_variant		NA		NA	GTG	FALSE		NA	NA	0.999143	0.0366285	90	204	2	191	3107	28	582	4260	4204	9542	11396	8516	6498	63894	852	14076	121308	114774	0.00943199	0.017901	0.000234852	0.0293937	0.0486274	0.0328639	0.041347	0.0366285	ENST00000391952,ENST00000391953,ENST00000221455,ENST00000544944,ENST00000591904	ENSG00000104859	ENST00000221455
CLNS1A	11	77330747	A	C	11:77330747:A:C	rs75346522	GTGTGGTATCCACCTCCATCCCATCTAAACAAAAAAATTAATTACTGAGCAATCCCTATGA	GTGTGGTATCCACCTCCATCCCATCTAAACCAAAAAATTAATTACTGAGCAATCCCTATGA	splice_region_variant		NA		NA	CAA	FALSE		NA	NA	0.999835	0.0650881	159	917	6	371	5234	67	1058	7858	7812	10084	11462	8588	6606	65980	894	16408	121392	120022	0.0157676	0.0800035	0.000698649	0.0561611	0.0793271	0.0749441	0.0644807	0.0650881	ENST00000532069,ENST00000525064,ENST00000527133,ENST00000526009,ENST00000525428,ENST00000263309,ENST00000528364,ENST00000527299	ENSG00000074201	ENST00000263309
CLNS1A	11	77336063	A	T	11:77336063:A:T	rs141952158	TCCATCGTAGTCATCTGAATCCTCATCCTCAGGATCTGGATGCAAGGCCTGGCATTCGCAC	TCCATCGTAGTCATCTGAATCCTCATCCTCTGGATCTGGATGCAAGGCCTGGCATTCGCAC	synonymous_variant		NA		NA	CAG	FALSE	P	105	105	1	0.0129285	21	50	0	421	1026	25	26	1569	1569	10404	11572	8652	6614	66704	908	16506	121412	121360	0.00201845	0.00432077	0	0.0636529	0.0153814	0.027533	0.00157518	0.0129285	ENST00000525064,ENST00000263309,ENST00000528364,ENST00000525428	ENSG00000074201	ENST00000263309
CMPK1	1	47799608	G	C	1:47799608:G:C	rs66904716;rs66904717	CCGCTGTCAGCTCCCTCAGCGTCCGGCCGAGGCGCGGTGTATGCTGAGCCGCTGCCGCAGC	CCGCTGTCAGCTCCCTCAGCGTCCGGCCGACGCGCGGTGTATGCTGAGCCGCTGCCGCAGC	5_PRIME_UTR_VARIANT		NA		NA	AGG	notCpG		NA	NA	0.959362	0.121998	2	8	51	1	108	1	59	451	230	760	486	708	140	5698	140	6880	116478	14812	0.00263158	0.0164609	0.0720339	0.00714286	NA	0.00714286	0.00857558	0.015528	ENST00000471289,ENST00000450808,ENST00000371873,ENST00000371871	ENSG00000162368	ENST00000371871
CMPK1	1	47799639	G	C	1:47799639:G:C	rs7543016	GCGCGGTGTATGCTGAGCCGCTGCCGCAGCGGGCTGCTCCACGTCCTGGGCCTTAGCTTCC	GCGCGGTGTATGCTGAGCCGCTGCCGCAGCCGGCTGCTCCACGTCCTGGGCCTTAGCTTCC	missense_variant	tolerated_low_confidence	NA	benign	0	CGG	FALSE	G/R	8	8	0.947254	0.564688	3348	2818	2471	533	14072	188	5124	50962	28554	4202	4554	3898	1096	26176	354	10286	115008	50566	0.796763	0.618797	0.633915	0.486314	0.537592	0.531073	0.498153	0.564688	ENST00000471289,ENST00000450808,ENST00000371873,ENST00000371871	ENSG00000162368	ENST00000371871
CMPK1	1	47834209	G	T	1:47834209:G:T	rs35687416	TCGTGATGAAAGGAAGAACCCAGATTCACAGTATGGTGAACTTATTGAAAAGTACATTAAA	TCGTGATGAAAGGAAGAACCCAGATTCACATTATGGTGAACTTATTGAAAAGTACATTAAA	missense_variant	deleterious	0	possibly_damaging	0.841	AGT	FALSE	Q/H	80	80	1	0.044499	102	697	1044	441	2959	40	115	5399	5398	10404	11570	8646	6614	66684	908	16480	121412	121306	0.00980392	0.060242	0.120749	0.0666767	0.0443735	0.0440529	0.00697815	0.044499	ENST00000371873,ENST00000371871	ENSG00000162368	ENST00000371871
CMPK1	1	47840592	A	G	1:47840592:A:G	rs6656779	ACTTTGTATCTCTTTTTAGATTTGTATTGAACGATGTCTTGAGAGGGGAAAGAGTAGTGGT	ACTTTGTATCTCTTTTTAGATTTGTATTGAGCGATGTCTTGAGAGGGGAAAGAGTAGTGGT	synonymous_variant		NA		NA	AAC	FALSE	E	161	161	1	0.0149336	1660	88	0	0	32	5	5	1799	1790	10236	11530	8610	6582	65574	904	16428	121412	119864	0.162173	0.00763226	0	0	0.000487998	0.00553097	0.000304358	0.0149336	ENST00000450808,ENST00000371873	ENSG00000162368	ENST00000371873
CMPK1	1	47842431	G	A	1:47842431:G:A	rs3125648	TTGACAAGGAAGGCTAATTCTAAACCTGAAGGCATCCTTGAAATCATGCTTGAATATTGCT	TTGACAAGGAAGGCTAATTCTAAACCTGAAAGCATCCTTGAAATCATGCTTGAATATTGCT	3_prime_UTR_variant		NA		NA	AGG	FALSE		NA	NA	0.999901	0.984729	8711	11494	8654	6614	66619	896	16501	119541	119489	10378	11570	8654	6614	66710	906	16510	121400	121342	0.839372	0.993431	1	1	0.998636	0.988962	0.999455	0.984729	ENST00000450808,ENST00000371873,ENST00000371871	ENSG00000162368	ENST00000371871
CMTR1	6	37442317	A	G	6:37442317:A:G	rs11963196	TCTCTGCCTGTAGAAATCCCAGATCTACACATGGGATGGCCGCCAGTCAGACCGCTGGATC	TCTCTGCCTGTAGAAATCCCAGATCTACACGTGGGATGGCCGCCAGTCAGACCGCTGGATC	synonymous_variant		NA		NA	CAT	FALSE	T	613	613	1	0.0151138	1585	128	2	1	78	5	35	1836	1834	10404	11568	8654	6614	66694	904	16508	121412	121346	0.152345	0.011065	0.000231107	0.000151194	0.00116952	0.00553097	0.00212018	0.0151138	ENST00000373451,ENST00000475364	ENSG00000137200	ENST00000373451
CMTR1	6	37443950	G	A	6:37443950:G:A	rs9462313	ATTTGTGAAAGCCGTTTCCAAGCCTAGTCGGCCCGACATGAATCCCATCAGGTGAGCATGT	ATTTGTGAAAGCCGTTTCCAAGCCTAGTCGACCCGACATGAATCCCATCAGGTGAGCATGT	synonymous_variant		NA		NA	GGC	FALSE	R	695	695	1	0.0519522	2149	395	22	184	2548	48	961	6308	6307	10402	11574	8654	6614	66738	908	16510	121412	121400	0.206595	0.0341282	0.00254218	0.0278198	0.0381791	0.0528634	0.0582071	0.0519522	ENST00000457419,ENST00000373451	ENSG00000137200	ENST00000373451
CNOT1	16	58557342	G	A	16:58557342:G:A	rs11644694	TGCAAAAAGGTACAGCATGGTGCAACTGAAGTAGTGAGTGTGGCTATTTGGGTACCGGAGC	TGCAAAAAGGTACAGCATGGTGCAACTGAAATAGTGAGTGTGGCTATTTGGGTACCGGAGC	synonymous_variant		NA		NA	AGT	FALSE	Y	1134	1134	1	0.0282921	86	211	0	130	2841	15	152	3435	3435	10406	11578	8654	6614	66740	908	16512	121412	121412	0.00826446	0.0182242	0	0.0196553	0.0425682	0.0165198	0.00920543	0.0282921	ENST00000245138,ENST00000569240,ENST00000317147	ENSG00000125107	ENST00000245138
CNOT1	16	58561954	T	C	16:58561954:T:C	rs37057	GGAGAATAGCTTGAACCAGCGAAGGGGAGGTTGCAGTAAGCCGAGACTGCACCACTGCACT	GGAGAATAGCTTGAACCAGCGAAGGGGAGGCTGCAGTAAGCCGAGACTGCACCACTGCACT	3_prime_UTR_variant		NA		NA	GTT	FALSE		NA	NA	0.129147	0.318074	20	24	42	0	484	33	1551	3349	2154	146	62	120	0	1688	72	4684	15680	6772	0.136986	0.387097	0.35	NA	0.28673	0.458333	0.331127	0.318074	ENST00000567188	ENSG00000125107	ENST00000567188
CNOT1	16	58561966	G	A	16:58561966:G:A	rs35432891	GAACCAGCGAAGGGGAGGTTGCAGTAAGCCGAGACTGCACCACTGCACTCCAGCCTGGGTC	GAACCAGCGAAGGGGAGGTTGCAGTAAGCCAAGACTGCACCACTGCACTCCAGCCTGGGTC	3_prime_UTR_variant		NA		NA	CGA	TRUE		NA	NA	0.135291	0.105928	7	6	0	0	218	9	557	1010	797	166	64	118	0	1868	86	5222	16426	7524	0.0421687	0.09375	0	NA	0.116702	0.104651	0.106664	0.105928	ENST00000567188	ENSG00000125107	ENST00000567188
CNOT1	16	58566304	G	A	16:58566304:G:A	rs37060	AGAACTCCCACTACTATACCAAGGACCTACGTAAAACACAAATCAGAGCTTGTAAATCATT	AGAACTCCCACTACTATACCAAGGACCTACATAAAACACAAATCAGAGCTTGTAAATCATT	splice_region_variant		NA		NA	CGT	TRUE		NA	NA	1	0.280519	1583	5404	3177	1730	16339	251	5387	33940	33871	10366	11546	8616	6606	66318	906	16386	121412	120744	0.152711	0.468041	0.368733	0.261883	0.246374	0.277042	0.328756	0.280519	ENST00000245138,ENST00000569240,ENST00000317147,ENST00000567188,ENST00000568917	ENSG00000125107	ENST00000245138
CNOT1	16	58575489	G	A	16:58575489:G:A	rs11540994	GAAGCCAGGAACATTGCGTGCAAACTCTTCGTAAACAGCCAACTGCTTTGGGTCCACACCA	GAAGCCAGGAACATTGCGTGCAAACTCTTCATAAACAGCCAACTGCTTTGGGTCCACACCA	synonymous_variant		NA		NA	CGT	TRUE	Y	423	423	1	0.368443	6285	3578	5072	1726	20660	304	7087	44721	44712	10402	11552	8644	6608	66728	908	16512	121412	121354	0.604211	0.30973	0.586765	0.261199	0.309615	0.334802	0.429203	0.368443	ENST00000245138,ENST00000569240,ENST00000317147,ENST00000567188	ENSG00000125107	ENST00000245138
CNOT1	16	58577315	G	GA	16:58577315:G:GA	rs74558612	TCTGTCAAACATCGTGTTGAGAATATAACAGAAAAAAAAAAAAACACACAGACATGATGCT	TCTGTCAAACATCGTGTTGAGAATATAACAGAAAAAAAAAAAAAACACACAGACATGATGCT	frameshift_variant		NA		NA	GAAA	FALSE	-/X	1543	1544	0.417949	0.0769002	155	22	21	2	374	10	193	1224	777	1376	366	484	48	5530	108	2192	50744	10104	0.112645	0.0601093	0.0433884	0.0416667	0.0676311	0.0925926	0.0880474	0.0769002	ENST00000441024	ENSG00000125107	ENST00000441024
CNOT1	16	58577315	GA	G	16:58577315:GA:G	rs74558612	TCTGTCAAACATCGTGTTGAGAATATAACAGAAAAAAAAAAAAAACACACAGACATGATGCT	TCTGTCAAACATCGTGTTGAGAATATAACAGAAAAAAAAAAAAACACACAGACATGATGCT	frameshift_variant		NA		NA	GAAA	FALSE	F/X	1543	1543	0.417949	0.407462	474	169	220	20	2305	43	886	7166	4117	1376	366	484	48	5530	108	2192	50744	10104	0.344477	0.461749	0.454545	0.416667	0.416817	0.398148	0.404197	0.407462	ENST00000441024	ENSG00000125107	ENST00000441024
CNOT1	16	58577315	GAA	G	16:58577315:GAA:G	rs74558612	TCTGTCAAACATCGTGTTGAGAATATAACAGAAAAAAAAAAAAAAACACACAGACATGATGCT	TCTGTCAAACATCGTGTTGAGAATATAACAGAAAAAAAAAAAAACACACAGACATGATGCT	frameshift_variant		NA		NA	GAAA	FALSE	F/X	1543	1543	0.417949	0.0116785	5	7	9	0	80	1	16	168	118	1376	366	484	48	5530	108	2192	50744	10104	0.00363372	0.0191257	0.018595	0	0.0144665	0.00925926	0.00729927	0.0116785	ENST00000441024	ENSG00000125107	ENST00000441024
CNOT1	16	58577421	C	T	16:58577421:C:T	rs41260	AATATGGTGATTATTAAGAATAAGTGGTAACGCCCAGTGCCATATATAGACAAAGAAAAAA	AATATGGTGATTATTAAGAATAAGTGGTAATGCCCAGTGCCATATATAGACAAAGAAAAAA	synonymous_variant		NA		NA	ACG	TRUE	A	1508	1508	0.99402	0.712053	7293	7689	6243	3525	29968	502	10699	78825	65919	8470	9380	6480	5582	48186	734	13744	120686	92576	0.861039	0.819723	0.963426	0.631494	0.621923	0.683924	0.778449	0.712053	ENST00000441024	ENSG00000125107	ENST00000441024
CNOT1	16	58579274	C	T	16:58579274:C:T	rs246258	AATGGAGCAGTGTTTACTTACTGTTGGATTCAGAGTAATGTGTGGTGCCAAGCCCGCAAGG	AATGGAGCAGTGTTTACTTACTGTTGGATTTAGAGTAATGTGTGGTGCCAAGCCCGCAAGG	synonymous_variant		NA		NA	TCA	FALSE	L	227	227	1	0.283213	1585	5414	3182	1947	16575	258	5391	34363	34352	10404	11552	8636	6610	66676	908	16508	121412	121294	0.152345	0.468663	0.368458	0.294554	0.24859	0.284141	0.326569	0.283213	ENST00000569240,ENST00000567133,ENST00000245138,ENST00000441024,ENST00000317147,ENST00000567188	ENSG00000125107	ENST00000245138
CNOT1	16	58585178	TA	T	16:58585178:TA:T	.	GTATCTATATTTGTAGTATTAATAGAAGGCTAAAAAAAAAAAAATAAAGTACATAAGGCAAA	GTATCTATATTTGTAGTATTAATAGAAGGCTAAAAAAAAAAAATAAAGTACATAAGGCAAA	splice_region_variant		NA		NA	TAAA	FALSE		NA	NA	0.997644	0.184766	1119	2280	927	136	10103	142	3576	21357	18283	8212	9166	7450	6204	55098	742	12080	121126	98952	0.136264	0.248745	0.12443	0.0219213	0.183364	0.191375	0.296026	0.184766	ENST00000569240,ENST00000317147,ENST00000567285,ENST00000245138,ENST00000441024,ENST00000567188	ENSG00000125107	ENST00000245138
CNOT1	16	58587737	C	T	16:58587737:C:T	rs11866002	TTGCATAAAGTGACTGATAGAAGCCAAATGCTGACAATACTGGGGATAGTCCTTCAATCTG	TTGCATAAAGTGACTGATAGAAGCCAAATGTTGACAATACTGGGGATAGTCCTTCAATCTG	synonymous_variant		NA		NA	GCT	FALSE	Q	973	973	0.999967	0.36834	6289	3585	5062	1726	20639	304	7082	44704	44687	10404	11576	8630	6612	66688	906	16504	121408	121320	0.604479	0.309692	0.586559	0.261041	0.309486	0.335541	0.429108	0.36834	ENST00000562046,ENST00000569240,ENST00000317147,ENST00000567188,ENST00000441024	ENSG00000125107	ENST00000317147
CNOT1	16	58589187	G	A	16:58589187:G:A	rs9941175	GTTTTTAAATCTATCTAGTGCAGCAATCCCGAAATAATACATTTTGGATCCAAAAGGCTTG	GTTTTTAAATCTATCTAGTGCAGCAATCCCAAAATAATACATTTTGGATCCAAAAGGCTTG	synonymous_variant		NA		NA	CGA	TRUE	F	953	953	1	0.0152897	1596	99	0	0	117	12	17	1853	1841	10220	11506	8600	6612	66142	898	16430	121412	120408	0.156164	0.00860421	0	0	0.00176892	0.013363	0.00103469	0.0152897	ENST00000562046,ENST00000569240,ENST00000317147,ENST00000567188,ENST00000441024	ENSG00000125107	ENST00000317147
CNOT1	16	58616984	T	C	16:58616984:T:C	rs17854029	ACACACCTGTAATGGAATGCCATCTGTTAATCCTGAATGAGTTCGAGCCATCATTCCCAAA	ACACACCTGTAATGGAATGCCATCTGTTAACCCTGAATGAGTTCGAGCCATCATTCCCAAA	synonymous_variant		NA		NA	ATC	FALSE	G	303	303	1	0.337851	1841	2418	308	2714	29346	332	4021	40990	40980	10390	11566	8640	6614	66676	906	16504	121412	121296	0.17719	0.209061	0.0356481	0.410342	0.440128	0.366446	0.243638	0.337851	ENST00000569240,ENST00000317147,ENST00000441024,ENST00000567188	ENSG00000125107	ENST00000317147
CNOT1	16	58616997	C	T	16:58616997:C:T	rs34830321	GGAATGCCATCTGTTAATCCTGAATGAGTTCGAGCCATCATTCCCAAAACCCTTGCAACCT	GGAATGCCATCTGTTAATCCTGAATGAGTTTGAGCCATCATTCCCAAAACCCTTGCAACCT	missense_variant	tolerated	0.14	possibly_damaging	0.562	TCG	TRUE	R/Q	299	299	1	0.0112344	33	89	0	18	1090	9	124	1364	1363	10386	11570	8646	6614	66694	906	16508	121412	121324	0.00317735	0.00769231	0	0.0027215	0.0163433	0.00993378	0.00751151	0.0112344	ENST00000569240,ENST00000317147,ENST00000441024,ENST00000567188	ENSG00000125107	ENST00000317147
COASY	17	40714804	C	A	17:40714804:C:A	rs615942	TGAGCCTGGAGGGCCCGGCTCAGCCCCAGTCCAGCCCCGTGCAGGCCACGTTTGAGGTTCT	TGAGCCTGGAGGGCCCGGCTCAGCCCCAGTACAGCCCCGTGCAGGCCACGTTTGAGGTTCT	missense_variant	deleterious_low_confidence	NA	possibly_damaging	0.748	TCC	FALSE	S/Y	55	55	0.99972	0.538982	4331	6187	3779	3530	35882	479	10436	65057	64624	9988	11558	8614	6614	65956	900	16270	121378	119900	0.43362	0.5353	0.438704	0.533716	0.544029	0.532222	0.641426	0.538982	ENST00000590958,ENST00000393818,ENST00000587214,ENST00000586771,ENST00000420359,ENST00000587858,ENST00000585811,ENST00000421097,ENST00000585909	ENSG00000068120	ENST00000393818
COASY	17	40716520	A	G	17:40716520:A:G	rs598126	GATCCAGCTGCTGAAGGACCTCAGACATACAGAGAATGAAGAGGACAAAGTCAGCTCCTCC	GATCCAGCTGCTGAAGGACCTCAGACATACGGAGAATGAAGAGGACAAAGTCAGCTCCTCC	synonymous_variant		NA		NA	CAG	FALSE	T	324	324	1	0.536108	4348	6195	3792	3520	36181	482	10514	65057	65032	10398	11558	8630	6614	66686	908	16510	121412	121304	0.418157	0.535992	0.439397	0.532204	0.542558	0.530837	0.636826	0.536108	ENST00000590958,ENST00000393818,ENST00000591779,ENST00000449624,ENST00000420359,ENST00000421097	ENSG00000068120	ENST00000393818
COASY	17	40717672	C	G	17:40717672:C:G	rs74886553	GAATTCTTCCTGACAAATGTCTCGTCTGTGCTCAGGCTGTAAGACGCATTGTGGAGAGGGA	GAATTCTTCCTGACAAATGTCTCGTCTGTGGTCAGGCTGTAAGACGCATTGTGGAGAGGGA	splice_region_variant		NA		NA	GCT	FALSE		NA	NA	1	0.0476717	106	304	5	253	4516	58	538	5781	5780	10388	11568	8650	6608	66622	904	16506	121412	121246	0.0102041	0.0262794	0.000578035	0.0382869	0.0677854	0.0641593	0.0325942	0.0476717	ENST00000590958,ENST00000393818,ENST00000449624,ENST00000420359,ENST00000421097,ENST00000591753	ENSG00000068120	ENST00000393818
COG1	17	71189182	A	G	17:71189182:A:G	rs3764359	CGGAGGGGGCGGGACTAAAAGGGCGTAGGTAGATCGCCGGGGGCTGACGAGTGCACCATGG	CGGAGGGGGCGGGACTAAAAGGGCGTAGGTGGATCGCCGGGGGCTGACGAGTGCACCATGG	5_PRIME_UTR_VARIANT		NA		NA	TAG	notCpG		NA	NA	0.979953	0.878101	4029	5774	4871	2593	31152	407	7432	60798	56258	7796	10602	7924	5344	58524	768	15654	118978	106612	0.516803	0.544614	0.614715	0.485217	NA	0.529948	0.474767	0.527689	ENST00000299886	ENSG00000166685	ENST00000299886
COG1	17	71189266	G	C	17:71189266:G:C	rs142719529	CTGAAGCGGCTGGATCTGCGCGACCCTGCGGCTCTTTTCGAGACGCATGGAGCGGAGGAGA	CTGAAGCGGCTGGATCTGCGCGACCCTGCGCCTCTTTTCGAGACGCATGGAGCGGAGGAGA	missense_variant	deleterious	0.02	probably_damaging	0.997	GGC	FALSE	A/P	20	20	0.996047	0.0132322	36	46	0	73	1027	10	87	1375	1279	7332	9324	7150	4284	53564	640	14364	120932	96658	0.00490998	0.00493351	0	0.0170401	0.0191733	0.015625	0.00605681	0.0132322	ENST00000299886,ENST00000582587,ENST00000438720	ENSG00000166685	ENST00000299886
COG1	17	71192663	G	A	17:71192663:G:A	rs1052706	CCTTCCCCTGCAGCCACAGCAGCCATCCCAGGAGAAGTTCTACAGCATGGCTGCCCAGATC	CCTTCCCCTGCAGCCACAGCAGCCATCCCAAGAGAAGTTCTACAGCATGGCTGCCCAGATC	missense_variant	tolerated_low_confidence	NA	benign	0	AGG	FALSE	R/K	111	111	1	0.496901	2758	5989	5307	3103	34991	453	7683	60292	60284	10368	11572	8640	6614	66708	908	16510	121412	121320	0.266011	0.517542	0.614236	0.469156	0.52454	0.498899	0.465354	0.496901	ENST00000582587	ENSG00000166685	ENST00000582587
COG1	17	71192873	A	G	17:71192873:A:G	rs11544800	CCGGTTTCCTATACTCATCCGGCAGGTGGCAGCCGCCAGCCACTTCCGGTAAGTGGATCCA	CCGGTTTCCTATACTCATCCGGCAGGTGGCGGCCGCCAGCCACTTCCGGTAAGTGGATCCA	synonymous_variant		NA		NA	CAG	FALSE	A	181	181	0.999638	0.501337	2718	5969	5294	3090	34799	445	7682	60244	59997	9688	11540	8616	6508	65932	886	16504	121368	119674	0.280553	0.517244	0.614438	0.4748	0.527801	0.502257	0.465463	0.501337	ENST00000299886,ENST00000438720	ENSG00000166685	ENST00000299886
COG1	17	71196809	A	G	17:71196809:A:G	rs1026128	TCCGGGACGCCATGTGGGAGTTACTTACCAATGAGTCCACCAATCACAGCTGGGATGTGCT	TCCGGGACGCCATGTGGGAGTTACTTACCAGTGAGTCCACCAATCACAGCTGGGATGTGCT	missense_variant	tolerated	1	benign	0.002	AAT	FALSE	N/S	392	392	1	0.523124	5204	6243	5310	3125	35418	468	7711	63485	63479	10400	11568	8644	6610	66708	908	16508	121412	121346	0.500385	0.539678	0.614299	0.472769	0.530941	0.515419	0.467107	0.523124	ENST00000299886,ENST00000438720	ENSG00000166685	ENST00000299886
COG1	17	71197323	G	C	17:71197323:G:C	rs62621249	GAGCTCTTGGTTTCAGCTTTGCAGGAACTTGAAAGCAGCACCAGCAACTCCCCTTCAAATA	GAGCTCTTGGTTTCAGCTTTGCAGGAACTTCAAAGCAGCACCAGCAACTCCCCTTCAAATA	missense_variant	tolerated	0.12	possibly_damaging	0.612	TGA	FALSE	E/Q	453	453	0.999934	0.0670339	366	499	3	406	5701	62	1093	8132	8130	10358	11570	8652	6614	66676	908	16504	121404	121282	0.035335	0.0431288	0.000346741	0.0613849	0.085503	0.0682819	0.0662264	0.0670339	ENST00000299886,ENST00000438720	ENSG00000166685	ENST00000299886
COG1	17	71197439	C	T	17:71197439:C:T	rs1551036	TGACCTGCCTTCCGATGCGGCCTGGGTCAGCGTGGCAAACCGGGGTCAGTTTGCCAGTAGC	TGACCTGCCTTCCGATGCGGCCTGGGTCAGTGTGGCAAACCGGGGTCAGTTTGCCAGTAGC	synonymous_variant		NA		NA	GCG	TRUE	S	491	491	1	0.165752	320	1428	1465	989	12452	165	3302	20121	20121	10402	11578	8638	6614	66740	908	16512	121412	121392	0.0307633	0.123337	0.169599	0.149531	0.186575	0.181718	0.199976	0.165752	ENST00000299886,ENST00000438720	ENSG00000166685	ENST00000299886
COG1	17	71197748	G	A	17:71197748:G:A	rs1037256	CATCCGGGCAGAGCTACAGAGCATTGAAGAGGGTGTGCAAGGGCAACAGGATGCCCTCAAC	CATCCGGGCAGAGCTACAGAGCATTGAAGAAGGTGTGCAAGGGCAACAGGATGCCCTCAAC	synonymous_variant		NA		NA	AGG	FALSE	E	594	594	1	0.523472	5303	6214	5276	3118	35338	467	7712	63533	63428	10394	11546	8602	6596	66616	906	16508	121412	121168	0.510198	0.538195	0.613346	0.472711	0.530473	0.515453	0.467167	0.523472	ENST00000299886,ENST00000438720	ENSG00000166685	ENST00000299886
COG3	13	46067593	G	A	13:46067593:G:A	rs2985959	GTCGGAACTTTGTGGGATTCTTAAAAATGAGGTGCTTGAAGATCATGTGCAGAACAATGGT	GTCGGAACTTTGTGGGATTCTTAAAAATGAAGTGCTTGAAGATCATGTGCAGAACAATGGT	synonymous_variant		NA		NA	AGG	FALSE	E	433	433	0.999984	0.40911	2213	4989	4350	2116	28277	402	7301	49661	49648	10404	11572	8650	6614	66704	906	16506	121410	121356	0.212707	0.431127	0.50289	0.319927	0.423918	0.443709	0.442324	0.40911	ENST00000349995	ENSG00000136152	ENST00000349995
COG3	13	46077381	G	A	13:46077381:G:A	rs3014960	TAACATTCCTTCTGATTTCTTTATACAGCAGATTGCACAGAGTTTGAAAGATGAACAGAAG	TAACATTCCTTCTGATTTCTTTATACAGCAAATTGCACAGAGTTTGAAAGATGAACAGAAG	splice_region_variant		NA		NA	AGA	FALSE	Q	497	497	0.999984	0.889255	9725	11033	7554	5529	58123	807	15101	107946	107872	10392	11566	8640	6612	66684	908	16504	121410	121306	0.935816	0.953917	0.874306	0.836207	0.871618	0.888767	0.91499	0.889255	ENST00000465942,ENST00000349995	ENSG00000136152	ENST00000349995
COG3	13	46103935	A	G	13:46103935:A:G	rs2274285	ATGAGGTTACTTTATTTCCAGCAAAGGTCAATGACCTTGCGGCAACTGCATATAAGACAAT	ATGAGGTTACTTTATTTCCAGCAAAGGTCAGTGACCTTGCGGCAACTGCATATAAGACAAT	missense_variant	tolerated	1	benign	0.001	AAT	FALSE	N/S	747	747	0.999967	0.744853	5037	10227	6539	4653	49902	685	13184	90331	90227	10376	11558	8626	6600	66580	902	16492	121408	121134	0.485447	0.884842	0.758057	0.705	0.749504	0.759424	0.799418	0.744853	ENST00000349995	ENSG00000136152	ENST00000349995
COG3	13	46104849	C	T	13:46104849:C:T	rs62637564	TAATATTCAGCAAGTCTTCCAGAAGTTCCACGCTCTGTTAAAGGAAGAGTTCAGCCCTGAA	TAATATTCAGCAAGTCTTCCAGAAGTTCCATGCTCTGTTAAAGGAAGAGTTCAGCCCTGAA	synonymous_variant		NA		NA	ACG	TRUE	H	797	797	1	0.0220142	901	123	1	97	1164	16	370	2672	2672	10406	11572	8654	6612	66726	908	16498	121412	121376	0.0865847	0.0106291	0.000115554	0.0146703	0.0174445	0.0176211	0.022427	0.0220142	ENST00000349995	ENSG00000136152	ENST00000349995
COG3	13	46108854	G	A	13:46108854:G:A	rs56244086	TTTTGCTTTTCAGCTGAGCCTTCTGCTGTTGGTTTCTAAATAAGCAGGCCAGCCGGGCTGT	TTTTGCTTTTCAGCTGAGCCTTCTGCTGTTAGTTTCTAAATAAGCAGGCCAGCCGGGCTGT	synonymous_variant		NA		NA	TGG	FALSE	L	825	825	0.945014	0.838969	4311	2823	3549	1463	21962	369	8547	95299	43024	5850	3040	4034	1790	26350	422	9796	114736	51282	0.736923	0.928618	0.879772	0.817318	0.833472	0.874408	0.872499	0.838969	ENST00000349995	ENSG00000136152	ENST00000349995
COG3	13	46108856	T	C	13:46108856:T:C	rs74854040	TTGCTTTTCAGCTGAGCCTTCTGCTGTTGGTTTCTAAATAAGCAGGCCAGCCGGGCTGTGC	TTGCTTTTCAGCTGAGCCTTCTGCTGTTGGCTTCTAAATAAGCAGGCCAGCCGGGCTGTGC	missense_variant	tolerated_low_confidence	NA	benign	0.002	GTT	FALSE	V/A	826	826	0.977235	0.0124327	400	12	0	0	7	3	3	744	425	4474	1404	2360	742	16402	292	8510	118648	34184	0.0894055	0.00854701	0	0	0.000426777	0.010274	0.000352526	0.0124327	ENST00000349995	ENSG00000136152	ENST00000349995
COG4	16	70515355	C	T	16:70515355:C:T	rs11054	GGTGGTCACCGTGGTAAGGTAGGCAATGAGCGACCTCAGCTCCTTGTCAAACTGCAGACCA	GGTGGTCACCGTGGTAAGGTAGGCAATGAGTGACCTCAGCTCCTTGTCAAACTGCAGACCA	synonymous_variant		NA		NA	GCG	TRUE	S	714	714	1	0.42068	5402	4023	1806	3484	31401	398	4427	51027	50941	10374	11560	8618	6612	66516	902	16510	121412	121092	0.520725	0.34801	0.209561	0.526921	0.472082	0.441242	0.268141	0.42068	ENST00000323786,ENST00000565715	ENSG00000103051	ENST00000323786
COG4	16	70542721	C	T	16:70542721:C:T	rs8053883	TTACTTTCTCTGCTCAAAAGAAGGAAAAAACAAAGTTCTGAAAAAGCAAACGTTATCTTTA	TTACTTTCTCTGCTCAAAAGAAGGAAAAAATAAAGTTCTGAAAAAGCAAACGTTATCTTTA	missense_variant	tolerated_low_confidence	NA	benign	0.004	ACA	FALSE	V/I	333	333	0.201051	0.0162992	221	5	0	0	1	1	13	378	241	742	198	212	1620	4264	188	7562	24410	14786	0.297844	0.0252525	0	0	0.000234522	0.00531915	0.00171912	0.0162992	ENST00000393612,ENST00000482252	ENSG00000103051	ENST00000393612
COG4	16	70546234	G	A	16:70546234:G:A	rs3762171	AGATCTTGAAGAAGCGCTCCACCTGGGGCAGATCACCTTCCTTGGTGGCAATGGCAAACTT	AGATCTTGAAGAAGCGCTCCACCTGGGGCAAATCACCTTCCTTGGTGGCAATGGCAAACTT	synonymous_variant		NA		NA	AGA	FALSE	L	216	216	1	0.451103	2985	5267	5063	2261	27884	399	10775	54691	54634	10350	11520	8610	6594	66624	906	16508	121412	121112	0.288406	0.457205	0.588037	0.342887	0.418528	0.440397	0.652714	0.451103	ENST00000323786,ENST00000564653,ENST00000393612,ENST00000482252,ENST00000534772	ENSG00000103051	ENST00000323786
COG4	16	70548297	G	A	16:70548297:G:A	rs3931036	ACCGACTTGTCCAGGCACAAGTAGCGATGAGTATGTGCTGCAGCCTGCTCATAATCTTCAC	ACCGACTTGTCCAGGCACAAGTAGCGATGAATATGTGCTGCAGCCTGCTCATAATCTTCAC	missense_variant	tolerated	1	benign	0	AGT	FALSE	T/I	162	162	1	0.947429	10290	10295	8652	6253	62754	860	15840	115010	114944	10402	11550	8654	6612	66694	906	16504	121412	121322	0.989233	0.891342	0.999769	0.945705	0.940924	0.949227	0.959767	0.947429	ENST00000323786,ENST00000564653,ENST00000393612,ENST00000482252,ENST00000534772	ENSG00000103051	ENST00000323786
COG8	16	69373414	T	C	16:69373414:T:C	rs11542583	TTCATCCTCCACCTCGCCGAGAGCCGCTGCTGTGGCCGTGGCTACCGATGGGATAGTCGCC	TTCATCCTCCACCTCGCCGAGAGCCGCTGCCGTGGCCGTGGCTACCGATGGGATAGTCGCC	synonymous_variant		NA		NA	CTG	FALSE	T	14	14	0.993823	0.296838	3113	1843	822	1631	19391	245	5942	34108	32987	8596	10928	8186	5688	61102	812	15816	120662	111128	0.362145	0.168649	0.100415	0.286744	0.317355	0.301724	0.375695	0.296838	ENST00000306875,ENST00000562081	ENSG00000213380	ENST00000306875
COPA	1	160268981	G	A	1:160268981:G:A		TGAGTACCCGGGGACGACACTCCCTGTCTAGGCAGTATACATTGTTGCCCTTCACCCGTGT	TGAGTACCCGGGGACGACACTCCCTGTCTAAGCAGTATACATTGTTGCCCTTCACCCGTGT	synonymous_variant		NA		NA	AGG	FALSE	L	581	581	1	0.0260474	148	131	0	118	2193	23	549	3162	3162	10406	11576	8654	6614	66728	908	16508	121412	121394	0.0142226	0.0113165	0	0.0178409	0.0328648	0.0253304	0.0332566	0.0260474	ENST00000368069,ENST00000241704	ENSG00000122218	ENST00000241704
COPA	1	160302298	T	C	1:160302298:T:C		CCAGGCTGGCTGATACTACCAAGTCTTCTGTGGGGTGGAACTGAGCACACATCACATAATG	CCAGGCTGGCTGATACTACCAAGTCTTCTGCGGGGTGGAACTGAGCACACATCACATAATG	missense_variant	deleterious	0.01	benign	0.018	GTG	FALSE	T/A	146	146	1	0.0184767	1632	359	187	0	33	9	22	2242	2242	10400	11574	8644	6612	66692	908	16512	121412	121342	0.156923	0.0310178	0.0216335	0	0.000494812	0.00991189	0.00133236	0.0184767	ENST00000368069,ENST00000241704	ENSG00000122218	ENST00000241704
COPA	1	160302354	GA	G	1:160302354:GA:G		TAATGGTTGTGCCCTGTTAACACACTGCAAGAAAAAAAAAAAGACAATACCAAATTAGAGGT	TAATGGTTGTGCCCTGTTAACACACTGCAAGAAAAAAAAAAGACAATACCAAATTAGAGGT	splice_region_variant		NA		NA	AGAA	FALSE		NA	NA	1	0.0507095	373	319	383	174	2262	28	535	6380	4074	7024	7590	5744	4834	45314	590	9244	121412	80340	0.0531036	0.042029	0.0666783	0.035995	0.0499183	0.0474576	0.0578754	0.0507095	ENST00000368069,ENST00000241704	ENSG00000122218	ENST00000241704
COPA	1	160303416	G	A	1:160303416:G:A		GCTTTACCAAACACAGGTTCTAGATTGCCAGTTCCACACTCGGATGGTCTGATCATCGGAG	GCTTTACCAAACACAGGTTCTAGATTGCCAATTCCACACTCGGATGGTCTGATCATCGGAG	synonymous_variant		NA		NA	AGT	FALSE	N	121	121	1	0.578767	8991	6366	4041	3466	35248	516	11426	70198	70054	10392	11524	8624	6596	66538	906	16460	121412	121040	0.865185	0.552412	0.468576	0.52547	0.529742	0.569536	0.694168	0.578767	ENST00000368069,ENST00000241704	ENSG00000122218	ENST00000241704
COPE	19	19011244	T	C	19:19011244:T:C	rs1127821	GGACAGGACGATGAGGTTGACCAGCGTCTCTGGGTAGCCACTATCCTGGAGACACAGGCAG	GGACAGGACGATGAGGTTGACCAGCGTCTCCGGGTAGCCACTATCCTGGAGACACAGGCAG	synonymous_variant		NA		NA	CTG	FALSE	P	250	250	0.240899	0.413584	1040	228	134	18	4234	85	2445	9519	8184	2652	394	602	34	8116	186	7804	29248	19788	0.392157	0.57868	0.222591	0.529412	0.521686	0.456989	0.313301	0.413584	ENST00000262812,ENST00000351079,ENST00000349893,ENST00000600932	ENSG00000105669	ENST00000262812
COPE	19	19016701	T	C	19:19016701:T:C	rs73923181	CTCACCGCCCATCTGGAGAAGCAGCCTCCATGGGCTGTGCTTCCAGATGGAGGGCCCTGCC	CTCACCGCCCATCTGGAGAAGCAGCCTCCACGGGCTGTGCTTCCAGATGGAGGGCCCTGCC	missense_variant	deleterious_low_confidence	NA	benign	0	ATG	FALSE	M/V	163	163	0.118654	0.0271465	38	3	0	0	2	0	0	66	43	378	96	72	2	908	14	114	14406	1584	0.100529	0.03125	0	0	0.00220264	0	0	0.0271465	ENST00000600932	ENSG00000105669	ENST00000600932
COPE	19	19016748	G	A	19:19016748:G:A	rs55738552	TGGAGGGCCCTGCCCGGACTCGACACCCTGGAGGCATCAACACTCAGGAACAAGGCCCTAG	TGGAGGGCCCTGCCCGGACTCGACACCCTGAAGGCATCAACACTCAGGAACAAGGCCCTAG	splice_region_variant		NA		NA	GGA	FALSE		NA	NA	0.0980134	0.0312102	6	1	0	0	42	0	0	101	49	372	92	70	2	906	14	114	11900	1570	0.016129	0.0108696	0	0	0.0463576	0	0	0.0312102	ENST00000600932	ENSG00000105669	ENST00000600932
COPE	19	19017825	G	A	19:19017825:G:A	rs118170439	CGCACGCAGGGCGGCATCCGGGTTCTGGTCGTGGAGATAGATGGAGGCGGCCATGAGCAGG	CGCACGCAGGGCGGCATCCGGGTTCTGGTCATGGAGATAGATGGAGGCGGCCATGAGCAGG	synonymous_variant		NA		NA	CGT	TRUE	H	129	129	0.996261	0.0143723	13	8	0	131	418	5	13	780	588	4324	1918	2666	1212	21248	294	9250	120958	40912	0.00300648	0.00417101	0	0.108086	0.0196724	0.0170068	0.0014054	0.0143723	ENST00000262812,ENST00000349893,ENST00000600932	ENSG00000105669	ENST00000262812
COPE	19	19017862	G	A	19:19017862:G:A	rs10330	TAGATGGAGGCGGCCATGAGCAGGAAGGTGGTGTTGGTCACGTCCACGCTCCTGCTCATCT	TAGATGGAGGCGGCCATGAGCAGGAAGGTGATGTTGGTCACGTCCACGCTCCTGCTCATCT	missense_variant	tolerated	0.23	benign	0.021	GGT	FALSE	T/I	117	117	0.997018	0.190593	3283	1097	489	357	6917	98	2812	16390	15053	7962	6088	5398	3002	43324	526	12680	121050	78980	0.412334	0.180191	0.0905891	0.118921	0.159657	0.186312	0.221767	0.190593	ENST00000262812,ENST00000349893,ENST00000600932	ENSG00000105669	ENST00000262812
COPE	19	19030120	G	C	19:19030120:G:C	rs2231987	TTTACGTCGAACAGCTCGTCTACCTCCCCGGAGCCGCCGGAGGCCGGGCCGGGGGCCGGAG	TTTACGTCGAACAGCTCGTCTACCTCCCCGCAGCCGCCGGAGGCCGGGCCGGGGGCCGGAG	missense_variant	deleterious	0	benign	0	GGA	FALSE	S/C	13	13	0.999522	0.0231522	2457	142	0	0	147	13	5	2790	2764	10004	11554	8596	6610	65226	888	16506	121354	119384	0.245602	0.0122901	0	0	0.0022537	0.0146396	0.00030292	0.0231522	ENST00000262812,ENST00000593827,ENST00000351079,ENST00000349893,ENST00000600932	ENSG00000105669	ENST00000262812
COPG1	3	128976396	T	C	3:128976396:T:C	rs4927910	CAATAAGATGATCAGCAAGGTCACACGGCATGGCCTTAAGTCTCCCTTTGCCTACTGCATG	CAATAAGATGATCAGCAAGGTCACACGGCACGGCCTTAAGTCTCCCTTTGCCTACTGCATG	synonymous_variant		NA		NA	ATG	FALSE	H	221	221	1	0.15664	5527	1860	1066	566	7065	133	2796	19014	19013	10406	11574	8650	6614	66718	908	16510	121412	121380	0.531136	0.160705	0.123237	0.0855761	0.105893	0.146476	0.169352	0.15664	ENST00000314797	ENSG00000181789	ENST00000314797
COPG1	3	128976451	C	G	3:128976451:C:G	rs62266876	TGCATGATGATCCGGGTGGCCAGCAAGCAGCTGGAAGAGGAGGATGGCAGGTAACGGCTCT	TGCATGATGATCCGGGTGGCCAGCAAGCAGGTGGAAGAGGAGGATGGCAGGTAACGGCTCT	missense_variant	tolerated	0.15	benign	0.304	GCT	FALSE	L/V	240	240	1	0.0859424	533	1535	39	441	6635	85	1163	10432	10431	10390	11576	8654	6614	66720	906	16512	121412	121372	0.0512993	0.132602	0.00450659	0.0666767	0.0994454	0.093819	0.0704336	0.0859424	ENST00000314797	ENSG00000181789	ENST00000314797
COPG1	3	128984583	C	T	3:128984583:C:T	rs79239356	GGGGCCCAAGACCACCAATCCCTCAAAGTACATCCGCTTCATCTATAACCGAGTGGTCTTG	GGGGCCCAAGACCACCAATCCCTCAAAGTATATCCGCTTCATCTATAACCGAGTGGTCTTG	synonymous_variant		NA		NA	ACA	FALSE	Y	472	472	1	0.0335565	1211	78	994	121	128	24	1504	4063	4060	10378	11518	8636	6472	66604	904	16478	121412	120990	0.116689	0.00677201	0.1151	0.0186959	0.00192181	0.0265487	0.0912732	0.0335565	ENST00000314797	ENSG00000181789	ENST00000314797
COPS2	15	49429410	A	G	15:49429410:A:G	rs17473148	TTGAAGCTTTCCATATTCCTCTCGTTCTAAATATAATTTTCCAAGCTGCAAGAAAGCAAAT	TTGAAGCTTTCCATATTCCTCTCGTTCTAAGTATAATTTTCCAAGCTGCAAGAAAGCAAAT	synonymous_variant		NA		NA	AAT	FALSE	Y	166	166	0.999835	0.175998	371	1107	14	1686	13657	200	3254	20474	20289	9560	11260	8060	6496	62992	872	16040	121392	115280	0.0388075	0.0983126	0.00173697	0.259544	0.216805	0.229358	0.202868	0.175998	ENST00000388901,ENST00000561248,ENST00000542928,ENST00000558843,ENST00000299259	ENSG00000166200	ENST00000299259
COPS2	15	49447821	A	G	15:49447821:A:G	rs115915876	GAGGAGAAATTGGAGACAACCTCCTCCCACAATCCTCCGCGGCTCAGAGGCGTCACTCTCA	GAGGAGAAATTGGAGACAACCTCCTCCCACGATCCTCCGCGGCTCAGAGGCGTCACTCTCA	5_PRIME_UTR_VARIANT		NA		NA	CAA	notCpG		NA	NA	0.999967	0.987283	494	88	0	85	1229	17	49	1981	1962	10188	11400	8582	6486	66022	898	16292	121408	119868	0.0484884	0.0077193	0	0.0131051	NA	0.018931	0.00300761	0.016368	ENST00000388901,ENST00000299259	ENSG00000166200	ENST00000299259
COPS3	17	17165012	G	GA	17:17165012:G:GA	.	TGGCCAACATAGCGAGACTCTGTCTCTAGGGAAAAAAAAAAAAATCAACTGTTATAGGAGC	TGGCCAACATAGCGAGACTCTGTCTCTAGGGAAAAAAAAAAAAAATCAACTGTTATAGGAGC	splice_region_variant		NA		NA	GAAA	FALSE		NA	NA	0.171663	0.0601766	8	2	3	0	68	4	174	380	259	88	38	86	0	1102	60	2930	20842	4304	0.0909091	0.0526316	0.0348837	NA	0.061706	0.0666667	0.0593857	0.0601766	ENST00000417352	ENSG00000141030	ENST00000417352
COPS3	17	17165012	GA	G	17:17165012:GA:G	.	TGGCCAACATAGCGAGACTCTGTCTCTAGGGAAAAAAAAAAAAAATCAACTGTTATAGGAGC	TGGCCAACATAGCGAGACTCTGTCTCTAGGGAAAAAAAAAAAAATCAACTGTTATAGGAGC	splice_region_variant		NA		NA	GAAA	FALSE		NA	NA	0.171663	0.424721	34	16	39	0	463	23	1253	3144	1828	88	38	86	0	1102	60	2930	20842	4304	0.386364	0.421053	0.453488	NA	0.420145	0.383333	0.427645	0.424721	ENST00000417352	ENSG00000141030	ENST00000417352
COPS3	17	17165012	GAA	G	17:17165012:GAA:G	.	TGGCCAACATAGCGAGACTCTGTCTCTAGGGAAAAAAAAAAAAAAATCAACTGTTATAGGAGC	TGGCCAACATAGCGAGACTCTGTCTCTAGGGAAAAAAAAAAAAATCAACTGTTATAGGAGC	splice_region_variant		NA		NA	GAAA	FALSE		NA	NA	0.171663	0.0162639	2	3	1	0	6	0	58	135	70	88	38	86	0	1102	60	2930	20842	4304	0.0227273	0.0789474	0.0116279	NA	0.00544465	0	0.0197952	0.0162639	ENST00000417352	ENSG00000141030	ENST00000417352
COPS3	17	17165013	A	G	17:17165013:A:G	.	GGCCAACATAGCGAGACTCTGTCTCTAGGGAAAAAAAAAAAAATCAACTGTTATAGGAGCT	GGCCAACATAGCGAGACTCTGTCTCTAGGGGAAAAAAAAAAAATCAACTGTTATAGGAGCT	splice_region_variant		NA		NA	GAA	FALSE		NA	NA	0.118506	0.0192308	0	0	0	0	1	0	3	7	4	10	0	6	0	54	8	130	14388	208	0	NA	0	NA	0.0185185	0	0.0230769	0.0192308	ENST00000417352	ENSG00000141030	ENST00000417352
COPS3	17	17168164	G	A	17:17168164:G:A	rs3182911	AGCTCTTTCAAAGTTCTTCAGCCCAGTATAGATCATCCCTCCATAATAATAGTAACATAAA	AGCTCTTTCAAAGTTCTTCAGCCCAGTATAAATCATCCCTCCATAATAATAGTAACATAAA	synonymous_variant		NA		NA	AGA	FALSE	I	191	191	0.999967	0.498014	3308	6656	5347	4337	33269	464	7064	60454	60445	10392	11578	8654	6614	66720	908	16506	121408	121372	0.318322	0.574883	0.617865	0.65573	0.498636	0.511013	0.427966	0.498014	ENST00000268717,ENST00000439936,ENST00000539941,ENST00000417352	ENSG00000141030	ENST00000268717
COPS3	17	17171192	T	G	17:17171192:T:G	rs2302357	TCTGACTTGGTGTGAATCACACACTTTGGTTGCTTACCTGGCAGAGATCAGCATGTATTGA	TCTGACTTGGTGTGAATCACACACTTTGGTGGCTTACCTGGCAGAGATCAGCATGTATTGA	splice_region_variant		NA		NA	TTG	FALSE		NA	NA	1	0.018422	325	75	6	16	1368	15	428	2233	2233	10406	11578	8652	6614	66626	908	16430	121412	121214	0.031232	0.0064778	0.000693481	0.00241911	0.0205325	0.0165198	0.0260499	0.018422	ENST00000417352,ENST00000583160,ENST00000577210,ENST00000268717,ENST00000477299,ENST00000539941,ENST00000584216,ENST00000495640,ENST00000439936,ENST00000577246,ENST00000486810,ENST00000578317,ENST00000492672,ENST00000462236	ENSG00000141030	ENST00000268717
COPS3	17	17179481	G	A	17:17179481:G:A	rs4985761	ATCAGTTCACAAAGCTGTGTCATTTGCCCTGGAAAACAGGAACAACACTATTGCATTTCAG	ATCAGTTCACAAAGCTGTGTCATTTGCCCTAGAAAACAGGAACAACACTATTGCATTTCAG	splice_region_variant		NA		NA	TGG	FALSE		NA	NA	1	0.470843	1426	6511	5341	4334	33183	446	5892	57152	57133	10402	11564	8644	6612	66704	908	16508	121412	121342	0.137089	0.56304	0.617885	0.655475	0.497466	0.491189	0.356918	0.470843	ENST00000417352,ENST00000462236,ENST00000268717,ENST00000477299,ENST00000539941,ENST00000584216,ENST00000439936	ENSG00000141030	ENST00000268717
COPS3	17	17183974	A	C	17:17183974:A:C	rs117743490	CGTGCGCCGCCTGGCAGCGGAGGAGCTGGCAGAGGCGAGCCATAGAGCCAAGACACCCAGA	CGTGCGCCGCCTGGCAGCGGAGGAGCTGGCCGAGGCGAGCCATAGAGCCAAGACACCCAGA	5_PRIME_UTR_VARIANT		NA		NA	CAG	notCpG		NA	NA	0.146295	0.11699	4	11	62	0	112	9	440	653	638	872	276	464	42	4878	152	7520	17762	14204	0.00458716	0.0398551	0.133621	0	NA	0.0592105	0.0585106	0.0449169	ENST00000539941,ENST00000439936	ENSG00000141030	ENST00000439936
COPS3	17	17184033	G	T	17:17184033:G:T	rs3853545	GAACGGACTCGCCTCCCGCCCGCTCCCGGCGGCCTAGTCAGCAAGCTGCGGATCGGCGGCA	GAACGGACTCGCCTCCCGCCCGCTCCCGGCTGCCTAGTCAGCAAGCTGCGGATCGGCGGCA	5_PRIME_UTR_VARIANT		NA		NA	CGG	notCpG		NA	NA	0.141502	0.0980957	104	114	276	15	2069	57	2115	6059	4750	798	232	432	24	4318	130	5976	17180	11910	0.130326	0.491379	0.638889	0.625	NA	0.438462	0.353916	0.398825	ENST00000539941	ENSG00000141030	ENST00000539941
COPS5	8	67971452	T	C	8:67971452:T:C	rs11557200	AACTATAAGAAACAACATTTTTACCTGTTTTGCATTTTCTATGTATGCAGCCATGTATTCA	AACTATAAGAAACAACATTTTTACCTGTTTCGCATTTTCTATGTATGCAGCCATGTATTCA	synonymous_variant		NA		NA	TTG	FALSE	A	124	124	1	0.0771683	3229	1030	241	828	2444	82	1419	9308	9273	10246	11446	8592	6584	66002	896	16400	121412	120166	0.315147	0.0899878	0.0280493	0.125759	0.0370292	0.0915179	0.0865244	0.0771683	ENST00000518747,ENST00000517736,ENST00000357849	ENSG00000121022	ENST00000357849
COPS5	8	67973662	T	TA	8:67973662:T:TA	.	CTGAGCAACACAGCGAGGACCCATTTCTATTAAAAAAAAAAGAAAAGAAAATAGCTCATAG	CTGAGCAACACAGCGAGGACCCATTTCTATTAAAAAAAAAAAGAAAAGAAAATAGCTCATAG	splice_region_variant		NA		NA	TAA	FALSE		NA	NA	0.116891	0.0398609	5	0	3	0	86	8	196	451	298	144	74	110	0	1870	90	5188	14192	7476	0.0347222	0	0.0272727	NA	0.0459893	0.0888889	0.0377795	0.0398609	ENST00000523890,ENST00000519057	ENSG00000121022	ENST00000519057
COPS5	8	67973662	TA	T	8:67973662:TA:T	.	CTGAGCAACACAGCGAGGACCCATTTCTATTAAAAAAAAAAAGAAAAGAAAATAGCTCATAG	CTGAGCAACACAGCGAGGACCCATTTCTATTAAAAAAAAAAGAAAAGAAAATAGCTCATAG	splice_region_variant		NA		NA	TAA	FALSE		NA	NA	0.116891	0.0568486	7	4	5	0	109	7	293	645	425	144	74	110	0	1870	90	5188	14192	7476	0.0486111	0.0540541	0.0454545	NA	0.0582888	0.0777778	0.0564765	0.0568486	ENST00000523890,ENST00000519057	ENSG00000121022	ENST00000519057
COPS5	8	67974280	T	C	8:67974280:T:C	rs1138476	GTTGTCGTCTCTACAACCAAGACGCAACTTTACCTCGCTAGGTTTCCGGGTGTGGGCCTTG	GTTGTCGTCTCTACAACCAAGACGCAACTTCACCTCGCTAGGTTTCCGGGTGTGGGCCTTG	5_PRIME_UTR_VARIANT		NA		NA	TTA	notCpG		NA	NA	0.999901	0.890324	956	864	113	164	1718	36	678	4576	4529	9242	9956	7450	5662	59380	804	15602	121400	108096	0.103441	0.0867818	0.0151678	0.028965	NA	0.0447761	0.043456	0.0418979	ENST00000357849	ENSG00000121022	ENST00000357849
COPS5	8	67976750	C	G	8:67976750:C:G	rs117210747	CCGCTCCCCTGAGTAAGAGTCAGCCAGCCGCGGATGGGGAGCGTGAGTGGCGAGGTGTGGC	CCGCTCCCCTGAGTAAGAGTCAGCCAGCCGGGGATGGGGAGCGTGAGTGGCGAGGTGTGGC	5_PRIME_UTR_VARIANT		NA		NA	GCG	notCpG		NA	NA	0.996985	0.91668	58	200	0	166	2655	24	157	3315	3260	8996	10300	7900	5720	62106	808	15466	121046	111296	0.00644731	0.0194175	0	0.029021	NA	0.029703	0.0101513	0.0292913	ENST00000517736	ENSG00000121022	ENST00000517736
COPS5	8	67976754	T	A	8:67976754:T:A	rs114350375	TCCCCTGAGTAAGAGTCAGCCAGCCGCGGATGGGGAGCGTGAGTGGCGAGGTGTGGCCTGG	TCCCCTGAGTAAGAGTCAGCCAGCCGCGGAAGGGGAGCGTGAGTGGCGAGGTGTGGCCTGG	5_PRIME_UTR_VARIANT		NA		NA	ATG	notCpG		NA	NA	0.996771	0.907258	2061	883	96	157	1737	42	671	5800	5647	8944	10062	7830	5640	61546	796	15334	121020	110152	0.230434	0.0877559	0.0122605	0.0278369	NA	0.0527638	0.043759	0.0512655	ENST00000517736	ENSG00000121022	ENST00000517736
COPZ1	12	54734289	A	G	12:54734289:A:G	rs11170877	TAGGGGAAGGTATCTGGTTTACCAGTGGTGATGGGAGGCTTCAGGACTGAAGGTATGTTCG	TAGGGGAAGGTATCTGGTTTACCAGTGGTGGTGGGAGGCTTCAGGACTGAAGGTATGTTCG	initiator_codon_variant	deleterious_low_confidence	NA	benign	0	GAT	FALSE	M/V	1	1	1	0.154008	2399	2919	2015	1269	7406	138	2359	18515	18505	10400	11532	8624	6606	66290	900	15804	121412	120156	0.230673	0.253122	0.23365	0.192098	0.111721	0.153333	0.149266	0.154008	ENST00000550713,ENST00000549043	ENSG00000111481	ENST00000549043
COPZ1	12	54744006	C	CT	12:54744006:C:CT	.	CGCCCCTTTTAACATATGTCCAGTAACTCCCTTTTTTTTTTTCTTTTATACCAGGTATACC	CGCCCCTTTTAACATATGTCCAGTAACTCCCTTTTTTTTTTTTCTTTTATACCAGGTATACC	3_prime_UTR_variant		NA		NA	CTTT	FALSE		NA	NA	0.698909	0.148892	21	10	10	1	279	15	739	1546	1075	250	114	140	22	2102	88	4504	84856	7220	0.084	0.0877193	0.0714286	0.0454545	0.132731	0.170455	0.164076	0.148892	ENST00000551779	ENSG00000111481	ENST00000551779
COPZ1	12	54744006	CT	C	12:54744006:CT:C	.	CGCCCCTTTTAACATATGTCCAGTAACTCCCTTTTTTTTTTTTCTTTTATACCAGGTATACC	CGCCCCTTTTAACATATGTCCAGTAACTCCCTTTTTTTTTTTCTTTTATACCAGGTATACC	3_prime_UTR_variant		NA		NA	CTTT	FALSE		NA	NA	0.698909	0.14903	36	14	15	5	281	13	712	1730	1076	250	114	140	22	2102	88	4504	84856	7220	0.144	0.122807	0.107143	0.227273	0.133682	0.147727	0.158082	0.14903	ENST00000551779	ENSG00000111481	ENST00000551779
COPZ1	12	54744007	T	C	12:54744007:T:C	.	GCCCCTTTTAACATATGTCCAGTAACTCCCTTTTTTTTTTTCTTTTATACCAGGTATACCT	GCCCCTTTTAACATATGTCCAGTAACTCCCCTTTTTTTTTTCTTTTATACCAGGTATACCT	3_prime_UTR_variant		NA		NA	CTT	FALSE		NA	NA	0.62409	0.0452794	0	1	0	0	1	0	45	63	47	108	34	44	18	450	8	376	75772	1038	0	0.0294118	0	0	0.00222222	0	0.119681	0.0452794	ENST00000551779	ENSG00000111481	ENST00000551779
COQ2	4	84188850	G	A	4:84188850:G:A	rs1129617	CAGTGCCCCCAGCATTGCAACACTGAAGCCGCTGAGCCACGGCTTGGTATTTTCTCCGAAC	CAGTGCCCCCAGCATTGCAACACTGAAGCCACTGAGCCACGGCTTGGTATTTTCTCCGAAC	synonymous_variant		NA		NA	CGC	TRUE	S	280	280	0.889764	0.278794	373	242	127	381	4081	88	2357	18295	7649	2678	684	788	1782	13166	272	8066	108028	27436	0.139283	0.353801	0.161168	0.213805	0.309965	0.323529	0.292214	0.278794	ENST00000311469,ENST00000311461,ENST00000503915,ENST00000439031	ENSG00000173085	ENST00000311461
COQ2	4	84191031	A	G	4:84191031:A:G	rs6535454	TAATTTCTTTACCTGATGGGCATAAATAGTATCATATATTAGTGTCCACATAACTCCAGAA	TAATTTCTTTACCTGATGGGCATAAATAGTGTCATATATTAGTGTCCACATAACTCCAGAA	synonymous_variant		NA		NA	TAT	FALSE	D	248	248	0.994613	0.738028	7984	7748	7181	5286	47120	662	12206	88691	88187	9752	11276	8498	6596	66034	890	16444	120758	119490	0.818704	0.687123	0.845022	0.801395	0.713572	0.74382	0.742277	0.738028	ENST00000311469,ENST00000311461,ENST00000503915,ENST00000439031	ENSG00000173085	ENST00000311461
COQ2	4	84205872	C	A	4:84205872:C:A	rs6818847	CCCGCCAGCCCGGCAGCCACGCCAGTGCCACAGCCCGCAGGCCCCGCGCGAACCCCGCGGC	CCCGCCAGCCCGGCAGCCACGCCAGTGCCAAAGCCCGCAGGCCCCGCGCGAACCCCGCGGC	missense_variant	tolerated_low_confidence	NA	benign	0.001	ACA	FALSE	V/L	16	16	0.599694	0.724889	196	147	227	286	2721	96	5507	44725	9180	384	198	252	342	3816	134	7538	72810	12664	0.510417	0.742424	0.900794	0.836257	0.71305	0.716418	0.730565	0.724889	ENST00000311469,ENST00000311461,ENST00000503391,ENST00000439031	ENSG00000173085	ENST00000311461
COQ2	4	84206004	T	A	4:84206004:T:A	rs112033303	CAGTGGCACCCGCAGGATGCAATCCTAGTCTGCCAGGCTGGGCGGCGGTGTGGGCAGAACC	CAGTGGCACCCGCAGGATGCAATCCTAGTCAGCCAGGCTGGGCGGCGGTGTGGGCAGAACC	stop_gained		NA		NA	CTG	FALSE	R/*	22	22	0.923385	0.0299427	10	23	0	73	566	4	24	1530	700	1340	938	884	1742	10252	236	7986	112110	23378	0.00746269	0.0245203	0	0.0419059	0.0552087	0.0169492	0.00300526	0.0299427	ENST00000311469	ENSG00000173085	ENST00000311469
COQ4	9	131085113	C	T	9:131085113:C:T	rs144235048	TGACAGAATCGCGGCGTTCTTCGTACCCGCCCATCCTCCGCGGACGCCCGCTGCCATGGCG	TGACAGAATCGCGGCGTTCTTCGTACCCGCTCATCCTCCGCGGACGCCCGCTGCCATGGCG	5_PRIME_UTR_VARIANT		NA		NA	CCC	notCpG		NA	NA	0.910915	0.104355	15	10	1	0	14	1	250	523	291	1184	394	582	104	4556	134	5716	110596	12670	0.0126689	0.0253807	0.00171821	0	NA	0.00746269	0.0437369	0.0229676	ENST00000609948,ENST00000608951,ENST00000300452	ENSG00000167113	ENST00000300452
COQ4	9	131085196	G	A	9:131085196:G:A	rs9697215	GTCGGCTCTGCGGGCTCCCGGGCCTACAGCGGCCTGCGGCAGGCAAGTGGCGCCGGGTTCT	GTCGGCTCTGCGGGCTCCCGGGCCTACAGCAGCCTGCGGCAGGCAAGTGGCGCCGGGTTCT	missense_variant	tolerated_low_confidence	NA	possibly_damaging	0.776	CGG	TRUE	R/Q	20	20	0.977185	0.0506137	862	144	10	176	1297	24	819	3746	3332	4600	5818	4416	2896	34944	478	12680	118642	65832	0.187391	0.0247508	0.00226449	0.0607735	0.0371165	0.0502092	0.0645899	0.0506137	ENST00000372875,ENST00000609948,ENST00000608951,ENST00000300452	ENSG00000167113	ENST00000300452
COQ4	9	131085566	C	T	9:131085566:C:T	rs148705906	CACTCGGAACGTTTATGAAAATGCAGATTCCTGGATCCCACCTAAACGCACTGAATCTGAA	CACTCGGAACGTTTATGAAAATGCAGATTCTTGGATCCCACCTAAACGCACTGAATCTGAA	synonymous_variant		NA		NA	CCT	FALSE	S	69	69	0.391872	0.0108696	2	0	0	0	0	0	0	24	2	28	2	24	4	108	2	16	47578	184	0.0714286	0	0	0	0	0	0	0.0108696	ENST00000608951	ENSG00000167113	ENST00000608951
COQ4	9	131085624	G	T	9:131085624:G:T	rs7880	GAATCTGAATCTGCAGTGGAGGGAGAAATGGGCGTGAAACCGAAAGTCTGTCTTTAAACTA	GAATCTGAATCTGCAGTGGAGGGAGAAATGTGCGTGAAACCGAAAGTCTGTCTTTAAACTA	missense_variant		NA	benign	0	GGG	FALSE	G/C	89	89	0.125474	0.181818	3	0	0	0	8	0	1	379	12	10	2	2	2	46	0	4	15234	66	0.3	0	0	0	0.173913	NA	0.25	0.181818	ENST00000608951	ENSG00000167113	ENST00000608951
COQ4	9	131088076	G	A	9:131088076:G:A	rs2270203	CTTGCCTTTCAGGGAGCGTCCCCGGATTTCGACATCCACCCTCGACCTGGGCAAGCTCCAG	CTTGCCTTTCAGGGAGCGTCCCCGGATTTCAACATCCACCCTCGACCTGGGCAAGCTCCAG	synonymous_variant		NA		NA	CGA	TRUE	S	106	106	1	0.0789374	1931	1240	1674	520	2609	79	1506	9562	9559	10398	11568	8634	6614	66548	904	16430	121412	121096	0.185709	0.107192	0.193885	0.0786211	0.0392048	0.0873894	0.0916616	0.0789374	ENST00000372875,ENST00000300452	ENSG00000167113	ENST00000300452
COQ4	9	131088214	G	A	9:131088214:G:A	rs79172715	CTGGCAGTCACCAGACAGGACAGAGGAATAGCACAGGCATGACACCCTGAGGAAAGAGGAG	CTGGCAGTCACCAGACAGGACAGAGGAATAACACAGGCATGACACCCTGAGGAAAGAGGAG	stop_retained_variant		NA		NA	AGC	FALSE	*	152	152	0.999127	0.0109318	3	2	617	11	23	3	254	995	913	7250	6726	5722	4970	44970	694	13186	121306	83518	0.000413793	0.000297354	0.107829	0.00221328	0.000511452	0.00432277	0.0192629	0.0109318	ENST00000372875	ENSG00000167113	ENST00000372875
COQ4	9	131094453	G	A	9:131094453:G:A	rs34043652	GGTTGTCAGAGGGTCTCCCCAGACACCCGAGCACCCACCCGCTTCGTGGATGATGAGGAGC	GGTTGTCAGAGGGTCTCCCCAGACACCCGAACACCCACCCGCTTCGTGGATGATGAGGAGC	missense_variant	tolerated	0.59	benign	0.34	AGC	FALSE	A/T	142	142	0.996738	0.0172151	7	4	1	1	163	2	365	751	543	3670	1144	1710	582	15390	264	8782	121016	31542	0.00190736	0.0034965	0.000584795	0.00171821	0.0105913	0.00757576	0.0415623	0.0172151	ENST00000300452	ENSG00000167113	ENST00000300452
COX11	17	53038654	A	C	17:53038654:A:C	rs1802212	CATCAAAGGTGCCAACTCTCTAAAACGTAGACTCTGTGCAGCTTTGAAGCCTGGAAGACAA	CATCAAAGGTGCCAACTCTCTAAAACGTAGCCTCTGTGCAGCTTTGAAGCCTGGAAGACAA	missense_variant	deleterious_low_confidence	NA	benign	0.205	GAC	FALSE	V/G	223	223	0.179043	0.206667	176	72	73	12	2137	37	1442	4143	3949	1966	356	586	32	8132	180	7856	21738	19108	0.0895219	0.202247	0.124573	0.375	0.262789	0.205556	0.183554	0.206667	ENST00000574821,ENST00000572558	ENSG00000166260	ENST00000572558
COX11	17	53040608	C	T	17:53040608:C:T	rs61254427	AATCACAAGATCTACTAAAACACTAAGTTTCATACTAAACCGTTTCATGTATCTTTATCAT	AATCACAAGATCTACTAAAACACTAAGTTTTATACTAAACCGTTTCATGTATCTTTATCAT	3_prime_UTR_variant		NA		NA	TCA	FALSE		NA	NA	0.999506	0.0182208	605	485	527	1	171	11	38	1885	1838	8620	10182	7798	6068	54224	766	13216	121352	100874	0.0701856	0.0476331	0.0675814	0.000164799	0.00315358	0.0143603	0.0028753	0.0182208	ENST00000571584	ENSG00000166260	ENST00000571584
COX15	10	101473218	A	G	10:101473218:A:G	rs2231687	CTTCATCCAAATCACTGATTTTAAAAGTAAAGTTGAATAAGACAGGGCCCTATGAAATATC	CTTCATCCAAATCACTGATTTTAAAAGTAAGGTTGAATAAGACAGGGCCCTATGAAATATC	missense_variant	tolerated_low_confidence	NA	benign	0.003	AAG	FALSE	F/L	374	374	0.999802	0.86101	7857	10340	6653	5811	57920	788	14505	104350	103874	10314	11498	8592	6550	66296	904	16488	121388	120642	0.76178	0.899287	0.774325	0.887176	0.873658	0.871681	0.879731	0.86101	ENST00000370483	ENSG00000014919	ENST00000370483
COX17	3	119395662	C	G	3:119395662:C:G	rs523476	ATCAAGATGCATCTTTATCCATGTCTACATCTTCGGACCTAACGCAGTGCTTAACCCATAA	ATCAAGATGCATCTTTATCCATGTCTACATGTTCGGACCTAACGCAGTGCTTAACCCATAA	missense_variant		NA	benign	0	TCT	FALSE	D/H	37	37	0.128719	0.404306	145	79	134	4	1585	61	2931	5528	4939	532	182	196	8	3564	130	7604	15628	12216	0.272556	0.434066	0.683673	0.5	0.444725	0.469231	0.385455	0.404306	ENST00000490145	ENSG00000138495	ENST00000490145
COX17	3	119395799	A	C	3:119395799:A:C	rs2280578	GGTACTAAGCTACGGGATAAGTCAACAGAGACCCGACCACGAAACCTACAAGGCCCAATAA	GGTACTAAGCTACGGGATAAGTCAACAGAGCCCCGACCACGAAACCTACAAGGCCCAATAA	missense_variant	tolerated_low_confidence	NA	benign	0.005	GAC	FALSE	V/G	41	41	0.135308	0.21948	109	61	50	0	946	35	1467	3148	2668	518	180	198	0	3528	132	7600	16428	12156	0.210425	0.338889	0.252525	NA	0.268141	0.265152	0.193026	0.21948	ENST00000484810	ENSG00000138495	ENST00000484810
COX7C	5	85916388	ACTC	A	5:85916388:ACTC:A	.	CATGATACTGTAAACGCTTTCTGATGTACTACTCCTCAAACTGATAGAAAATATTTTCATGAAA	CATGATACTGTAAACGCTTTCTGATGTACTACTCAAACTGATAGAAAATATTTTCATGAAA	3_prime_UTR_variant		NA		NA	ACTCA	FALSE		NA	NA	0.127401	0.0118449	0	0	0	0	25	0	8	48	33	362	88	106	2	1158	26	1044	15468	2786	0	0	0	0	0.0215889	0	0.00766283	0.0118449	ENST00000509578	ENSG00000127184	ENST00000509578
CPSF1	8	145620764	G	A	8:145620764:G:A	rs11556134	GTAGGCAGGCAGGACACTGATCCTCAGCTCGCCCTGGGGTGGGGGCACAGGGGTCAGGGGA	GTAGGCAGGCAGGACACTGATCCTCAGCTCACCCTGGGGTGGGGGCACAGGGGTCAGGGGA	splice_region_variant		NA		NA	CGC	TRUE	G	994	994	0.993971	0.0281514	45	107	1	215	2100	26	524	3148	3018	8572	10516	8040	5040	59044	742	15252	120680	107206	0.00524965	0.010175	0.000124378	0.0426587	0.0355667	0.0350404	0.0343562	0.0281514	ENST00000349769	ENSG00000071894	ENST00000349769
CPSF1	8	145621556	A	G	8:145621556:A:G	.	CATCAGCCAGTGCTGCTGGGAACCGGCCGGACCCCACCTGTCTGTTGAAGTACAGGAAGCC	CATCAGCCAGTGCTGCTGGGAACCGGCCGGGCCCCACCTGTCTGTTGAAGTACAGGAAGCC	splice_region_variant		NA		NA	GACC	FALSE		NA	NA	0.949626	0.557875	4288	1429	3080	670	14842	164	6363	53484	30836	5578	2270	4568	1294	30704	330	10530	115296	55274	0.768734	0.629515	0.674256	0.517774	0.48339	0.49697	0.604274	0.557875	ENST00000349769	ENSG00000071894	ENST00000349769
CPSF1	8	145623098	T	C	8:145623098:T:C	rs2977834	CAGGCACAGCGTAATCACCTTGGACTGCTGTGGGGAGAGGGGTGGGCTCAGCGGCGGGCAA	CAGGCACAGCGTAATCACCTTGGACTGCTGCGGGGAGAGGGGTGGGCTCAGCGGCGGGCAA	splice_region_variant		NA		NA	GTG	FALSE		NA	NA	0.998732	0.446679	4469	6739	5643	2448	23643	379	9371	53357	52692	9902	11420	8510	6346	64498	868	16420	121258	117964	0.451323	0.590105	0.663102	0.385755	0.36657	0.436636	0.570706	0.446679	ENST00000349769	ENSG00000071894	ENST00000349769
CPSF1	8	145623963	G	A	8:145623963:G:A	rs4317614	GCTCAGAATCAGGAATCCGTGTCTGCGGCCGTCGTCGTCTGCTTCAGGGGTGGTGCTGGGT	GCTCAGAATCAGGAATCCGTGTCTGCGGCCATCGTCGTCTGCTTCAGGGGTGGTGCTGGGT	synonymous_variant		NA		NA	CGT	TRUE	D	568	568	0.999967	0.422805	2694	6667	5711	2515	23903	377	9404	51283	51271	10390	11574	8632	6614	66636	906	16512	121408	121264	0.259288	0.576032	0.661608	0.380254	0.35871	0.416115	0.569525	0.422805	ENST00000349769	ENSG00000071894	ENST00000349769
CPSF3	2	9588338	T	C	2:9588338:T:C	rs11890304	TAACATTTATTCTATGTAGATTTTAGTCCATGGAGAACAGAATGAAATGGCCAGATTGAAA	TAACATTTATTCTATGTAGATTTTAGTCCACGGAGAACAGAATGAAATGGCCAGATTGAAA	synonymous_variant		NA		NA	ATG	FALSE	H	418	418	1	0.0273912	2866	164	1	1	124	19	6	3186	3181	10130	11396	8388	6526	63104	890	15698	121412	116132	0.282922	0.014391	0.000119218	0.000153233	0.00196501	0.0213483	0.000382214	0.0273912	ENST00000460593,ENST00000238112	ENSG00000119203	ENST00000238112
CPSF4	7	99047978	T	C	7:99047978:T:C	rs883403	CAAGATCAAGGACTGTCCTTGGTATGACCGTGGCTTCTGCAAGCACGGTAGGTGCCAGGGT	CAAGATCAAGGACTGTCCTTGGTATGACCGCGGCTTCTGCAAGCACGGTAGGTGCCAGGGT	synonymous_variant		NA		NA	GTG	FALSE	R	129	129	0.999984	0.271704	8253	3726	2853	1456	10258	212	5772	32679	32530	10326	11416	8592	6506	65596	892	16398	121410	119726	0.799245	0.326384	0.332053	0.223793	0.156381	0.237668	0.351994	0.271704	ENST00000436336,ENST00000292476,ENST00000452047,ENST00000412686,ENST00000441580,ENST00000440514	ENSG00000160917	ENST00000292476
CPSF4	7	99050039	G	A	7:99050039:G:A	rs17854665	CATGGGAACCACCGAGCAGCCCCCACTGCCGCAGCAGACACAGCCTCCAGCAAAGGTACCG	CATGGGAACCACCGAGCAGCCCCCACTGCCACAGCAGACACAGCCTCCAGCAAAGGTACCG	missense_variant	deleterious	0.03	benign	0	CGC	TRUE	R/H	118	118	1	0.0603938	2087	1136	270	328	2812	55	642	7330	7330	10398	11576	8654	6614	66712	904	16512	121412	121370	0.200712	0.0981341	0.0311994	0.0495918	0.0421513	0.0608407	0.0388808	0.0603938	ENST00000452047	ENSG00000160917	ENST00000452047
CPSF4	7	99054289	T	G	7:99054289:T:G	rs1043466	CCACGTCTGTTAGTTTCCTATCATTTTGCCTTAGTATTTTTTGAAAAAGGGACATGTGTCC	CCACGTCTGTTAGTTTCCTATCATTTTGCCGTAGTATTTTTTGAAAAAGGGACATGTGTCC	3_prime_UTR_variant		NA		NA	CTT	FALSE		NA	NA	0.57533	0.326161	866	105	136	348	856	61	2585	13392	4957	1032	308	350	1546	4546	198	7218	69852	15198	0.839147	0.340909	0.388571	0.225097	0.188297	0.308081	0.358132	0.326161	ENST00000292476,ENST00000436336,ENST00000451876	ENSG00000160917	ENST00000292476
CPSF6	12	69633379	A	G	12:69633379:A:G	rs2305642	GCTAGATCCGCTGCTGCTGCCGCGGCGGGCAGACCTGCAGGAGGCGGCGGCGGCGGCGGCG	GCTAGATCCGCTGCTGCTGCCGCGGCGGGCGGACCTGCAGGAGGCGGCGGCGGCGGCGGCG	5_PRIME_UTR_VARIANT		NA		NA	CAG	notCpG		NA	NA	0.81814	0.317926	811	830	670	292	8903	149	5974	36895	17629	2202	2408	1236	1374	21622	334	9424	99332	38600	0.368302	0.344684	0.542071	0.212518	NA	0.446108	0.633913	0.45671	ENST00000550075,ENST00000435070	ENSG00000111605	ENST00000435070
CPSF6	12	69645864	A	G	12:69645864:A:G	rs490872	TTAAACGTTTTATTTACATTTCTTTTTTTCAGGGGGAGACAGAATTTGCAAAACTCTGTCA	TTAAACGTTTTATTTACATTTCTTTTTTTCGGGGGGAGACAGAATTTGCAAAACTCTGTCA	splice_acceptor_variant		NA		NA	CAG	FALSE		NA	NA	0.100978	0.744469	165	72	110	0	1844	87	5731	8717	8009	188	92	132	0	2724	116	7506	12260	10758	0.87766	0.782609	0.833333	NA	0.676946	0.75	0.763523	0.744469	ENST00000550075	ENSG00000111605	ENST00000550075
CPSF6	12	69646914	G	A	12:69646914:G:A	rs2305641	TATTTTGGAGATAAAATTTTTTGAAAATCGGGCAAATGGCCAGTCAAAGGGGTAAGTTTTT	TATTTTGGAGATAAAATTTTTTGAAAATCGAGCAAATGGCCAGTCAAAGGGGTAAGTTTTT	synonymous_variant		NA		NA	GGG	FALSE	R	118	118	0.999934	0.430412	4724	5202	3750	2577	29375	372	6054	52169	52054	10210	11536	8630	6604	66568	902	16490	121404	120940	0.462684	0.450936	0.434531	0.390218	0.441278	0.412417	0.367132	0.430412	ENST00000266679,ENST00000435070,ENST00000456847	ENSG00000111605	ENST00000266679
CRLS1	20	5986950	G	A	20:5986950:G:A	rs6085343	TCGTGGGGGGCCCTGCGCGGCGCCGCTTGGGCTCCGGGAACGCGGCCGAGTAAGCGACGCG	TCGTGGGGGGCCCTGCGCGGCGCCGCTTGGACTCCGGGAACGCGGCCGAGTAAGCGACGCG	missense_variant	tolerated_low_confidence	NA	benign	0.007	GGC	FALSE	A/T	20	20	0.130728	0.262037	5	1	0	0	103	2	172	747	283	12	4	14	0	230	10	810	15872	1080	0.416667	0.25	0	NA	0.447826	0.2	0.212346	0.262037	ENST00000378863,ENST00000452938	ENSG00000088766	ENST00000378863
CRLS1	20	5987102	G	A	20:5987102:G:A	.	GCCCGGGATCGGCCAGCGGAACCACTGTTCGGGCGCGGGGAAGGCGGCTCCCAGGCCAGCG	GCCCGGGATCGGCCAGCGGAACCACTGTTCAGGCGCGGGGAAGGCGGCTCCCAGGCCAGCG	synonymous_variant		NA		NA	CGG	TRUE	S	70	70	0.274503	0.0129293	0	0	0	0	0	0	64	88	64	86	40	88	0	1032	56	3648	33328	4950	0	0	0	NA	0	0	0.0175439	0.0129293	ENST00000378863,ENST00000452938	ENSG00000088766	ENST00000378863
CRLS1	20	6011934	C	T	20:6011934:C:T	.	TAAAATTATTTTATGTTTGATTTTCAGTTCCACTTACTTACATGATCATTTCGAGAGATGT	TAAAATTATTTTATGTTTGATTTTCAGTTCTACTTACTTACATGATCATTTCGAGAGATGT	missense_variant		NA		NA	CCACTTA	FALSE	P/L	193	193	0.999885	0.0965182	206	584	102	845	8700	103	1064	11650	11604	10334	11472	8626	6570	66178	902	16144	121398	120226	0.0199342	0.0509066	0.0118247	0.128615	0.131464	0.114191	0.0659068	0.0965182	ENST00000378863,ENST00000378868	ENSG00000088766	ENST00000378863
CRLS1	20	6017821	C	T	20:6017821:C:T	rs16991693	TGATAAAAGACTGATGAAAGTCATCCCTCACTGTTAGTAAGGAAGCAGTATACATCAATGG	TGATAAAAGACTGATGAAAGTCATCCCTCATTGTTAGTAAGGAAGCAGTATACATCAATGG	3_prime_UTR_variant		NA		NA	ACT	FALSE		NA	NA	1	0.0139876	1576	73	0	0	36	3	1	1691	1689	10296	11502	8624	6610	66364	896	16458	121412	120750	0.153069	0.00634672	0	0	0.000542463	0.00334821	6.08e-05	0.0139876	ENST00000378863,ENST00000452938,ENST00000378868	ENSG00000088766	ENST00000378863
CRNKL1	20	20032998	T	C	20:20032998:T:C	rs2255255	CCGCGGTGGAGGCCGCCATGTCTGCAGCAGTCGACCTCTGGACACCTGTCCCCGGCACGGA	CCGCGGTGGAGGCCGCCATGTCTGCAGCAGCCGACCTCTGGACACCTGTCCCCGGCACGGA	missense_variant	tolerated_low_confidence	NA	benign	0	GTC	FALSE	T/A	146	146	0.999967	0.5099	4549	6978	6298	3637	32066	467	7707	61772	61702	10356	11554	8622	6604	66462	904	16506	121408	121008	0.439262	0.603947	0.730457	0.550727	0.482471	0.516593	0.466921	0.5099	ENST00000377340,ENST00000377327	ENSG00000101343	ENST00000377327
CRNKL1	20	20033137	T	A	20:20033137:T:A	rs2255258	AACTTGCAGGACTGACCTTTGACCTCTCGCTTGAGCCGTGACGGAGGCGGCACCGTTTCCA	AACTTGCAGGACTGACCTTTGACCTCTCGCATGAGCCGTGACGGAGGCGGCACCGTTTCCA	missense_variant	tolerated_low_confidence	NA	benign	0	CTT	FALSE	Q/H	99	99	0.999984	0.65275	6367	9517	8134	4333	39953	581	10304	79208	79189	10394	11572	8650	6614	66666	908	16512	121410	121316	0.612565	0.822416	0.940347	0.655125	0.599301	0.639868	0.624031	0.65275	ENST00000496549,ENST00000377340,ENST00000490910,ENST00000377327	ENSG00000101343	ENST00000377327
CRNKL1	20	20033223	A	T	20:20033223:A:T	rs2273056	TGCGGCAGCGCGTGGAGTGCGGCGTCCTGGAGCTGCGGATGAGGTGGGTAACGCCGTGCTG	TGCGGCAGCGCGTGGAGTGCGGCGTCCTGGTGCTGCGGATGAGGTGGGTAACGCCGTGCTG	missense_variant	deleterious_low_confidence	NA	benign	0.004	GAG	FALSE	S/T	71	71	0.999654	0.0593716	614	1037	780	495	3084	53	1087	7175	7150	10272	11474	8594	6548	66152	896	16492	121370	120428	0.0597741	0.0903782	0.090761	0.0755956	0.0466199	0.0591518	0.0659107	0.0593716	ENST00000377340,ENST00000490910,ENST00000377327	ENSG00000101343	ENST00000377327
CRNKL1	20	20033242	A	T	20:20033242:A:T	rs2273057	CGGCGTCCTGGAGCTGCGGATGAGGTGGGTAACGCCGTGCTGACTAGCAGCGACGCAAGGA	CGGCGTCCTGGAGCTGCGGATGAGGTGGGTTACGCCGTGCTGACTAGCAGCGACGCAAGGA	stop_gained		NA		NA	TAA	FALSE	L/*	33	33	0.999456	0.511422	4494	6900	6247	3603	31819	465	7681	61681	61209	10196	11402	8532	6458	65754	894	16448	121346	119684	0.440761	0.605157	0.732185	0.557913	0.48391	0.520134	0.466987	0.511422	ENST00000496549	ENSG00000101343	ENST00000496549
CRNKL1	20	20033316	G	A	20:20033316:G:A	rs142988900	CGTCCAGGGCGCATCCCCAGGTCAGCCTCCGGAACTGGGATGACCAGGCGAGGACGAGTGG	CGTCCAGGGCGCATCCCCAGGTCAGCCTCCAGAACTGGGATGACCAGGCGAGGACGAGTGG	missense_variant	deleterious_low_confidence	NA	benign	0.032	CGG	TRUE	R/W	40	40	0.99944	0.0147603	31	115	0	263	1145	33	129	1764	1716	9624	11250	8498	6004	63858	840	16184	121344	116258	0.00322111	0.0102222	0	0.0438041	0.0179304	0.0392857	0.00797084	0.0147603	ENST00000377340,ENST00000490910,ENST00000377327	ENSG00000101343	ENST00000377327
CRNKL1	20	20033319	A	G	20:20033319:A:G	rs2273058	CCAGGGCGCATCCCCAGGTCAGCCTCCGGAACTGGGATGACCAGGCGAGGACGAGTGGCTC	CCAGGGCGCATCCCCAGGTCAGCCTCCGGAGCTGGGATGACCAGGCGAGGACGAGTGGCTC	missense_variant	tolerated_low_confidence	NA	benign	0.002	AAC	FALSE	F/L	39	39	0.998765	0.516571	4301	6794	6141	3421	31092	449	7653	61402	59851	9650	11162	8398	6018	63626	848	16160	121262	115862	0.445699	0.608672	0.731246	0.568461	0.488668	0.529481	0.473577	0.516571	ENST00000377340,ENST00000490910,ENST00000377327	ENSG00000101343	ENST00000377327
CRNKL1	20	20033367	C	G	20:20033367:C:G	rs7508949	GGACGAGTGGCTCTGTCGAGCCGTGGCGCCCTGCAAGGGAGTAAGAACGGAGCTCCAATCT	GGACGAGTGGCTCTGTCGAGCCGTGGCGCCGTGCAAGGGAGTAAGAACGGAGCTCCAATCT	splice_acceptor_variant		NA		NA	CCT	FALSE		NA	NA	0.996392	0.393008	1005	3590	947	2881	27540	346	5871	44534	42180	8528	10658	8166	5488	59656	778	14052	120974	107326	0.117847	0.336836	0.115969	0.524964	0.461647	0.44473	0.417805	0.393008	ENST00000490910,ENST00000377327	ENSG00000101343	ENST00000377327
CSE1L	20	47685320	G	C	20:47685320:G:C	rs2227946	CTCTGCCCTGAGGATTCTGTTTTCTTCCCTGATCCTGATCTCAAAATTGTTCTATAGTTTA	CTCTGCCCTGAGGATTCTGTTTTCTTCCCTCATCCTGATCTCAAAATTGTTCTATAGTTTA	synonymous_variant		NA		NA	TGA	FALSE	L	212	212	1	0.192954	2240	2181	376	1513	15539	167	1409	23427	23425	10406	11578	8652	6612	66734	908	16512	121412	121402	0.21526	0.188375	0.0434582	0.228826	0.23285	0.183921	0.0853319	0.192954	ENST00000396192,ENST00000262982	ENSG00000124207	ENST00000262982
CSE1L	20	47712930	G	T	20:47712930:G:T	rs35367415	GAGCACCAGCCTGAATGCAGAAGCGCTCCAGTATCTCCAAGGGTACCTTCAGGCAGCCAGT	GAGCACCAGCCTGAATGCAGAAGCGCTCCATTATCTCCAAGGGTACCTTCAGGCAGCCAGT	missense_variant	tolerated	0.06	possibly_damaging	0.617	AGT	FALSE	Q/H	957	957	1	0.0141409	10	297	310	2	254	16	827	1716	1716	10404	11554	8646	6610	66716	908	16512	121412	121350	0.000961169	0.0257054	0.0358547	0.000302572	0.00380718	0.0176211	0.0500848	0.0141409	ENST00000396192,ENST00000542325,ENST00000262982	ENSG00000124207	ENST00000262982
CSNK2B	6	31637734	A	T	6:31637734:A:T	rs5872	TTCCCTCCCCCACCTGTCCTGCAGTCTTTGACTTTTCCTTTCTTTTTTGCCACCCTTTCAG	TTCCCTCCCCCACCTGTCCTGCAGTCTTTGTCTTTTCCTTTCTTTTTTGCCACCCTTTCAG	3_prime_UTR_variant		NA		NA	GAC	FALSE		NA	NA	0.973149	0.328061	440	4422	2994	1892	20648	308	4741	36904	35445	8468	10620	7880	6310	59106	812	14848	118152	108044	0.0519603	0.416384	0.379949	0.299842	0.349338	0.37931	0.319302	0.328061	ENST00000375885,ENST00000375882,ENST00000375865,ENST00000375866	ENSG00000204435	ENST00000375865
CSTF1	20	54978835	G	A	20:54978835:G:A	rs6024853	TTTCTCGAGGACTCTACCCTCCTCCCCCACGTCCTGTCTCAGCTGCAGTCGTAAGTCCGTG	TTTCTCGAGGACTCTACCCTCCTCCCCCACATCCTGTCTCAGCTGCAGTCGTAAGTCCGTG	3_prime_UTR_variant		NA		NA	CGT	TRUE		NA	NA	0.998056	0.0242431	580	159	1	41	1531	24	361	2856	2697	10094	11468	8524	6610	63896	798	9858	121176	111248	0.0574599	0.0138647	0.000117316	0.00620272	0.0239608	0.0300752	0.03662	0.0242431	ENST00000217109	ENSG00000101138	ENST00000217109
CSTF3	11	33118529	GC	G	11:33118529:GC:G	rs11363325	GCAAATTTCATATATTGGATATATACCTATGCCAAAAGAAAGTATTTGTGTTCTATAAATTA	GCAAATTTCATATATTGGATATATACCTATGCAAAAGAAAGTATTTGTGTTCTATAAATTA	splice_region_variant		NA		NA	GCA	FALSE		NA	NA	0.999934	0.361532	1927	3216	2067	1933	28791	306	5091	43692	43331	10282	11518	8616	6594	65992	896	15956	121404	119854	0.187415	0.279215	0.239903	0.293145	0.43628	0.341518	0.319065	0.361532	ENST00000323959	ENSG00000176102	ENST00000323959
CSTF3	11	33121166	G	A	11:33121166:G:A	rs78085398	TAGGGAAGGAACACTTACTCCCTTTTCTGCGAGCAGTTTACTTGACTGCTCAAGATACTGG	TAGGGAAGGAACACTTACTCCCTTTTCTGCAAGCAGTTTACTTGACTGCTCAAGATACTGG	synonymous_variant		NA		NA	CGA	TRUE	L	308	308	0.999984	0.0151639	20	56	1	132	1235	13	207	1685	1664	9140	10336	8346	6118	60190	790	14814	121410	109734	0.00218818	0.00541796	0.000119818	0.0215757	0.0205184	0.0164557	0.0139733	0.0151639	ENST00000323959	ENSG00000176102	ENST00000323959
CSTF3	11	33166523	TA	T	11:33166523:TA:T	.	GGCCTGGGTGACAGAGCCAGACCCTGTCTTTAAAAAAAAAAAAAGCCTTTAAAGAGTAAACT	GGCCTGGGTGACAGAGCCAGACCCTGTCTTTAAAAAAAAAAAAGCCTTTAAAGAGTAAACT	splice_region_variant		NA		NA	TAAA	FALSE		NA	NA	0.0605706	0.5	1	0	1	0	0	0	1	152	3	2	0	2	0	0	0	2	7354	6	0.5	NA	0.5	NA	NA	NA	0.5	0.5	ENST00000524556	ENSG00000176102	ENST00000524556
CTPS1	1	41454328	A	G	1:41454328:A:G	rs5030799	GCCCTTTATTGAGGCCTTCCGTCAGTTCCAATTCAAGGTCAAAAGAGAGAACTTTTGTAAC	GCCCTTTATTGAGGCCTTCCGTCAGTTCCAGTTCAAGGTCAAAAGAGAGAACTTTTGTAAC	synonymous_variant		NA		NA	AAT	FALSE	Q	167	167	1	0.0267984	380	85	826	42	789	24	1107	3253	3253	10406	11576	8648	6614	66726	908	16510	121412	121388	0.0365174	0.00734278	0.0955134	0.00635017	0.0118245	0.0264317	0.0670503	0.0267984	ENST00000543104,ENST00000372621,ENST00000372616	ENSG00000171793	ENST00000372616
CTR9	11	10786142	C	T	11:10786142:C:T	rs3736326	ATTGGACCGTGCAAAAGCAGAAGCGGAACACGATGAGCATTACTATAACGCCATTTCCGTT	ATTGGACCGTGCAAAAGCAGAAGCGGAACATGATGAGCATTACTATAACGCCATTTCCGTT	synonymous_variant		NA		NA	ACG	TRUE	H	487	487	0.999819	0.637714	3699	8777	7116	4167	39297	571	12414	76789	76041	10294	11372	8560	6500	65280	886	16348	121390	119240	0.359336	0.771808	0.831308	0.641077	0.601976	0.64447	0.759359	0.637714	ENST00000361367	ENSG00000198730	ENST00000361367
CTR9	11	10786175	C	T	11:10786175:C:T	rs7118399	TGAGCATTACTATAACGCCATTTCCGTTACCACGTCATATAATCTCGCCAGGCTATATGAG	TGAGCATTACTATAACGCCATTTCCGTTACTACGTCATATAATCTCGCCAGGCTATATGAG	synonymous_variant		NA		NA	CCA	FALSE	T	498	498	0.999918	0.25176	1378	1926	1452	1983	19609	241	3372	30350	29961	10278	11302	8526	6524	65226	890	16260	121402	119006	0.134073	0.170412	0.170303	0.303955	0.300632	0.270787	0.20738	0.25176	ENST00000361367	ENSG00000198730	ENST00000361367
CTU2	16	88772928	C	T	16:88772928:C:T	rs880234	CGCTGTCGCCGCCACAGTCTGCGACGGGACCCGGCGTGCCCATGTGTCAGGTGGGCGAGGA	CGCTGTCGCCGCCACAGTCTGCGACGGGACTCGGCGTGCCCATGTGTCAGGTGGGCGAGGA	5_PRIME_UTR_VARIANT		NA		NA	CCC	notCpG		NA	NA	0.621224	0.0550028	36	15	10	0	368	11	528	2864	968	174	74	116	2	1646	70	4596	75424	6678	0.206897	0.202703	0.0862069	0	NA	0.157143	0.114883	0.144954	ENST00000378384,ENST00000453996,ENST00000564105,ENST00000312060	ENSG00000174177	ENST00000312060
CTU2	16	88772963	G	A	16:88772963:G:A	rs137933845	GTGCCCATGTGTCAGGTGGGCGAGGACTACGGGGAGCCGGCGCCTGAGGAGCCGCCCCCGG	GTGCCCATGTGTCAGGTGGGCGAGGACTACAGGGAGCCGGCGCCTGAGGAGCCGCCCCCGG	missense_variant	tolerated_low_confidence	NA	probably_damaging	0.98	CGG	TRUE	G/R	9	9	0.572464	0.0174769	0	3	0	0	57	6	85	427	151	186	72	128	0	2082	96	6076	69504	8640	0	0.0416667	0	NA	0.0273775	0.0625	0.0139895	0.0174769	ENST00000567949,ENST00000564105,ENST00000453996,ENST00000312060	ENSG00000174177	ENST00000312060
CTU2	16	88773528	C	A	16:88773528:C:A	rs11641194	AGATGTGATCTGTGTTTCTCTCTTCTCCCCCCTCCCATCTCCAAAGCCGTGAGCAGAAGTG	AGATGTGATCTGTGTTTCTCTCTTCTCCCCACTCCCATCTCCAAAGCCGTGAGCAGAAGTG	5_PRIME_UTR_VARIANT		NA		NA	CCC	notCpG		NA	NA	0.99972	0.992719	495	1267	205	1563	18546	178	4390	26808	26644	10304	11536	8636	6604	66044	898	16506	121378	120528	0.0480396	0.10983	0.0237378	0.236675	NA	0.198218	0.265964	0.221061	ENST00000564921	ENSG00000174177	ENST00000564921
CTU2	16	88778510	G	A	16:88778510:G:A	rs72811472	GGGGTGTTGACTGTAGCGCTGAGGTCAGCCGCAAGAGAGAAACCCCTGCCCAAAGGAAAAT	GGGGTGTTGACTGTAGCGCTGAGGTCAGCCACAAGAGAGAAACCCCTGCCCAAAGGAAAAT	missense_variant	tolerated_low_confidence	NA	benign	0.011	CGC	TRUE	A/T	129	129	0.289428	0.106635	51	31	39	223	588	32	566	2163	1530	742	228	236	1408	3994	180	7560	35140	14348	0.0687332	0.135965	0.165254	0.158381	0.147221	0.177778	0.0748677	0.106635	ENST00000567949	ENSG00000174177	ENST00000567949
CTU2	16	88778615	G	A	16:88778615:G:A	rs7205989	CGAGGCCTCGAAGGGTTTTCCCAGGTGGAGGTGGCCCTGCAGCCTGCCCTGCCTGGCTCCT	CGAGGCCTCGAAGGGTTTTCCCAGGTGGAGATGGCCCTGCAGCCTGCCCTGCCTGGCTCCT	missense_variant	tolerated_low_confidence	NA	benign	0.01	GGT	FALSE	V/M	164	164	0.829506	0.601779	1416	440	626	936	5986	138	5204	45115	14746	2664	692	884	1634	10270	242	8118	100712	24504	0.531532	0.635838	0.708145	0.572827	0.582863	0.570248	0.641045	0.601779	ENST00000567949	ENSG00000174177	ENST00000567949
CTU2	16	88779032	G	C	16:88779032:G:C	rs2290896	CTCACTGGCGTCTCCCTCATCCCGGAAGGTGTTCAGCCTGCCACCGTCGGTGCTTTGGTGC	CTCACTGGCGTCTCCCTCATCCCGGAAGGTCTTCAGCCTGCCACCGTCGGTGCTTTGGTGC	splice_region_variant		NA		NA	TGT	FALSE	V	152	152	0.998534	0.127119	512	1909	1087	996	8893	142	1113	14891	14652	9332	11354	8510	6430	63462	842	15332	121234	115262	0.054865	0.168135	0.127732	0.154899	0.140131	0.168646	0.0725933	0.127119	ENST00000566637,ENST00000312060,ENST00000378384,ENST00000567949,ENST00000453996,ENST00000564105	ENSG00000174177	ENST00000312060
CTU2	16	88779132	C	T	16:88779132:C:T	rs2290895	GCGGCCGTGGACAGCTTCCTCCAGCAGCAGCATGTGCTGGGGGCCGGGGGTGGTCCTGGCC	GCGGCCGTGGACAGCTTCCTCCAGCAGCAGTATGTGCTGGGGGCCGGGGGTGGTCCTGGCC	missense_variant	deleterious	0.02	possibly_damaging	0.674	GCA	FALSE	H/Y	186	186	0.996623	0.108552	2020	758	455	339	7440	80	1296	12785	12388	9194	11328	8498	6384	62240	840	15636	121002	114120	0.219709	0.0669138	0.053542	0.0531015	0.119537	0.0952381	0.0828856	0.108552	ENST00000378384,ENST00000567949,ENST00000453996,ENST00000312060	ENSG00000174177	ENST00000312060
CTU2	16	88779739	A	G	16:88779739:A:G	rs11549837	CTGTGCTTTAGGACCCACCTGATCCTCCACATGGCCCGAGCCCACGGCTACTCCAAGGTCA	CTGTGCTTTAGGACCCACCTGATCCTCCACGTGGCCCGAGCCCACGGCTACTCCAAGGTCA	missense_variant	tolerated	1	benign	0.004	CAT	FALSE	M/V	253	253	0.994959	0.399558	4352	5784	5686	2658	22829	345	6126	47939	47780	10210	11534	8602	6588	65264	884	16500	120800	119582	0.426249	0.501474	0.661009	0.403461	0.349795	0.390271	0.371273	0.399558	ENST00000378384,ENST00000567949,ENST00000453996,ENST00000312060	ENSG00000174177	ENST00000312060
CTU2	16	88779753	C	T	16:88779753:C:T	rs73262667	CCACCTGATCCTCCACATGGCCCGAGCCCACGGCTACTCCAAGGTCATGACTGGGGACAGC	CCACCTGATCCTCCACATGGCCCGAGCCCATGGCTACTCCAAGGTCATGACTGGGGACAGC	synonymous_variant		NA		NA	ACG	TRUE	H	257	257	0.995404	0.1056	2177	772	469	342	7680	83	1116	12681	12639	10230	11548	8606	6606	65310	886	16502	120854	119688	0.212805	0.0668514	0.0544969	0.0517711	0.117593	0.0936795	0.0676282	0.1056	ENST00000378384,ENST00000567949,ENST00000453996,ENST00000312060	ENSG00000174177	ENST00000312060
CTU2	16	88780090	G	A	16:88780090:G:A	rs2290904	CTCGGATGAGCGGCACGGGGACGTGGTGGTGGTGCGGCCCATGCGGGACCACACCCTGAAG	CTCGGATGAGCGGCACGGGGACGTGGTGGTAGTGCGGCCCATGCGGGACCACACCCTGAAG	synonymous_variant		NA		NA	TGG	FALSE	V	303	303	0.995338	0.131173	2216	861	471	365	8919	110	2741	15744	15683	10218	11542	8604	6612	65222	884	16478	120846	119560	0.216872	0.0745971	0.054742	0.0552027	0.136748	0.124434	0.166343	0.131173	ENST00000378384,ENST00000567949,ENST00000453996,ENST00000312060	ENSG00000174177	ENST00000312060
CTU2	16	88780175	G	A	16:88780175:G:A	rs4782321	TTCTCCGTTCCTTCTGTCTTCACACCAGCCGTCGACACCAAGGTGGGCCTTGTGGGCTGGG	TTCTCCGTTCCTTCTGTCTTCACACCAGCCATCGACACCAAGGTGGGCCTTGTGGGCTGGG	missense_variant	tolerated	0.41	benign	0.017	CGT	TRUE	V/I	332	332	0.997414	0.0972257	347	412	0	967	9367	81	468	11678	11642	10234	11554	8608	6614	65396	886	16450	121098	119742	0.0339066	0.0356586	0	0.146205	0.143235	0.0914221	0.0284498	0.0972257	ENST00000378384,ENST00000567949,ENST00000453996,ENST00000312060	ENSG00000174177	ENST00000312060
CTU2	16	88780603	C	G	16:88780603:C:G	rs73262673	GATGGAGGCCTTCATCCTCAGGCTGCAGACCCAGTTCCCCTCCACTGTCAGCACTGTGTAC	GATGGAGGCCTTCATCCTCAGGCTGCAGACGCAGTTCCCCTCCACTGTCAGCACTGTGTAC	synonymous_variant		NA		NA	CCC	FALSE	T	355	355	0.996327	0.0131231	1478	66	0	0	17	4	2	1581	1567	10182	11510	8544	6610	65252	878	16432	120966	119408	0.145158	0.00573414	0	0	0.000260528	0.00455581	0.000121714	0.0131231	ENST00000378384,ENST00000567949,ENST00000453996,ENST00000312060	ENSG00000174177	ENST00000312060
CTU2	16	88780634	AGGTGTG	A	16:88780634:AGGTGTG:A	.	CAGTTCCCCTCCACTGTCAGCACTGTGTACAGGTGTGGGTGTGGGTGTGTGTGGGTGTGTGCGGGGG	CAGTTCCCCTCCACTGTCAGCACTGTGTACAGGTGTGGGTGTGTGTGGGTGTGTGCGGGGG	splice_donor_variant		NA		NA	AGGTGTGGGTGTGTGTGGGTGTGTGCGGGGGGTGCGCGGGTGTGTGCTGTGCGCGG	FALSE		366	366	0.991895	0.803688	6314	9408	7912	4775	50260	700	13780	93656	93149	9552	11398	8614	6358	62704	862	16414	120428	115902	0.661013	0.825408	0.918505	0.751022	0.801544	0.812065	0.839527	0.803688	ENST00000566637,ENST00000312060,ENST00000378384,ENST00000567949,ENST00000453996,ENST00000564584,ENST00000564105	ENSG00000174177	ENST00000312060
CTU2	16	88781040	A	G	16:88781040:A:G	rs8059048	TTGGGGCTCAGACCTCCTCGCGTCTCTCCCAGATGCAGTCACCCATCCCCCTGACTGAGAC	TTGGGGCTCAGACCTCCTCGCGTCTCTCCCGGATGCAGTCACCCATCCCCCTGACTGAGAC	missense_variant	tolerated	0.17	benign	0.01	CAG	FALSE	Q/R	416	416	0.994828	0.263834	2001	5307	5706	1746	12669	239	3885	31657	31553	10200	11512	8602	6576	65328	884	16492	120784	119594	0.196176	0.460997	0.663334	0.265511	0.193929	0.270362	0.235569	0.263834	ENST00000378384,ENST00000567949,ENST00000453996,ENST00000312060	ENSG00000174177	ENST00000312060
CTU2	16	88781073	G	A	16:88781073:G:A	rs11549835	TGCAGTCACCCATCCCCCTGACTGAGACCCGGACACCCCCGGGGCCCTGCTGTTCTCCAGG	TGCAGTCACCCATCCCCCTGACTGAGACCCAGACACCCCCGGGGCCCTGCTGTTCTCCAGG	missense_variant	tolerated	0.54	benign	0.243	CGG	TRUE	R/Q	427	427	0.992291	0.0993157	343	412	0	964	9343	80	468	11662	11610	9556	11306	8382	6420	64038	862	16336	120476	116900	0.0358937	0.0364408	0	0.150156	0.145898	0.0928074	0.0286484	0.0993157	ENST00000378384,ENST00000567949,ENST00000453996,ENST00000312060	ENSG00000174177	ENST00000312060
CTU2	16	88781125	T	C	16:88781125:T:C	rs8043637	TTCTCCAGGGGTGGGCTGGGCCCAGCGCTGTGGCCAGGGGGCCTGCAGGAGGTGAGTCCCT	TTCTCCAGGGGTGGGCTGGGCCCAGCGCTGCGGCCAGGGGGCCTGCAGGAGGTGAGTCCCT	synonymous_variant		NA		NA	GTG	FALSE	C	444	444	0.98501	0.892912	7402	9561	7182	5370	55137	729	13809	106303	99190	8882	10858	7810	6152	60568	820	15996	119592	111086	0.833371	0.880549	0.91959	0.872887	0.910332	0.889024	0.863278	0.892912	ENST00000567316,ENST00000378384,ENST00000567949,ENST00000453996,ENST00000312060	ENSG00000174177	ENST00000312060
CTU2	16	88781534	C	T	16:88781534:C:T	rs61737996	CGCACACAGAGGTACTGGGGCCCACACTGCCGTGGCGCGTGGGTAAGGGGCCTCGGGGCTG	CGCACACAGAGGTACTGGGGCCCACACTGCTGTGGCGCGTGGGTAAGGGGCCTCGGGGCTG	missense_variant		NA	benign	0	CCG	TRUE	R/C	68	68	0.993114	0.080038	200	653	11	339	7151	64	589	9155	9007	9822	11406	8544	6288	63486	810	12178	120576	112534	0.0203625	0.0572506	0.00128745	0.0539122	0.112639	0.0790123	0.0483659	0.080038	ENST00000567316	ENSG00000174177	ENST00000567316
CTU2	16	88781558	G	A	16:88781558:G:A	rs2306045	CACTGCCGTGGCGCGTGGGTAAGGGGCCTCGGGGCTGGTGCCCACTGCAGCTTTCTCTCTA	CACTGCCGTGGCGCGTGGGTAAGGGGCCTCAGGGCTGGTGCCCACTGCAGCTTTCTCTCTA	missense_variant	deleterious_low_confidence	NA	benign	0	CGG	TRUE	G/R	76	76	0.993773	0.120227	408	1743	1083	928	8595	137	1100	14083	13994	10078	11478	8588	6394	64616	844	14398	120656	116396	0.0404842	0.151856	0.126106	0.145136	0.133017	0.162322	0.0763995	0.120227	ENST00000567316	ENSG00000174177	ENST00000567316
CTU2	16	88781614	G	C	16:88781614:G:C	rs1058158	CTCTAGGGCCTGGGGCTTGCAGGAGATCCGGGACTGTCTGATTGAGGACAGTGACGACGAG	CTCTAGGGCCTGGGGCTTGCAGGAGATCCGCGACTGTCTGATTGAGGACAGTGACGACGAG	missense_variant	tolerated_low_confidence	NA	benign	0	GGG	FALSE	G/R	482	482	0.993592	0.258792	1338	1450	682	1717	20225	211	5285	31037	30908	10140	11508	8610	6420	65400	872	16482	120634	119432	0.131953	0.125999	0.0792102	0.267445	0.309251	0.241972	0.320653	0.258792	ENST00000312060	ENSG00000174177	ENST00000312060
CUL1	7	148480990	C	T	7:148480990:C:T	rs10271133	GCTTTGTGGCTGCTCTTGATAAGGTAGGTGCGTGAGGGTTGTGACTTGCCTGTAGTATGTA	GCTTTGTGGCTGCTCTTGATAAGGTAGGTGTGTGAGGGTTGTGACTTGCCTGTAGTATGTA	splice_region_variant		NA		NA	GCG	TRUE		NA	NA	1	0.29576	7633	4945	2269	1388	15259	238	4168	35901	35900	10406	11574	8644	6610	66728	908	16512	121412	121382	0.733519	0.427251	0.262494	0.209985	0.228675	0.262115	0.252422	0.29576	ENST00000325222,ENST00000602748,ENST00000409469	ENSG00000055130	ENST00000325222
CUL1	7	148487395	T	C	7:148487395:T:C	rs2007404	AGATCTGTATTCCATATAATGCTGTCCTTTTATCTAGTTGGAACGTAGTTATCAGCGATTC	AGATCTGTATTCCATATAATGCTGTCCTTTCATCTAGTTGGAACGTAGTTATCAGCGATTC	splice_region_variant		NA		NA	TTA	FALSE		NA	NA	1	0.631299	7273	8023	5798	3732	41273	565	9958	76627	76622	10404	11570	8640	6610	66730	906	16512	121412	121372	0.699058	0.693431	0.671065	0.564599	0.618507	0.62362	0.603077	0.631299	ENST00000325222,ENST00000602748,ENST00000409469	ENSG00000055130	ENST00000325222
CUL1	7	148489820	G	A	7:148489820:G:A	rs17171113	TTTTTCTTTTATATGGGGGGCCGCAAAGGCGTCGACATTCCAGATGGCTATCCTGCTTCAG	TTTTTCTTTTATATGGGGGGCCGCAAAGGCATCGACATTCCAGATGGCTATCCTGCTTCAG	splice_region_variant		NA		NA	CGT	TRUE	A	603	603	1	0.0145079	4	46	923	0	12	8	425	1453	1418	8596	9662	7856	5502	51628	750	13746	121412	97740	0.000465333	0.00476092	0.11749	0	0.000232432	0.0106667	0.0309181	0.0145079	ENST00000325222,ENST00000602748,ENST00000409469	ENSG00000055130	ENST00000325222
[truncated: 4,847 more rows]
[truncated: 50 more columns]
