# Supplementary material for: Loss of heterozygosity of essential genes represents a widespread class of potential cancer vulnerabilities
Source: Nat Commun. 2020 May 20;11:2517. doi: 10.1038/s41467-020-16399-y (PMC7239950; doi:10.1038/s41467-020-16399-y)
Supplement: Supplementary file 7 — Supplementary Data 5 [file 41467_2020_16399_MOESM7_ESM.xlsx]

## Sheet: Protein-altering GEMINI
Variant Identifying Information							Additional Variant Information							Variant Protein-level Information								Additional GEMINI Gene/Protein Identifying Information									canSAR Protein Annotation
GEMINI gene	Chromosome	Position	Reference Allele	Alternate Allele	Variant	rsID	Reference Allele 30nt Context	Alternate Allele 30nt Context	Whole Cohort Adjusted Allele Frequency	3nt context	CPG (T/F)	Raw Fraction Genotypes Called	Fraction Genotypes Called Post-QC	Amino Acids (ExAC)	Variant Amino Acid Start (ExAC)	Variant Amino Acid End (ExAC)	Variant Consequence	SIFT Classification	SIFT Score	PolyPhen Classification	PolyPhen Score	Possible Ensembl Transcript IDs	Ensembl Gene ID	Ensembl Transcript ID	HGNC_ID	HGVSc	HGVSp	Ensembl Protein ID	Swiss-Prot Entry	UniProt Accession	General Annotation									Similarity to Drug Targets			3D Structures (with sequence identity >90%)		3D Structure–based Druggability
																															Protein Description	Enzyme Commission Number	Synonyms	Cellular Location	Protein Keywords	GO Terms	Protein Family	ZINC Link	canSAR Link	Nearest Drug Target	Matching Drug Targets > 50%	Matching Drug Targets > 35%	# 3D Structures	# 3D Structures w/ Sm. Molecule Ligand	# Structures with Druggability Calculated	# Structures Predicted Druggable	% Structures Predicted Druggable	# Structures Predicted Tractable	% Structures Predicted Tractable
TGS1	8	56723557	T	G	8:56723557:T:G	rs7823773	TCTGTGGAGATTTCTTGCTGCTGGCTTCTTTTTTAAAGGCTGATGTTGTGTTCCTCAGCCC	TCTGTGGAGATTTCTTGCTGCTGGCTTCTTGTTTAAAGGCTGATGTTGTGTTCCTCAGCCC	0.130344	TTT	FALSE	1	0.130344	F/C	754	754	missense_variant	tolerated	0.21	benign	0	ENST00000260129	ENSG00000137574	ENST00000260129	17843	ENST00000260129.5:c.2261T>G	ENSP00000260129.5:p.Phe754Cys	ENSP00000260129	Q96RS0	Q96RS0	Trimethylguanosine synthase	2.1.1.-	TGS1_HUMAN, TGS1, HCA137, NCOA6IP, PIMT	Cytoplasm, Nucleus, Cajal body, Nucleus, Nucleolus	Q96RS0 TGS1_HUMAN Trimethylguanosine synthase Q96RS0,A6NJQ5,Q5GH23,Q8TDG9,Q96QU3,Q9H5V3 CLL-associated antigen KW-2, Cap-specific guanine-N2 methyltransferase, Hepatocellular carcinoma-associated antigen 137, Nuclear receptor coactivator 6-interacting protein, PRIP-interacting protein with methyltransferase motif HCA137, NCOA6IP, PIMT	cajal body, cytoplasm, cytosol, extracellular space, nucleolus, nucleoplasm, nucleus, small nuclear ribonucleoprotein complex	Trimethylguanosine synthase family	<a href=http://zinc.docking.org/results/combination?filter.purchasability=purchasable&annotation.name=TGS1_HUMAN target=_blank>http://zinc.docking.org/results/combination?filter.purchasability=purchasable&annotation.name=TGS1_HUMAN</a>	<a href=http://cansar.icr.ac.uk/cansar/molecular-targets/Q96RS0/ target=_blank>http://cansar.icr.ac.uk/cansar/molecular-targets/Q96RS0/</a>	NA	NA	NA	2	2	2	1	50	2	100
RIOK2	5	96513471	G	C	5:96513471:G:C	rs2544773	TCTTTGCCAACACCCATCTGGTTTCCAACAGACTCAACTACTTGCCTAGAAGAAAGTGTTT	TCTTTGCCAACACCCATCTGGTTTCCAACACACTCAACTACTTGCCTAGAAGAAAGTGTTT	0.397195	AGA	FALSE	0.999951	0.397195	S/C	96	96	missense_variant	deleterious	0	probably_damaging	0.993	ENST00000283109	ENSG00000058729	ENST00000283109,ENST00000508447	18999	ENST00000283109.3:c.287C>G	ENSP00000283109.3:p.Ser96Cys	ENSP00000283109	Q9BVS4	Q9BVS4	Serine/threonine-protein kinase RIO2	2.7.11.1	RIOK2_HUMAN, RIOK2, RIO2	Cytoplasm	Q9BVS4 RIOK2_HUMAN Serine/threonine-protein kinase RIO2 Q9BVS4,D6RDI3,Q9NUT0 RIO kinase 2 RIO2	cytoplasm, cytosol, nucleoplasm, preribosome	RIO-type Ser/Thr kinase family	<a href=http://zinc.docking.org/results/combination?filter.purchasability=purchasable&annotation.name=RIOK2_HUMAN target=_blank>http://zinc.docking.org/results/combination?filter.purchasability=purchasable&annotation.name=RIOK2_HUMAN</a>	<a href=http://cansar.icr.ac.uk/cansar/molecular-targets/Q9BVS4/ target=_blank>http://cansar.icr.ac.uk/cansar/molecular-targets/Q9BVS4/</a>	NA	NA	NA	4	1	3	3	100	3	100
NDOR1	9	140100317	C	G	9:140100317:C:G	rs113809617	GTGTCGGAGAGACTGGGTCGCGAGGCCCGGCGCCGGCGGCTTGGCTGCCGGGTGCAGGCCC	GTGTCGGAGAGACTGGGTCGCGAGGCCCGGGGCCGGCGGCTTGGCTGCCGGGTGCAGGCCC	0.139115	GCG	FALSE	0.977679	0.139115	R/G	30	30	missense_variant	deleterious	0.05	probably_damaging	0.991	ENST00000344894	ENSG00000188566	ENST00000371521,ENST00000344894,ENST00000458322,ENST00000427047	29838	ENST00000344894.5:c.88C>G	ENSP00000343344.5:p.Arg30Gly	ENSP00000343344	Q9UHB4	Q9UHB4	NADPH-dependent diflavin oxidoreductase 1	1.18.1.-	NDOR1_HUMAN, NDOR1, NR1	Cytoplasm, Perinuclear region	Q9UHB4 NDOR1_HUMAN NADPH-dependent diflavin oxidoreductase 1 Q9UHB4,D3YTG6,D3YTH9,Q5VSG4,Q86US9,Q96BC6 NADPH-dependent FMN and FAD-containing oxidoreductase, Novel reductase 1 NR1	cytoplasm, cytosol, intermediate filament cytoskeleton, nucleus, perinuclear region of cytoplasm	NADPH-dependent diflavin oxidoreductase NDOR1 family	<a href=http://zinc.docking.org/results/combination?filter.purchasability=purchasable&annotation.name=NDOR1_HUMAN target=_blank>http://zinc.docking.org/results/combination?filter.purchasability=purchasable&annotation.name=NDOR1_HUMAN</a>	<a href=http://cansar.icr.ac.uk/cansar/molecular-targets/Q9UHB4/ target=_blank>http://cansar.icr.ac.uk/cansar/molecular-targets/Q9UHB4/</a>	NA	NA	NA	1	1	1	1	100	1	100
EIF4A1	17	7479892	C	T	17:7479892:C:T	rs11078698	ACTAGGAGACTACATGGGCGCCTCCTGTCACGCCTGTATCGGGGGCACCAACGTGCGTGCT	ACTAGGAGACTACATGGGCGCCTCCTGTCATGCCTGTATCGGGGGCACCAACGTGCGTGCT	0.0463661	ACG	TRUE	0.999984	0.0463661	R/C	86	86	missense_variant	tolerated_low_confidence	NA	benign	0	ENST00000581544	ENSG00000161960	ENST00000581544	3282	ENST00000581544.1:c.256C>T	ENSP00000463821.1:p.Arg86Cys	ENSP00000463821	NA	P60842	Eukaryotic initiation factor 4A-I	3.6.4.13	IF4A1_HUMAN, EIF4A1, DDX2A, EIF4A	NA	P60842 IF4A1_HUMAN Eukaryotic initiation factor 4A-I P60842,B2R6L8,D3DTP9,J3QLC4,P04765,Q5U018,Q61516 ATP-dependent RNA helicase eIF4A-1 DDX2A, EIF4A	cytoplasm, cytosol, eukaryotic translation initiation factor 4f complex, extracellular exosome, extracellular matrix, membrane	DEAD box helicase family	<a href=http://zinc.docking.org/results/combination?filter.purchasability=purchasable&annotation.name=IF4A1_HUMAN target=_blank>http://zinc.docking.org/results/combination?filter.purchasability=purchasable&annotation.name=IF4A1_HUMAN</a>	<a href=http://cansar.icr.ac.uk/cansar/molecular-targets/P60842/ target=_blank>http://cansar.icr.ac.uk/cansar/molecular-targets/P60842/</a>	NA	NA	NA	4	1	4	2	50	4	100
RNGTT	6	89601534	C	T	6:89601534:C:T	rs140205258	AAATTTAAAAATATTTATTACCCTTCCCAGCCACAGAATTGATGACACTTCTGCTGTACCT	AAATTTAAAAATATTTATTACCCTTCCCAGTCACAGAATTGATGACACTTCTGCTGTACCT	0.0122332	GCC	FALSE	0.99972	0.0122332	G/D	262	262	missense_variant	tolerated	0.18	benign	0.187	ENST00000265607	ENSG00000111880	ENST00000369475,ENST00000538899,ENST00000369485,ENST00000265607	10073	ENST00000265607.6:c.785G>A	ENSP00000265607.6:p.Gly262Asp	ENSP00000265607	O60942	O60942	mRNA-capping enzyme	3.1.3.33	MCE1_HUMAN, RNGTT, CAP1A	Nucleus	O60942 MCE1_HUMAN mRNA-capping enzyme O60942,E1P513,E1P514,O43483,O60257,O60351,Q5TCW8,Q8WUM8 HCAP1, HCE CAP1A	nucleoplasm, nucleus	NA	<a href=http://zinc.docking.org/results/combination?filter.purchasability=purchasable&annotation.name=MCE1_HUMAN target=_blank>http://zinc.docking.org/results/combination?filter.purchasability=purchasable&annotation.name=MCE1_HUMAN</a>	<a href=http://cansar.icr.ac.uk/cansar/molecular-targets/O60942/ target=_blank>http://cansar.icr.ac.uk/cansar/molecular-targets/O60942/</a>	NA	NA	NA	5	1	5	3	60	5	100
RIOK2	5	96503523	C	T	5:96503523:C:T	rs160632	GACAGTTCCGTTCACTTTCATTTTCTGACCCGTAAACCTCTGCTTTTTCTGCCACTTCTCC	GACAGTTCCGTTCACTTTCATTTTCTGACCTGTAAACCTCTGCTTTTTCTGCCACTTCTCC	0.586369	CCG	TRUE	0.999984	0.586369	G/R	349	349	missense_variant	tolerated	0.61	benign	0.001	ENST00000283109	ENSG00000058729	ENST00000283109,ENST00000508447	18999	ENST00000283109.3:c.1045G>A	ENSP00000283109.3:p.Gly349Arg	ENSP00000283109	Q9BVS4	Q9BVS4	Serine/threonine-protein kinase RIO2	2.7.11.1	RIOK2_HUMAN, RIOK2, RIO2	Cytoplasm	Q9BVS4 RIOK2_HUMAN Serine/threonine-protein kinase RIO2 Q9BVS4,D6RDI3,Q9NUT0 RIO kinase 2 RIO2	cytoplasm, cytosol, nucleoplasm, preribosome	RIO-type Ser/Thr kinase family	<a href=http://zinc.docking.org/results/combination?filter.purchasability=purchasable&annotation.name=RIOK2_HUMAN target=_blank>http://zinc.docking.org/results/combination?filter.purchasability=purchasable&annotation.name=RIOK2_HUMAN</a>	<a href=http://cansar.icr.ac.uk/cansar/molecular-targets/Q9BVS4/ target=_blank>http://cansar.icr.ac.uk/cansar/molecular-targets/Q9BVS4/</a>	NA	NA	NA	4	1	3	3	100	3	100
PSMB5	14	23504021	G	A	14:23504021:G:A	rs11543947	TCCCTGGACCTAGATCCAGCAGATCTGCACGACCCCCAAGTCCGAAAAACCCGCGCTGGTT	TCCCTGGACCTAGATCCAGCAGATCTGCACAACCCCCAAGTCCGAAAAACCCGCGCTGGTT	0.0677104	CGA	TRUE	1	0.0677104	R/C	24	24	missense_variant	deleterious_low_confidence	NA	probably_damaging	0.942	ENST00000334454	ENSG00000100804	ENST00000460922,ENST00000493471,ENST00000334454,ENST00000361611	9542	ENST00000334454.10:c.70C>T	ENSP00000334973.10:p.Arg24Cys	ENSP00000334973	NA	P28074	Proteasome subunit beta type-5	3.4.25.1	PSB5_HUMAN, PSMB5, LMPX, MB1, X	Cytoplasm, Nucleus	P28074 PSB5_HUMAN Proteasome subunit beta type-5 P28074,B2R4N9,B4DUM9,D3DS43,E9PAV2,Q16242,Q6PEW2,Q7Z3B5,Q86T01,Q9TNN9 Macropain epsilon chain, Multicatalytic endopeptidase complex epsilon chain, Proteasome chain 6, Proteasome epsilon chain, Proteasome subunit MB1, Proteasome subunit X LMPX, MB1, X	centrosome, cytosol, extracellular exosome, nucleoplasm, nucleus, proteasome complex, proteasome core complex, proteasome core complex	peptidase T1B family	<a href=http://zinc.docking.org/results/combination?filter.purchasability=purchasable&annotation.name=PSB5_HUMAN target=_blank>http://zinc.docking.org/results/combination?filter.purchasability=purchasable&annotation.name=PSB5_HUMAN</a>	<a href=http://cansar.icr.ac.uk/cansar/molecular-targets/P28074/ target=_blank>http://cansar.icr.ac.uk/cansar/molecular-targets/P28074/</a>	NA	NA	NA	39	15	37	6	17	36	98
RIOK1	6	7395350	G	A	6:7395350:G:A	rs55698032	AAATGTCTACTCCAGCAGACAAGGTCTTACGGAAATTTGAGAATAAAATTAATTTAGGTGA	AAATGTCTACTCCAGCAGACAAGGTCTTACAGAAATTTGAGAATAAAATTAATTTAGGTGA	0.0113647	CGG	TRUE	0.999967	0.0113647	R/Q	114	114	missense_variant	tolerated	0.22	benign	0.024	ENST00000379834	ENSG00000124784	ENST00000379834	18656	ENST00000379834.2:c.341G>A	ENSP00000369162.2:p.Arg114Gln	ENSP00000369162	Q9BRS2	Q9BRS2	Serine/threonine-protein kinase RIO1	2.7.11.1	RIOK1_HUMAN, RIOK1	Cytoplasm	Q9BRS2 RIOK1_HUMAN Serine/threonine-protein kinase RIO1 Q9BRS2,B2RB28,Q8NDC8,Q96NV9 RIO kinase 1	cytosol, nucleoplasm, preribosome	RIO-type Ser/Thr kinase family	<a href=http://zinc.docking.org/results/combination?filter.purchasability=purchasable&annotation.name=RIOK1_HUMAN target=_blank>http://zinc.docking.org/results/combination?filter.purchasability=purchasable&annotation.name=RIOK1_HUMAN</a>	<a href=http://cansar.icr.ac.uk/cansar/molecular-targets/Q9BRS2/ target=_blank>http://cansar.icr.ac.uk/cansar/molecular-targets/Q9BRS2/</a>	NA	NA	NA	2	1	2	1	50	2	100
RNGTT	6	89388023	T	C	6:89388023:T:C	rs11753513	GATTATTATTAGCAAGGTTTTGATGGATTCTAGATAAGAGAACATCCAGGAAAAGTACACT	GATTATTATTAGCAAGGTTTTGATGGATTCCAGATAAGAGAACATCCAGGAAAAGTACACT	0.33942	CTA	FALSE	0.999802	0.33942	R/G	519	519	missense_variant	tolerated_low_confidence	NA	benign	0	ENST00000369475	ENSG00000111880	ENST00000369475	10073	ENST00000369475.3:c.1555A>G	ENSP00000358487.3:p.Arg519Gly	ENSP00000358487	NA	O60942	mRNA-capping enzyme	3.1.3.33	MCE1_HUMAN, RNGTT, CAP1A	Nucleus	O60942 MCE1_HUMAN mRNA-capping enzyme O60942,E1P513,E1P514,O43483,O60257,O60351,Q5TCW8,Q8WUM8 HCAP1, HCE CAP1A	nucleoplasm, nucleus	NA	<a href=http://zinc.docking.org/results/combination?filter.purchasability=purchasable&annotation.name=MCE1_HUMAN target=_blank>http://zinc.docking.org/results/combination?filter.purchasability=purchasable&annotation.name=MCE1_HUMAN</a>	<a href=http://cansar.icr.ac.uk/cansar/molecular-targets/O60942/ target=_blank>http://cansar.icr.ac.uk/cansar/molecular-targets/O60942/</a>	NA	NA	NA	5	1	5	3	60	5	100
DHODH	16	72042682	A	C	16:72042682:A:C	rs3213422	GACGGAAGGAGCATGGCGTGGAGACACCTGAAAGTGAGTCCCGCGAGTGAGCAGTGTGGAT	GACGGAAGGAGCATGGCGTGGAGACACCTGCAAGTGAGTCCCGCGAGTGAGCAGTGTGGAT	0.519019	GAA	FALSE	0.583814	0.519019	K/Q	7	7	missense_variant	tolerated	0.18	benign	0.032	ENST00000219240	ENSG00000102967	ENST00000219240,ENST00000572887,ENST00000571288,ENST00000574309	2867	ENST00000219240.4:c.19A>C	ENSP00000219240.4:p.Lys7Gln	ENSP00000219240	Q02127	Q02127	Dihydroorotate dehydrogenase (quinone), mitochondrial	1.3.5.2	PYRD_HUMAN, DHODH	Mitochondrion inner membrane	Q02127 PYRD_HUMAN Dihydroorotate dehydrogenase (quinone), mitochondrial Q02127,A8K8C8,Q6P176 Dihydroorotate oxidase	cytosol, integral component of membrane, mitochondrial inner membrane, mitochondrion, neuronal cell body, nucleoplasm	dihydroorotate dehydrogenase family	<a href=http://zinc.docking.org/results/combination?filter.purchasability=purchasable&annotation.name=PYRD_HUMAN target=_blank>http://zinc.docking.org/results/combination?filter.purchasability=purchasable&annotation.name=PYRD_HUMAN</a>	<a href=http://cansar.icr.ac.uk/cansar/molecular-targets/Q02127/ target=_blank>http://cansar.icr.ac.uk/cansar/molecular-targets/Q02127/</a>	100.00|Q02127|DHODH||Dihydroorotate:::dehydrogenase	100.00|Q02127|DHODH||Dihydroorotate:::dehydrogenase	100.00|Q02127|DHODH||Dihydroorotate:::dehydrogenase	62	61	62	17	28	61	99
TTK	6	80717676	C	T	6:80717676:C:T	rs2230513	TGATTGGTCGTTACAGTCAAGCAATTGAAGCGCTTCCCCCAGATAAATATGGCCAAAATGA	TGATTGGTCGTTACAGTCAAGCAATTGAAGTGCTTCCCCCAGATAAATATGGCCAAAATGA	0.0116557	GCG	TRUE	0.999984	0.0116557	A/V	97	97	missense_variant	tolerated	0.1	benign	0.022	ENST00000230510	ENSG00000112742	ENST00000230510,ENST00000509894,ENST00000504040,ENST00000369798,ENST00000502580,ENST00000511260	12401	ENST00000230510.3:c.290C>T	ENSP00000230510.3:p.Ala97Val	ENSP00000230510	P33981	P33981	Dual specificity protein kinase TTK	2.7.12.1	TTK_HUMAN, TTK, MPS1, MPS1L1	NA	P33981 TTK_HUMAN Dual specificity protein kinase TTK P33981,A8K8U5,B2RDW2,E1P543,Q15272,Q5TCS0,Q9BW51,Q9NTM0 Phosphotyrosine picked threonine-protein kinase MPS1, MPS1L1	cytoplasm, kinetochore, membrane, spindle	Ser/Thr protein kinase family	<a href=http://zinc.docking.org/results/combination?filter.purchasability=purchasable&annotation.name=TTK_HUMAN target=_blank>http://zinc.docking.org/results/combination?filter.purchasability=purchasable&annotation.name=TTK_HUMAN</a>	<a href=http://cansar.icr.ac.uk/cansar/molecular-targets/P33981/ target=_blank>http://cansar.icr.ac.uk/cansar/molecular-targets/P33981/</a>	26.29|P10721|KIT|Axitinib,Imatinib Mesylate,Pazopanib,Regorafenib,Sorafenib Tosylate,Pazopanib Hydrochloride,Sunitinib Malate|Whole:::Protein	NA	NA	65	60	65	59	91	65	100
PSMB6	17	4700993	C	G	17:4700993:C:G	rs2304974	CCCTGACCCTCTAGCATTGAACTGAATGAGCCTCCACTGGTCCACACAGCAGCCAGCCTCT	CCCTGACCCTCTAGCATTGAACTGAATGAGGCTCCACTGGTCCACACAGCAGCCAGCCTCT	0.0238076	GCC	FALSE	1	0.0238076	P/A	107	107	missense_variant	tolerated	0.18	benign	0.002	ENST00000270586	ENSG00000142507	ENST00000270586	9543	ENST00000270586.3:c.319C>G	ENSP00000270586.3:p.Pro107Ala	ENSP00000270586	P28072	P28072	Proteasome subunit beta type-6	3.4.25.1	PSB6_HUMAN, PSMB6, LMPY, Y	Cytoplasm, Nucleus	P28072 PSB6_HUMAN Proteasome subunit beta type-6 P28072,Q96J55 Macropain delta chain, Multicatalytic endopeptidase complex delta chain, Proteasome delta chain, Proteasome subunit Y LMPY, Y	cytosol, extracellular exosome, nucleoplasm, nucleus, proteasome complex, proteasome core complex, proteasome core complex	peptidase T1B family	<a href=http://zinc.docking.org/results/combination?filter.purchasability=purchasable&annotation.name=PSB6_HUMAN target=_blank>http://zinc.docking.org/results/combination?filter.purchasability=purchasable&annotation.name=PSB6_HUMAN</a>	<a href=http://cansar.icr.ac.uk/cansar/molecular-targets/P28072/ target=_blank>http://cansar.icr.ac.uk/cansar/molecular-targets/P28072/</a>	NA	NA	NA	30	7	30	24	80	28	94
PSMB6	17	4701019	C	T	17:4701019:C:T	rs2304975	TGAGCCTCCACTGGTCCACACAGCAGCCAGCCTCTTTAAGGAGATGTGTTACCGATACCGG	TGAGCCTCCACTGGTCCACACAGCAGCCAGTCTCTTTAAGGAGATGTGTTACCGATACCGG	0.150433	GCC	FALSE	1	0.150433	P/S	101	101	missense_variant	tolerated_low_confidence	NA	benign	0	ENST00000571309	ENSG00000142507	ENST00000571309	9543	ENST00000571309.1:c.301C>T	ENSP00000460811.1:p.Pro101Ser	ENSP00000460811	NA	P28072	Proteasome subunit beta type-6	3.4.25.1	PSB6_HUMAN, PSMB6, LMPY, Y	Cytoplasm, Nucleus	P28072 PSB6_HUMAN Proteasome subunit beta type-6 P28072,Q96J55 Macropain delta chain, Multicatalytic endopeptidase complex delta chain, Proteasome delta chain, Proteasome subunit Y LMPY, Y	cytosol, extracellular exosome, nucleoplasm, nucleus, proteasome complex, proteasome core complex, proteasome core complex	peptidase T1B family	<a href=http://zinc.docking.org/results/combination?filter.purchasability=purchasable&annotation.name=PSB6_HUMAN target=_blank>http://zinc.docking.org/results/combination?filter.purchasability=purchasable&annotation.name=PSB6_HUMAN</a>	<a href=http://cansar.icr.ac.uk/cansar/molecular-targets/P28072/ target=_blank>http://cansar.icr.ac.uk/cansar/molecular-targets/P28072/</a>	NA	NA	NA	30	7	30	24	80	28	94
DDX19A	16	70395369	C	T	16:70395369:C:T	rs1055783	GGGAGTCTATGCCATGGGCTTCAATCGACCCTCCAAGATACAAGAGAACGCATTACCCATG	GGGAGTCTATGCCATGGGCTTCAATCGACCTTCCAAGATACAAGAGAACGCATTACCCATG	0.0120018	CCT	FALSE	1	0.0120018	P/L	69	69	missense_variant	NA	NA	benign	0	ENST00000569319	ENSG00000168872	ENST00000569319	25628	ENST00000569319.1:c.206C>T	ENSP00000456765.1:p.Pro69Leu	ENSP00000456765	NA	Q9NUU7	ATP-dependent RNA helicase DDX19A	3.6.4.13	DD19A_HUMAN, DDX19A, DDX19L	Cytoplasm, Nucleus, Nuclear pore complex, Nucleus membrane	Q9NUU7 DD19A_HUMAN ATP-dependent RNA helicase DDX19A Q9NUU7,B2RPL0,B4DRZ7,Q53FM0 DDX19-like protein, DEAD box protein 19A DDX19L	catalytic step 2 spliceosome, cytoplasm, membrane, nuclear membrane, nuclear pore, nucleolus	DEAD box helicase family	<a href=http://zinc.docking.org/results/combination?filter.purchasability=purchasable&annotation.name=DD19A_HUMAN target=_blank>http://zinc.docking.org/results/combination?filter.purchasability=purchasable&annotation.name=DD19A_HUMAN</a>	<a href=http://cansar.icr.ac.uk/cansar/molecular-targets/Q9NUU7/ target=_blank>http://cansar.icr.ac.uk/cansar/molecular-targets/Q9NUU7/</a>	NA	NA	NA	9	8	9	7	78	9	100
PRIM1	12	57146069	T	G	12:57146069:T:G	rs2277339	AGTTTAAGCAGCTCGGGCAGCTCGGTGGGGTCAAACGTCTCCATTGAGCGCGGAACTCGCC	AGTTTAAGCAGCTCGGGCAGCTCGGTGGGGGCAAACGTCTCCATTGAGCGCGGAACTCGCC	0.176729	GTC	FALSE	0.984796	0.176729	D/A	5	5	missense_variant	deleterious	0	possibly_damaging	0.814	ENST00000338193	ENSG00000198056	ENST00000338193,ENST00000550770,ENST00000552590	9369	ENST00000338193.6:c.14A>C	ENSP00000350491.5:p.Asp5Ala	ENSP00000350491	P49642	P49642	DNA primase small subunit	2.7.7.-	PRI1_HUMAN, PRIM1	NA	P49642 PRI1_HUMAN DNA primase small subunit P49642 DNA primase 49 kDa subunit	alpha dna polymerase, membrane, nucleoplasm	eukaryotic-type primase small subunit family	<a href=http://zinc.docking.org/results/combination?filter.purchasability=purchasable&annotation.name=PRI1_HUMAN target=_blank>http://zinc.docking.org/results/combination?filter.purchasability=purchasable&annotation.name=PRI1_HUMAN</a>	<a href=http://cansar.icr.ac.uk/cansar/molecular-targets/P49642/ target=_blank>http://cansar.icr.ac.uk/cansar/molecular-targets/P49642/</a>	NA	NA	NA	8	2	8	6	75	8	100
EPRS	1	220161969	T	C	1:220161969:T:C	rs116081500	GCTTTTTCAGTTTTAAGTTTCCGAACTACTTCCCCTTGAGAAGCTACTTTGTCAAAAAGTA	GCTTTTTCAGTTTTAAGTTTCCGAACTACTCCCCCTTGAGAAGCTACTTTGTCAAAAAGTA	0.0101581	TTC	FALSE	0.999984	0.0101581	E/G	913	913	missense_variant	tolerated	0.09	benign	0.041	ENST00000366923	ENSG00000136628	ENST00000609181,ENST00000366923	3418	ENST00000366923.3:c.2738A>G	ENSP00000355890.3:p.Glu913Gly	ENSP00000355890	P07814	P07814	Bifunctional glutamate/proline--tRNA ligase	6.1.1.17	SYEP_HUMAN, EPRS, GLNS, PARS, QARS, QPRS	Cytoplasm, Cytosol	P07814 SYEP_HUMAN Bifunctional glutamate/proline--tRNA ligase P07814,A0AVA9,B9EGH3,Q05BP6,Q05DF8,Q5DSM1,Q5H9S5,Q6PD57,Q86X73 Bifunctional aminoacyl-tRNA synthetase, Cell proliferation-inducing gene 32 protein, Glutamatyl-prolyl-tRNA synthetase GLNS, PARS, QARS, QPRS	aminoacyl-trna synthetase multienzyme complex, cytoplasm, cytosol, gait complex, intracellular ribonucleoprotein complex, membrane	NA	<a href=http://zinc.docking.org/results/combination?filter.purchasability=purchasable&annotation.name=SYEP_HUMAN target=_blank>http://zinc.docking.org/results/combination?filter.purchasability=purchasable&annotation.name=SYEP_HUMAN</a>	<a href=http://cansar.icr.ac.uk/cansar/molecular-targets/P07814/ target=_blank>http://cansar.icr.ac.uk/cansar/molecular-targets/P07814/</a>	NA	NA	NA	12	5	12	6	50	12	100
RIOK2	5	96508943	C	T	5:96508943:C:T	rs35713904	CATGACGATTGTAATCAATTGGCTTTGGAACTGGAAATTTCCTCTCATACAATGCCTAAAA	CATGACGATTGTAATCAATTGGCTTTGGAATTGGAAATTTCCTCTCATACAATGCCTAAAA	0.0158114	ACT	FALSE	0.999918	0.0158114	V/I	175	175	missense_variant	deleterious	0.01	probably_damaging	0.913	ENST00000283109	ENSG00000058729	ENST00000283109,ENST00000508447	18999	ENST00000283109.3:c.523G>A	ENSP00000283109.3:p.Val175Ile	ENSP00000283109	Q9BVS4	Q9BVS4	Serine/threonine-protein kinase RIO2	2.7.11.1	RIOK2_HUMAN, RIOK2, RIO2	Cytoplasm	Q9BVS4 RIOK2_HUMAN Serine/threonine-protein kinase RIO2 Q9BVS4,D6RDI3,Q9NUT0 RIO kinase 2 RIO2	cytoplasm, cytosol, nucleoplasm, preribosome	RIO-type Ser/Thr kinase family	<a href=http://zinc.docking.org/results/combination?filter.purchasability=purchasable&annotation.name=RIOK2_HUMAN target=_blank>http://zinc.docking.org/results/combination?filter.purchasability=purchasable&annotation.name=RIOK2_HUMAN</a>	<a href=http://cansar.icr.ac.uk/cansar/molecular-targets/Q9BVS4/ target=_blank>http://cansar.icr.ac.uk/cansar/molecular-targets/Q9BVS4/</a>	NA	NA	NA	4	1	3	3	100	3	100
AHCY	20	32883308	G	A	20:32883308:G:A	NA	CGCCCTTCAGTGGCTTGGAGGCCGAGTACCGCTCCCGCATACGCATCAGGCCCGGCATCTC	CGCCCTTCAGTGGCTTGGAGGCCGAGTACCACTCCCGCATACGCATCAGGCCCGGCATCTC	0.0118147	CGC	TRUE	0.999918	0.0118147	R/W	38	38	missense_variant	deleterious_low_confidence	NA	possibly_damaging	0.567	ENST00000217426	ENSG00000101444	ENST00000217426,ENST00000538132	343	ENST00000217426.2:c.112C>T	ENSP00000217426.2:p.Arg38Trp	ENSP00000217426	P23526	P23526	Adenosylhomocysteinase	3.3.1.1	SAHH_HUMAN, AHCY, SAHH	Cytoplasm, Melanosome	P23526 SAHH_HUMAN Adenosylhomocysteinase P23526,A8K307,B3KUN3,E1P5P2,F5H737,Q96A36 S-adenosyl-L-homocysteine hydrolase SAHH	cytosol, extracellular exosome, melanosome, neuron projection, nucleus	adenosylhomocysteinase family	<a href=http://zinc.docking.org/results/combination?filter.purchasability=purchasable&annotation.name=SAHH_HUMAN target=_blank>http://zinc.docking.org/results/combination?filter.purchasability=purchasable&annotation.name=SAHH_HUMAN</a>	<a href=http://cansar.icr.ac.uk/cansar/molecular-targets/P23526/ target=_blank>http://cansar.icr.ac.uk/cansar/molecular-targets/P23526/</a>	NA	NA	NA	19	19	19	19	100	19	100
NSMCE1	16	27268779	G	C	16:27268779:G:C	rs7195194	TACTCACGGTCATGGACCTTGTAGCAGTGCGTCTGCAAGCGCTTCACGTCCCATTCCTCTA	TACTCACGGTCATGGACCTTGTAGCAGTGCCTCTGCAAGCGCTTCACGTCCCATTCCTCTA	0.0337347	CGT	FALSE	0.997183	0.0337347	T/R	38	38	missense_variant	tolerated_low_confidence	NA	benign	0.002	ENST00000361439	ENSG00000169189	ENST00000569236,ENST00000563273,ENST00000563900,ENST00000567710,ENST00000361439,ENST00000566087,ENST00000564342	29897	ENST00000361439.4:c.113C>G	ENSP00000355077.4:p.Thr38Arg	ENSP00000355077	Q8WV22	Q8WV22	Non-structural maintenance of chromosomes element 1 homolog	2.3.2.-	NSE1_HUMAN, NSMCE1	Nucleus, Chromosome, Telomere	Q8WV22 NSE1_HUMAN Non-structural maintenance of chromosomes element 1 homolog Q8WV22,D3DWF6,Q9P045,Q9P049	chromosome, intracellular membrane-bounded organelle, nucleoplasm, nucleus, smc5-smc6 complex	NSE1 family	<a href=http://zinc.docking.org/results/combination?filter.purchasability=purchasable&annotation.name=NSE1_HUMAN target=_blank>http://zinc.docking.org/results/combination?filter.purchasability=purchasable&annotation.name=NSE1_HUMAN</a>	<a href=http://cansar.icr.ac.uk/cansar/molecular-targets/Q8WV22/ target=_blank>http://cansar.icr.ac.uk/cansar/molecular-targets/Q8WV22/</a>	NA	NA	NA	3	0	3	0	0	2	67
SCD	10	102116311	A	C	10:102116311:A:C	NA	CAATGTAGGTACTACAAACCTGGCTTGCTGATGATGTGCTTCATCCTGCCCACGCTTGTGC	CAATGTAGGTACTACAAACCTGGCTTGCTGCTGATGTGCTTCATCCTGCCCACGCTTGTGC	0.403837	GAT	FALSE	1	0.403837	M/L	224	224	missense_variant	tolerated	1	benign	0	ENST00000370355	ENSG00000099194	ENST00000370355	10571	ENST00000370355.2:c.670A>C	ENSP00000359380.2:p.Met224Leu	ENSP00000359380	O00767	O00767	Acyl-CoA desaturase	1.14.19.1	ACOD_HUMAN, SCD	Endoplasmic reticulum membrane	O00767 ACOD_HUMAN Acyl-CoA desaturase O00767,B2R5U0,D3DR68,Q16150,Q53GR9,Q5W037,Q5W038,Q6GSS4,Q96KF6,Q9BS07,Q9Y695 Delta(9)-desaturase, Fatty acid desaturase, Stearoyl-CoA desaturase	endoplasmic reticulum, endoplasmic reticulum membrane, integral component of membrane, membrane, nucleolus	fatty acid desaturase type 1 family	<a href=http://zinc.docking.org/results/combination?filter.purchasability=purchasable&annotation.name=ACOD_HUMAN target=_blank>http://zinc.docking.org/results/combination?filter.purchasability=purchasable&annotation.name=ACOD_HUMAN</a>	<a href=http://cansar.icr.ac.uk/cansar/molecular-targets/O00767/ target=_blank>http://cansar.icr.ac.uk/cansar/molecular-targets/O00767/</a>	NA	NA	NA	1	1	1	1	100	1	100
CDK7	5	68568858	C	T	5:68568858:C:T	rs34584424	TATTCTTATTTAATCCATGTGCTCGAATTACGGCCACACAGGTATTTTGGTGTATCTTTTT	TATTCTTATTTAATCCATGTGCTCGAATTATGGCCACACAGGTATTTTGGTGTATCTTTTT	0.0161633	ACG	TRUE	0.999984	0.0161633	T/M	285	285	missense_variant	deleterious	0	probably_damaging	1	ENST00000256443	ENSG00000134058	ENST00000514676,ENST00000502604,ENST00000256443	1778	ENST00000256443.3:c.854C>T	ENSP00000256443.3:p.Thr285Met	ENSP00000256443	P50613	P50613	Cyclin-dependent kinase 7	2.7.11.22	CDK7_HUMAN, CDK7, CAK, CAK1, CDKN7, MO15, STK1	Nucleus, Cytoplasm, Cytoplasm, Perinuclear region	P50613 CDK7_HUMAN Cyclin-dependent kinase 7 P50613,Q9BS60,Q9UE19 39 kDa protein kinase, CDK-activating kinase 1, Cell division protein kinase 7, Serine/threonine-protein kinase 1, TFIIH basal transcription factor complex kinase subunit CAK, CAK1, CDKN7, MO15, STK1	cyclin-dependent protein kinase activating kinase holoenzyme complex, cytoplasm, holo tfiih complex, nucleoplasm, nucleus, perinuclear region of cytoplasm, tfiik complex	CMGC Ser/Thr protein kinase family	<a href=http://zinc.docking.org/results/combination?filter.purchasability=purchasable&annotation.name=CDK7_HUMAN target=_blank>http://zinc.docking.org/results/combination?filter.purchasability=purchasable&annotation.name=CDK7_HUMAN</a>	<a href=http://cansar.icr.ac.uk/cansar/molecular-targets/P50613/ target=_blank>http://cansar.icr.ac.uk/cansar/molecular-targets/P50613/</a>	33.19|P36507|MAP2K2|Trametinib,Cobimetinib Fumarate,Cobimetinib,Trametinib Dimethyl Sulfoxide|Whole:::Protein	NA	NA	1	1	1	1	100	1	100
AURKB	17	8108331	A	G	17:8108331:A:G	rs1059476	AGCAGTTTGGAGATGAGGTCCTGGGCTCCCATGGGCACGGAAGCGGGGAACTTTAGGTCCA	AGCAGTTTGGAGATGAGGTCCTGGGCTCCCGTGGGCACGGAAGCGGGGAACTTTAGGTCCA	0.830552	CAT	FALSE	1	0.830552	M/T	299	299	missense_variant	tolerated	0.4	benign	0.001	ENST00000316199	ENSG00000178999	ENST00000584972,ENST00000578549,ENST00000585124,ENST00000316199,ENST00000534871	11390	ENST00000316199.6:c.896T>C	ENSP00000313950.6:p.Met299Thr	ENSP00000313950	NA	Q96GD4	Aurora kinase B	2.7.11.1	AURKB_HUMAN, AURKB, AIK2, AIM1, AIRK2, ARK2, STK1, STK12, STK5	Nucleus, Chromosome, Chromosome, Centromere, Cytoplasm, Cytoskeleton, Spindle, Midbody	Q96GD4 AURKB_HUMAN Aurora kinase B Q96GD4,B4DNM4,C7G533,C7G534,C7G535,D3DTR4,J9JID1,O14630,O60446,O95083,Q96DV5,Q9UQ46 Aurora 1, Aurora- and IPL1-like midbody-associated protein 1, Aurora/IPL1-related kinase 2, STK-1, Serine/threonine-protein kinase 12, Serine/threonine-protein kinase 5, Serine/threonine-protein kinase aurora-B AIK2, AIM1, AIRK2, ARK2, STK1, STK12, STK5	chromocenter, chromosome passenger complex, condensed chromosome, condensed nuclear chromosome, cytosol, midbody, mitotic spindle midzone, nucleoplasm, nucleus, spindle, spindle microtubule, spindle midzone, spindle pole centrosome	Ser/Thr protein kinase family	<a href=http://zinc.docking.org/results/combination?filter.purchasability=purchasable&annotation.name=AURKB_HUMAN target=_blank>http://zinc.docking.org/results/combination?filter.purchasability=purchasable&annotation.name=AURKB_HUMAN</a>	<a href=http://cansar.icr.ac.uk/cansar/molecular-targets/Q96GD4/ target=_blank>http://cansar.icr.ac.uk/cansar/molecular-targets/Q96GD4/</a>	30.74|O14920|IKBKB||Protein:::kinase:::domain	NA	NA	1	1	1	1	100	1	100
FDPS	1	155290231	T	C	1:155290231:T:C	NA	AAAATTACGGGCAGAAGGAGGCTGAGAAAGTGGCCCGGGTGAAGGCGCTATATGAGGAGCT	AAAATTACGGGCAGAAGGAGGCTGAGAAAGCGGCCCGGGTGAAGGCGCTATATGAGGAGCT	0.0161018	GTG	FALSE	0.999984	0.0161018	V/A	364	364	missense_variant	tolerated	0.11	possibly_damaging	0.5	ENST00000356657	ENSG00000160752	ENST00000356657,ENST00000368356,ENST00000447866	3631	ENST00000356657.6:c.1091T>C	ENSP00000349078.6:p.Val364Ala	ENSP00000349078	P14324	P14324	Farnesyl pyrophosphate synthase	2.5.1.10	FPPS_HUMAN, FDPS, FPS, KIAA1293	Cytoplasm	P14324 FPPS_HUMAN Farnesyl pyrophosphate synthase P14324,D3DV91,E9PCI9,Q96G29 (2E,6E)-farnesyl diphosphate synthase, Dimethylallyltranstransferase, Farnesyl diphosphate synthase, Geranyltranstransferase FPS, KIAA1293	cytoplasm, cytosol, mitochondrion, nucleoplasm	FPP/GGPP synthase family	<a href=http://zinc.docking.org/results/combination?filter.purchasability=purchasable&annotation.name=FPPS_HUMAN target=_blank>http://zinc.docking.org/results/combination?filter.purchasability=purchasable&annotation.name=FPPS_HUMAN</a>	<a href=http://cansar.icr.ac.uk/cansar/molecular-targets/P14324/ target=_blank>http://cansar.icr.ac.uk/cansar/molecular-targets/P14324/</a>	NA	NA	NA	82	78	82	81	99	82	100
RABGGTA	14	24736961	T	C	14:24736961:T:C	rs729421	AGAACTTGCTGCGCAGGTCATCCAGATACGTTGCCCGCATGGGGTCCACGGCCTGGAGTGG	AGAACTTGCTGCGCAGGTCATCCAGATACGCTGCCCGCATGGGGTCCACGGCCTGGAGTGG	0.466871	GTT	FALSE	0.997743	0.466871	T/A	420	420	missense_variant	tolerated_low_confidence	NA	benign	0.001	ENST00000216840	ENSG00000100949	ENST00000560243,ENST00000216840,ENST00000560521,ENST00000560777,ENST00000559974,ENST00000558376,ENST00000399409	9795	ENST00000216840.6:c.1258A>G	ENSP00000216840.6:p.Thr420Ala	ENSP00000216840	Q92696	Q92696	Geranylgeranyl transferase type-2 subunit alpha	2.5.1.60	PGTA_HUMAN, RABGGTA	NA	Q92696 PGTA_HUMAN Geranylgeranyl transferase type-2 subunit alpha Q92696,A8K5N2,D3DS69 Geranylgeranyl transferase type II subunit alpha, Rab geranyl-geranyltransferase subunit alpha, Rab geranylgeranyltransferase subunit alpha	cytosol, nucleoplasm, plasma membrane, rab-protein geranylgeranyltransferase complex	protein prenyltransferase subunit alpha family	<a href=http://zinc.docking.org/results/combination?filter.purchasability=purchasable&annotation.name=PGTA_HUMAN target=_blank>http://zinc.docking.org/results/combination?filter.purchasability=purchasable&annotation.name=PGTA_HUMAN</a>	<a href=http://cansar.icr.ac.uk/cansar/molecular-targets/Q92696/ target=_blank>http://cansar.icr.ac.uk/cansar/molecular-targets/Q92696/</a>	NA	NA	NA	2	1	2	1	50	2	100
DHODH	16	72057421	C	T	16:72057421:C:T	rs61733129	GGGTTGGTGGTGTGAGCAGCGGGCAGGACGCGCTGGAGAAGATCCGGGCAGGGGCCTCCCT	GGGTTGGTGGTGTGAGCAGCGGGCAGGACGTGCTGGAGAAGATCCGGGCAGGGGCCTCCCT	0.0270053	GCG	TRUE	0.996524	0.0270053	A/V	341	341	missense_variant	deleterious	0.02	probably_damaging	1	ENST00000219240	ENSG00000102967	ENST00000219240,ENST00000572887	2867	ENST00000219240.4:c.1022C>T	ENSP00000219240.4:p.Ala341Val	ENSP00000219240	Q02127	Q02127	Dihydroorotate dehydrogenase (quinone), mitochondrial	1.3.5.2	PYRD_HUMAN, DHODH	Mitochondrion inner membrane	Q02127 PYRD_HUMAN Dihydroorotate dehydrogenase (quinone), mitochondrial Q02127,A8K8C8,Q6P176 Dihydroorotate oxidase	cytosol, integral component of membrane, mitochondrial inner membrane, mitochondrion, neuronal cell body, nucleoplasm	dihydroorotate dehydrogenase family	<a href=http://zinc.docking.org/results/combination?filter.purchasability=purchasable&annotation.name=PYRD_HUMAN target=_blank>http://zinc.docking.org/results/combination?filter.purchasability=purchasable&annotation.name=PYRD_HUMAN</a>	<a href=http://cansar.icr.ac.uk/cansar/molecular-targets/Q02127/ target=_blank>http://cansar.icr.ac.uk/cansar/molecular-targets/Q02127/</a>	100.00|Q02127|DHODH||Dihydroorotate:::dehydrogenase	100.00|Q02127|DHODH||Dihydroorotate:::dehydrogenase	100.00|Q02127|DHODH||Dihydroorotate:::dehydrogenase	62	61	62	17	28	61	99
AURKA	20	54945309	T	C	20:54945309:T:C	rs33923703	TCCAGGGGTGTTCAAGTACTTCTCTGAGCATTGGCCTCTGGCTGGGATTATGCTTCAACAG	TCCAGGGGTGTTCAAGTACTTCTCTGAGCACTGGCCTCTGGCTGGGATTATGCTTCAACAG	0.0184917	ATT	FALSE	1	0.0184917	M/V	373	373	missense_variant	deleterious	0	benign	0.001	ENST00000312783	ENSG00000087586	ENST00000312783,ENST00000395909,ENST00000347343,ENST00000395913,ENST00000395911,ENST00000395914,ENST00000395915,ENST00000371356	11393	ENST00000312783.6:c.1117A>G	ENSP00000321591.6:p.Met373Val	ENSP00000321591	O14965	O14965	Aurora kinase A	2.7.11.1	AURKA_HUMAN, AURKA, AIK, AIRK1, ARK1, AURA, AYK1, BTAK, IAK1, STK15, STK6	Cytoplasm, Cytoskeleton, Microtubule organizing center, Centrosome, Cytoplasm, Cytoskeleton, Spindle pole, Cytoplasm, Cytoskeleton, Cilium basal body, Cytoplasm, Cytoskeleton, Microtubule organizing center, Centrosome, Centriole	O14965 AURKA_HUMAN Aurora kinase A O14965,E1P5F9,O60445,O75873,Q9BQD6,Q9UPG5 Aurora 2, Aurora/IPL1-related kinase 1, Breast tumor-amplified kinase, Serine/threonine-protein kinase 15, Serine/threonine-protein kinase 6, Serine/threonine-protein kinase aurora-A AIK, AIRK1, ARK1, AURA, AYK1, BTAK, IAK1, STK15, STK6	axon hillock, centriole, centrosome, chromosome passenger complex, cilium, condensed nuclear chromosome, cytosol, germinal vesicle, meiotic spindle, microtubule, microtubule cytoskeleton, midbody, mitotic spindle pole, nucleoplasm, nucleus, perinuclear region of cytoplasm, pronucleus, spindle, spindle midzone, spindle pole centrosome	Ser/Thr protein kinase family	<a href=http://zinc.docking.org/results/combination?filter.purchasability=purchasable&annotation.name=AURKA_HUMAN target=_blank>http://zinc.docking.org/results/combination?filter.purchasability=purchasable&annotation.name=AURKA_HUMAN</a>	<a href=http://cansar.icr.ac.uk/cansar/molecular-targets/O14965/ target=_blank>http://cansar.icr.ac.uk/cansar/molecular-targets/O14965/</a>	30.52|O14920|IKBKB||Protein:::kinase:::domain	NA	NA	152	151	152	145	96	152	100
GAK	4	843508	C	T	4:843508:C:T	rs1134921	AGCCCTGGTTCTCAAACTCCGACCAGGCGTCATTCAGCTCCATGAAGATCATCTTGGCGTG	AGCCCTGGTTCTCAAACTCCGACCAGGCGTTATTCAGCTCCATGAAGATCATCTTGGCGTG	0.128151	TCA	FALSE	0.999703	0.128151	D/N	1297	1297	missense_variant	deleterious	0	probably_damaging	1	ENST00000314167	ENSG00000178950	ENST00000511163,ENST00000511980,ENST00000314167	4113	ENST00000314167.4:c.3889G>A	ENSP00000314499.4:p.Asp1297Asn	ENSP00000314499	O14976	O14976	Cyclin-G-associated kinase	2.7.11.1	GAK_HUMAN, GAK	Cytoplasm, Perinuclear region, Golgi apparatus, Trans-Golgi network, Cell junction, Focal adhesion	O14976 GAK_HUMAN Cyclin-G-associated kinase O14976,Q5U4P5,Q9BVY6	cytosol, focal adhesion, golgi apparatus, intracellular membrane-bounded organelle, membrane, perinuclear region of cytoplasm, synapse, vesicle	Ser/Thr protein kinase family	<a href=http://zinc.docking.org/results/combination?filter.purchasability=purchasable&annotation.name=GAK_HUMAN target=_blank>http://zinc.docking.org/results/combination?filter.purchasability=purchasable&annotation.name=GAK_HUMAN</a>	<a href=http://cansar.icr.ac.uk/cansar/molecular-targets/O14976/ target=_blank>http://cansar.icr.ac.uk/cansar/molecular-targets/O14976/</a>	NA	NA	NA	7	6	7	6	86	7	100
PGD	1	10473200	G	A	1:10473200:G:A	rs41289075	ACAGCCAATATTCTCAAGTTCCAAGACACCGATGGCAAACACCTGCTGCCAAAGATCAGGG	ACAGCCAATATTCTCAAGTTCCAAGACACCAATGGCAAACACCTGCTGCCAAAGATCAGGG	0.0321443	CGA	TRUE	1	0.0321443	D/N	246	246	missense_variant	deleterious_low_confidence	NA	probably_damaging	0.995	ENST00000270776	ENSG00000142657	ENST00000483936,ENST00000460189,ENST00000270776,ENST00000541529,ENST00000538557	8891	ENST00000270776.8:c.736G>A	ENSP00000270776.8:p.Asp246Asn	ENSP00000270776	P52209	P52209	6-phosphogluconate dehydrogenase, decarboxylating	1.1.1.44	6PGD_HUMAN, PGD, PGDH	Cytoplasm	P52209 6PGD_HUMAN 6-phosphogluconate dehydrogenase, decarboxylating P52209,A8K2Y9,B4DQJ8,Q9BWD8 PGDH	cytosol, extracellular exosome, nucleus	6-phosphogluconate dehydrogenase family	<a href=http://zinc.docking.org/results/combination?filter.purchasability=purchasable&annotation.name=6PGD_HUMAN target=_blank>http://zinc.docking.org/results/combination?filter.purchasability=purchasable&annotation.name=6PGD_HUMAN</a>	<a href=http://cansar.icr.ac.uk/cansar/molecular-targets/P52209/ target=_blank>http://cansar.icr.ac.uk/cansar/molecular-targets/P52209/</a>	NA	NA	NA	9	8	9	9	100	9	100
HMGCR	5	74652199	A	G	5:74652199:A:G	rs5908	TTTGCACGTCTACAGAAACTTCATACAAGTATAGCTGGACGCAACCTTTATATCCGTTTCC	TTTGCACGTCTACAGAAACTTCATACAAGTGTAGCTGGACGCAACCTTTATATCCGTTTCC	0.0137661	TAT	FALSE	1	0.0137661	I/V	638	638	missense_variant	tolerated	0.35	benign	0.002	ENST00000287936	ENSG00000113161	ENST00000511206,ENST00000287936,ENST00000343975	5006	ENST00000287936.4:c.1912A>G	ENSP00000287936.4:p.Ile638Val	ENSP00000287936	P04035	P04035	3-hydroxy-3-methylglutaryl-coenzyme A reductase	1.1.1.34	HMDH_HUMAN, HMGCR	Endoplasmic reticulum membrane	P04035 HMDH_HUMAN 3-hydroxy-3-methylglutaryl-coenzyme A reductase P04035,B7Z3Y9,Q8N190	endoplasmic reticulum, endoplasmic reticulum membrane, integral component of membrane, peroxisomal membrane	HMG-CoA reductase family	<a href=http://zinc.docking.org/results/combination?filter.purchasability=purchasable&annotation.name=HMDH_HUMAN target=_blank>http://zinc.docking.org/results/combination?filter.purchasability=purchasable&annotation.name=HMDH_HUMAN</a>	<a href=http://cansar.icr.ac.uk/cansar/molecular-targets/P04035/ target=_blank>http://cansar.icr.ac.uk/cansar/molecular-targets/P04035/</a>	100.00|P04035|HMGCR||Hydroxymethylglutaryl-coenzyme:::A:::reductase	100.00|P04035|HMGCR||Hydroxymethylglutaryl-coenzyme:::A:::reductase||100.00|P04035|HMGCR||Hydroxymethylglutaryl-coenzyme:::A:::reductase	100.00|P04035|HMGCR||Hydroxymethylglutaryl-coenzyme:::A:::reductase||100.00|P04035|HMGCR||Hydroxymethylglutaryl-coenzyme:::A:::reductase	22	22	22	22	100	22	100
WDHD1	14	55457988	G	C	14:55457988:G:C	rs72715571	TGTAGAACCTGACTGAAATGGCTTTTGCCGGGGAGTTGGCATGGGTCCATCATAAAATGGC	TGTAGAACCTGACTGAAATGGCTTTTGCCGCGGAGTTGGCATGGGTCCATCATAAAATGGC	0.0313231	GGG	FALSE	1	0.0313231	P/R	8	8	missense_variant	NA	NA	benign	0	ENST00000359167	ENSG00000198554	ENST00000359167	23170	ENST00000359167.4:c.23C>G	ENSP00000352085.4:p.Pro8Arg	ENSP00000352085	NA	O75717	WD repeat and HMG-box DNA-binding protein 1	NA	WDHD1_HUMAN, WDHD1, AND1	Nucleus, Nucleoplasm	O75717 WDHD1_HUMAN WD repeat and HMG-box DNA-binding protein 1 O75717,C9JW18,F6W0U7 Acidic nucleoplasmic DNA-binding protein 1 AND1	chromosome, cytoplasm, nucleoplasm	NA	<a href=http://zinc.docking.org/results/combination?filter.purchasability=purchasable&annotation.name=WDHD1_HUMAN target=_blank>http://zinc.docking.org/results/combination?filter.purchasability=purchasable&annotation.name=WDHD1_HUMAN</a>	<a href=http://cansar.icr.ac.uk/cansar/molecular-targets/O75717/ target=_blank>http://cansar.icr.ac.uk/cansar/molecular-targets/O75717/</a>	NA	NA	NA	4	0	4	3	75	4	100
DHX36	3	154018887	G	C	3:154018887:G:C	rs9438	TGCCCTTGCATGAAACCCCTCTTAAACTGGGATCTGTGTTCTTTTTGTTCTGGAACATACC	TGCCCTTGCATGAAACCCCTCTTAAACTGGCATCTGTGTTCTTTTTGTTCTGGAACATACC	0.401796	GGA	FALSE	0.999951	0.401796	S/C	416	416	missense_variant	tolerated	0.06	possibly_damaging	0.753	ENST00000308361	ENSG00000174953	ENST00000481941,ENST00000544526,ENST00000496811,ENST00000308361,ENST00000329463	14410	ENST00000308361.6:c.1247C>G	ENSP00000309296.6:p.Ser416Cys	ENSP00000309296	Q9H2U1	Q9H2U1	ATP-dependent RNA helicase DHX36	3.6.4.12	DHX36_HUMAN, DHX36, DDX36, KIAA1488, MLEL1, RHAU	Nucleus, Cytoplasm, Chromosome, Telomere	Q9H2U1 DHX36_HUMAN ATP-dependent RNA helicase DHX36 Q9H2U1,B2RB00,Q70JU3,Q8IYE5,Q9P240 DEAH box protein 36, G4-resolvase 1, MLE-like protein 1, RNA helicase associated with AU-rich element ARE DDX36, KIAA1488, MLEL1, RHAU	chromosome, cytoplasm, cytosol, extracellular exosome, nucleus	DEAD box helicase family	<a href=http://zinc.docking.org/results/combination?filter.purchasability=purchasable&annotation.name=DHX36_HUMAN target=_blank>http://zinc.docking.org/results/combination?filter.purchasability=purchasable&annotation.name=DHX36_HUMAN</a>	<a href=http://cansar.icr.ac.uk/cansar/molecular-targets/Q9H2U1/ target=_blank>http://cansar.icr.ac.uk/cansar/molecular-targets/Q9H2U1/</a>	NA	NA	NA	6	2	4	4	100	4	100
SEPSECS	4	25125703	C	G	4:25125703:C:G	rs2302566	TCTTACTGCCTTTAAACACCTGTCAAGTCTCTTTATGAACAGGTCCACATCCTGCATCTTC	TCTTACTGCCTTTAAACACCTGTCAAGTCTGTTTATGAACAGGTCCACATCCTGCATCTTC	0.0667865	TCT	FALSE	1	0.0667865	K/N	373	373	missense_variant	tolerated	0.12	benign	0.036	ENST00000302922	ENSG00000109618	ENST00000382103,ENST00000302922	30605	ENST00000302922.3:c.1119G>C	ENSP00000305956.3:p.Lys373Asn	ENSP00000305956	Q9HD40	Q9HD40	O-phosphoseryl-tRNA(Sec) selenium transferase	2.9.1.2	SPCS_HUMAN, SEPSECS, TRNP48	Cytoplasm	Q9HD40 SPCS_HUMAN O-phosphoseryl-tRNA(Sec) selenium transferase Q9HD40,A8K8W1,Q0D2P3,Q17RT1,Q9NXZ5,Q9UGM9,Q9Y353 Liver-pancreas antigen, SLA-p35, SLA/LP autoantigen, Selenocysteine synthase, Selenocysteinyl-tRNA(Sec) synthase, Sep-tRNA:Sec-tRNA synthase, Soluble liver antigen, UGA suppressor tRNA-associated protein, tRNA(Ser/Sec)-associated antigenic protein TRNP48	cytoplasm, cytosol, nucleus	SepSecS family	<a href=http://zinc.docking.org/results/combination?filter.purchasability=purchasable&annotation.name=SPCS_HUMAN target=_blank>http://zinc.docking.org/results/combination?filter.purchasability=purchasable&annotation.name=SPCS_HUMAN</a>	<a href=http://cansar.icr.ac.uk/cansar/molecular-targets/Q9HD40/ target=_blank>http://cansar.icr.ac.uk/cansar/molecular-targets/Q9HD40/</a>	NA	NA	NA	7	7	7	3	43	7	100
RIOK2	5	96503378	T	C	5:96503378:T:C	rs12188395	ACCTGCCCTTTTATTTCTTCTAAAGCTTGATTGAATTCAGTCATTTCAAAACTCCGTGCAT	ACCTGCCCTTTTATTTCTTCTAAAGCTTGACTGAATTCAGTCATTTCAAAACTCCGTGCAT	0.0773537	ATT	FALSE	0.999984	0.0773537	N/S	397	397	missense_variant	tolerated	1	benign	0.003	ENST00000283109	ENSG00000058729	ENST00000283109,ENST00000508447,ENST00000511012	18999	ENST00000283109.3:c.1190A>G	ENSP00000283109.3:p.Asn397Ser	ENSP00000283109	Q9BVS4	Q9BVS4	Serine/threonine-protein kinase RIO2	2.7.11.1	RIOK2_HUMAN, RIOK2, RIO2	Cytoplasm	Q9BVS4 RIOK2_HUMAN Serine/threonine-protein kinase RIO2 Q9BVS4,D6RDI3,Q9NUT0 RIO kinase 2 RIO2	cytoplasm, cytosol, nucleoplasm, preribosome	RIO-type Ser/Thr kinase family	<a href=http://zinc.docking.org/results/combination?filter.purchasability=purchasable&annotation.name=RIOK2_HUMAN target=_blank>http://zinc.docking.org/results/combination?filter.purchasability=purchasable&annotation.name=RIOK2_HUMAN</a>	<a href=http://cansar.icr.ac.uk/cansar/molecular-targets/Q9BVS4/ target=_blank>http://cansar.icr.ac.uk/cansar/molecular-targets/Q9BVS4/</a>	NA	NA	NA	4	1	3	3	100	3	100
POLRMT	19	622336	T	G	19:622336:T:G	rs2238549	TGCTCCCGCAGGGCCTCGGGCGCCCCCAGCTCCTCCCAGTACTGCCGCGGCAGGCAGGGCT	TGCTCCCGCAGGGCCTCGGGCGCCCCCAGCGCCTCCCAGTACTGCCGCGGCAGGCAGGGCT	0.611944	CTC	FALSE	0.872616	0.611944	E/A	555	555	missense_variant	tolerated	0.8	benign	0	ENST00000588649	ENSG00000099821	ENST00000588649	9200	ENST00000588649.2:c.1664A>C	ENSP00000465759.2:p.Glu555Ala	ENSP00000465759	O00411	O00411	DNA-directed RNA polymerase, mitochondrial	2.7.7.6	RPOM_HUMAN, POLRMT	Mitochondrion	O00411 RPOM_HUMAN DNA-directed RNA polymerase, mitochondrial O00411,O60370	mitochondrial dna-directed rna polymerase complex, mitochondrial matrix, mitochondrial nucleoid, mitochondrion	phage and mitochondrial RNA polymerase family	<a href=http://zinc.docking.org/results/combination?filter.purchasability=purchasable&annotation.name=RPOM_HUMAN target=_blank>http://zinc.docking.org/results/combination?filter.purchasability=purchasable&annotation.name=RPOM_HUMAN</a>	<a href=http://cansar.icr.ac.uk/cansar/molecular-targets/O00411/ target=_blank>http://cansar.icr.ac.uk/cansar/molecular-targets/O00411/</a>	NA	NA	NA	5	0	5	5	100	5	100
CHEK1	11	125525195	A	G	11:125525195:A:G	rs506504	AAGCTGATTGATATTGTGAGCAGCCAGAAGATTTGGCTTCCTGCCACATGATCGGACCATC	AAGCTGATTGATATTGTGAGCAGCCAGAAGGTTTGGCTTCCTGCCACATGATCGGACCATC	0.972595	GAT	FALSE	0.999934	0.972595	I/V	427	427	missense_variant	tolerated	1	benign	0.001	ENST00000278916	ENSG00000149554	ENST00000438015,ENST00000427383,ENST00000278916,ENST00000524737,ENST00000428830,ENST00000534070,ENST00000544373	1925	ENST00000278916.3:c.1279A>G	ENSP00000278916.3:p.Ile427Val	ENSP00000278916	NA	O14757	Serine/threonine-protein kinase Chk1	2.7.11.1	CHK1_HUMAN, CHEK1, CHK1	Nucleus, Cytoplasm, Cytoplasm, Cytoskeleton, Microtubule organizing center, Centrosome	O14757 CHK1_HUMAN Serine/threonine-protein kinase Chk1 O14757,A8K934,B4DDD0,B4DSK3,B5BTY6,F5H7S4,H2BI51 CHK1 checkpoint homolog, Cell cycle checkpoint kinase, Checkpoint kinase-1 CHK1	centrosome, chromatin, condensed nuclear chromosome, cytoplasm, cytosol, extracellular space, intracellular membrane-bounded organelle, nucleoplasm, nucleus, protein complex	CAMK Ser/Thr protein kinase family	<a href=http://zinc.docking.org/results/combination?filter.purchasability=purchasable&annotation.name=CHK1_HUMAN target=_blank>http://zinc.docking.org/results/combination?filter.purchasability=purchasable&annotation.name=CHK1_HUMAN</a>	<a href=http://cansar.icr.ac.uk/cansar/molecular-targets/O14757/ target=_blank>http://cansar.icr.ac.uk/cansar/molecular-targets/O14757/</a>	31.60|P08631|HCK||Protein:::tyrosine:::kinase	NA	NA	133	131	132	98	75	130	99
SMG6	17	2091729	G	A	17:2091729:G:A	rs35173108	CGGACTCCTTAAGTAAGCAGGTGCAGCGGCGGACCAGTAGAGAAAACATGGCCAAGCCCAG	CGGACTCCTTAAGTAAGCAGGTGCAGCGGCAGACCAGTAGAGAAAACATGGCCAAGCCCAG	0.011718	CGG	TRUE	1	0.011718	R/C	984	984	missense_variant	tolerated	0.1	benign	0.003	ENST00000263073	ENSG00000070366	ENST00000572369,ENST00000575176,ENST00000354901,ENST00000536871,ENST00000570606,ENST00000263073,ENST00000575663,ENST00000572205,ENST00000570668,ENST00000571442,ENST00000570659,ENST00000544865	17809	ENST00000263073.6:c.2950C>T	ENSP00000263073.5:p.Arg984Cys	ENSP00000263073	Q86US8	Q86US8	Telomerase-binding protein EST1A	3.1.-.-	EST1A_HUMAN, SMG6, C17orf31, EST1A, KIAA0732	Nucleus, Nucleolus, Chromosome, Telomere, Cytoplasm, Cytosol	Q86US8 EST1A_HUMAN Telomerase-binding protein EST1A Q86US8,B7Z874,O94837,Q86VH6,Q9UF60 EST1-like protein A, Ever shorter telomeres 1A, Smg-6 homolog, Telomerase subunit EST1A, hSmg5/7a C17orf31, EST1A, KIAA0732	chromosome, cytoplasm, cytosol, nucleolus, nucleus, telomerase holoenzyme complex	NA	<a href=http://zinc.docking.org/results/combination?filter.purchasability=purchasable&annotation.name=EST1A_HUMAN target=_blank>http://zinc.docking.org/results/combination?filter.purchasability=purchasable&annotation.name=EST1A_HUMAN</a>	<a href=http://cansar.icr.ac.uk/cansar/molecular-targets/Q86US8/ target=_blank>http://cansar.icr.ac.uk/cansar/molecular-targets/Q86US8/</a>	NA	NA	NA	4	0	4	2	50	4	100
DYNC1H1	14	102508056	C	A	14:102508056:C:A	rs10129889	CATCATGGAGCAGCCGCTCGACCTGACCCACATTGTGGGCACAGAGGTAATGTCCTGGTAC	CATCATGGAGCAGCCGCTCGACCTGACCCAAATTGTGGGCACAGAGGTAATGTCCTGGTAC	0.0741539	ACA	FALSE	0.999967	0.0741539	H/Q	4029	4029	missense_variant	NA	NA	benign	0	ENST00000360184	ENSG00000197102	ENST00000360184	2961	ENST00000360184.4:c.12087C>A	ENSP00000348965.4:p.His4029Gln	ENSP00000348965	Q14204	Q14204	Cytoplasmic dynein 1 heavy chain 1	NA	DYHC1_HUMAN, DYNC1H1, DHC1, DNCH1, DNCL, DNECL, DYHC, KIAA0325	Cytoplasm, Cytoskeleton	Q14204 DYHC1_HUMAN Cytoplasmic dynein 1 heavy chain 1 Q14204,B0I1R0,Q6DKQ7,Q8WU28,Q92814,Q9Y4G5 Cytoplasmic dynein heavy chain 1, Dynein heavy chain, cytosolic DHC1, DNCH1, DNCL, DNECL, DYHC, KIAA0325	azurophil granule lumen, centrosome, cytoplasmic dynein complex, cytosol, extracellular exosome, extracellular matrix, extracellular region, filopodium, membrane, microtubule	dynein heavy chain family	<a href=http://zinc.docking.org/results/combination?filter.purchasability=purchasable&annotation.name=DYHC1_HUMAN target=_blank>http://zinc.docking.org/results/combination?filter.purchasability=purchasable&annotation.name=DYHC1_HUMAN</a>	<a href=http://cansar.icr.ac.uk/cansar/molecular-targets/Q14204/ target=_blank>http://cansar.icr.ac.uk/cansar/molecular-targets/Q14204/</a>	NA	NA	NA	13	6	13	8	62	12	93
RNF168	3	196215549	C	T	3:196215549:C:T	rs149773824	GTTTACTGAGCAGACGAACTGGCTGATAGTCATCAGCTATTTCATATCAAAAAAGAAAATA	GTTTACTGAGCAGACGAACTGGCTGATAGTTATCAGCTATTTCATATCAAAAAAGAAAATA	0.0201881	TCA	FALSE	0.999967	0.0201881	D/N	103	103	missense_variant	tolerated	0.49	benign	0.179	ENST00000318037	ENSG00000163961	ENST00000318037	26661	ENST00000318037.3:c.307G>A	ENSP00000320898.3:p.Asp103Asn	ENSP00000320898	Q8IYW5	Q8IYW5	E3 ubiquitin-protein ligase RNF168	2.3.2.27	RN168_HUMAN, RNF168	Nucleus	Q8IYW5 RN168_HUMAN E3 ubiquitin-protein ligase RNF168 Q8IYW5,Q8NA67,Q96NS4 RING finger protein 168, RING-type E3 ubiquitin transferase RNF168	cytosol, nucleoplasm, nucleus, protein complex, site of double-strand break, ubiquitin ligase complex	RNF168 family	<a href=http://zinc.docking.org/results/combination?filter.purchasability=purchasable&annotation.name=RN168_HUMAN target=_blank>http://zinc.docking.org/results/combination?filter.purchasability=purchasable&annotation.name=RN168_HUMAN</a>	<a href=http://cansar.icr.ac.uk/cansar/molecular-targets/Q8IYW5/ target=_blank>http://cansar.icr.ac.uk/cansar/molecular-targets/Q8IYW5/</a>	NA	NA	NA	6	1	6	1	17	2	34
PSMD13	11	244197	T	C	11:244197:T:C	rs1128322	CCCTTTGTCCCTCGTGGAAATCATTCTTCATGTAGTTAGACAGATGACTGGTAAGTCTCAC	CCCTTTGTCCCTCGTGGAAATCATTCTTCACGTAGTTAGACAGATGACTGGTAAGTCTCAC	0.776072	ATG	FALSE	0.999984	0.776072	C/R	71	71	missense_variant	deleterious_low_confidence	NA	possibly_damaging	0.598	ENST00000382671	ENSG00000185627	ENST00000382671	9558	ENST00000382671.4:c.211T>C	ENSP00000372117.4:p.Cys71Arg	ENSP00000372117	NA	Q9UNM6	26S proteasome non-ATPase regulatory subunit 13	NA	PSD13_HUMAN, PSMD13	NA	Q9UNM6 PSD13_HUMAN 26S proteasome non-ATPase regulatory subunit 13 Q9UNM6,B3KT15,O75831,Q53XU2,Q9UNV3 26S proteasome regulatory subunit RPN9, 26S proteasome regulatory subunit S11, 26S proteasome regulatory subunit p40.5	cytosol, extracellular exosome, extracellular region, ficolin-1-rich granule lumen, membrane, nucleoplasm, nucleus, proteasome accessory complex, proteasome complex, proteasome regulatory particle, proteasome regulatory particle, secretory granule lumen	proteasome subunit S11 family	<a href=http://zinc.docking.org/results/combination?filter.purchasability=purchasable&annotation.name=PSD13_HUMAN target=_blank>http://zinc.docking.org/results/combination?filter.purchasability=purchasable&annotation.name=PSD13_HUMAN</a>	<a href=http://cansar.icr.ac.uk/cansar/molecular-targets/Q9UNM6/ target=_blank>http://cansar.icr.ac.uk/cansar/molecular-targets/Q9UNM6/</a>	NA	NA	NA	19	5	18	14	78	18	100
EPRS	1	220193423	T	C	1:220193423:T:C	rs114015346	TTGAGATTTAGCCGACTATATTCCCAAATATATGGTTTTCTTATGCCTAAAGCTTCAATAA	TTGAGATTTAGCCGACTATATTCCCAAATACATGGTTTTCTTATGCCTAAAGCTTCAATAA	0.0152144	ATA	FALSE	1	0.0152144	Y/C	419	419	missense_variant	deleterious	0	probably_damaging	0.967	ENST00000366923	ENSG00000136628	ENST00000609181,ENST00000366923	3418	ENST00000366923.3:c.1256A>G	ENSP00000355890.3:p.Tyr419Cys	ENSP00000355890	P07814	P07814	Bifunctional glutamate/proline--tRNA ligase	6.1.1.17	SYEP_HUMAN, EPRS, GLNS, PARS, QARS, QPRS	Cytoplasm, Cytosol	P07814 SYEP_HUMAN Bifunctional glutamate/proline--tRNA ligase P07814,A0AVA9,B9EGH3,Q05BP6,Q05DF8,Q5DSM1,Q5H9S5,Q6PD57,Q86X73 Bifunctional aminoacyl-tRNA synthetase, Cell proliferation-inducing gene 32 protein, Glutamatyl-prolyl-tRNA synthetase GLNS, PARS, QARS, QPRS	aminoacyl-trna synthetase multienzyme complex, cytoplasm, cytosol, gait complex, intracellular ribonucleoprotein complex, membrane	NA	<a href=http://zinc.docking.org/results/combination?filter.purchasability=purchasable&annotation.name=SYEP_HUMAN target=_blank>http://zinc.docking.org/results/combination?filter.purchasability=purchasable&annotation.name=SYEP_HUMAN</a>	<a href=http://cansar.icr.ac.uk/cansar/molecular-targets/P07814/ target=_blank>http://cansar.icr.ac.uk/cansar/molecular-targets/P07814/</a>	NA	NA	NA	12	5	12	6	50	12	100
EPRS	1	220162029	G	T	1:220162029:G:T	rs5030751	ACTTTCGCTTCTGGTGTTTCTAAACCAGCAGGTTCAGAATTTCTGGTTGGGCTTGAATCCG	ACTTTCGCTTCTGGTGTTTCTAAACCAGCATGTTCAGAATTTCTGGTTGGGCTTGAATCCG	0.0127103	AGG	FALSE	1	0.0127103	P/H	893	893	missense_variant	deleterious	0.01	benign	0.012	ENST00000366923	ENSG00000136628	ENST00000609181,ENST00000366923	3418	ENST00000366923.3:c.2678C>A	ENSP00000355890.3:p.Pro893His	ENSP00000355890	P07814	P07814	Bifunctional glutamate/proline--tRNA ligase	6.1.1.17	SYEP_HUMAN, EPRS, GLNS, PARS, QARS, QPRS	Cytoplasm, Cytosol	P07814 SYEP_HUMAN Bifunctional glutamate/proline--tRNA ligase P07814,A0AVA9,B9EGH3,Q05BP6,Q05DF8,Q5DSM1,Q5H9S5,Q6PD57,Q86X73 Bifunctional aminoacyl-tRNA synthetase, Cell proliferation-inducing gene 32 protein, Glutamatyl-prolyl-tRNA synthetase GLNS, PARS, QARS, QPRS	aminoacyl-trna synthetase multienzyme complex, cytoplasm, cytosol, gait complex, intracellular ribonucleoprotein complex, membrane	NA	<a href=http://zinc.docking.org/results/combination?filter.purchasability=purchasable&annotation.name=SYEP_HUMAN target=_blank>http://zinc.docking.org/results/combination?filter.purchasability=purchasable&annotation.name=SYEP_HUMAN</a>	<a href=http://cansar.icr.ac.uk/cansar/molecular-targets/P07814/ target=_blank>http://cansar.icr.ac.uk/cansar/molecular-targets/P07814/</a>	NA	NA	NA	12	5	12	6	50	12	100
TOPBP1	3	133371471	G	A	3:133371471:G:A	rs55633281	TGGAAATATTGCTGACATCTGAAAGAGTACGACCTACATATTTTGAAAACGTATAAATTTA	TGGAAATATTGCTGACATCTGAAAGAGTACAACCTACATATTTTGAAAACGTATAAATTTA	0.0533344	CGA	TRUE	0.994893	0.0533344	R/C	309	309	missense_variant	tolerated	0.12	benign	0.028	ENST00000260810	ENSG00000163781	ENST00000260810	17008	ENST00000260810.5:c.925C>T	ENSP00000260810.5:p.Arg309Cys	ENSP00000260810	Q92547	Q92547	DNA topoisomerase 2-binding protein 1	NA	TOPB1_HUMAN, TOPBP1, KIAA0259	Nucleus, Cytoplasm, Cytoskeleton, Microtubule organizing center, Centrosome, Cytoplasm, Cytoskeleton, Spindle pole, Chromosome	Q92547 TOPB1_HUMAN DNA topoisomerase 2-binding protein 1 Q92547,B7Z7W8,Q7LGC1,Q9UEB9 DNA topoisomerase II-beta-binding protein 1, DNA topoisomerase II-binding protein 1 KIAA0259	actin cytoskeleton, chromosome, condensed nuclear chromosome, cytoplasm, male germ cell nucleus, microtubule organizing center, nuclear body, nucleoplasm, nucleus, pml body, spindle pole	NA	<a href=http://zinc.docking.org/results/combination?filter.purchasability=purchasable&annotation.name=TOPB1_HUMAN target=_blank>http://zinc.docking.org/results/combination?filter.purchasability=purchasable&annotation.name=TOPB1_HUMAN</a>	<a href=http://cansar.icr.ac.uk/cansar/molecular-targets/Q92547/ target=_blank>http://cansar.icr.ac.uk/cansar/molecular-targets/Q92547/</a>	NA	NA	NA	10	0	10	0	0	8	80
PCYT1A	3	195941118	C	G	3:195941118:C:G	rs7642152	ACCTCAGGTGATCCGTCCGCTTCGGCCTCCCAAAGTGCTGGGATTCCAGGTGAGAGCTGCC	ACCTCAGGTGATCCGTCCGCTTCGGCCTCCGAAAGTGCTGGGATTCCAGGTGAGAGCTGCC	0.0811631	CCA	FALSE	0.156443	0.0811631	G/R	205	205	missense_variant	NA	NA	NA	NA	ENST00000441879	ENSG00000161217	ENST00000441879	8754	ENST00000441879.1:c.613G>C	ENSP00000392397.1:p.Gly205Arg	ENSP00000392397	NA	P49585	Choline-phosphate cytidylyltransferase A	2.7.7.15	PCY1A_HUMAN, PCYT1A, CTPCT, PCYT1	Cytoplasm, Cytosol, Membrane	P49585 PCY1A_HUMAN Choline-phosphate cytidylyltransferase A P49585,A9LYK9,D3DXB1,Q86Y88 CCT-alpha, CTP:phosphocholine cytidylyltransferase A, Phosphorylcholine transferase A CTPCT, PCYT1	cytosol, endoplasmic reticulum membrane, glycogen granule, nuclear envelope, plasma membrane	cytidylyltransferase family	<a href=http://zinc.docking.org/results/combination?filter.purchasability=purchasable&annotation.name=PCY1A_HUMAN target=_blank>http://zinc.docking.org/results/combination?filter.purchasability=purchasable&annotation.name=PCY1A_HUMAN</a>	<a href=http://cansar.icr.ac.uk/cansar/molecular-targets/P49585/ target=_blank>http://cansar.icr.ac.uk/cansar/molecular-targets/P49585/</a>	NA	NA	NA	2	2	2	2	100	2	100
PCYT1A	3	195941216	C	G	3:195941216:C:G	rs7642243	AGGGTAAAGAGTGGTCGTGCTTCCGGCTTCCTGCACACAAAGGCAATGGAGTTCATTCCCT	AGGGTAAAGAGTGGTCGTGCTTCCGGCTTCGTGCACACAAAGGCAATGGAGTTCATTCCCT	0.652426	CCT	FALSE	0.161977	0.652426	R/T	172	172	missense_variant	NA	NA	NA	NA	ENST00000441879	ENSG00000161217	ENST00000441879	8754	ENST00000441879.1:c.515G>C	ENSP00000392397.1:p.Arg172Thr	ENSP00000392397	NA	P49585	Choline-phosphate cytidylyltransferase A	2.7.7.15	PCY1A_HUMAN, PCYT1A, CTPCT, PCYT1	Cytoplasm, Cytosol, Membrane	P49585 PCY1A_HUMAN Choline-phosphate cytidylyltransferase A P49585,A9LYK9,D3DXB1,Q86Y88 CCT-alpha, CTP:phosphocholine cytidylyltransferase A, Phosphorylcholine transferase A CTPCT, PCYT1	cytosol, endoplasmic reticulum membrane, glycogen granule, nuclear envelope, plasma membrane	cytidylyltransferase family	<a href=http://zinc.docking.org/results/combination?filter.purchasability=purchasable&annotation.name=PCY1A_HUMAN target=_blank>http://zinc.docking.org/results/combination?filter.purchasability=purchasable&annotation.name=PCY1A_HUMAN</a>	<a href=http://cansar.icr.ac.uk/cansar/molecular-targets/P49585/ target=_blank>http://cansar.icr.ac.uk/cansar/molecular-targets/P49585/</a>	NA	NA	NA	2	2	2	2	100	2	100
GAK	4	862363	C	A	4:862363:C:A	rs34585705	AGTCCAGCGTGTGCAGGAAGCGACTGGCGTCCGCGCTGCTGCTTGGCGGTGAGTCAGAGTC	AGTCCAGCGTGTGCAGGAAGCGACTGGCGTACGCGCTGCTGCTTGGCGGTGAGTCAGAGTC	0.0131652	TCC	FALSE	0.99827	0.0131652	D/Y	787	787	missense_variant	deleterious	0	probably_damaging	0.91	ENST00000314167	ENSG00000178950	ENST00000511163,ENST00000314167	4113	ENST00000314167.4:c.2359G>T	ENSP00000314499.4:p.Asp787Tyr	ENSP00000314499	O14976	O14976	Cyclin-G-associated kinase	2.7.11.1	GAK_HUMAN, GAK	Cytoplasm, Perinuclear region, Golgi apparatus, Trans-Golgi network, Cell junction, Focal adhesion	O14976 GAK_HUMAN Cyclin-G-associated kinase O14976,Q5U4P5,Q9BVY6	cytosol, focal adhesion, golgi apparatus, intracellular membrane-bounded organelle, membrane, perinuclear region of cytoplasm, synapse, vesicle	Ser/Thr protein kinase family	<a href=http://zinc.docking.org/results/combination?filter.purchasability=purchasable&annotation.name=GAK_HUMAN target=_blank>http://zinc.docking.org/results/combination?filter.purchasability=purchasable&annotation.name=GAK_HUMAN</a>	<a href=http://cansar.icr.ac.uk/cansar/molecular-targets/O14976/ target=_blank>http://cansar.icr.ac.uk/cansar/molecular-targets/O14976/</a>	NA	NA	NA	7	6	7	6	86	7	100
GARS	7	30634548	C	T	7:30634548:C:T	rs62636572	CAGCCCAGGGCCGCAGGCTCATGCCCTCTCCGCGTCCAGTGCTGCTTAGAGGTGCTCGCGC	CAGCCCAGGGCCGCAGGCTCATGCCCTCTCTGCGTCCAGTGCTGCTTAGAGGTGCTCGCGC	0.0206632	CCG	TRUE	0.979079	0.0206632	P/L	4	4	missense_variant	tolerated_low_confidence	NA	benign	0	ENST00000389266	ENSG00000106105	ENST00000389266,ENST00000454308	4162	ENST00000389266.3:c.11C>T	ENSP00000373918.3:p.Pro4Leu	ENSP00000373918	P41250	P41250	Glycine--tRNA ligase	3.6.1.17	GARS_HUMAN, GARS	Cytoplasm, Cell projection, Axon, Secreted, Secreted, Exosome	P41250 GARS_HUMAN Glycine--tRNA ligase P41250,B3KQA2,B4DIA0,Q969Y1 Diadenosine tetraphosphate synthetase, Glycyl-tRNA synthetase	axon, cytoplasm, cytosol, extracellular exosome, mitochondrial matrix, mitochondrion, secretory granule	class-II aminoacyl-tRNA synthetase family	<a href=http://zinc.docking.org/results/combination?filter.purchasability=purchasable&annotation.name=GARS_HUMAN target=_blank>http://zinc.docking.org/results/combination?filter.purchasability=purchasable&annotation.name=GARS_HUMAN</a>	<a href=http://cansar.icr.ac.uk/cansar/molecular-targets/P41250/ target=_blank>http://cansar.icr.ac.uk/cansar/molecular-targets/P41250/</a>	NA	NA	NA	14	9	14	12	86	14	100
GARS	7	30634582	TCTG	T	7:30634582:TCTG:T	rs150213018	TCCAGTGCTGCTTAGAGGTGCTCGCGCCGCTCTGCTGCTGCTGCTGCTGCCGCCCCGGCTCTTA	TCCAGTGCTGCTTAGAGGTGCTCGCGCCGCTCTGCTGCTGCTGCTGCCGCCCCGGCTCTTA	0.0248445	CTCTGC	notCpG	0.977218	0.527114	L/-	16	16	INFRAME_DELETION	NA	NA	NA	NA	ENST00000389266	ENSG00000106105	ENST00000389266,ENST00000454308	4162	ENST00000389266.3:c.59_61delTGC	ENSP00000373918.3:p.Leu20del	ENSP00000373918	P41250	P41250	Glycine--tRNA ligase	3.6.1.17	GARS_HUMAN, GARS	Cytoplasm, Cell projection, Axon, Secreted, Secreted, Exosome	P41250 GARS_HUMAN Glycine--tRNA ligase P41250,B3KQA2,B4DIA0,Q969Y1 Diadenosine tetraphosphate synthetase, Glycyl-tRNA synthetase	axon, cytoplasm, cytosol, extracellular exosome, mitochondrial matrix, mitochondrion, secretory granule	class-II aminoacyl-tRNA synthetase family	<a href=http://zinc.docking.org/results/combination?filter.purchasability=purchasable&annotation.name=GARS_HUMAN target=_blank>http://zinc.docking.org/results/combination?filter.purchasability=purchasable&annotation.name=GARS_HUMAN</a>	<a href=http://cansar.icr.ac.uk/cansar/molecular-targets/P41250/ target=_blank>http://cansar.icr.ac.uk/cansar/molecular-targets/P41250/</a>	NA	NA	NA	14	9	14	12	86	14	100
GARS	7	30634661	C	G	7:30634661:C:G	rs1049402	CTCCGCCGGTCCCTCAGCGCGGCCTCCTGCCCCCCGATCTCCTTGCCCGCCGCCGCCTCCC	CTCCGCCGGTCCCTCAGCGCGGCCTCCTGCGCCCCGATCTCCTTGCCCGCCGCCGCCTCCC	0.702959	CCC	FALSE	0.924357	0.702959	P/A	42	42	missense_variant	tolerated_low_confidence	NA	benign	0	ENST00000389266	ENSG00000106105	ENST00000389266,ENST00000454308	4162	ENST00000389266.3:c.124C>G	ENSP00000373918.3:p.Pro42Ala	ENSP00000373918	P41250	P41250	Glycine--tRNA ligase	3.6.1.17	GARS_HUMAN, GARS	Cytoplasm, Cell projection, Axon, Secreted, Secreted, Exosome	P41250 GARS_HUMAN Glycine--tRNA ligase P41250,B3KQA2,B4DIA0,Q969Y1 Diadenosine tetraphosphate synthetase, Glycyl-tRNA synthetase	axon, cytoplasm, cytosol, extracellular exosome, mitochondrial matrix, mitochondrion, secretory granule	class-II aminoacyl-tRNA synthetase family	<a href=http://zinc.docking.org/results/combination?filter.purchasability=purchasable&annotation.name=GARS_HUMAN target=_blank>http://zinc.docking.org/results/combination?filter.purchasability=purchasable&annotation.name=GARS_HUMAN</a>	<a href=http://cansar.icr.ac.uk/cansar/molecular-targets/P41250/ target=_blank>http://cansar.icr.ac.uk/cansar/molecular-targets/P41250/</a>	NA	NA	NA	14	9	14	12	86	14	100
TGS1	8	56686224	T	C	8:56686224:T:C	rs1818	GGAGCCGCGTGGCGGAAATGTTTCTCTTCATTGAGGAGCGGGAGGATTGTAAGATACTGTG	GGAGCCGCGTGGCGGAAATGTTTCTCTTCACTGAGGAGCGGGAGGATTGTAAGATACTGTG	0.870986	ATT	FALSE	1	0.870986	I/T	16	16	missense_variant	deleterious_low_confidence	NA	benign	0.075	ENST00000260129	ENSG00000137574	ENST00000260129,ENST00000523948	17843	ENST00000260129.5:c.47T>C	ENSP00000260129.5:p.Ile16Thr	ENSP00000260129	Q96RS0	Q96RS0	Trimethylguanosine synthase	2.1.1.-	TGS1_HUMAN, TGS1, HCA137, NCOA6IP, PIMT	Cytoplasm, Nucleus, Cajal body, Nucleus, Nucleolus	Q96RS0 TGS1_HUMAN Trimethylguanosine synthase Q96RS0,A6NJQ5,Q5GH23,Q8TDG9,Q96QU3,Q9H5V3 CLL-associated antigen KW-2, Cap-specific guanine-N2 methyltransferase, Hepatocellular carcinoma-associated antigen 137, Nuclear receptor coactivator 6-interacting protein, PRIP-interacting protein with methyltransferase motif HCA137, NCOA6IP, PIMT	cajal body, cytoplasm, cytosol, extracellular space, nucleolus, nucleoplasm, nucleus, small nuclear ribonucleoprotein complex	Trimethylguanosine synthase family	<a href=http://zinc.docking.org/results/combination?filter.purchasability=purchasable&annotation.name=TGS1_HUMAN target=_blank>http://zinc.docking.org/results/combination?filter.purchasability=purchasable&annotation.name=TGS1_HUMAN</a>	<a href=http://cansar.icr.ac.uk/cansar/molecular-targets/Q96RS0/ target=_blank>http://cansar.icr.ac.uk/cansar/molecular-targets/Q96RS0/</a>	NA	NA	NA	2	2	2	1	50	2	100
TGS1	8	56698801	C	T	8:56698801:C:T	.	ATATTCAAGTTATTTATCTGATATAGGTATCTATGAATACTAGAAATAAAGTTAAAATAAA	ATATTCAAGTTATTTATCTGATATAGGTATTTATGAATACTAGAAATAAAGTTAAAATAAA	0.0255893	TCTAT	FALSE	0.900438	0.0255893	S/F	115	115	missense_variant	NA	NA	NA	NA	ENST00000260129	ENSG00000137574	ENST00000260129	17843	ENST00000260129.5:c.344C>T	ENSP00000260129.5:p.Ser115Phe	ENSP00000260129	Q96RS0	Q96RS0	Trimethylguanosine synthase	2.1.1.-	TGS1_HUMAN, TGS1, HCA137, NCOA6IP, PIMT	Cytoplasm, Nucleus, Cajal body, Nucleus, Nucleolus	Q96RS0 TGS1_HUMAN Trimethylguanosine synthase Q96RS0,A6NJQ5,Q5GH23,Q8TDG9,Q96QU3,Q9H5V3 CLL-associated antigen KW-2, Cap-specific guanine-N2 methyltransferase, Hepatocellular carcinoma-associated antigen 137, Nuclear receptor coactivator 6-interacting protein, PRIP-interacting protein with methyltransferase motif HCA137, NCOA6IP, PIMT	cajal body, cytoplasm, cytosol, extracellular space, nucleolus, nucleoplasm, nucleus, small nuclear ribonucleoprotein complex	Trimethylguanosine synthase family	<a href=http://zinc.docking.org/results/combination?filter.purchasability=purchasable&annotation.name=TGS1_HUMAN target=_blank>http://zinc.docking.org/results/combination?filter.purchasability=purchasable&annotation.name=TGS1_HUMAN</a>	<a href=http://cansar.icr.ac.uk/cansar/molecular-targets/Q96RS0/ target=_blank>http://cansar.icr.ac.uk/cansar/molecular-targets/Q96RS0/</a>	NA	NA	NA	2	2	2	1	50	2	100
TGS1	8	56708701	T	C	8:56708701:T:C	rs10100659	CAGAAAAACCATTTTTCAAGAAAAGCAAAATTCTGAGTAAGGTATGTATAAATTTTGTTGC	CAGAAAAACCATTTTTCAAGAAAAGCAAAACTCTGAGTAAGGTATGTATAAATTTTGTTGC	0.141711	ATT	FALSE	0.99972	0.141711	I/T	511	511	missense_variant	tolerated	1	benign	0	ENST00000260129	ENSG00000137574	ENST00000260129	17843	ENST00000260129.5:c.1532T>C	ENSP00000260129.5:p.Ile511Thr	ENSP00000260129	Q96RS0	Q96RS0	Trimethylguanosine synthase	2.1.1.-	TGS1_HUMAN, TGS1, HCA137, NCOA6IP, PIMT	Cytoplasm, Nucleus, Cajal body, Nucleus, Nucleolus	Q96RS0 TGS1_HUMAN Trimethylguanosine synthase Q96RS0,A6NJQ5,Q5GH23,Q8TDG9,Q96QU3,Q9H5V3 CLL-associated antigen KW-2, Cap-specific guanine-N2 methyltransferase, Hepatocellular carcinoma-associated antigen 137, Nuclear receptor coactivator 6-interacting protein, PRIP-interacting protein with methyltransferase motif HCA137, NCOA6IP, PIMT	cajal body, cytoplasm, cytosol, extracellular space, nucleolus, nucleoplasm, nucleus, small nuclear ribonucleoprotein complex	Trimethylguanosine synthase family	<a href=http://zinc.docking.org/results/combination?filter.purchasability=purchasable&annotation.name=TGS1_HUMAN target=_blank>http://zinc.docking.org/results/combination?filter.purchasability=purchasable&annotation.name=TGS1_HUMAN</a>	<a href=http://cansar.icr.ac.uk/cansar/molecular-targets/Q96RS0/ target=_blank>http://cansar.icr.ac.uk/cansar/molecular-targets/Q96RS0/</a>	NA	NA	NA	2	2	2	1	50	2	100
TGS1	8	56711713	A	G	8:56711713:A:G	rs10109493	GAAAACTATGAAAGAGACAGCTTGCTAGCAACTGTTCCAGATGAGCAGGATTGTGTTACTC	GAAAACTATGAAAGAGACAGCTTGCTAGCAGCTGTTCCAGATGAGCAGGATTGTGTTACTC	0.121376	AAC	FALSE	1	0.121376	T/A	595	595	missense_variant	tolerated	1	benign	0.002	ENST00000260129	ENSG00000137574	ENST00000260129	17843	ENST00000260129.5:c.1783A>G	ENSP00000260129.5:p.Thr595Ala	ENSP00000260129	Q96RS0	Q96RS0	Trimethylguanosine synthase	2.1.1.-	TGS1_HUMAN, TGS1, HCA137, NCOA6IP, PIMT	Cytoplasm, Nucleus, Cajal body, Nucleus, Nucleolus	Q96RS0 TGS1_HUMAN Trimethylguanosine synthase Q96RS0,A6NJQ5,Q5GH23,Q8TDG9,Q96QU3,Q9H5V3 CLL-associated antigen KW-2, Cap-specific guanine-N2 methyltransferase, Hepatocellular carcinoma-associated antigen 137, Nuclear receptor coactivator 6-interacting protein, PRIP-interacting protein with methyltransferase motif HCA137, NCOA6IP, PIMT	cajal body, cytoplasm, cytosol, extracellular space, nucleolus, nucleoplasm, nucleus, small nuclear ribonucleoprotein complex	Trimethylguanosine synthase family	<a href=http://zinc.docking.org/results/combination?filter.purchasability=purchasable&annotation.name=TGS1_HUMAN target=_blank>http://zinc.docking.org/results/combination?filter.purchasability=purchasable&annotation.name=TGS1_HUMAN</a>	<a href=http://cansar.icr.ac.uk/cansar/molecular-targets/Q96RS0/ target=_blank>http://cansar.icr.ac.uk/cansar/molecular-targets/Q96RS0/</a>	NA	NA	NA	2	2	2	1	50	2	100
MTPAP	10	30629226	G	A	10:30629226:G:A	rs1047991	AACGTGGCAACTGATTACTTGACCGTACGCGTGACCGTTCAGAAGTCTGGTTTTTCAACTT	AACGTGGCAACTGATTACTTGACCGTACGCATGACCGTTCAGAAGTCTGGTTTTTCAACTT	0.249988	CGT	TRUE	1	0.249988	R/C	162	162	missense_variant	tolerated	0.08	benign	0.008	ENST00000263063	ENSG00000107951	ENST00000358107,ENST00000263063,ENST00000421701,ENST00000417581	25532	ENST00000263063.4:c.484C>T	ENSP00000263063.3:p.Arg162Cys	ENSP00000263063	Q9NVV4	Q9NVV4	Poly(A) RNA polymerase, mitochondrial	2.7.7.19	PAPD1_HUMAN, MTPAP, PAPD1	Cytoplasm, Mitochondrion	Q9NVV4 PAPD1_HUMAN Poly(A) RNA polymerase, mitochondrial Q9NVV4,D3DRX0,Q659E3,Q6P7E5,Q9HA74 PAP-associated domain-containing protein 1, Polynucleotide adenylyltransferase, Terminal uridylyltransferase 1, mtPAP PAPD1	intracellular membrane-bounded organelle, mitochondrion	DNA polymerase type-B-like family	<a href=http://zinc.docking.org/results/combination?filter.purchasability=purchasable&annotation.name=PAPD1_HUMAN target=_blank>http://zinc.docking.org/results/combination?filter.purchasability=purchasable&annotation.name=PAPD1_HUMAN</a>	<a href=http://cansar.icr.ac.uk/cansar/molecular-targets/Q9NVV4/ target=_blank>http://cansar.icr.ac.uk/cansar/molecular-targets/Q9NVV4/</a>	NA	NA	NA	1	0	1	0	0	1	100
CHEK1	11	125495737	T	C	11:125495737:T:C	rs112362212	AAAGCAGCCCTGGGCGGGAGCGGCAACATCTCCACGTCACCCTTTTGGAGCCGCCGACATT	AAAGCAGCCCTGGGCGGGAGCGGCAACATCCCCACGTCACCCTTTTGGAGCCGCCGACATT	0.0111711	CTC	FALSE	0.131486	0.0111711	S/P	28	28	missense_variant	deleterious_low_confidence	NA	benign	0.004	ENST00000427383	ENSG00000149554	ENST00000427383	1925	ENST00000427383.2:c.82T>C	ENSP00000391090.2:p.Ser28Pro	ENSP00000391090	NA	O14757	Serine/threonine-protein kinase Chk1	2.7.11.1	CHK1_HUMAN, CHEK1, CHK1	Nucleus, Cytoplasm, Cytoplasm, Cytoskeleton, Microtubule organizing center, Centrosome	O14757 CHK1_HUMAN Serine/threonine-protein kinase Chk1 O14757,A8K934,B4DDD0,B4DSK3,B5BTY6,F5H7S4,H2BI51 CHK1 checkpoint homolog, Cell cycle checkpoint kinase, Checkpoint kinase-1 CHK1	centrosome, chromatin, condensed nuclear chromosome, cytoplasm, cytosol, extracellular space, intracellular membrane-bounded organelle, nucleoplasm, nucleus, protein complex	CAMK Ser/Thr protein kinase family	<a href=http://zinc.docking.org/results/combination?filter.purchasability=purchasable&annotation.name=CHK1_HUMAN target=_blank>http://zinc.docking.org/results/combination?filter.purchasability=purchasable&annotation.name=CHK1_HUMAN</a>	<a href=http://cansar.icr.ac.uk/cansar/molecular-targets/O14757/ target=_blank>http://cansar.icr.ac.uk/cansar/molecular-targets/O14757/</a>	31.60|P08631|HCK||Protein:::tyrosine:::kinase	NA	NA	133	131	132	98	75	130	99
CHEK1	11	125495740	A	G	11:125495740:A:G	rs77183579	GCAGCCCTGGGCGGGAGCGGCAACATCTCCACGTCACCCTTTTGGAGCCGCCGACATTCAG	GCAGCCCTGGGCGGGAGCGGCAACATCTCCGCGTCACCCTTTTGGAGCCGCCGACATTCAG	0.0593047	CAC	FALSE	0.129905	0.0593047	T/A	29	29	missense_variant	tolerated	1	benign	0	ENST00000427383	ENSG00000149554	ENST00000427383	1925	ENST00000427383.2:c.85A>G	ENSP00000391090.2:p.Thr29Ala	ENSP00000391090	NA	O14757	Serine/threonine-protein kinase Chk1	2.7.11.1	CHK1_HUMAN, CHEK1, CHK1	Nucleus, Cytoplasm, Cytoplasm, Cytoskeleton, Microtubule organizing center, Centrosome	O14757 CHK1_HUMAN Serine/threonine-protein kinase Chk1 O14757,A8K934,B4DDD0,B4DSK3,B5BTY6,F5H7S4,H2BI51 CHK1 checkpoint homolog, Cell cycle checkpoint kinase, Checkpoint kinase-1 CHK1	centrosome, chromatin, condensed nuclear chromosome, cytoplasm, cytosol, extracellular space, intracellular membrane-bounded organelle, nucleoplasm, nucleus, protein complex	CAMK Ser/Thr protein kinase family	<a href=http://zinc.docking.org/results/combination?filter.purchasability=purchasable&annotation.name=CHK1_HUMAN target=_blank>http://zinc.docking.org/results/combination?filter.purchasability=purchasable&annotation.name=CHK1_HUMAN</a>	<a href=http://cansar.icr.ac.uk/cansar/molecular-targets/O14757/ target=_blank>http://cansar.icr.ac.uk/cansar/molecular-targets/O14757/</a>	31.60|P08631|HCK||Protein:::tyrosine:::kinase	NA	NA	133	131	132	98	75	130	99
CHEK1	11	125495746	C	G	11:125495746:C:G	rs76045215	CTGGGCGGGAGCGGCAACATCTCCACGTCACCCTTTTGGAGCCGCCGACATTCAGAGGGGC	CTGGGCGGGAGCGGCAACATCTCCACGTCAGCCTTTTGGAGCCGCCGACATTCAGAGGGGC	0.0593535	ACC	FALSE	0.130761	0.0593535	P/A	31	31	missense_variant	tolerated_low_confidence	NA	benign	0	ENST00000427383	ENSG00000149554	ENST00000427383	1925	ENST00000427383.2:c.91C>G	ENSP00000391090.2:p.Pro31Ala	ENSP00000391090	NA	O14757	Serine/threonine-protein kinase Chk1	2.7.11.1	CHK1_HUMAN, CHEK1, CHK1	Nucleus, Cytoplasm, Cytoplasm, Cytoskeleton, Microtubule organizing center, Centrosome	O14757 CHK1_HUMAN Serine/threonine-protein kinase Chk1 O14757,A8K934,B4DDD0,B4DSK3,B5BTY6,F5H7S4,H2BI51 CHK1 checkpoint homolog, Cell cycle checkpoint kinase, Checkpoint kinase-1 CHK1	centrosome, chromatin, condensed nuclear chromosome, cytoplasm, cytosol, extracellular space, intracellular membrane-bounded organelle, nucleoplasm, nucleus, protein complex	CAMK Ser/Thr protein kinase family	<a href=http://zinc.docking.org/results/combination?filter.purchasability=purchasable&annotation.name=CHK1_HUMAN target=_blank>http://zinc.docking.org/results/combination?filter.purchasability=purchasable&annotation.name=CHK1_HUMAN</a>	<a href=http://cansar.icr.ac.uk/cansar/molecular-targets/O14757/ target=_blank>http://cansar.icr.ac.uk/cansar/molecular-targets/O14757/</a>	31.60|P08631|HCK||Protein:::tyrosine:::kinase	NA	NA	133	131	132	98	75	130	99
TXNRD1	12	104684839	G	A	12:104684839:G:A	rs117295753	ACTCCTGGGCTCAAGCGATCATCCGGCCTCGGCCTCCTAAAGTGCTGGGACTGCAGGTCAC	ACTCCTGGGCTCAAGCGATCATCCGGCCTCAGCCTCCTAAAGTGCTGGGACTGCAGGTCAC	0.0859419	CGG	TRUE	0.1147	0.0859419	R/Q	18	18	missense_variant	tolerated_low_confidence	NA	benign	0	ENST00000397736	ENSG00000198431	ENST00000526390,ENST00000397736,ENST00000531691	12437	ENST00000397736.2:c.53G>A	ENSP00000380844.2:p.Arg18Gln	ENSP00000380844	NA	Q16881	Thioredoxin reductase 1, cytoplasmic	1.8.1.9	TRXR1_HUMAN, TXNRD1, GRIM12, KDRF	Cytoplasm, Cytoplasm, Nucleus, Cytoplasm	Q16881 TRXR1_HUMAN Thioredoxin reductase 1, cytoplasmic Q16881,B7Z1F4,B7Z3Y8,B7Z904,E9PMY9,F5H780,Q6FI31,Q6VB40,Q6VB41,Q6VB42,Q6VBP2,Q6VBP3,Q6VBP4,Q6VBP5,Q6VBP9,Q6VBQ0,Q6YNQ1,Q76P53,Q7LA96,Q8WVC8,Q99475,Q9UES8,Q9UH79 Gene associated with retinoic and interferon-induced mortality 12 protein, KM-102-derived reductase-like factor, Thioredoxin reductase TR1 GRIM12, KDRF	cytosol, extracellular exosome, fibrillar center, mitochondrion, nucleoplasm	class-I pyridine nucleotide-disulfide oxidoreductase family	<a href=http://zinc.docking.org/results/combination?filter.purchasability=purchasable&annotation.name=TRXR1_HUMAN target=_blank>http://zinc.docking.org/results/combination?filter.purchasability=purchasable&annotation.name=TRXR1_HUMAN</a>	<a href=http://cansar.icr.ac.uk/cansar/molecular-targets/Q16881/ target=_blank>http://cansar.icr.ac.uk/cansar/molecular-targets/Q16881/</a>	100.00|Q16881|TXNRD1|Auranofin|Whole:::Protein	100.00|Q16881|TXNRD1|Auranofin|Whole:::Protein	100.00|Q16881|TXNRD1|Auranofin|Whole:::Protein	11	11	11	11	100	11	100
DNM1L	12	32860302	G	A	12:32860302:G:A	rs2272238	TCCAATAAATGAGTTTTTCTTTTTTCCAGGGGTGGAAGCAGAAGAATGGGGTAAATTTCTT	TCCAATAAATGAGTTTTTCTTTTTTCCAGGAGTGGAAGCAGAAGAATGGGGTAAATTTCTT	0.132791	GGG	FALSE	0.999638	0.132791	G/E	29	29	missense_variant	deleterious_low_confidence	NA	benign	0	ENST00000414834	ENSG00000087470	ENST00000414834	2973	ENST00000414834.2:c.86G>A	ENSP00000404160.2:p.Gly29Glu	ENSP00000404160	NA	O00429	Dynamin-1-like protein	3.6.5.5	DNM1L_HUMAN, DNM1L, DLP1, DRP1	Cytoplasm, Cytosol, Golgi apparatus, Endomembrane system, Mitochondrion outer membrane, Peroxisome, Membrane, Clathrin-coated pit, Cytoplasmic vesicle, Secretory vesicle, Synaptic vesicle membrane	O00429 DNM1L_HUMAN Dynamin-1-like protein O00429,A8K4X9,B4DGC9,B4DSU8,J3KPI2,O14541,O60709,Q59GN9,Q7L6B3,Q8TBT7,Q9BWM1,Q9Y5J2 Dnm1p/Vps1p-like protein, Dynamin family member proline-rich carboxyl-terminal domain less, Dynamin-like protein, Dynamin-like protein 4, Dynamin-like protein IV, Dynamin-related protein 1 DLP1, DRP1	brush border, cell junction, clathrin-coated pit, cytoplasm, cytosol, endoplasmic reticulum, endoplasmic reticulum membrane, golgi apparatus, golgi membrane, intracellular membrane-bounded organelle, membrane, microtubule, microtubule cytoskeleton, mitochondrial outer membrane, mitochondrion, perinuclear region of cytoplasm, peroxisome, protein complex, synaptic vesicle membrane	Dynamin/Fzo/YdjA family	<a href=http://zinc.docking.org/results/combination?filter.purchasability=purchasable&annotation.name=DNM1L_HUMAN target=_blank>http://zinc.docking.org/results/combination?filter.purchasability=purchasable&annotation.name=DNM1L_HUMAN</a>	<a href=http://cansar.icr.ac.uk/cansar/molecular-targets/O00429/ target=_blank>http://cansar.icr.ac.uk/cansar/molecular-targets/O00429/</a>	NA	NA	NA	6	4	6	6	100	6	100
WARS	14	100831835	C	T	14:100831835:C:T	rs1998902	TACTTACGAGGCCAGGGCAGGAGAATCGCTCGAACTCAGGAGGCAGAGGTTGTAGTGAGCC	TACTTACGAGGCCAGGGCAGGAGAATCGCTTGAACTCAGGAGGCAGAGGTTGTAGTGAGCC	0.754794	TCG	TRUE	0.0969591	0.754794	E/K	60	60	missense_variant	tolerated_low_confidence	NA	benign	0.003	ENST00000554509	ENSG00000140105	ENST00000554509,ENST00000555410	12729	ENST00000554509.1:c.178G>A	ENSP00000451894.1:p.Glu60Lys	ENSP00000451894	NA	P23381	Tryptophan--tRNA ligase, cytoplasmic	6.1.1.2	SYWC_HUMAN, WARS, IFI53, WRS	Cytoplasm	P23381 SYWC_HUMAN Tryptophan--tRNA ligase, cytoplasmic P23381,A6NGN1,A6NID3,P78535,Q502Y0,Q53XB6,Q9UDI5,Q9UDL3 Interferon-induced protein 53, Tryptophanyl-tRNA synthetase IFI53, WRS	cytoplasm, cytosol, extracellular exosome, nucleus, protein complex	class-I aminoacyl-tRNA synthetase family	<a href=http://zinc.docking.org/results/combination?filter.purchasability=purchasable&annotation.name=SYWC_HUMAN target=_blank>http://zinc.docking.org/results/combination?filter.purchasability=purchasable&annotation.name=SYWC_HUMAN</a>	<a href=http://cansar.icr.ac.uk/cansar/molecular-targets/P23381/ target=_blank>http://cansar.icr.ac.uk/cansar/molecular-targets/P23381/</a>	NA	NA	NA	13	9	13	13	100	13	100
HECTD1	14	31583512	C	T	14:31583512:C:T	rs61976859	AATAACTTACCATTTTTCCATTTTCCTTTTCTTTATCAGAATCCTTCATTTCTCTGTACAT	AATAACTTACCATTTTTCCATTTTCCTTTTTTTTATCAGAATCCTTCATTTCTCTGTACAT	0.104761	TCT	FALSE	0.993674	0.104761	E/K	1885	1885	missense_variant	NA	NA	probably_damaging	0.979	ENST00000399332	ENSG00000092148	ENST00000399332,ENST00000553957,ENST00000553700,ENST00000554882	20157	ENST00000399332.1:c.5653G>A	ENSP00000382269.1:p.Glu1885Lys	ENSP00000382269	Q9ULT8	Q9ULT8	E3 ubiquitin-protein ligase HECTD1	2.3.2.26	HECD1_HUMAN, HECTD1, KIAA1131	NA	Q9ULT8 HECD1_HUMAN E3 ubiquitin-protein ligase HECTD1 Q9ULT8,D3DS86,Q6P445,Q86VJ1,Q96F34,Q9UFZ7 E3 ligase for inhibin receptor, EULIR, HECT domain-containing protein 1, HECT-type E3 ubiquitin transferase HECTD1 KIAA1131	cytoplasm	UPL family	<a href=http://zinc.docking.org/results/combination?filter.purchasability=purchasable&annotation.name=HECD1_HUMAN target=_blank>http://zinc.docking.org/results/combination?filter.purchasability=purchasable&annotation.name=HECD1_HUMAN</a>	<a href=http://cansar.icr.ac.uk/cansar/molecular-targets/Q9ULT8/ target=_blank>http://cansar.icr.ac.uk/cansar/molecular-targets/Q9ULT8/</a>	NA	NA	NA	3	0	3	0	0	2	67
PSMA6	14	35747918	C	T	14:35747918:C:T	rs17103147	CTTCCTTTGGAGGTGGCTATGGCAGGTCTTCGGAGAGGTAAGTCCCTCACTCAGACTTGTT	CTTCCTTTGGAGGTGGCTATGGCAGGTCTTTGGAGAGGTAAGTCCCTCACTCAGACTTGTT	0.0826677	TCG	TRUE	0.111999	0.0826677	R/W	5	5	missense_variant	deleterious_low_confidence	NA	benign	0	ENST00000540871	ENSG00000100902	ENST00000540871	9535	ENST00000540871.1:c.13C>T	ENSP00000444844.1:p.Arg5Trp	ENSP00000444844	NA	P60900	Proteasome subunit alpha type-6	3.4.25.1	PSA6_HUMAN, PSMA6, PROS27	Cytoplasm, Nucleus	P60900 PSA6_HUMAN Proteasome subunit alpha type-6 P60900,B2R7J9,B4DQR4,B4DXJ9,P34062,Q6IB60 27 kDa prosomal protein, Macropain iota chain, Multicatalytic endopeptidase complex iota chain, Proteasome iota chain PROS27	cytosol, extracellular exosome, myofibril, nuclear matrix, nucleoplasm, nucleus, p-body, polysome, proteasome complex, proteasome core complex, proteasome core complex, sarcomere	peptidase T1A family	<a href=http://zinc.docking.org/results/combination?filter.purchasability=purchasable&annotation.name=PSA6_HUMAN target=_blank>http://zinc.docking.org/results/combination?filter.purchasability=purchasable&annotation.name=PSA6_HUMAN</a>	<a href=http://cansar.icr.ac.uk/cansar/molecular-targets/P60900/ target=_blank>http://cansar.icr.ac.uk/cansar/molecular-targets/P60900/</a>	NA	NA	NA	33	11	32	7	22	32	100
RAD51	15	40994067	C	T	15:40994067:C:T	rs187196981	AATAGCGTGATCTTGGTCTACTGCACCCTCCGCCTCTCAGGTTCAAGTGATTCTCCTGCCT	AATAGCGTGATCTTGGTCTACTGCACCCTCTGCCTCTCAGGTTCAAGTGATTCTCCTGCCT	0.0128205	CCG	TRUE	0.111768	0.0128205	R/C	97	97	missense_variant	deleterious	0.01	benign	0.193	ENST00000382643	ENSG00000051180	ENST00000382643,ENST00000533741,ENST00000532743	9817	ENST00000382643.3:c.289C>T	ENSP00000372088.3:p.Arg97Cys	ENSP00000372088	Q06609	Q06609	DNA repair protein RAD51 homolog 1	NA	RAD51_HUMAN, RAD51, RAD51A, RECA	Nucleus, Cytoplasm, Cytoplasm, Perinuclear region, Mitochondrion matrix, Cytoplasm, Cytoskeleton, Microtubule organizing center, Centrosome	Q06609 RAD51_HUMAN DNA repair protein RAD51 homolog 1 Q06609,B0FXP0,B2R8T6,Q6FHX9,Q6ZNA8,Q9BV60 RAD51 homolog A RAD51A, RECA	chromatin, condensed chromosome, condensed nuclear chromosome, cytoplasm, cytosol, lateral element, microtubule organizing center, mitochondrial matrix, mitochondrion, nuclear chromatin, nuclear chromosome, nuclear chromosome, nucleolus, nucleoplasm, nucleus, perinuclear region of cytoplasm, pml body, protein complex, site of double-strand break	RecA family	<a href=http://zinc.docking.org/results/combination?filter.purchasability=purchasable&annotation.name=RAD51_HUMAN target=_blank>http://zinc.docking.org/results/combination?filter.purchasability=purchasable&annotation.name=RAD51_HUMAN</a>	<a href=http://cansar.icr.ac.uk/cansar/molecular-targets/Q06609/ target=_blank>http://cansar.icr.ac.uk/cansar/molecular-targets/Q06609/</a>	NA	NA	NA	7	4	7	5	72	6	86
ALDOA	16	30081367	G	T	16:30081367:G:T	rs2071390	TCAAGCGAGCCCTGGTAAGGATAGGCAGGAGGTGGGCAGGGTGCCTGGGTGGATGGGACTC	TCAAGCGAGCCCTGGTAAGGATAGGCAGGATGTGGGCAGGGTGCCTGGGTGGATGGGACTC	0.193754	AGG	FALSE	0.999802	0.193754	R/M	339	339	missense_variant	tolerated_low_confidence	NA	benign	0.001	ENST00000569798	ENSG00000149925	ENST00000569798	414	ENST00000569798.1:c.1016G>T	ENSP00000455857.1:p.Arg339Met	ENSP00000455857	NA	P04075	Fructose-bisphosphate aldolase A	4.1.2.13	ALDOA_HUMAN, ALDOA, ALDA	Cytoplasm, Myofibril, Sarcomere, I band, Cytoplasm, Myofibril, Sarcomere, M line	P04075 ALDOA_HUMAN Fructose-bisphosphate aldolase A P04075,B4DXI7,Q6FH76,Q6FI10,Q96B15,Q9BWD9,Q9UCN2 Lung cancer antigen NY-LU-1, Muscle-type aldolase ALDA	actin cytoskeleton, cytosol, extracellular exosome, extracellular region, extracellular space, ficolin-1-rich granule lumen, i band, m band, membrane, nucleus, platelet alpha granule lumen, secretory granule lumen, sperm head, tertiary granule lumen	class I fructose-bisphosphate aldolase family	<a href=http://zinc.docking.org/results/combination?filter.purchasability=purchasable&annotation.name=ALDOA_HUMAN target=_blank>http://zinc.docking.org/results/combination?filter.purchasability=purchasable&annotation.name=ALDOA_HUMAN</a>	<a href=http://cansar.icr.ac.uk/cansar/molecular-targets/P04075/ target=_blank>http://cansar.icr.ac.uk/cansar/molecular-targets/P04075/</a>	NA	NA	NA	35	17	35	35	100	35	100
KARS	16	75661803	G	C	16:75661803:G:C	rs6834	CAACTTGCAATTATTATTTTCTAGACAGAAGTGCCAACTGTTGTGCTTTCCAGTGTATCAG	CAACTTGCAATTATTATTTTCTAGACAGAACTGCCAACTGTTGTGCTTTCCAGTGTATCAG	0.0657242	AGT	FALSE	1	0.0657242	T/S	595	595	missense_variant	tolerated_low_confidence	NA	benign	0.014	ENST00000302445	ENSG00000065427	ENST00000302445,ENST00000319410	6215	ENST00000302445.3:c.1784C>G	ENSP00000303043.3:p.Thr595Ser	ENSP00000303043	Q15046	Q15046	Lysine--tRNA ligase	2.7.7.-	SYK_HUMAN, KARS, KIAA0070	Cytoplasm, Cytosol, Cytoplasm, Nucleus, Cell membrane, Secreted, Mitochondrion	Q15046 SYK_HUMAN Lysine--tRNA ligase Q15046,A8MSK1,D3DUK4,O14946,Q96J25,Q9HB23 Lysyl-tRNA synthetase KIAA0070	aminoacyl-trna synthetase multienzyme complex, cytosol, extracellular space, mitochondrial matrix, mitochondrion, nucleus, plasma membrane	class-II aminoacyl-tRNA synthetase family	<a href=http://zinc.docking.org/results/combination?filter.purchasability=purchasable&annotation.name=SYK_HUMAN target=_blank>http://zinc.docking.org/results/combination?filter.purchasability=purchasable&annotation.name=SYK_HUMAN</a>	<a href=http://cansar.icr.ac.uk/cansar/molecular-targets/Q15046/ target=_blank>http://cansar.icr.ac.uk/cansar/molecular-targets/Q15046/</a>	NA	NA	NA	5	5	5	5	100	5	100
AARS	16	70303659	C	T	16:70303659:C:T	rs11537667	GCACCAACTTTCCCAGTGTATGGTCGGGCACCTGTGCCCTATAGATAAGAATCAGGAGGCA	GCACCAACTTTCCCAGTGTATGGTCGGGCATCTGTGCCCTATAGATAAGAATCAGGAGGCA	0.0219132	ACC	FALSE	1	0.0219132	G/D	275	275	missense_variant	deleterious	0.01	probably_damaging	1	ENST00000261772	ENSG00000090861	ENST00000261772	20	ENST00000261772.8:c.824G>A	ENSP00000261772.7:p.Gly275Asp	ENSP00000261772	P49588	P49588	Alanine--tRNA ligase, cytoplasmic	6.1.1.7	SYAC_HUMAN, AARS	Cytoplasm	P49588 SYAC_HUMAN Alanine--tRNA ligase, cytoplasmic P49588,A6NF14,B4DR45,Q53GV7,Q96FA0 Alanyl-tRNA synthetase, Renal carcinoma antigen NY-REN-42	cytoplasm, cytosol, extracellular exosome, membrane	class-II aminoacyl-tRNA synthetase family	<a href=http://zinc.docking.org/results/combination?filter.purchasability=purchasable&annotation.name=SYAC_HUMAN target=_blank>http://zinc.docking.org/results/combination?filter.purchasability=purchasable&annotation.name=SYAC_HUMAN</a>	<a href=http://cansar.icr.ac.uk/cansar/molecular-targets/P49588/ target=_blank>http://cansar.icr.ac.uk/cansar/molecular-targets/P49588/</a>	NA	NA	NA	6	4	6	4	67	6	100
FARSA	19	13035722	T	C	19:13035722:T:C	rs35087277	GGGGCCCCCGCCTGGGCCAACCGCACCTTCTGGGCAAGGCGGTAGAGCGCACGGGCGCTGG	GGGGCCCCCGCCTGGGCCAACCGCACCTTCCGGGCAAGGCGGTAGAGCGCACGGGCGCTGG	0.0211471	CTG	FALSE	0.999967	0.0211471	Q/R	341	341	missense_variant	deleterious_low_confidence	NA	benign	0.024	ENST00000314606	ENSG00000179115	ENST00000588025,ENST00000587488,ENST00000593021,ENST00000423140,ENST00000314606	3592	ENST00000314606.4:c.1022A>G	ENSP00000320309.3:p.Gln341Arg	ENSP00000320309	Q9Y285	Q9Y285	Phenylalanine--tRNA ligase alpha subunit	6.1.1.20	SYFA_HUMAN, FARSA, FARS, FARSL, FARSLA	Cytoplasm	Q9Y285 SYFA_HUMAN Phenylalanine--tRNA ligase alpha subunit Q9Y285,B4E363,Q9NSD8,Q9Y4W8 CML33, Phenylalanyl-tRNA synthetase alpha subunit FARS, FARSL, FARSLA	cytoplasm, cytosol, membrane, phenylalanine-trna ligase complex	class-II aminoacyl-tRNA synthetase family	<a href=http://zinc.docking.org/results/combination?filter.purchasability=purchasable&annotation.name=SYFA_HUMAN target=_blank>http://zinc.docking.org/results/combination?filter.purchasability=purchasable&annotation.name=SYFA_HUMAN</a>	<a href=http://cansar.icr.ac.uk/cansar/molecular-targets/Q9Y285/ target=_blank>http://cansar.icr.ac.uk/cansar/molecular-targets/Q9Y285/</a>	NA	NA	NA	1	1	1	1	100	1	100
DDX20	1	112308782	C	G	1:112308782:C:G	rs61752473	CTGTGTCACTCCCCCAGATTCCTTGTCTGTCTTCCTTTAAAATCCATCAGCCATACACGTT	CTGTGTCACTCCCCCAGATTCCTTGTCTGTGTTCCTTTAAAATCCATCAGCCATACACGTT	0.0103094	TCT	FALSE	0.999786	0.0103094	S/C	579	579	missense_variant	deleterious	0	probably_damaging	0.986	ENST00000369702	ENSG00000064703	ENST00000475700,ENST00000369702	2743	ENST00000369702.4:c.1736C>G	ENSP00000358716.4:p.Ser579Cys	ENSP00000358716	Q9UHI6	Q9UHI6	Probable ATP-dependent RNA helicase DDX20	3.6.4.13	DDX20_HUMAN, DDX20, DP103, GEMIN3	Cytoplasm, Nucleus, Gem	Q9UHI6 DDX20_HUMAN Probable ATP-dependent RNA helicase DDX20 Q9UHI6,B4DWV7,Q96F72,Q9NVM3,Q9UF59,Q9UIY0,Q9Y659 Component of gems 3, DEAD box protein 20, DEAD box protein DP 103, Gemin-3 DP103, GEMIN3	cytoplasm, cytoskeleton, cytosol, gemini of coiled bodies, membrane, nucleolus, nucleoplasm, nucleus, rna polymerase ii transcription repressor complex, smn complex, smn-sm protein complex	DEAD box helicase family	<a href=http://zinc.docking.org/results/combination?filter.purchasability=purchasable&annotation.name=DDX20_HUMAN target=_blank>http://zinc.docking.org/results/combination?filter.purchasability=purchasable&annotation.name=DDX20_HUMAN</a>	<a href=http://cansar.icr.ac.uk/cansar/molecular-targets/Q9UHI6/ target=_blank>http://cansar.icr.ac.uk/cansar/molecular-targets/Q9UHI6/</a>	NA	NA	NA	2	2	2	0	0	1	50
DDX20	1	112309123	C	A	1:112309123:C:A	rs197414	AAAGACTCTGAATCTACGCCTGTGGATGATCGTATTTCTTTGGAACAACCACCAAATGGAA	AAAGACTCTGAATCTACGCCTGTGGATGATAGTATTTCTTTGGAACAACCACCAAATGGAA	0.127363	TCG	FALSE	1	0.127363	R/S	693	693	missense_variant	tolerated	0.29	benign	0.085	ENST00000369702	ENSG00000064703	ENST00000475700,ENST00000369702	2743	ENST00000369702.4:c.2077C>A	ENSP00000358716.4:p.Arg693Ser	ENSP00000358716	Q9UHI6	Q9UHI6	Probable ATP-dependent RNA helicase DDX20	3.6.4.13	DDX20_HUMAN, DDX20, DP103, GEMIN3	Cytoplasm, Nucleus, Gem	Q9UHI6 DDX20_HUMAN Probable ATP-dependent RNA helicase DDX20 Q9UHI6,B4DWV7,Q96F72,Q9NVM3,Q9UF59,Q9UIY0,Q9Y659 Component of gems 3, DEAD box protein 20, DEAD box protein DP 103, Gemin-3 DP103, GEMIN3	cytoplasm, cytoskeleton, cytosol, gemini of coiled bodies, membrane, nucleolus, nucleoplasm, nucleus, rna polymerase ii transcription repressor complex, smn complex, smn-sm protein complex	DEAD box helicase family	<a href=http://zinc.docking.org/results/combination?filter.purchasability=purchasable&annotation.name=DDX20_HUMAN target=_blank>http://zinc.docking.org/results/combination?filter.purchasability=purchasable&annotation.name=DDX20_HUMAN</a>	<a href=http://cansar.icr.ac.uk/cansar/molecular-targets/Q9UHI6/ target=_blank>http://cansar.icr.ac.uk/cansar/molecular-targets/Q9UHI6/</a>	NA	NA	NA	2	2	2	0	0	1	50
DCLRE1B	1	114448389	C	T	1:114448389:C:T	rs11552449	TCCCCAATTACAGCCCACCTCTTGCATCGTCACCTACAGGTATGGGGCTGGAGTCGGTCTC	TCCCCAATTACAGCCCACCTCTTGCATCGTTACCTACAGGTATGGGGCTGGAGTCGGTCTC	0.211816	TCA	FALSE	1	0.211816	H/Y	61	61	missense_variant	deleterious	0.01	benign	0.044	ENST00000369563	ENSG00000118655	ENST00000369563	17641	ENST00000369563.3:c.181C>T	ENSP00000358576.3:p.His61Tyr	ENSP00000358576	Q9H816	Q9H816	5' exonuclease Apollo	3.1.-.-	DCR1B_HUMAN, DCLRE1B, SNM1B	Chromosome, Telomere, Nucleus, Cytoplasm, Cytoskeleton, Microtubule organizing center, Centrosome	Q9H816 DCR1B_HUMAN 5' exonuclease Apollo Q9H816,Q9H9E5 DNA cross-link repair 1B protein, SNM1 homolog B SNM1B	centrosome, chromosome, cytoplasm, nuclear body, nuclear chromosome, nucleoplasm	DNA repair metallo-beta-lactamase (DRMBL) family	<a href=http://zinc.docking.org/results/combination?filter.purchasability=purchasable&annotation.name=DCR1B_HUMAN target=_blank>http://zinc.docking.org/results/combination?filter.purchasability=purchasable&annotation.name=DCR1B_HUMAN</a>	<a href=http://cansar.icr.ac.uk/cansar/molecular-targets/Q9H816/ target=_blank>http://cansar.icr.ac.uk/cansar/molecular-targets/Q9H816/</a>	NA	NA	NA	2	1	1	1	100	1	100
MEPCE	7	100027688	C	G	7:100027688:C:G	.	CGGAGAAGGAGCCGTTTCTGGTGCCGGCCCCGCCGCCGCCGCTCAAAGATGAGTCGGGCGG	CGGAGAAGGAGCCGTTTCTGGTGCCGGCCCGGCCGCCGCCGCTCAAAGATGAGTCGGGCGG	0.0138889	CCG	FALSE	0.398676	0.0138889	P/R	16	16	missense_variant	deleterious_low_confidence	NA	probably_damaging	0.997	ENST00000310512	ENSG00000146834	ENST00000310512	20247	ENST00000310512.2:c.47C>G	ENSP00000308546.2:p.Pro16Arg	ENSP00000308546	Q7L2J0	Q7L2J0	7SK snRNA methylphosphate capping enzyme	2.1.1.-	MEPCE_HUMAN, MEPCE, BCDIN3	NA	Q7L2J0 MEPCE_HUMAN 7SK snRNA methylphosphate capping enzyme Q7L2J0,B3KP86,D6W5V7,Q9NPD4 Bicoid-interacting protein 3 homolog BCDIN3	NA	NA	<a href=http://zinc.docking.org/results/combination?filter.purchasability=purchasable&annotation.name=MEPCE_HUMAN target=_blank>http://zinc.docking.org/results/combination?filter.purchasability=purchasable&annotation.name=MEPCE_HUMAN</a>	<a href=http://cansar.icr.ac.uk/cansar/molecular-targets/Q7L2J0/ target=_blank>http://cansar.icr.ac.uk/cansar/molecular-targets/Q7L2J0/</a>	NA	NA	NA	1	1	1	1	100	1	100
CDK9	9	130548287	T	G	9:130548287:T:G	NA	GGCGGTGGGCGGCGGGCGGAAGAGGCGGGGTCGGCGCCGCGAGGCCGGAAGTGGCCGTGGA	GGCGGTGGGCGGCGGGCGGAAGAGGCGGGGGCGGCGCCGCGAGGCCGGAAGTGGCCGTGGA	0.0384615	GTC	FALSE	0.0418081	0.0384615	S/A	71	71	missense_variant	tolerated_low_confidence	NA	benign	0	ENST00000373265	ENSG00000136807	ENST00000373265,ENST00000421939	1780	ENST00000373265.2:c.211T>G	ENSP00000362362.2:p.Ser71Ala	ENSP00000362362	P50750	P50750	Cyclin-dependent kinase 9	2.7.11.22	CDK9_HUMAN, CDK9, CDC2L4, TAK	Nucleus, Cytoplasm, Nucleus, PML body	P50750 CDK9_HUMAN Cyclin-dependent kinase 9 P50750,Q5JU24,Q5JU25,Q5U006,Q96TF1 C-2K, Cell division cycle 2-like protein kinase 4, Cell division protein kinase 9, Serine/threonine-protein kinase PITALRE, Tat-associated kinase complex catalytic subunit CDC2L4, TAK	chromosome, cyclin/cdk positive transcription elongation factor complex, cytoplasmic ribonucleoprotein granule, membrane, nucleoplasm, pml body, transcription elongation factor complex	CMGC Ser/Thr protein kinase family	<a href=http://zinc.docking.org/results/combination?filter.purchasability=purchasable&annotation.name=CDK9_HUMAN target=_blank>http://zinc.docking.org/results/combination?filter.purchasability=purchasable&annotation.name=CDK9_HUMAN</a>	<a href=http://cansar.icr.ac.uk/cansar/molecular-targets/P50750/ target=_blank>http://cansar.icr.ac.uk/cansar/molecular-targets/P50750/</a>	29.95|P07947|YES1||Protein:::tyrosine:::kinase	NA	NA	22	15	22	17	78	22	100
MASTL	10	27458898	C	A	10:27458898:C:A	rs36121140	CTTAGGAAAGTGATGAAGCATTGGGCCCAACAATGATGAGTTGGAATGCAGTTGAAAAGTT	CTTAGGAAAGTGATGAAGCATTGGGCCCAAAAATGATGAGTTGGAATGCAGTTGAAAAGTT	0.0117502	ACA	FALSE	1	0.0117502	T/K	337	337	missense_variant	tolerated	0.43	benign	0.007	ENST00000342386	ENSG00000120539	ENST00000342386,ENST00000375940,ENST00000375946	19042	ENST00000342386.6:c.1010C>A	ENSP00000343446.5:p.Thr337Lys	ENSP00000343446	Q96GX5	Q96GX5	Serine/threonine-protein kinase greatwall	2.7.11.1	GWL_HUMAN, MASTL, GW, GWL, THC2	Cytoplasm, Cytoskeleton, Microtubule organizing center, Centrosome, Nucleus, Cleavage furrow	Q96GX5 GWL_HUMAN Serine/threonine-protein kinase greatwall Q96GX5,Q5T8D5,Q5T8D7,Q8NCD6,Q96SJ5 Microtubule-associated serine/threonine-protein kinase-like GW, GWL, THC2	centrosome, cleavage furrow, cytoplasm, nucleoplasm, nucleus	AGC Ser/Thr protein kinase family	<a href=http://zinc.docking.org/results/combination?filter.purchasability=purchasable&annotation.name=GWL_HUMAN target=_blank>http://zinc.docking.org/results/combination?filter.purchasability=purchasable&annotation.name=GWL_HUMAN</a>	<a href=http://cansar.icr.ac.uk/cansar/molecular-targets/Q96GX5/ target=_blank>http://cansar.icr.ac.uk/cansar/molecular-targets/Q96GX5/</a>	35.45|Q02750|MAP2K1|Trametinib,Cobimetinib Fumarate,Cobimetinib,Trametinib Dimethyl Sulfoxide|Whole:::Protein	NA	35.45|Q02750|MAP2K1|Trametinib,Cobimetinib Fumarate,Cobimetinib,Trametinib Dimethyl Sulfoxide|Whole:::Protein||35.45|P36507|MAP2K2|Trametinib,Cobimetinib Fumarate,Cobimetinib,Trametinib Dimethyl Sulfoxide|Whole:::Protein	1	1	1	0	0	1	100
UBE2I	16	1370597	G	C	16:1370597:G:C	rs4017786	CCAAGGCCGCCTGGCAGGACGGGAGTGGAGGACACAGGCTCACCCTACGGACAGCCAGGGT	CCAAGGCCGCCTGGCAGGACGGGAGTGGAGCACACAGGCTCACCCTACGGACAGCCAGGGT	0.92069	GGA	FALSE	0.998336	0.92069	R/S	164	164	missense_variant	tolerated_low_confidence	NA	benign	0	ENST00000402301	ENSG00000103275	ENST00000402301	12485	ENST00000402301.1:c.492G>C	ENSP00000384361.1:p.Arg164Ser	ENSP00000384361	NA	P63279	SUMO-conjugating enzyme UBC9	2.3.2.-	UBC9_HUMAN, UBE2I, UBC9, UBCE9	Nucleus, Cytoplasm	P63279 UBC9_HUMAN SUMO-conjugating enzyme UBC9 P63279,D3DU69,P50550,Q15698,Q59GX1,Q86VB3 RING-type E3 SUMO transferase UBC9, SUMO-protein ligase, Ubiquitin carrier protein 9, Ubiquitin carrier protein I, Ubiquitin-conjugating enzyme E2 I, Ubiquitin-protein ligase I, p18 UBC9, UBCE9	cytoplasm, cytosol, nuclear envelope, nucleoplasm, nucleus, pml body, sumoylated e2 ligase complex, synaptonemal complex, transferase complex	ubiquitin-conjugating enzyme family	<a href=http://zinc.docking.org/results/combination?filter.purchasability=purchasable&annotation.name=UBC9_HUMAN target=_blank>http://zinc.docking.org/results/combination?filter.purchasability=purchasable&annotation.name=UBC9_HUMAN</a>	<a href=http://cansar.icr.ac.uk/cansar/molecular-targets/P63279/ target=_blank>http://cansar.icr.ac.uk/cansar/molecular-targets/P63279/</a>	NA	NA	NA	31	7	31	1	4	19	62
UBE2I	16	1370614	C	G	16:1370614:C:G	rs8063770	GACGGGAGTGGAGGACACAGGCTCACCCTACGGACAGCCAGGGTCCACGCCTCTGTGGGGA	GACGGGAGTGGAGGACACAGGCTCACCCTAGGGACAGCCAGGGTCCACGCCTCTGTGGGGA	0.921902	ACG	FALSE	0.995486	0.921902	T/R	170	170	missense_variant	tolerated_low_confidence	NA	benign	0	ENST00000402301	ENSG00000103275	ENST00000402301	12485	ENST00000402301.1:c.509C>G	ENSP00000384361.1:p.Thr170Arg	ENSP00000384361	NA	P63279	SUMO-conjugating enzyme UBC9	2.3.2.-	UBC9_HUMAN, UBE2I, UBC9, UBCE9	Nucleus, Cytoplasm	P63279 UBC9_HUMAN SUMO-conjugating enzyme UBC9 P63279,D3DU69,P50550,Q15698,Q59GX1,Q86VB3 RING-type E3 SUMO transferase UBC9, SUMO-protein ligase, Ubiquitin carrier protein 9, Ubiquitin carrier protein I, Ubiquitin-conjugating enzyme E2 I, Ubiquitin-protein ligase I, p18 UBC9, UBCE9	cytoplasm, cytosol, nuclear envelope, nucleoplasm, nucleus, pml body, sumoylated e2 ligase complex, synaptonemal complex, transferase complex	ubiquitin-conjugating enzyme family	<a href=http://zinc.docking.org/results/combination?filter.purchasability=purchasable&annotation.name=UBC9_HUMAN target=_blank>http://zinc.docking.org/results/combination?filter.purchasability=purchasable&annotation.name=UBC9_HUMAN</a>	<a href=http://cansar.icr.ac.uk/cansar/molecular-targets/P63279/ target=_blank>http://cansar.icr.ac.uk/cansar/molecular-targets/P63279/</a>	NA	NA	NA	31	7	31	1	4	19	62
PKMYT1	16	3025993	C	T	16:3025993:C:T	rs4149795	AATAACAAAACCAGACAAACCTCCATCCCTCGGGCTGGGTCTGTGGAGACCCAGCGACGGA	AATAACAAAACCAGACAAACCTCCATCCCTTGGGCTGGGTCTGTGGAGACCCAGCGACGGA	0.0984043	TCG	TRUE	0.525352	0.0984043	R/Q	159	159	missense_variant	tolerated_low_confidence	NA	benign	0	ENST00000574415	ENSG00000127564	ENST00000574415	29650	ENST00000574415.1:c.476G>A	ENSP00000460598.1:p.Arg159Gln	ENSP00000460598	NA	Q99640	Membrane-associated tyrosine- and threonine-specific cdc2-inhibitory kinase	2.7.11.1	PMYT1_HUMAN, PKMYT1, MYT1	Endoplasmic reticulum membrane, Golgi apparatus membrane	Q99640 PMYT1_HUMAN Membrane-associated tyrosine- and threonine-specific cdc2-inhibitory kinase Q99640,B3KUN8,B4DXD4,D3DUA4,F8W164,I3L1V2,O14731,Q7LE24,Q8TCM9 Myt1 kinase MYT1	cytosol, endoplasmic reticulum, endoplasmic reticulum membrane, golgi apparatus, golgi membrane, membrane, nucleolus, nucleoplasm, nucleus	Ser/Thr protein kinase family	<a href=http://zinc.docking.org/results/combination?filter.purchasability=purchasable&annotation.name=PMYT1_HUMAN target=_blank>http://zinc.docking.org/results/combination?filter.purchasability=purchasable&annotation.name=PMYT1_HUMAN</a>	<a href=http://cansar.icr.ac.uk/cansar/molecular-targets/Q99640/ target=_blank>http://cansar.icr.ac.uk/cansar/molecular-targets/Q99640/</a>	33.33|Q02750|MAP2K1|Trametinib,Cobimetinib Fumarate,Cobimetinib,Trametinib Dimethyl Sulfoxide|Whole:::Protein	NA	NA	9	8	9	9	100	9	100
TOP2A	17	38547868	C	T	17:38547868:C:T	rs34300454	GCAGGAGGGCTTGAAGACAGTGGTACACTGCCCTTAACATCATCAGCTTCAAGGTCTATTA	GCAGGAGGGCTTGAAGACAGTGGTACACTGTCCTTAACATCATCAGCTTCAAGGTCTATTA	0.0261233	GCC	FALSE	0.995009	0.0261233	G/D	1386	1386	missense_variant	tolerated	1	benign	0	ENST00000423485	ENSG00000131747	ENST00000423485	11989	ENST00000423485.1:c.4157G>A	ENSP00000411532.1:p.Gly1386Asp	ENSP00000411532	P11388	P11388	DNA topoisomerase 2-alpha	5.99.1.3	TOP2A_HUMAN, TOP2A, TOP2	Cytoplasm, Nucleus, Nucleoplasm	P11388 TOP2A_HUMAN DNA topoisomerase 2-alpha P11388,B2RTS1,Q71UN1,Q71UQ5,Q9HB24,Q9HB25,Q9HB26,Q9UP44,Q9UQP9 DNA topoisomerase II, alpha isozyme TOP2	condensed chromosome, cytoplasm, dna topoisomerase complex (atp-hydrolyzing), intracellular ribonucleoprotein complex, nucleolus, nucleoplasm, nucleus, protein complex	type II topoisomerase family	<a href=http://zinc.docking.org/results/combination?filter.purchasability=purchasable&annotation.name=TOP2A_HUMAN target=_blank>http://zinc.docking.org/results/combination?filter.purchasability=purchasable&annotation.name=TOP2A_HUMAN</a>	<a href=http://cansar.icr.ac.uk/cansar/molecular-targets/P11388/ target=_blank>http://cansar.icr.ac.uk/cansar/molecular-targets/P11388/</a>	100.00|P11388|TOP2A|Dactinomycin,Mitoxantrone,Daunorubicin,Idarubicin,Doxorubicin,Valrubicin,Pixantrone,Idarubicin Hydrochloride,Teniposide,Mitoxantrone Hydrochloride,Daunorubicin Citrate,Doxorubicin Hydrochloride,Daunorubicin Hydrochloride|Whole:::Protein	100.00|P11388|TOP2A|Dactinomycin,Mitoxantrone,Daunorubicin,Idarubicin,Doxorubicin,Valrubicin,Pixantrone,Idarubicin Hydrochloride,Teniposide,Mitoxantrone Hydrochloride,Daunorubicin Citrate,Doxorubicin Hydrochloride,Daunorubicin Hydrochloride|Whole:::Protein||100.00|P11388|TOP2A||Toprim:::domain::::DNA:::gyrase/topoisomerase:::IV,:::subunit:::A	100.00|P11388|TOP2A|Dactinomycin,Mitoxantrone,Daunorubicin,Idarubicin,Doxorubicin,Valrubicin,Pixantrone,Idarubicin Hydrochloride,Teniposide,Mitoxantrone Hydrochloride,Daunorubicin Citrate,Doxorubicin Hydrochloride,Daunorubicin Hydrochloride|Whole:::Protein||100.00|P11388|TOP2A||Toprim:::domain::::DNA:::gyrase/topoisomerase:::IV,:::subunit:::A	6	4	5	5	100	5	100
AURKA	20	54961463	T	C	20:54961463:T:C	rs1047972	TGGAGACAAGCTTTTGTGCTTGCAAAGGAATGCGCTGGGAAGAATTTGAAGGACACAAGAC	TGGAGACAAGCTTTTGTGCTTGCAAAGGAACGCGCTGGGAAGAATTTGAAGGACACAAGAC	0.848187	ATG	FALSE	1	0.848187	I/V	57	57	missense_variant	tolerated	1	benign	0.001	ENST00000312783	ENSG00000087586	ENST00000312783,ENST00000451915,ENST00000441357,ENST00000371356,ENST00000395915,ENST00000422322,ENST00000395913,ENST00000395907,ENST00000395911,ENST00000420474,ENST00000395914,ENST00000347343,ENST00000456249,ENST00000395909	11393	ENST00000312783.6:c.169A>G	ENSP00000321591.6:p.Ile57Val	ENSP00000321591	O14965	O14965	Aurora kinase A	2.7.11.1	AURKA_HUMAN, AURKA, AIK, AIRK1, ARK1, AURA, AYK1, BTAK, IAK1, STK15, STK6	Cytoplasm, Cytoskeleton, Microtubule organizing center, Centrosome, Cytoplasm, Cytoskeleton, Spindle pole, Cytoplasm, Cytoskeleton, Cilium basal body, Cytoplasm, Cytoskeleton, Microtubule organizing center, Centrosome, Centriole	O14965 AURKA_HUMAN Aurora kinase A O14965,E1P5F9,O60445,O75873,Q9BQD6,Q9UPG5 Aurora 2, Aurora/IPL1-related kinase 1, Breast tumor-amplified kinase, Serine/threonine-protein kinase 15, Serine/threonine-protein kinase 6, Serine/threonine-protein kinase aurora-A AIK, AIRK1, ARK1, AURA, AYK1, BTAK, IAK1, STK15, STK6	axon hillock, centriole, centrosome, chromosome passenger complex, cilium, condensed nuclear chromosome, cytosol, germinal vesicle, meiotic spindle, microtubule, microtubule cytoskeleton, midbody, mitotic spindle pole, nucleoplasm, nucleus, perinuclear region of cytoplasm, pronucleus, spindle, spindle midzone, spindle pole centrosome	Ser/Thr protein kinase family	<a href=http://zinc.docking.org/results/combination?filter.purchasability=purchasable&annotation.name=AURKA_HUMAN target=_blank>http://zinc.docking.org/results/combination?filter.purchasability=purchasable&annotation.name=AURKA_HUMAN</a>	<a href=http://cansar.icr.ac.uk/cansar/molecular-targets/O14965/ target=_blank>http://cansar.icr.ac.uk/cansar/molecular-targets/O14965/</a>	30.52|O14920|IKBKB||Protein:::kinase:::domain	NA	NA	152	151	152	145	96	152	100
AURKA	20	54961541	A	T	20:54961541:A:T	rs2273535	TATTTACAGGTAATGGATTCTGACAAGGAAATTGCTGAGTCACGAGAACACGTTTTGGACC	TATTTACAGGTAATGGATTCTGACAAGGAATTTGCTGAGTCACGAGAACACGTTTTGGACC	0.273455	AAT	FALSE	1	0.273455	F/I	31	31	missense_variant	tolerated_low_confidence	NA	benign	0.001	ENST00000312783	ENSG00000087586	ENST00000312783,ENST00000451915,ENST00000441357,ENST00000371356,ENST00000395915,ENST00000422322,ENST00000395913,ENST00000395907,ENST00000395911,ENST00000420474,ENST00000395914,ENST00000347343,ENST00000456249,ENST00000395909	11393	ENST00000312783.6:c.91T>A	ENSP00000321591.6:p.Phe31Ile	ENSP00000321591	O14965	O14965	Aurora kinase A	2.7.11.1	AURKA_HUMAN, AURKA, AIK, AIRK1, ARK1, AURA, AYK1, BTAK, IAK1, STK15, STK6	Cytoplasm, Cytoskeleton, Microtubule organizing center, Centrosome, Cytoplasm, Cytoskeleton, Spindle pole, Cytoplasm, Cytoskeleton, Cilium basal body, Cytoplasm, Cytoskeleton, Microtubule organizing center, Centrosome, Centriole	O14965 AURKA_HUMAN Aurora kinase A O14965,E1P5F9,O60445,O75873,Q9BQD6,Q9UPG5 Aurora 2, Aurora/IPL1-related kinase 1, Breast tumor-amplified kinase, Serine/threonine-protein kinase 15, Serine/threonine-protein kinase 6, Serine/threonine-protein kinase aurora-A AIK, AIRK1, ARK1, AURA, AYK1, BTAK, IAK1, STK15, STK6	axon hillock, centriole, centrosome, chromosome passenger complex, cilium, condensed nuclear chromosome, cytosol, germinal vesicle, meiotic spindle, microtubule, microtubule cytoskeleton, midbody, mitotic spindle pole, nucleoplasm, nucleus, perinuclear region of cytoplasm, pronucleus, spindle, spindle midzone, spindle pole centrosome	Ser/Thr protein kinase family	<a href=http://zinc.docking.org/results/combination?filter.purchasability=purchasable&annotation.name=AURKA_HUMAN target=_blank>http://zinc.docking.org/results/combination?filter.purchasability=purchasable&annotation.name=AURKA_HUMAN</a>	<a href=http://cansar.icr.ac.uk/cansar/molecular-targets/O14965/ target=_blank>http://cansar.icr.ac.uk/cansar/molecular-targets/O14965/</a>	30.52|O14920|IKBKB||Protein:::kinase:::domain	NA	NA	152	151	152	145	96	152	100
RAE1	20	55948719	C	T	20:55948719:C:T	rs61733433	GGAAGACTTACATGAACCTTTGTCTTTCAGCGCCAAAGATAACTTCACCTTTAAATGTCAT	GGAAGACTTACATGAACCTTTGTCTTTCAGTGCCAAAGATAACTTCACCTTTAAATGTCAT	0.0110703	GCG	TRUE	1	0.0110703	R/C	215	215	missense_variant	deleterious	0.01	benign	0.03	ENST00000492498	ENSG00000101146	ENST00000492498	9828	ENST00000492498.1:c.643C>T	ENSP00000432698.1:p.Arg215Cys	ENSP00000432698	NA	P78406	mRNA export factor	NA	RAE1L_HUMAN, RAE1, MRNP41	Cytoplasm, Nucleus, Cytoplasm, Cytoskeleton, Spindle pole	P78406 RAE1L_HUMAN mRNA export factor P78406,A8K882,O15306,Q3SYL7,Q5TCH8,Q6V708,Q9H100,Q9NQM6 Rae1 protein homolog, mRNA-associated protein mrnp 41 MRNP41	cytoplasm, fibrillar center, host cell, mitotic spindle pole, nuclear envelope, nuclear pore, nucleus	WD repeat rae1 family	<a href=http://zinc.docking.org/results/combination?filter.purchasability=purchasable&annotation.name=RAE1L_HUMAN target=_blank>http://zinc.docking.org/results/combination?filter.purchasability=purchasable&annotation.name=RAE1L_HUMAN</a>	<a href=http://cansar.icr.ac.uk/cansar/molecular-targets/P78406/ target=_blank>http://cansar.icr.ac.uk/cansar/molecular-targets/P78406/</a>	NA	NA	NA	2	1	2	2	100	2	100
ATP5B	12	57039080	C	T	12:57039080:C:T	rs41291993	TCCACCACTGCGCCAATGACCGCCACGATGCGCCCGGTGGCGGCGCCTGCTTTTGGCGAAG	TCCACCACTGCGCCAATGACCGCCACGATGTGCCCGGTGGCGGCGCCTGCTTTTGGCGAAG	0.0203863	GCG	TRUE	0.999984	0.0203863	R/H	62	62	missense_variant	deleterious_low_confidence	NA	probably_damaging	0.999	ENST00000262030	ENSG00000110955	ENST00000552919,ENST00000262030,ENST00000552104,ENST00000553007	830	ENST00000262030.3:c.185G>A	ENSP00000262030.3:p.Arg62His	ENSP00000262030	P06576	P06576	ATP synthase subunit beta, mitochondrial	3.6.3.14	ATPB_HUMAN, ATP5B, ATPMB, ATPSB	Mitochondrion, Mitochondrion inner membrane	P06576 ATPB_HUMAN ATP synthase subunit beta, mitochondrial P06576,A8K4X0,Q14283 ATPMB, ATPSB	cell surface, extracellular exosome, extracellular matrix, membrane, mitochondrial matrix, mitochondrial membrane, mitochondrial nucleoid, mitochondrial proton-transporting atp synthase complex, mitochondrial proton-transporting atp synthase, mitochondrion, myelin sheath, nucleus, plasma membrane, proton-transporting atp synthase complex	ATPase alpha/beta chains family	<a href=http://zinc.docking.org/results/combination?filter.purchasability=purchasable&annotation.name=ATPB_HUMAN target=_blank>http://zinc.docking.org/results/combination?filter.purchasability=purchasable&annotation.name=ATPB_HUMAN</a>	<a href=http://cansar.icr.ac.uk/cansar/molecular-targets/P06576/ target=_blank>http://cansar.icr.ac.uk/cansar/molecular-targets/P06576/</a>	NA	NA	NA	41	28	40	40	100	40	100
TIMELESS	12	56814656	A	G	12:56814656:A:G	rs61376834	ATCAGGCAGTTCTGGAGCCATAGGAGCGGGATAGAAAAGCCTAAGGAAATGAGGGAAACTT	ATCAGGCAGTTCTGGAGCCATAGGAGCGGGGTAGAAAAGCCTAAGGAAATGAGGGAAACTT	0.0389666	GAT	FALSE	1	0.0389666	I/T	1016	1016	missense_variant	tolerated	0.17	benign	0	ENST00000229201	ENSG00000111602	ENST00000554616,ENST00000553532,ENST00000229201	11813	ENST00000229201.4:c.3047T>C	ENSP00000229201.4:p.Ile1016Thr	ENSP00000229201	Q9UNS1	Q9UNS1	Protein timeless homolog	NA	TIM_HUMAN, TIMELESS, TIM, TIM1, TIMELESS1	Nucleus	Q9UNS1 TIM_HUMAN Protein timeless homolog Q9UNS1,B2ZAV0,O94802,Q86VM1,Q8IWH3 TIM, TIM1, TIMELESS1	nuclear chromatin, nucleoplasm, nucleus	timeless family	<a href=http://zinc.docking.org/results/combination?filter.purchasability=purchasable&annotation.name=TIM_HUMAN target=_blank>http://zinc.docking.org/results/combination?filter.purchasability=purchasable&annotation.name=TIM_HUMAN</a>	<a href=http://cansar.icr.ac.uk/cansar/molecular-targets/Q9UNS1/ target=_blank>http://cansar.icr.ac.uk/cansar/molecular-targets/Q9UNS1/</a>	NA	NA	NA	4	0	4	1	25	2	50
PSMB3	17	36909499	A	T	17:36909499:A:T	rs4907	GCAGACAGGCGCTTCGGGATCCAGGCCCAGATGGTGACCACGGACTTCCAGAAGATCTTTC	GCAGACAGGCGCTTCGGGATCCAGGCCCAGTTGGTGACCACGGACTTCCAGAAGATCTTTC	0.133464	GAT	FALSE	1	0.133464	M/L	34	34	missense_variant	deleterious	0.02	benign	0.012	ENST00000225426	ENSG00000108294	ENST00000579729,ENST00000579088,ENST00000584662,ENST00000225426	9540	ENST00000225426.4:c.100A>T	ENSP00000225426.4:p.Met34Leu	ENSP00000225426	P49720	P49720	Proteasome subunit beta type-3	3.4.25.1	PSB3_HUMAN, PSMB3	Cytoplasm, Nucleus	P49720 PSB3_HUMAN Proteasome subunit beta type-3 P49720,P31147,Q0P6J7,Q96E27 Proteasome chain 13, Proteasome component C10-II, Proteasome theta chain	cytosol, extracellular exosome, nucleoplasm, nucleus, proteasome complex, proteasome core complex, proteasome core complex	peptidase T1B family	<a href=http://zinc.docking.org/results/combination?filter.purchasability=purchasable&annotation.name=PSB3_HUMAN target=_blank>http://zinc.docking.org/results/combination?filter.purchasability=purchasable&annotation.name=PSB3_HUMAN</a>	<a href=http://cansar.icr.ac.uk/cansar/molecular-targets/P49720/ target=_blank>http://cansar.icr.ac.uk/cansar/molecular-targets/P49720/</a>	NA	NA	NA	33	2	33	2	7	25	76
PGD	1	10460485	T	C	1:10460485:T:C	rs1049887	TGCTTTTAATAGGACTGTCTCCAAAGTTGATGATTTCTTGGCCAATGAGGCAAAGGGAACC	TGCTTTTAATAGGACTGTCTCCAAAGTTGACGATTTCTTGGCCAATGAGGCAAAGGGAACC	0.273827	ATG	FALSE	1	0.273827	M/T	46	46	missense_variant	NA	NA	benign	0	ENST00000477958	ENSG00000142657	ENST00000477958	8891	ENST00000477958.1:c.137T>C	ENSP00000465311.1:p.Met46Thr	ENSP00000465311	NA	P52209	6-phosphogluconate dehydrogenase, decarboxylating	1.1.1.44	6PGD_HUMAN, PGD, PGDH	Cytoplasm	P52209 6PGD_HUMAN 6-phosphogluconate dehydrogenase, decarboxylating P52209,A8K2Y9,B4DQJ8,Q9BWD8 PGDH	cytosol, extracellular exosome, nucleus	6-phosphogluconate dehydrogenase family	<a href=http://zinc.docking.org/results/combination?filter.purchasability=purchasable&annotation.name=6PGD_HUMAN target=_blank>http://zinc.docking.org/results/combination?filter.purchasability=purchasable&annotation.name=6PGD_HUMAN</a>	<a href=http://cansar.icr.ac.uk/cansar/molecular-targets/P52209/ target=_blank>http://cansar.icr.ac.uk/cansar/molecular-targets/P52209/</a>	NA	NA	NA	9	8	9	9	100	9	100
ACTR8	3	53914093	G	A	3:53914093:G:A	rs3733082	GTGTCTGTGGCTCGACCAATCCTTAAAGTTGTTGAACCTGGATGTATGACAATGATGAAGT	GTGTCTGTGGCTCGACCAATCCTTAAAGTTATTGAACCTGGATGTATGACAATGATGAAGT	0.0803892	TGT	FALSE	1	0.0803892	T/I	56	56	missense_variant	tolerated	0.4	benign	0.053	ENST00000335754	ENSG00000113812	ENST00000335754	14672	ENST00000335754.3:c.167C>T	ENSP00000336842.3:p.Thr56Ile	ENSP00000336842	Q9H981	Q9H981	Actin-related protein 8	NA	ARP8_HUMAN, ACTR8, ARP8, INO80N	Nucleus, Chromosome	Q9H981 ARP8_HUMAN Actin-related protein 8 Q9H981,B3KSW7,Q8N566,Q9H663 INO80 complex subunit N ARP8, INO80N	centrosome, ino80 complex, nucleoplasm, nucleus	actin family	<a href=http://zinc.docking.org/results/combination?filter.purchasability=purchasable&annotation.name=ARP8_HUMAN target=_blank>http://zinc.docking.org/results/combination?filter.purchasability=purchasable&annotation.name=ARP8_HUMAN</a>	<a href=http://cansar.icr.ac.uk/cansar/molecular-targets/Q9H981/ target=_blank>http://cansar.icr.ac.uk/cansar/molecular-targets/Q9H981/</a>	NA	NA	NA	1	1	1	0	0	1	100
FARSA	19	13041442	G	A	19:13041442:G:A	rs33925420	CCCGCAGCTCCTACCATAAGCTCGCTCTGGGCCAGGCCCTCTGGGGGAATGCTTCGAAACA	CCCGCAGCTCCTACCATAAGCTCGCTCTGGACCAGGCCCTCTGGGGGAATGCTTCGAAACA	0.0133783	GGC	FALSE	1	0.0133783	A/V	90	90	missense_variant	tolerated	0.23	benign	0.005	ENST00000314606	ENSG00000179115	ENST00000423140,ENST00000586146,ENST00000588025,ENST00000587981,ENST00000314606	3592	ENST00000314606.4:c.269C>T	ENSP00000320309.3:p.Ala90Val	ENSP00000320309	Q9Y285	Q9Y285	Phenylalanine--tRNA ligase alpha subunit	6.1.1.20	SYFA_HUMAN, FARSA, FARS, FARSL, FARSLA	Cytoplasm	Q9Y285 SYFA_HUMAN Phenylalanine--tRNA ligase alpha subunit Q9Y285,B4E363,Q9NSD8,Q9Y4W8 CML33, Phenylalanyl-tRNA synthetase alpha subunit FARS, FARSL, FARSLA	cytoplasm, cytosol, membrane, phenylalanine-trna ligase complex	class-II aminoacyl-tRNA synthetase family	<a href=http://zinc.docking.org/results/combination?filter.purchasability=purchasable&annotation.name=SYFA_HUMAN target=_blank>http://zinc.docking.org/results/combination?filter.purchasability=purchasable&annotation.name=SYFA_HUMAN</a>	<a href=http://cansar.icr.ac.uk/cansar/molecular-targets/Q9Y285/ target=_blank>http://cansar.icr.ac.uk/cansar/molecular-targets/Q9Y285/</a>	NA	NA	NA	1	1	1	1	100	1	100
PAICS	4	57314612	C	G	4:57314612:C:G	rs138933625	AGGATGATGCCAATAATGACCCACAGTGGTCTGAGGAACAGCTGATTGCTGCAAAATTTTG	AGGATGATGCCAATAATGACCCACAGTGGTGTGAGGAACAGCTGATTGCTGCAAAATTTTG	0.0380482	TCT	FALSE	0.995025	0.0380482	S/C	141	141	missense_variant	NA	NA	probably_damaging	0.999	ENST00000264221	ENSG00000128050	ENST00000505164,ENST00000514888,ENST00000264221,ENST00000512576,ENST00000399688	8587	ENST00000264221.2:c.422C>G	ENSP00000264221.2:p.Ser141Cys	ENSP00000264221	P22234	P22234	Multifunctional protein ADE2	6.3.2.6	PUR6_HUMAN, PAICS, ADE2, AIRC, PAIS	NA	P22234 PUR6_HUMAN Multifunctional protein ADE2 P22234,E9PDH9,Q68CQ5 ADE2, AIRC, PAIS	cytoplasm, cytosol, extracellular exosome, membrane	NA	<a href=http://zinc.docking.org/results/combination?filter.purchasability=purchasable&annotation.name=PUR6_HUMAN target=_blank>http://zinc.docking.org/results/combination?filter.purchasability=purchasable&annotation.name=PUR6_HUMAN</a>	<a href=http://cansar.icr.ac.uk/cansar/molecular-targets/P22234/ target=_blank>http://cansar.icr.ac.uk/cansar/molecular-targets/P22234/</a>	NA	NA	NA	1	0	1	0	0	1	100
GLRX3	10	131934747	G	C	10:131934747:G:C	NA	GGCCGTGGAGGAGGTCGGCTCAGCCGGGCAGTTTGAGGAGCTGCTGCGCCTCAAAGCCAAG	GGCCGTGGAGGAGGTCGGCTCAGCCGGGCACTTTGAGGAGCTGCTGCGCCTCAAAGCCAAG	0.242283	AGT	FALSE	0.170444	0.242283	Q/H	21	21	missense_variant	tolerated	0.2	benign	0.003	ENST00000331244	ENSG00000108010	ENST00000368644,ENST00000331244,ENST00000481034	15987	ENST00000331244.5:c.63G>C	ENSP00000330836.5:p.Gln21His	ENSP00000330836	O76003	O76003	Glutaredoxin-3	NA	GLRX3_HUMAN, GLRX3, PICOT, TXNL2	Cytoplasm, Cytosol, Cytoplasm, Cell cortex, Cytoplasm, Myofibril, Sarcomere, Z line	O76003 GLRX3_HUMAN Glutaredoxin-3 O76003,B3KMP7,B3KMQ5,D3DRG2,Q5JV01,Q96CE0,Q9P1B0,Q9P1B1 PKC-interacting cousin of thioredoxin, PKC-theta-interacting protein, Thioredoxin-like protein 2 PICOT, TXNL2	cell cortex, cytosol, dendrite, extracellular exosome, nucleus, z disc	NA	<a href=http://zinc.docking.org/results/combination?filter.purchasability=purchasable&annotation.name=GLRX3_HUMAN target=_blank>http://zinc.docking.org/results/combination?filter.purchasability=purchasable&annotation.name=GLRX3_HUMAN</a>	<a href=http://cansar.icr.ac.uk/cansar/molecular-targets/O76003/ target=_blank>http://cansar.icr.ac.uk/cansar/molecular-targets/O76003/</a>	NA	NA	NA	5	1	5	0	0	3	60
DHPS	19	12790506	C	G	19:12790506:C:G	rs10425108	CATCAGCCAGTCCTCAAACTTGCAGTAATTCTCATTGGGCACCAGCAGGTTTCCGATCCTG	CATCAGCCAGTCCTCAAACTTGCAGTAATTGTCATTGGGCACCAGCAGGTTTCCGATCCTG	0.0115411	TCT	FALSE	0.999984	0.0115411	E/D	174	174	missense_variant	tolerated	1	benign	0.001	ENST00000210060	ENSG00000095059	ENST00000210060,ENST00000597152,ENST00000594424,ENST00000351660,ENST00000601537,ENST00000596162	2869	ENST00000210060.7:c.522G>C	ENSP00000210060.6:p.Glu174Asp	ENSP00000210060	P49366	P49366	Deoxyhypusine synthase	2.5.1.46	DHYS_HUMAN, DHPS, DS	NA	P49366 DHYS_HUMAN Deoxyhypusine synthase P49366,A8K688,M0R1I5,Q13184,Q13276,Q9UDG0 DS	cytoplasm, cytosol	deoxyhypusine synthase family	<a href=http://zinc.docking.org/results/combination?filter.purchasability=purchasable&annotation.name=DHYS_HUMAN target=_blank>http://zinc.docking.org/results/combination?filter.purchasability=purchasable&annotation.name=DHYS_HUMAN</a>	<a href=http://cansar.icr.ac.uk/cansar/molecular-targets/P49366/ target=_blank>http://cansar.icr.ac.uk/cansar/molecular-targets/P49366/</a>	NA	NA	NA	4	4	4	1	25	4	100
YARS2	12	32908237	C	A	12:32908237:C:A	rs11539445	CGGCTCAGCAGCGTCCCCATGCGGAAGTGACCCCCCACTGCCGCCAGGAAGTCCACCAGGT	CGGCTCAGCAGCGTCCCCATGCGGAAGTGAACCCCCACTGCCGCCAGGAAGTCCACCAGGT	0.12586	ACC	FALSE	0.999967	0.12586	G/V	191	191	missense_variant	deleterious	0.02	benign	0.098	ENST00000324868	ENSG00000139131	ENST00000324868,ENST00000548490	24249	ENST00000324868.8:c.572G>T	ENSP00000320658.8:p.Gly191Val	ENSP00000320658	Q9Y2Z4	Q9Y2Z4	Tyrosine--tRNA ligase, mitochondrial	6.1.1.1	SYYM_HUMAN, YARS2	Mitochondrion matrix	Q9Y2Z4 SYYM_HUMAN Tyrosine--tRNA ligase, mitochondrial Q9Y2Z4,D3DUW8,Q9H817 Tyrosyl-tRNA synthetase	cytosol, mitochondrial matrix, mitochondrion, nuclear body	class-I aminoacyl-tRNA synthetase family	<a href=http://zinc.docking.org/results/combination?filter.purchasability=purchasable&annotation.name=SYYM_HUMAN target=_blank>http://zinc.docking.org/results/combination?filter.purchasability=purchasable&annotation.name=SYYM_HUMAN</a>	<a href=http://cansar.icr.ac.uk/cansar/molecular-targets/Q9Y2Z4/ target=_blank>http://cansar.icr.ac.uk/cansar/molecular-targets/Q9Y2Z4/</a>	NA	NA	NA	2	2	2	2	100	2	100
THG1L	5	157164962	T	C	5:157164962:T:C	rs2270812	CTGAATTCAACATCAACTATAATAATGAGCTGCCGATGTATAGGAAAGGGACTGTGTTGAT	CTGAATTCAACATCAACTATAATAATGAGCCGCCGATGTATAGGAAAGGGACTGTGTTGAT	0.66114	CTG	FALSE	0.999967	0.66114	L/P	232	232	missense_variant	tolerated	1	benign	0.001	ENST00000231198	ENSG00000113272	ENST00000523575,ENST00000231198	26053	ENST00000231198.7:c.695T>C	ENSP00000231198.7:p.Leu232Pro	ENSP00000231198	Q9NWX6	Q9NWX6	Probable tRNA(His) guanylyltransferase	2.7.7.79	THG1_HUMAN, THG1L, ICF45	Cytoplasm	Q9NWX6 THG1_HUMAN Probable tRNA(His) guanylyltransferase Q9NWX6,D3DQJ5,Q53G12,Q7L5R3,Q9H0S2 Interphase cytoplasmic foci protein 45, tRNA-histidine guanylyltransferase ICF45	cytosol, mitochondrion	tRNA(His) guanylyltransferase family	<a href=http://zinc.docking.org/results/combination?filter.purchasability=purchasable&annotation.name=THG1_HUMAN target=_blank>http://zinc.docking.org/results/combination?filter.purchasability=purchasable&annotation.name=THG1_HUMAN</a>	<a href=http://cansar.icr.ac.uk/cansar/molecular-targets/Q9NWX6/ target=_blank>http://cansar.icr.ac.uk/cansar/molecular-targets/Q9NWX6/</a>	NA	NA	NA	4	1	4	3	75	4	100
CMPK1	1	47834209	G	T	1:47834209:G:T	rs35687416	TCGTGATGAAAGGAAGAACCCAGATTCACAGTATGGTGAACTTATTGAAAAGTACATTAAA	TCGTGATGAAAGGAAGAACCCAGATTCACATTATGGTGAACTTATTGAAAAGTACATTAAA	0.044499	AGT	FALSE	1	0.044499	Q/H	80	80	missense_variant	deleterious	0	possibly_damaging	0.841	ENST00000371871	ENSG00000162368	ENST00000371873,ENST00000371871	18170	ENST00000371871.4:c.240G>T	ENSP00000360937.4:p.Gln80His	ENSP00000360937	NA	P30085	UMP-CMP kinase	2.7.4.14	KCY_HUMAN, CMPK1, CMK, CMPK, UCK, UMK, UMPK	Nucleus, Cytoplasm	P30085 KCY_HUMAN UMP-CMP kinase P30085,B4DPU7,E9PGI8,Q53GB7,Q5SVZ0,Q96C07,Q9UBQ8,Q9UIA2 Deoxycytidylate kinase, Nucleoside-diphosphate kinase, Uridine monophosphate/cytidine monophosphate kinase CMK, CMPK, UCK, UMK, UMPK	cytoplasm, cytosol, extracellular exosome, nucleolus, nucleus	adenylate kinase family	<a href=http://zinc.docking.org/results/combination?filter.purchasability=purchasable&annotation.name=KCY_HUMAN target=_blank>http://zinc.docking.org/results/combination?filter.purchasability=purchasable&annotation.name=KCY_HUMAN</a>	<a href=http://cansar.icr.ac.uk/cansar/molecular-targets/P30085/ target=_blank>http://cansar.icr.ac.uk/cansar/molecular-targets/P30085/</a>	NA	NA	NA	1	0	1	0	0	1	100
MRPS21	1	150280546	C	T	1:150280546:C:T	NA	AAGCATCGGCGGTATTATGAGAAGCCATGCCGCCGGCGACAGAGGGAAAGCTATGAAAGGT	AAGCATCGGCGGTATTATGAGAAGCCATGCTGCCGGCGACAGAGGGAAAGCTATGAAAGGT	0.0240091	CCG	TRUE	0.999984	0.0240091	R/C	50	50	missense_variant	NA	NA	benign	0.027	ENST00000309092	ENSG00000187145	ENST00000309092,ENST00000369084	14046	ENST00000309092.7:c.148C>T	ENSP00000312395.7:p.Arg50Cys	ENSP00000312395	P82921	P82921	28S ribosomal protein S21, mitochondrial	NA	RT21_HUMAN, MRPS21, RPMS21	Mitochondrion	P82921 RT21_HUMAN 28S ribosomal protein S21, mitochondrial P82921,Q5TB11,Q9BST6 Mitochondrial small ribosomal subunit protein bS21m RPMS21	mitochondrial inner membrane, mitochondrial small ribosomal subunit	bacterial ribosomal protein bS21 family	<a href=http://zinc.docking.org/results/combination?filter.purchasability=purchasable&annotation.name=RT21_HUMAN target=_blank>http://zinc.docking.org/results/combination?filter.purchasability=purchasable&annotation.name=RT21_HUMAN</a>	<a href=http://cansar.icr.ac.uk/cansar/molecular-targets/P82921/ target=_blank>http://cansar.icr.ac.uk/cansar/molecular-targets/P82921/</a>	NA	NA	NA	2	0	2	0	0	2	100
PLK4	4	128807219	T	A	4:128807219:T:A	rs3811740	AAAGTAGTATTGGCAGATTATGAAATGCCATCTTTTTTGTCAATAGAGGCCAAGGACCTTA	AAAGTAGTATTGGCAGATTATGAAATGCCAACTTTTTTGTCAATAGAGGCCAAGGACCTTA	0.70327	ATC	FALSE	1	0.70327	S/T	232	232	missense_variant	tolerated	1	benign	0.001	ENST00000270861	ENSG00000142731	ENST00000515069,ENST00000507249,ENST00000513090,ENST00000270861,ENST00000514379	11397	ENST00000270861.5:c.694T>A	ENSP00000270861.5:p.Ser232Thr	ENSP00000270861	O00444	O00444	Serine/threonine-protein kinase PLK4	2.7.11.21	PLK4_HUMAN, PLK4, SAK, STK18	Cytoplasm, Cytoskeleton, Microtubule organizing center, Centrosome, Centriole, Nucleus, Nucleolus, Cleavage furrow	O00444 PLK4_HUMAN Serine/threonine-protein kinase PLK4 O00444,B2RAL0,B7Z837,B7Z8G7,Q8IYF0,Q96Q95,Q9UD84,Q9UDE2 Polo-like kinase 4, Serine/threonine-protein kinase 18, Serine/threonine-protein kinase Sak SAK, STK18	centriole, centrosome, cleavage furrow, cytosol, deuterosome, nucleolus, xy body	Ser/Thr protein kinase family	<a href=http://zinc.docking.org/results/combination?filter.purchasability=purchasable&annotation.name=PLK4_HUMAN target=_blank>http://zinc.docking.org/results/combination?filter.purchasability=purchasable&annotation.name=PLK4_HUMAN</a>	<a href=http://cansar.icr.ac.uk/cansar/molecular-targets/O00444/ target=_blank>http://cansar.icr.ac.uk/cansar/molecular-targets/O00444/</a>	30.37|P07333|CSF1R||Protein:::tyrosine:::kinase	NA	NA	10	3	10	3	30	9	90
NUDCD3	7	44444122	G	A	7:44444122:G:A	rs11550029	TGTGGGTGAGCTTCCCTTCCATGAGGACGCGCTCCCCATTTTCCTCCAGCATGGCCACACG	TGTGGGTGAGCTTCCCTTCCATGAGGACGCACTCCCCATTTTCCTCCAGCATGGCCACACG	0.141768	CGC	TRUE	1	0.141768	R/C	235	235	missense_variant	deleterious	0.02	benign	0.124	ENST00000355451	ENSG00000015676	ENST00000355451	22208	ENST00000355451.7:c.703C>T	ENSP00000347626.6:p.Arg235Cys	ENSP00000347626	Q8IVD9	Q8IVD9	NudC domain-containing protein 3	NA	NUDC3_HUMAN, NUDCD3, KIAA1068	NA	Q8IVD9 NUDC3_HUMAN NudC domain-containing protein 3 Q8IVD9,Q9BTI3,Q9H7W9,Q9UPT4 KIAA1068	cytoplasm, cytoplasmic dynein complex	NA	<a href=http://zinc.docking.org/results/combination?filter.purchasability=purchasable&annotation.name=NUDC3_HUMAN target=_blank>http://zinc.docking.org/results/combination?filter.purchasability=purchasable&annotation.name=NUDC3_HUMAN</a>	<a href=http://cansar.icr.ac.uk/cansar/molecular-targets/Q8IVD9/ target=_blank>http://cansar.icr.ac.uk/cansar/molecular-targets/Q8IVD9/</a>	NA	NA	NA	1	0	1	0	0	1	100
EXOSC10	1	11158105	C	T	1:11158105:C:T	rs62623443	ACCACTGAAGCAACCTGTCTCCCTGTGTTTCGCAAAATGCTTGGAAGCCAGGAAAACTTCG	ACCACTGAAGCAACCTGTCTCCCTGTGTTTTGCAAAATGCTTGGAAGCCAGGAAAACTTCG	0.019068	TCG	TRUE	1	0.019068	E/K	74	74	missense_variant	tolerated	0.09	benign	0.056	ENST00000304457	ENSG00000171824	ENST00000376936,ENST00000460196,ENST00000304457,ENST00000544779	9138	ENST00000304457.7:c.220G>A	ENSP00000307307.7:p.Glu74Lys	ENSP00000307307	Q01780	Q01780	Exosome component 10	3.1.13.-	EXOSX_HUMAN, EXOSC10, PMSCL, PMSCL2, RRP6	Cytoplasm, Nucleus, Nucleolus, Nucleus	Q01780 EXOSX_HUMAN Exosome component 10 Q01780,B1AKQ0,B1AKQ1,Q15158 Autoantigen PM/Scl 2, P100 polymyositis-scleroderma overlap syndrome-associated autoantigen, Polymyositis/scleroderma autoantigen 100 kDa, Polymyositis/scleroderma autoantigen 2 PMSCL, PMSCL2, RRP6	cytoplasm, cytosol, exosome (rnase complex), membrane, nuclear exosome (rnase complex), nucleolus, nucleoplasm, nucleus, transcriptionally active chromatin	NA	<a href=http://zinc.docking.org/results/combination?filter.purchasability=purchasable&annotation.name=EXOSX_HUMAN target=_blank>http://zinc.docking.org/results/combination?filter.purchasability=purchasable&annotation.name=EXOSX_HUMAN</a>	<a href=http://cansar.icr.ac.uk/cansar/molecular-targets/Q01780/ target=_blank>http://cansar.icr.ac.uk/cansar/molecular-targets/Q01780/</a>	NA	NA	NA	6	0	4	1	25	4	100
MRPL23	11	1974029	G	A	11:1974029:G:A	rs4930142	TCCCTTCCGGCAGGCTCTAACAAGAGAAGAGATCACAGAAACGTGAGGATCAAGAAGCCGG	TCCCTTCCGGCAGGCTCTAACAAGAGAAGAAATCACAGAAACGTGAGGATCAAGAAGCCGG	0.0302736	AGA	FALSE	0.999951	0.0302736	D/N	81	81	missense_variant	tolerated	0.23	benign	0.326	ENST00000381514	ENSG00000214026	ENST00000381514,ENST00000381519,ENST00000397297,ENST00000397294,ENST00000429295,ENST00000397298	10322	ENST00000381514.3:c.241G>A	ENSP00000370925.3:p.Asp81Asn	ENSP00000370925	NA	Q16540	39S ribosomal protein L23, mitochondrial	NA	RM23_HUMAN, MRPL23, L23MRP, RPL23L	Mitochondrion	Q16540 RM23_HUMAN 39S ribosomal protein L23, mitochondrial Q16540,A8MT29,Q96Q71 L23 mitochondrial-related protein, Mitochondrial large ribosomal subunit protein uL23m, Ribosomal protein L23-like L23MRP, RPL23L	fibrillar center, mitochondrial inner membrane, mitochondrial large ribosomal subunit, mitochondrion	universal ribosomal protein uL23 family	<a href=http://zinc.docking.org/results/combination?filter.purchasability=purchasable&annotation.name=RM23_HUMAN target=_blank>http://zinc.docking.org/results/combination?filter.purchasability=purchasable&annotation.name=RM23_HUMAN</a>	<a href=http://cansar.icr.ac.uk/cansar/molecular-targets/Q16540/ target=_blank>http://cansar.icr.ac.uk/cansar/molecular-targets/Q16540/</a>	NA	NA	NA	4	0	4	0	0	3	75
CCT5	5	10256172	A	T	5:10256172:A:T	rs11557652	GCTATGAGCAGGCTGCTCGTGTTGCTATTGAACACCTGGACAAGATCAGCGATAGCGTCCT	GCTATGAGCAGGCTGCTCGTGTTGCTATTGTACACCTGGACAAGATCAGCGATAGCGTCCT	0.0240041	GAA	FALSE	1	0.0240041	E/V	146	146	missense_variant	deleterious	0.02	possibly_damaging	0.475	ENST00000280326	ENSG00000150753	ENST00000503026,ENST00000280326,ENST00000506600,ENST00000515390,ENST00000515676	1618	ENST00000280326.4:c.437A>T	ENSP00000280326.4:p.Glu146Val	ENSP00000280326	P48643	P48643	T-complex protein 1 subunit epsilon	NA	TCPE_HUMAN, CCT5, CCTE, KIAA0098	Cytoplasm, Cytoplasm, Cytoskeleton, Microtubule organizing center, Centrosome	P48643 TCPE_HUMAN T-complex protein 1 subunit epsilon P48643,A8JZY8,A8K2X8,B4DYD8 CCT-epsilon CCTE, KIAA0098	cell body, centrosome, chaperonin-containing t-complex, cytosol, extracellular exosome, microtubule, myelin sheath, nucleolus, zona pellucida receptor complex	TCP-1 chaperonin family	<a href=http://zinc.docking.org/results/combination?filter.purchasability=purchasable&annotation.name=TCPE_HUMAN target=_blank>http://zinc.docking.org/results/combination?filter.purchasability=purchasable&annotation.name=TCPE_HUMAN</a>	<a href=http://cansar.icr.ac.uk/cansar/molecular-targets/P48643/ target=_blank>http://cansar.icr.ac.uk/cansar/molecular-targets/P48643/</a>	NA	NA	NA	4	2	3	3	100	3	100
NDUFS2	1	161182208	C	G	1:161182208:C:G	NA	AGAATTATCGCACAGTGTCTAAACAAGATGCCTCCTGGGGAGATCAAGGTTGATGATGCCA	AGAATTATCGCACAGTGTCTAAACAAGATGGCTCCTGGGGAGATCAAGGTTGATGATGCCA	0.0784395	GCC	FALSE	0.999984	0.0784395	P/A	352	352	missense_variant	deleterious	0.01	probably_damaging	0.992	ENST00000367993	ENSG00000158864	ENST00000367993,ENST00000392179	7708	ENST00000367993.3:c.1054C>G	ENSP00000356972.3:p.Pro352Ala	ENSP00000356972	O75306	O75306	NADH dehydrogenase [ubiquinone] iron-sulfur protein 2, mitochondrial	1.6.5.3	NDUS2_HUMAN, NDUFS2	Mitochondrion inner membrane	O75306 NDUS2_HUMAN NADH dehydrogenase [ubiquinone] iron-sulfur protein 2, mitochondrial O75306,D3DVG7,J3KPM7,Q5VTW0,Q969P3,Q9UEV3 Complex I-49kD, NADH-ubiquinone oxidoreductase 49 kDa subunit	mitochondrial matrix, mitochondrial respiratory chain complex i, mitochondrion, nucleoplasm	complex I 49 kDa subunit family	<a href=http://zinc.docking.org/results/combination?filter.purchasability=purchasable&annotation.name=NDUS2_HUMAN target=_blank>http://zinc.docking.org/results/combination?filter.purchasability=purchasable&annotation.name=NDUS2_HUMAN</a>	<a href=http://cansar.icr.ac.uk/cansar/molecular-targets/O75306/ target=_blank>http://cansar.icr.ac.uk/cansar/molecular-targets/O75306/</a>	NA	NA	NA	10	2	10	4	40	10	100
RARS	5	167933158	T	A	5:167933158:T:A	rs2305734	CTGACCTGGCTGCTATTAAACAAAGACTATTTGAGGAAAAAGCAGATATGATTATCTATGT	CTGACCTGGCTGCTATTAAACAAAGACTATATGAGGAAAAAGCAGATATGATTATCTATGT	0.137179	TTT	FALSE	1	0.137179	F/Y	397	397	missense_variant	tolerated	1	benign	0.003	ENST00000231572	ENSG00000113643	ENST00000538719,ENST00000231572	9870	ENST00000231572.3:c.1190T>A	ENSP00000231572.3:p.Phe397Tyr	ENSP00000231572	P54136	P54136	Arginine--tRNA ligase, cytoplasmic	6.1.1.19	SYRC_HUMAN, RARS	Cytoplasm, Cytoplasm, Cytosol	P54136 SYRC_HUMAN Arginine--tRNA ligase, cytoplasmic P54136,B2RBS9,Q53GY4,Q9BWA1 Arginyl-tRNA synthetase	aminoacyl-trna synthetase multienzyme complex, cytoplasm, cytosol, extracellular exosome, membrane, mitochondrion, nucleoplasm, nucleus	class-I aminoacyl-tRNA synthetase family	<a href=http://zinc.docking.org/results/combination?filter.purchasability=purchasable&annotation.name=SYRC_HUMAN target=_blank>http://zinc.docking.org/results/combination?filter.purchasability=purchasable&annotation.name=SYRC_HUMAN</a>	<a href=http://cansar.icr.ac.uk/cansar/molecular-targets/P54136/ target=_blank>http://cansar.icr.ac.uk/cansar/molecular-targets/P54136/</a>	NA	NA	NA	5	2	5	5	100	5	100
POLG2	17	62476451	C	G	17:62476451:C:G	rs17850455	TCCAATGAGGACTGCATAGTTTCCAAATAACCAGGCCACACAGAAATCCCATTTTCTAGTA	TCCAATGAGGACTGCATAGTTTCCAAATAAGCAGGCCACACAGAAATCCCATTTTCTAGTA	0.0103249	ACC	FALSE	0.999868	0.0103249	G/A	416	416	missense_variant	deleterious	0.01	probably_damaging	0.976	ENST00000539111	ENSG00000256525	ENST00000539111	9180	ENST00000539111.2:c.1247G>C	ENSP00000442563.2:p.Gly416Ala	ENSP00000442563	Q9UHN1	Q9UHN1	DNA polymerase subunit gamma-2, mitochondrial	2.7.7.7	DPOG2_HUMAN, POLG2, MTPOLB	Mitochondrion	Q9UHN1 DPOG2_HUMAN DNA polymerase subunit gamma-2, mitochondrial Q9UHN1,O00419,Q0IJ81,Q96GW2,Q9UK35,Q9UK94 DNA polymerase gamma accessory 55 kDa subunit, Mitochondrial DNA polymerase accessory subunit, MtPolB, PolG-beta MTPOLB	extracellular exosome, mitochondrial chromosome, mitochondrial matrix, mitochondrial nucleoid	NA	<a href=http://zinc.docking.org/results/combination?filter.purchasability=purchasable&annotation.name=DPOG2_HUMAN target=_blank>http://zinc.docking.org/results/combination?filter.purchasability=purchasable&annotation.name=DPOG2_HUMAN</a>	<a href=http://cansar.icr.ac.uk/cansar/molecular-targets/Q9UHN1/ target=_blank>http://cansar.icr.ac.uk/cansar/molecular-targets/Q9UHN1/</a>	NA	NA	NA	8	0	8	8	100	8	100
UMPS	3	124462824	A	G	3:124462824:A:G	rs3772809	CAAGAAGTTATTGGCAAACGAGGTTCCGATATCATCATTGTAGGTCGTGGCATAATCTCAG	CAAGAAGTTATTGGCAAACGAGGTTCCGATGTCATCATTGTAGGTCGTGGCATAATCTCAG	0.0215894	TAT	FALSE	0.999984	0.0215894	I/V	446	446	missense_variant	tolerated	0.52	benign	0.112	ENST00000232607	ENSG00000114491	ENST00000413078,ENST00000538242,ENST00000536109,ENST00000232607	12563	ENST00000232607.2:c.1336A>G	ENSP00000232607.2:p.Ile446Val	ENSP00000232607	P11172	P11172	Uridine 5'-monophosphate synthase	2.4.2.10	UMPS_HUMAN, UMPS	NA	P11172 UMPS_HUMAN Uridine 5'-monophosphate synthase P11172,B5LY68,B5LY72,O00758,O00759,O00760,Q16862,Q9H3Q2,Q9UG49	cytoplasm, cytosol, nucleus	NA	<a href=http://zinc.docking.org/results/combination?filter.purchasability=purchasable&annotation.name=UMPS_HUMAN target=_blank>http://zinc.docking.org/results/combination?filter.purchasability=purchasable&annotation.name=UMPS_HUMAN</a>	<a href=http://cansar.icr.ac.uk/cansar/molecular-targets/P11172/ target=_blank>http://cansar.icr.ac.uk/cansar/molecular-targets/P11172/</a>	NA	NA	NA	38	34	38	9	24	33	87
PAICS	4	57314905	A	C	4:57314905:A:C	rs11549976	GATTGAATTTGGTGTTGATGTAACCACCAAAGAAATTGTTCTTGCTGATGTTATTGACAAT	GATTGAATTTGGTGTTGATGTAACCACCAACGAAATTGTTCTTGCTGATGTTATTGACAAT	0.0687662	AAG	FALSE	0.993987	0.0687662	K/N	201	201	missense_variant	NA	NA	benign	0.316	ENST00000264221	ENSG00000128050	ENST00000505164,ENST00000514888,ENST00000264221,ENST00000512576,ENST00000399688	8587	ENST00000264221.2:c.603A>C	ENSP00000264221.2:p.Lys201Asn	ENSP00000264221	P22234	P22234	Multifunctional protein ADE2	6.3.2.6	PUR6_HUMAN, PAICS, ADE2, AIRC, PAIS	NA	P22234 PUR6_HUMAN Multifunctional protein ADE2 P22234,E9PDH9,Q68CQ5 ADE2, AIRC, PAIS	cytoplasm, cytosol, extracellular exosome, membrane	NA	<a href=http://zinc.docking.org/results/combination?filter.purchasability=purchasable&annotation.name=PUR6_HUMAN target=_blank>http://zinc.docking.org/results/combination?filter.purchasability=purchasable&annotation.name=PUR6_HUMAN</a>	<a href=http://cansar.icr.ac.uk/cansar/molecular-targets/P22234/ target=_blank>http://cansar.icr.ac.uk/cansar/molecular-targets/P22234/</a>	NA	NA	NA	1	0	1	0	0	1	100
NUP98	11	3723781	G	C	11:3723781:G:C	rs35404087	GATTTTCTAGTTCATGAGAGCCATTCAGCTGTTCTCCACTATTAGCAAGAGTCCAGTTGGG	GATTTTCTAGTTCATGAGAGCCATTCAGCTCTTCTCCACTATTAGCAAGAGTCCAGTTGGG	0.0841463	TGT	FALSE	1	0.0841463	Q/E	1142	1142	missense_variant	tolerated_low_confidence	NA	benign	0.09	ENST00000324932	ENSG00000110713	ENST00000529063,ENST00000324932,ENST00000355260,ENST00000359171	8068	ENST00000324932.7:c.3424C>G	ENSP00000316032.7:p.Gln1142Glu	ENSP00000316032	P52948	P52948	Nuclear pore complex protein Nup98-Nup96	3.4.21.-	NUP98_HUMAN, NUP98, ADAR2	Nucleus membrane, Nucleus, Nuclear pore complex, Nucleus, Nucleoplasm	P52948 NUP98_HUMAN Nuclear pore complex protein Nup98-Nup96 P52948,Q8IUT2,Q8WYB0,Q96E54,Q9H3Q4,Q9NT02,Q9UF57,Q9UHX0,Q9Y6J4,Q9Y6J5 ADAR2	cytosol, host cell, intracellular membrane-bounded organelle, intracellular ribonucleoprotein complex, nuclear body, nuclear envelope, nuclear inclusion body, nuclear membrane, nuclear periphery, nuclear pore, nuclear pore cytoplasmic filaments, nuclear pore nuclear basket, nuclear pore outer ring, nucleoplasm	nucleoporin GLFG family	<a href=http://zinc.docking.org/results/combination?filter.purchasability=purchasable&annotation.name=NUP98_HUMAN target=_blank>http://zinc.docking.org/results/combination?filter.purchasability=purchasable&annotation.name=NUP98_HUMAN</a>	<a href=http://cansar.icr.ac.uk/cansar/molecular-targets/P52948/ target=_blank>http://cansar.icr.ac.uk/cansar/molecular-targets/P52948/</a>	NA	NA	NA	8	0	7	1	15	5	72
EPRS	1	220156704	T	C	1:220156704:T:C	rs5030752	CCCAGGGACGAAGAATATAACAGCCACTTATGTCATGGTATTCAATCATTTCTGACTTTGT	CCCAGGGACGAAGAATATAACAGCCACTTACGTCATGGTATTCAATCATTTCTGACTTTGT	0.0684999	ATG	FALSE	0.999967	0.0684999	I/V	1043	1043	missense_variant	tolerated	1	benign	0	ENST00000366923	ENSG00000136628	ENST00000366923	3418	ENST00000366923.3:c.3127A>G	ENSP00000355890.3:p.Ile1043Val	ENSP00000355890	P07814	P07814	Bifunctional glutamate/proline--tRNA ligase	6.1.1.17	SYEP_HUMAN, EPRS, GLNS, PARS, QARS, QPRS	Cytoplasm, Cytosol	P07814 SYEP_HUMAN Bifunctional glutamate/proline--tRNA ligase P07814,A0AVA9,B9EGH3,Q05BP6,Q05DF8,Q5DSM1,Q5H9S5,Q6PD57,Q86X73 Bifunctional aminoacyl-tRNA synthetase, Cell proliferation-inducing gene 32 protein, Glutamatyl-prolyl-tRNA synthetase GLNS, PARS, QARS, QPRS	aminoacyl-trna synthetase multienzyme complex, cytoplasm, cytosol, gait complex, intracellular ribonucleoprotein complex, membrane	NA	<a href=http://zinc.docking.org/results/combination?filter.purchasability=purchasable&annotation.name=SYEP_HUMAN target=_blank>http://zinc.docking.org/results/combination?filter.purchasability=purchasable&annotation.name=SYEP_HUMAN</a>	<a href=http://cansar.icr.ac.uk/cansar/molecular-targets/P07814/ target=_blank>http://cansar.icr.ac.uk/cansar/molecular-targets/P07814/</a>	NA	NA	NA	12	5	12	6	50	12	100
GEMIN5	5	154307070	G	C	5:154307070:G:C	rs35522740	CTGATGAGGCACTGAAGAGGGTGTATTTCCGTCTCCAAGATTGAGTGAGATCCCATTGCAA	CTGATGAGGCACTGAAGAGGGTGTATTTCCCTCTCCAAGATTGAGTGAGATCCCATTGCAA	0.0198384	CGT	FALSE	1	0.0198384	R/G	319	319	missense_variant	deleterious	0.04	benign	0.201	ENST00000285873	ENSG00000082516	ENST00000285873	20043	ENST00000285873.7:c.955C>G	ENSP00000285873.6:p.Arg319Gly	ENSP00000285873	Q8TEQ6	Q8TEQ6	Gem-associated protein 5	NA	GEMI5_HUMAN, GEMIN5	Nucleus, Nucleoplasm, Nucleus, Gem, Cytoplasm	Q8TEQ6 GEMI5_HUMAN Gem-associated protein 5 Q8TEQ6,Q14CV0,Q8WWV4,Q969W4,Q9H9K3,Q9UFI5	cytoplasm, cytosol, gemini of coiled bodies, membrane, nuclear body, nucleoplasm, smn complex, smn-gemin2 complex, smn-sm protein complex	WD repeat gemin-5 family	<a href=http://zinc.docking.org/results/combination?filter.purchasability=purchasable&annotation.name=GEMI5_HUMAN target=_blank>http://zinc.docking.org/results/combination?filter.purchasability=purchasable&annotation.name=GEMI5_HUMAN</a>	<a href=http://cansar.icr.ac.uk/cansar/molecular-targets/Q8TEQ6/ target=_blank>http://cansar.icr.ac.uk/cansar/molecular-targets/Q8TEQ6/</a>	NA	NA	NA	12	4	12	12	100	12	100
NUP133	1	229623338	T	C	1:229623338:T:C	rs1065674	GTCTGGTTTGAAAAGTTTGGGACCGTCAACTGACACAAAATCAGGTCTTCAGACTGAAAGT	GTCTGGTTTGAAAAGTTTGGGACCGTCAACCGACACAAAATCAGGTCTTCAGACTGAAAGT	0.233632	CTG	FALSE	1	0.233632	Q/R	406	406	missense_variant	tolerated	1	benign	0	ENST00000261396	ENSG00000069248	ENST00000537506,ENST00000261396	18016	ENST00000261396.3:c.1217A>G	ENSP00000261396.3:p.Gln406Arg	ENSP00000261396	Q8WUM0	Q8WUM0	Nuclear pore complex protein Nup133	NA	NU133_HUMAN, NUP133	Nucleus, Nuclear pore complex, Chromosome, Centromere, Kinetochore	Q8WUM0 NU133_HUMAN Nuclear pore complex protein Nup133 Q8WUM0,B2RAZ8,Q5T8N0,Q9H9W2,Q9NV71,Q9NVC4 133 kDa nucleoporin, Nucleoporin Nup133	condensed chromosome kinetochore, cytosol, host cell, membrane, nuclear envelope, nuclear membrane, nuclear pore, nuclear pore outer ring	nucleoporin Nup133 family	<a href=http://zinc.docking.org/results/combination?filter.purchasability=purchasable&annotation.name=NU133_HUMAN target=_blank>http://zinc.docking.org/results/combination?filter.purchasability=purchasable&annotation.name=NU133_HUMAN</a>	<a href=http://cansar.icr.ac.uk/cansar/molecular-targets/Q8WUM0/ target=_blank>http://cansar.icr.ac.uk/cansar/molecular-targets/Q8WUM0/</a>	NA	NA	NA	5	0	5	3	60	5	100
UMPS	3	124456742	G	C	3:124456742:G:C	rs1801019	AGAATGTCTTTGTGGCAGCGAATCATAATGGTTCTCCCCTTTCTATAAAGGAAGCACCCAA	AGAATGTCTTTGTGGCAGCGAATCATAATGCTTCTCCCCTTTCTATAAAGGAAGCACCCAA	0.188827	GGT	FALSE	1	0.188827	G/A	213	213	missense_variant	tolerated	0.26	benign	0.323	ENST00000232607	ENSG00000114491	ENST00000413078,ENST00000538242,ENST00000536109,ENST00000479719,ENST00000232607	12563	ENST00000232607.2:c.638G>C	ENSP00000232607.2:p.Gly213Ala	ENSP00000232607	P11172	P11172	Uridine 5'-monophosphate synthase	2.4.2.10	UMPS_HUMAN, UMPS	NA	P11172 UMPS_HUMAN Uridine 5'-monophosphate synthase P11172,B5LY68,B5LY72,O00758,O00759,O00760,Q16862,Q9H3Q2,Q9UG49	cytoplasm, cytosol, nucleus	NA	<a href=http://zinc.docking.org/results/combination?filter.purchasability=purchasable&annotation.name=UMPS_HUMAN target=_blank>http://zinc.docking.org/results/combination?filter.purchasability=purchasable&annotation.name=UMPS_HUMAN</a>	<a href=http://cansar.icr.ac.uk/cansar/molecular-targets/P11172/ target=_blank>http://cansar.icr.ac.uk/cansar/molecular-targets/P11172/</a>	NA	NA	NA	38	34	38	9	24	33	87
DIS3	13	73346905	C	T	13:73346905:C:T	rs35288597	CAGCCTGTGAAAAAGGCTGATGGGGAACATCGTGTTCAAGTAACAAAACTTCTGTTTCAGT	CAGCCTGTGAAAAAGGCTGATGGGGAACATTGTGTTCAAGTAACAAAACTTCTGTTTCAGT	0.0105494	TCG	TRUE	0.999984	0.0105494	D/N	438	438	missense_variant	deleterious	0.01	possibly_damaging	0.873	ENST00000377767	ENSG00000083520	ENST00000490646,ENST00000377780,ENST00000377767,ENST00000545453	20604	ENST00000377767.4:c.1312G>A	ENSP00000366997.4:p.Asp438Asn	ENSP00000366997	Q9Y2L1	Q9Y2L1	Exosome complex exonuclease RRP44	3.1.13.-	RRP44_HUMAN, DIS3, KIAA1008, RRP44	Cytoplasm, Nucleus, Nucleolus, Nucleus, Nucleoplasm, Nucleus	Q9Y2L1 RRP44_HUMAN Exosome complex exonuclease RRP44 Q9Y2L1,A6NI21,B2RBL2,Q5W0P7,Q5W0P8,Q658Z7,Q7Z481,Q8WWI2,Q9UG36 Protein DIS3 homolog, Ribosomal RNA-processing protein 44 KIAA1008, RRP44	cytosol, exosome (rnase complex), membrane, nuclear exosome (rnase complex), nucleoplasm, nucleus	RNR ribonuclease family	<a href=http://zinc.docking.org/results/combination?filter.purchasability=purchasable&annotation.name=RRP44_HUMAN target=_blank>http://zinc.docking.org/results/combination?filter.purchasability=purchasable&annotation.name=RRP44_HUMAN</a>	<a href=http://cansar.icr.ac.uk/cansar/molecular-targets/Q9Y2L1/ target=_blank>http://cansar.icr.ac.uk/cansar/molecular-targets/Q9Y2L1/</a>	NA	NA	NA	3	0	3	3	100	3	100
TOP3A	17	18194248	C	T	17:18194248:C:T	rs28671051	CATGGGCCACAAAGCGTTCCTGAGCGATGTCGATCTCCACTGTGGTCTCCTGCCCCTGAGC	CATGGGCCACAAAGCGTTCCTGAGCGATGTTGATCTCCACTGTGGTCTCCTGCCCCTGAGC	0.02191	TCG	TRUE	1	0.02191	D/N	459	459	missense_variant	tolerated	0.06	benign	0.159	ENST00000321105	ENSG00000177302	ENST00000580095,ENST00000542570,ENST00000321105	11992	ENST00000321105.5:c.1375G>A	ENSP00000321636.5:p.Asp459Asn	ENSP00000321636	Q13472	Q13472	DNA topoisomerase 3-alpha	5.99.1.2	TOP3A_HUMAN, TOP3A, TOP3	NA	Q13472 TOP3A_HUMAN DNA topoisomerase 3-alpha Q13472,A8KA61,B4DK80,D3DXC7,Q13473 DNA topoisomerase III alpha TOP3	chromosome, nucleoplasm, nucleus, pml body	type IA topoisomerase family	<a href=http://zinc.docking.org/results/combination?filter.purchasability=purchasable&annotation.name=TOP3A_HUMAN target=_blank>http://zinc.docking.org/results/combination?filter.purchasability=purchasable&annotation.name=TOP3A_HUMAN</a>	<a href=http://cansar.icr.ac.uk/cansar/molecular-targets/Q13472/ target=_blank>http://cansar.icr.ac.uk/cansar/molecular-targets/Q13472/</a>	NA	NA	NA	2	0	2	2	100	2	100
DHX16	6	30627867	T	C	6:30627867:T:C	rs114028977	CTGCGTCCGGGGATTCGAAACACAGGGGCGTCATCAAAGAAGGTGGAAAAACGGGCAGTGT	CTGCGTCCGGGGATTCGAAACACAGGGGCGCCATCAAAGAAGGTGGAAAAACGGGCAGTGT	0.0487268	GTC	FALSE	0.983066	0.0487268	D/G	85	85	missense_variant	tolerated	0.13	benign	0.016	ENST00000376437	ENSG00000204560	ENST00000376437,ENST00000376442	2739	ENST00000376437.5:c.254A>G	ENSP00000365620.5:p.Asp85Gly	ENSP00000365620	NA	O60231	Pre-mRNA-splicing factor ATP-dependent RNA helicase DHX16	3.6.4.13	DHX16_HUMAN, DHX16, DBP2, DDX16, KIAA0577, PRP2	Nucleus, Nucleus, Nucleoplasm	O60231 DHX16_HUMAN Pre-mRNA-splicing factor ATP-dependent RNA helicase DHX16 O60231,O60322,Q5JP45,Q969X7,Q96QC1 ATP-dependent RNA helicase #3, DEAH-box protein 16 DBP2, DDX16, KIAA0577, PRP2	cytoplasm, nucleoplasm, nucleus, spliceosomal complex	DEAD box helicase family	<a href=http://zinc.docking.org/results/combination?filter.purchasability=purchasable&annotation.name=DHX16_HUMAN target=_blank>http://zinc.docking.org/results/combination?filter.purchasability=purchasable&annotation.name=DHX16_HUMAN</a>	<a href=http://cansar.icr.ac.uk/cansar/molecular-targets/O60231/ target=_blank>http://cansar.icr.ac.uk/cansar/molecular-targets/O60231/</a>	NA	NA	NA	1	0	1	1	100	1	100
PSMB1	6	170862300	G	C	6:170862300:G:C	rs12717	TGTGCGGTTCCATCCCCAAGTCTCTGCCAGGAGCCGAATACATGGCTGTAGAGGACAACAT	TGTGCGGTTCCATCCCCAAGTCTCTGCCAGCAGCCGAATACATGGCTGTAGAGGACAACAT	0.425083	GGA	FALSE	0.999951	0.425083	P/A	11	11	missense_variant	deleterious	0.01	benign	0	ENST00000262193	ENSG00000008018	ENST00000262193	9537	ENST00000262193.6:c.31C>G	ENSP00000262193.6:p.Pro11Ala	ENSP00000262193	P20618	P20618	Proteasome subunit beta type-1	3.4.25.1	PSB1_HUMAN, PSMB1, PSC5	Cytoplasm, Nucleus	P20618 PSB1_HUMAN Proteasome subunit beta type-1 P20618,B5BU76,Q9BWA8 Macropain subunit C5, Multicatalytic endopeptidase complex subunit C5, Proteasome component C5, Proteasome gamma chain PSC5	cytosol, extracellular exosome, extracellular region, ficolin-1-rich granule lumen, nucleoplasm, nucleus, proteasome complex, proteasome core complex, proteasome core complex, secretory granule lumen	peptidase T1B family	<a href=http://zinc.docking.org/results/combination?filter.purchasability=purchasable&annotation.name=PSB1_HUMAN target=_blank>http://zinc.docking.org/results/combination?filter.purchasability=purchasable&annotation.name=PSB1_HUMAN</a>	<a href=http://cansar.icr.ac.uk/cansar/molecular-targets/P20618/ target=_blank>http://cansar.icr.ac.uk/cansar/molecular-targets/P20618/</a>	NA	NA	NA	58	1	58	6	11	45	78
PNPT1	2	55872538	T	C	2:55872538:T:C	NA	TAGATGCTCGAGGTTTTGAAATAGTTTTGTTCATGATCTGTAATATCTCCTTTTTTGCCAC	TAGATGCTCGAGGTTTTGAAATAGTTTTGTCCATGATCTGTAATATCTCCTTTTTTGCCAC	0.0828231	TTC	FALSE	0.999918	0.0828231	N/D	590	590	missense_variant	tolerated	0.19	benign	0.002	ENST00000415374	ENSG00000138035	ENST00000415374,ENST00000447944	23166	ENST00000415374.1:c.1768A>G	ENSP00000393953.1:p.Asn590Asp	ENSP00000393953	Q8TCS8	Q8TCS8	Polyribonucleotide nucleotidyltransferase 1, mitochondrial	2.7.7.8	PNPT1_HUMAN, PNPT1, PNPASE	Cytoplasm, Mitochondrion, Mitochondrion intermembrane space	Q8TCS8 PNPT1_HUMAN Polyribonucleotide nucleotidyltransferase 1, mitochondrial Q8TCS8,Q53SU0,Q68CN1,Q7Z7D1,Q8IWX1,Q96T05,Q9BRU3,Q9BVX0 3'-5' RNA exonuclease OLD35, PNPase old-35, Polynucleotide phosphorylase 1, Polynucleotide phosphorylase-like protein PNPASE	cytoplasm, cytosol, endoplasmic reticulum membrane, mitochondrial degradosome, mitochondrial intermembrane space, mitochondrion, nucleus, polysomal ribosome	polyribonucleotide nucleotidyltransferase family	<a href=http://zinc.docking.org/results/combination?filter.purchasability=purchasable&annotation.name=PNPT1_HUMAN target=_blank>http://zinc.docking.org/results/combination?filter.purchasability=purchasable&annotation.name=PNPT1_HUMAN</a>	<a href=http://cansar.icr.ac.uk/cansar/molecular-targets/Q8TCS8/ target=_blank>http://cansar.icr.ac.uk/cansar/molecular-targets/Q8TCS8/</a>	NA	NA	NA	2	0	2	2	100	2	100
PSMB7	9	127177161	A	G	9:127177161:A:G	rs4574	ACCCCAGCGATGGTCGTGCCAGTTTTCCGGACCTTTGGAAGCTTGTATCCCCTCTTTGCAA	ACCCCAGCGATGGTCGTGCCAGTTTTCCGGGCCTTTGGAAGCTTGTATCCCCTCTTTGCAA	0.407576	GAC	FALSE	1	0.407576	V/A	39	39	missense_variant	tolerated	1	benign	0	ENST00000259457	ENSG00000136930	ENST00000536392,ENST00000441097,ENST00000259457	9544	ENST00000259457.3:c.116T>C	ENSP00000259457.3:p.Val39Ala	ENSP00000259457	Q99436	Q99436	Proteasome subunit beta type-7	3.4.25.1	PSB7_HUMAN, PSMB7, Z	Cytoplasm, Nucleus	Q99436 PSB7_HUMAN Proteasome subunit beta type-7 Q99436,B4E0P1,Q5TBG6,Q96AG8,Q9BWA7 Macropain chain Z, Multicatalytic endopeptidase complex chain Z, Proteasome subunit Z Z	cytosol, extracellular exosome, extracellular region, ficolin-1-rich granule lumen, nucleoplasm, nucleus, proteasome complex, proteasome core complex, proteasome core complex, secretory granule lumen	peptidase T1B family	<a href=http://zinc.docking.org/results/combination?filter.purchasability=purchasable&annotation.name=PSB7_HUMAN target=_blank>http://zinc.docking.org/results/combination?filter.purchasability=purchasable&annotation.name=PSB7_HUMAN</a>	<a href=http://cansar.icr.ac.uk/cansar/molecular-targets/Q99436/ target=_blank>http://cansar.icr.ac.uk/cansar/molecular-targets/Q99436/</a>	NA	NA	NA	30	6	28	15	54	27	97
SUPV3L1	10	70968505	C	T	10:70968505:C:T	rs28932172	CGCATAAGCTGTTGAATTTGGAGGGCTTTCCATCAGGGAGCCAGTCACGATTGTCAGGAAC	CGCATAAGCTGTTGAATTTGGAGGGCTTTCTATCAGGGAGCCAGTCACGATTGTCAGGAAC	0.0106925	CCA	FALSE	1	0.0106925	P/L	692	692	missense_variant	tolerated	0.09	benign	0.001	ENST00000359655	ENSG00000156502	ENST00000359655	11471	ENST00000359655.4:c.2075C>T	ENSP00000352678.4:p.Pro692Leu	ENSP00000352678	Q8IYB8	Q8IYB8	ATP-dependent RNA helicase SUPV3L1, mitochondrial	3.6.4.13	SUV3_HUMAN, SUPV3L1, SUV3	Nucleus, Mitochondrion matrix, Mitochondrion matrix, Mitochondrion nucleoid	Q8IYB8 SUV3_HUMAN ATP-dependent RNA helicase SUPV3L1, mitochondrial Q8IYB8,A8K301,O43630 Suppressor of var1 3-like protein 1 SUV3	mitochondrial degradosome, mitochondrial matrix, mitochondrial nucleoid, mitochondrion, nucleus	helicase family	<a href=http://zinc.docking.org/results/combination?filter.purchasability=purchasable&annotation.name=SUV3_HUMAN target=_blank>http://zinc.docking.org/results/combination?filter.purchasability=purchasable&annotation.name=SUV3_HUMAN</a>	<a href=http://cansar.icr.ac.uk/cansar/molecular-targets/Q8IYB8/ target=_blank>http://cansar.icr.ac.uk/cansar/molecular-targets/Q8IYB8/</a>	NA	NA	NA	2	1	2	2	100	2	100
GEMIN5	5	154291409	C	T	5:154291409:C:T	rs1974777	GGAGACCATGCCACACAAAGCAGTCGACCTCGATGTCCTCGGAAATTGCACAGGGGCTCTT	GGAGACCATGCCACACAAAGCAGTCGACCTTGATGTCCTCGGAAATTGCACAGGGGCTCTT	0.871829	TCG	TRUE	1	0.871829	R/Q	682	682	missense_variant	tolerated	0.46	benign	0.107	ENST00000285873	ENSG00000082516	ENST00000285873	20043	ENST00000285873.7:c.2045G>A	ENSP00000285873.6:p.Arg682Gln	ENSP00000285873	Q8TEQ6	Q8TEQ6	Gem-associated protein 5	NA	GEMI5_HUMAN, GEMIN5	Nucleus, Nucleoplasm, Nucleus, Gem, Cytoplasm	Q8TEQ6 GEMI5_HUMAN Gem-associated protein 5 Q8TEQ6,Q14CV0,Q8WWV4,Q969W4,Q9H9K3,Q9UFI5	cytoplasm, cytosol, gemini of coiled bodies, membrane, nuclear body, nucleoplasm, smn complex, smn-gemin2 complex, smn-sm protein complex	WD repeat gemin-5 family	<a href=http://zinc.docking.org/results/combination?filter.purchasability=purchasable&annotation.name=GEMI5_HUMAN target=_blank>http://zinc.docking.org/results/combination?filter.purchasability=purchasable&annotation.name=GEMI5_HUMAN</a>	<a href=http://cansar.icr.ac.uk/cansar/molecular-targets/Q8TEQ6/ target=_blank>http://cansar.icr.ac.uk/cansar/molecular-targets/Q8TEQ6/</a>	NA	NA	NA	12	4	12	12	100	12	100
METTL1	12	58163704	G	A	12:58163704:G:A	rs118007790	CTGAGACCTTCACCCGGATCTCCAGACCCAGAATAAGTGTGTCTGGGAACAGCGGTGACAG	CTGAGACCTTCACCCGGATCTCCAGACCCAAAATAAGTGTGTCTGGGAACAGCGGTGACAG	0.0120958	AGA	FALSE	0.999885	0.0120958	S/F	47	47	missense_variant	NA	NA	benign	0	ENST00000551117	ENSG00000037897	ENST00000551117	7030	ENST00000551117.1:c.139C>T	ENSP00000447988.1:p.Ser47Phe	ENSP00000447988	NA	Q9UBP6	tRNA (guanine-N(7)-)-methyltransferase	2.1.1.33	TRMB_HUMAN, METTL1, C12orf1	Nucleus	Q9UBP6 TRMB_HUMAN tRNA (guanine-N(7)-)-methyltransferase Q9UBP6,B2RBX1,H7BXF2,Q14105,Q53FS9 Methyltransferase-like protein 1, tRNA (guanine(46)-N(7))-methyltransferase, tRNA(m7G46)-methyltransferase C12orf1	cytosol, nucleolus, nucleoplasm, nucleus, trna methyltransferase complex	TrmB family	<a href=http://zinc.docking.org/results/combination?filter.purchasability=purchasable&annotation.name=TRMB_HUMAN target=_blank>http://zinc.docking.org/results/combination?filter.purchasability=purchasable&annotation.name=TRMB_HUMAN</a>	<a href=http://cansar.icr.ac.uk/cansar/molecular-targets/Q9UBP6/ target=_blank>http://cansar.icr.ac.uk/cansar/molecular-targets/Q9UBP6/</a>	NA	NA	NA	1	1	1	1	100	1	100
METTL3	14	21967916	A	G	14:21967916:A:G	rs1139130	AAGCAACACAACCACTACTTACCCCCAGAGATTTAGACATTCTCTCCCCAACTCCATGGCC	AAGCAACACAACCACTACTTACCCCCAGAGGTTTAGACATTCTCTCCCCAACTCCATGGCC	0.517917	GAT	FALSE	1	0.517917	S/P	333	333	missense_variant	NA	NA	benign	0	ENST00000539760	ENSG00000165819	ENST00000539760	17563	ENST00000539760.1:c.995T>C	ENSP00000440598.1:p.Ser333Pro	ENSP00000440598	NA	Q86U44	N6-adenosine-methyltransferase catalytic subunit	2.1.1.62	MTA70_HUMAN, METTL3, MTA70	Nucleus, Nucleus speckle, Cytoplasm	Q86U44 MTA70_HUMAN N6-adenosine-methyltransferase catalytic subunit Q86U44,O14736,Q86V05,Q9HB32 Methyltransferase-like protein 3, N6-adenosine-methyltransferase 70 kDa subunit MTA70	nuclear speck, nucleoplasm, nucleus, rna n6-methyladenosine methyltransferase complex	MT-A70-like family	<a href=http://zinc.docking.org/results/combination?filter.purchasability=purchasable&annotation.name=MTA70_HUMAN target=_blank>http://zinc.docking.org/results/combination?filter.purchasability=purchasable&annotation.name=MTA70_HUMAN</a>	<a href=http://cansar.icr.ac.uk/cansar/molecular-targets/Q86U44/ target=_blank>http://cansar.icr.ac.uk/cansar/molecular-targets/Q86U44/</a>	NA	NA	NA	10	7	10	8	80	10	100
PKM	15	72511415	G	A	15:72511415:G:A	rs3759901	CAGCTGCTGGGTCTGAATGAAGGCAGTCCCGGCTTCACTATGGGGCTTCGACATGGCTGCT	CAGCTGCTGGGTCTGAATGAAGGCAGTCCCAGCTTCACTATGGGGCTTCGACATGGCTGCT	0.0150673	CGG	TRUE	1	0.0150673	P/L	24	24	missense_variant	tolerated_low_confidence	NA	benign	0	ENST00000449901	ENSG00000067225	ENST00000449901	9021	ENST00000449901.2:c.71C>T	ENSP00000403365.2:p.Pro24Leu	ENSP00000403365	P14618	P14618	Pyruvate kinase PKM	2.7.1.40	KPYM_HUMAN, PKM, OIP3, PK2, PK3, PKM2	Cytoplasm, Nucleus	P14618 KPYM_HUMAN Pyruvate kinase PKM P14618,A6NFK3,B2R5N8,B3KRY0,B4DFX8,B4DUU6,P14786,Q53GK4,Q96E76,Q9BWB5,Q9UCV6,Q9UPF2 Cytosolic thyroid hormone-binding protein, Opa-interacting protein 3, Pyruvate kinase 2/3, Pyruvate kinase muscle isozyme, Thyroid hormone-binding protein 1, Tumor M2-PK, p58 OIP3, PK2, PK3, PKM2	cilium, cytoplasm, cytosol, extracellular exosome, extracellular matrix, extracellular region, extracellular vesicle, ficolin-1-rich granule lumen, mitochondrion, myelin sheath, nucleus, pyruvate kinase complex, secretory granule lumen, vesicle	pyruvate kinase family	<a href=http://zinc.docking.org/results/combination?filter.purchasability=purchasable&annotation.name=KPYM_HUMAN target=_blank>http://zinc.docking.org/results/combination?filter.purchasability=purchasable&annotation.name=KPYM_HUMAN</a>	<a href=http://cansar.icr.ac.uk/cansar/molecular-targets/P14618/ target=_blank>http://cansar.icr.ac.uk/cansar/molecular-targets/P14618/</a>	NA	NA	NA	41	29	41	41	100	41	100
NSUN4	1	46810530	A	G	1:46810530:A:G	rs3737744	GTTCGACTGGCTTTGCAGAATTTTGACATGACTTACAGTGTGCAGTTTGGAGATCTTTGGC	GTTCGACTGGCTTTGCAGAATTTTGACATGGCTTACAGTGTGCAGTTTGGAGATCTTTGGC	0.322706	GAC	FALSE	1	0.322706	T/A	51	51	missense_variant	deleterious	0.02	benign	0.108	ENST00000307089	ENSG00000117481	ENST00000537428,ENST00000474844,ENST00000536062,ENST00000307089	31802	ENST00000307089.3:c.151A>G	ENSP00000471937.1:p.Thr51Ala	ENSP00000471937	NA	Q96CB9	5-methylcytosine rRNA methyltransferase NSUN4	2.1.1.-	NSUN4_HUMAN, NSUN4	Mitochondrion	Q96CB9 NSUN4_HUMAN 5-methylcytosine rRNA methyltransferase NSUN4 Q96CB9,A8K6S6,B3KQ50,B4DHA4,Q5TDF7,Q96AN8,Q9HAJ8 NOL1/NOP2/Sun domain family member 4	mitochondrial large ribosomal subunit, mitochondrial matrix	RsmB/NOP family	<a href=http://zinc.docking.org/results/combination?filter.purchasability=purchasable&annotation.name=NSUN4_HUMAN target=_blank>http://zinc.docking.org/results/combination?filter.purchasability=purchasable&annotation.name=NSUN4_HUMAN</a>	<a href=http://cansar.icr.ac.uk/cansar/molecular-targets/Q96CB9/ target=_blank>http://cansar.icr.ac.uk/cansar/molecular-targets/Q96CB9/</a>	NA	NA	NA	2	2	2	2	100	2	100
NSUN4	1	46827456	A	G	1:46827456:A:G	rs9865	TTCTCATCCTGTCAGGTTGGGGAGCTGGTAATACCAAACCTCATGGCCAATTTTGGCCCCA	TTCTCATCCTGTCAGGTTGGGGAGCTGGTAGTACCAAACCTCATGGCCAATTTTGGCCCCA	0.1716	AAT	FALSE	1	0.1716	I/V	365	365	missense_variant	tolerated	0.25	benign	0.007	ENST00000474844	ENSG00000117481	ENST00000537428,ENST00000474844,ENST00000536062	31802	ENST00000474844.1:c.1093A>G	ENSP00000419740.1:p.Ile365Val	ENSP00000419740	Q96CB9	Q96CB9	5-methylcytosine rRNA methyltransferase NSUN4	2.1.1.-	NSUN4_HUMAN, NSUN4	Mitochondrion	Q96CB9 NSUN4_HUMAN 5-methylcytosine rRNA methyltransferase NSUN4 Q96CB9,A8K6S6,B3KQ50,B4DHA4,Q5TDF7,Q96AN8,Q9HAJ8 NOL1/NOP2/Sun domain family member 4	mitochondrial large ribosomal subunit, mitochondrial matrix	RsmB/NOP family	<a href=http://zinc.docking.org/results/combination?filter.purchasability=purchasable&annotation.name=NSUN4_HUMAN target=_blank>http://zinc.docking.org/results/combination?filter.purchasability=purchasable&annotation.name=NSUN4_HUMAN</a>	<a href=http://cansar.icr.ac.uk/cansar/molecular-targets/Q96CB9/ target=_blank>http://cansar.icr.ac.uk/cansar/molecular-targets/Q96CB9/</a>	NA	NA	NA	2	2	2	2	100	2	100
NUP98	11	3700876	C	T	11:3700876:C:T	rs34446357	TTTCCCAATCCTGAATTAGGCTGCTGCGCTCTGGAGGTGCCAGGTCTTCCAAGAACCCCTT	TTTCCCAATCCTGAATTAGGCTGCTGCGCTTTGGAGGTGCCAGGTCTTCCAAGAACCCCTT	0.0200135	TCT	FALSE	1	0.0200135	E/K	1661	1661	missense_variant	deleterious	0	probably_damaging	0.999	ENST00000324932	ENSG00000110713	ENST00000324932,ENST00000429801,ENST00000355260,ENST00000359171,ENST00000533346	8068	ENST00000324932.7:c.4981G>A	ENSP00000316032.7:p.Glu1661Lys	ENSP00000316032	P52948	P52948	Nuclear pore complex protein Nup98-Nup96	3.4.21.-	NUP98_HUMAN, NUP98, ADAR2	Nucleus membrane, Nucleus, Nuclear pore complex, Nucleus, Nucleoplasm	P52948 NUP98_HUMAN Nuclear pore complex protein Nup98-Nup96 P52948,Q8IUT2,Q8WYB0,Q96E54,Q9H3Q4,Q9NT02,Q9UF57,Q9UHX0,Q9Y6J4,Q9Y6J5 ADAR2	cytosol, host cell, intracellular membrane-bounded organelle, intracellular ribonucleoprotein complex, nuclear body, nuclear envelope, nuclear inclusion body, nuclear membrane, nuclear periphery, nuclear pore, nuclear pore cytoplasmic filaments, nuclear pore nuclear basket, nuclear pore outer ring, nucleoplasm	nucleoporin GLFG family	<a href=http://zinc.docking.org/results/combination?filter.purchasability=purchasable&annotation.name=NUP98_HUMAN target=_blank>http://zinc.docking.org/results/combination?filter.purchasability=purchasable&annotation.name=NUP98_HUMAN</a>	<a href=http://cansar.icr.ac.uk/cansar/molecular-targets/P52948/ target=_blank>http://cansar.icr.ac.uk/cansar/molecular-targets/P52948/</a>	NA	NA	NA	8	0	7	1	15	5	72
BUD13	11	116633947	G	A	11:116633947:G:A	rs10488698	TCCTAGGAGATGAATCCGGGGTATCGTGACGAAAATGTCTGTTTGAGGGTAGGTCTTCGTT	TCCTAGGAGATGAATCCGGGGTATCGTGACAAAAATGTCTGTTTGAGGGTAGGTCTTCGTT	0.0640991	CGA	TRUE	0.996261	0.0640991	R/C	120	120	missense_variant	tolerated	0.12	benign	0.013	ENST00000260210	ENSG00000137656	ENST00000375445,ENST00000260210	28199	ENST00000260210.4:c.358C>T	ENSP00000260210.3:p.Arg120Cys	ENSP00000260210	Q9BRD0	Q9BRD0	BUD13 homolog	NA	BUD13_HUMAN, BUD13	NA	Q9BRD0 BUD13_HUMAN BUD13 homolog Q9BRD0,A8K0S0,Q96LS7	nucleus, res complex	CWC26 family	<a href=http://zinc.docking.org/results/combination?filter.purchasability=purchasable&annotation.name=BUD13_HUMAN target=_blank>http://zinc.docking.org/results/combination?filter.purchasability=purchasable&annotation.name=BUD13_HUMAN</a>	<a href=http://cansar.icr.ac.uk/cansar/molecular-targets/Q9BRD0/ target=_blank>http://cansar.icr.ac.uk/cansar/molecular-targets/Q9BRD0/</a>	NA	NA	NA	2	0	2	0	0	1	50
UBA2	19	34957830	C	T	19:34957830:C:T	rs45482396	ACGTTGAATTTGAAGTTGTTGGTGATGCCCCGGAAAAAGTGGGGCCCAAACAAGCTGAAGA	ACGTTGAATTTGAAGTTGTTGGTGATGCCCTGGAAAAAGTGGGGCCCAAACAAGCTGAAGA	0.0243906	CCG	TRUE	1	0.0243906	P/L	551	551	missense_variant	deleterious	0	benign	0.383	ENST00000246548	ENSG00000126261	ENST00000246548,ENST00000592791,ENST00000439527	30661	ENST00000246548.4:c.1652C>T	ENSP00000246548.3:p.Pro551Leu	ENSP00000246548	Q9UBT2	Q9UBT2	SUMO-activating enzyme subunit 2	2.3.2.-	SAE2_HUMAN, UBA2, SAE2, UBLE1B	Cytoplasm, Nucleus	Q9UBT2 SAE2_HUMAN SUMO-activating enzyme subunit 2 Q9UBT2,B3KWB9,O95605,Q59H87,Q6IBP6,Q9NTJ1,Q9UED2 Anthracycline-associated resistance ARX, Ubiquitin-like 1-activating enzyme E1B, Ubiquitin-like modifier-activating enzyme 2 SAE2, UBLE1B	cytoplasm, nucleoplasm, sumo activating enzyme complex	ubiquitin-activating E1 family	<a href=http://zinc.docking.org/results/combination?filter.purchasability=purchasable&annotation.name=SAE2_HUMAN target=_blank>http://zinc.docking.org/results/combination?filter.purchasability=purchasable&annotation.name=SAE2_HUMAN</a>	<a href=http://cansar.icr.ac.uk/cansar/molecular-targets/Q9UBT2/ target=_blank>http://cansar.icr.ac.uk/cansar/molecular-targets/Q9UBT2/</a>	NA	NA	NA	7	3	7	5	72	5	72
TOP3A	17	18181592	C	T	17:18181592:C:T	rs9909732	ATCTCAGGTCCAGGATCTCCCTCAGGGTGTCGTCGCATCCGCCGATGCAGCAAACAAACTC	ATCTCAGGTCCAGGATCTCCCTCAGGGTGTTGTCGCATCCGCCGATGCAGCAAACAAACTC	0.0124337	TCG	TRUE	0.993213	0.0124337	D/N	742	742	missense_variant	tolerated	0.17	benign	0.139	ENST00000321105	ENSG00000177302	ENST00000580095,ENST00000321105,ENST00000542570,ENST00000540524	11992	ENST00000321105.5:c.2224G>A	ENSP00000321636.5:p.Asp742Asn	ENSP00000321636	Q13472	Q13472	DNA topoisomerase 3-alpha	5.99.1.2	TOP3A_HUMAN, TOP3A, TOP3	NA	Q13472 TOP3A_HUMAN DNA topoisomerase 3-alpha Q13472,A8KA61,B4DK80,D3DXC7,Q13473 DNA topoisomerase III alpha TOP3	chromosome, nucleoplasm, nucleus, pml body	type IA topoisomerase family	<a href=http://zinc.docking.org/results/combination?filter.purchasability=purchasable&annotation.name=TOP3A_HUMAN target=_blank>http://zinc.docking.org/results/combination?filter.purchasability=purchasable&annotation.name=TOP3A_HUMAN</a>	<a href=http://cansar.icr.ac.uk/cansar/molecular-targets/Q13472/ target=_blank>http://cansar.icr.ac.uk/cansar/molecular-targets/Q13472/</a>	NA	NA	NA	2	0	2	2	100	2	100
MRPL55	1	228295527	G	A	1:228295527:G:A	rs822730	CAGCTCGCCAGGAGGATGTGTGCAGGCGGCGGAGTGCAGGTCCGGTGGCCTTCACGGTGCT	CAGCTCGCCAGGAGGATGTGTGCAGGCGGCAGAGTGCAGGTCCGGTGGCCTTCACGGTGCT	0.0186645	CGG	TRUE	0.999572	0.0186645	R/C	24	24	missense_variant	tolerated	0.2	benign	0.024	ENST00000295008	ENSG00000162910	ENST00000430433,ENST00000295008,ENST00000391867,ENST00000336520,ENST00000336300,ENST00000366741,ENST00000366740,ENST00000348259,ENST00000366742,ENST00000366744,ENST00000366747,ENST00000366746,ENST00000411464,ENST00000457264,ENST00000366738,ENST00000366739,ENST00000366731,ENST00000366732,ENST00000366733,ENST00000366734,ENST00000366735,ENST00000366736	16686	ENST00000295008.4:c.70C>T	ENSP00000295008.4:p.Arg24Cys	ENSP00000295008	Q7Z7F7	Q7Z7F7	39S ribosomal protein L55, mitochondrial	NA	RM55_HUMAN, MRPL55	Mitochondrion	Q7Z7F7 RM55_HUMAN 39S ribosomal protein L55, mitochondrial Q7Z7F7,Q5TBY3,Q5TBY6,Q6UWI8 Mitochondrial large ribosomal subunit protein bL31m, Mitochondrial large ribosomal subunit protein mL55	mitochondrial inner membrane, mitochondrial large ribosomal subunit	mitochondrion-specific ribosomal protein mL55 family	<a href=http://zinc.docking.org/results/combination?filter.purchasability=purchasable&annotation.name=RM55_HUMAN target=_blank>http://zinc.docking.org/results/combination?filter.purchasability=purchasable&annotation.name=RM55_HUMAN</a>	<a href=http://cansar.icr.ac.uk/cansar/molecular-targets/Q7Z7F7/ target=_blank>http://cansar.icr.ac.uk/cansar/molecular-targets/Q7Z7F7/</a>	NA	NA	NA	2	0	2	0	0	2	100
DDX19A	16	70395387	C	T	16:70395387:C:T	rs1134074	CTTCAATCGACCCTCCAAGATACAAGAGAACGCATTACCCATGATGCTTGCTGAACCGTGA	CTTCAATCGACCCTCCAAGATACAAGAGAATGCATTACCCATGATGCTTGCTGAACCGTGA	0.328639	ACG	TRUE	1	0.328639	T/M	75	75	missense_variant	NA	NA	benign	0	ENST00000569319	ENSG00000168872	ENST00000569319	25628	ENST00000569319.1:c.224C>T	ENSP00000456765.1:p.Thr75Met	ENSP00000456765	NA	Q9NUU7	ATP-dependent RNA helicase DDX19A	3.6.4.13	DD19A_HUMAN, DDX19A, DDX19L	Cytoplasm, Nucleus, Nuclear pore complex, Nucleus membrane	Q9NUU7 DD19A_HUMAN ATP-dependent RNA helicase DDX19A Q9NUU7,B2RPL0,B4DRZ7,Q53FM0 DDX19-like protein, DEAD box protein 19A DDX19L	catalytic step 2 spliceosome, cytoplasm, membrane, nuclear membrane, nuclear pore, nucleolus	DEAD box helicase family	<a href=http://zinc.docking.org/results/combination?filter.purchasability=purchasable&annotation.name=DD19A_HUMAN target=_blank>http://zinc.docking.org/results/combination?filter.purchasability=purchasable&annotation.name=DD19A_HUMAN</a>	<a href=http://cansar.icr.ac.uk/cansar/molecular-targets/Q9NUU7/ target=_blank>http://cansar.icr.ac.uk/cansar/molecular-targets/Q9NUU7/</a>	NA	NA	NA	9	8	9	7	78	9	100
EPRS	1	220197625	G	T	1:220197625:G:T	rs2230301	ATGTGGCTTACGGTTTTTTCTATGTTTAGAGTCTATCCTCTGCTCACGTTCTGCTTTCATC	ATGTGGCTTACGGTTTTTTCTATGTTTAGATTCTATCCTCTGCTCACGTTCTGCTTTCATC	0.84499	AGT	FALSE	0.999918	0.84499	D/E	308	308	missense_variant	tolerated	1	benign	0.001	ENST00000366923	ENSG00000136628	ENST00000609181,ENST00000366923	3418	ENST00000366923.3:c.924C>A	ENSP00000355890.3:p.Asp308Glu	ENSP00000355890	P07814	P07814	Bifunctional glutamate/proline--tRNA ligase	6.1.1.17	SYEP_HUMAN, EPRS, GLNS, PARS, QARS, QPRS	Cytoplasm, Cytosol	P07814 SYEP_HUMAN Bifunctional glutamate/proline--tRNA ligase P07814,A0AVA9,B9EGH3,Q05BP6,Q05DF8,Q5DSM1,Q5H9S5,Q6PD57,Q86X73 Bifunctional aminoacyl-tRNA synthetase, Cell proliferation-inducing gene 32 protein, Glutamatyl-prolyl-tRNA synthetase GLNS, PARS, QARS, QPRS	aminoacyl-trna synthetase multienzyme complex, cytoplasm, cytosol, gait complex, intracellular ribonucleoprotein complex, membrane	NA	<a href=http://zinc.docking.org/results/combination?filter.purchasability=purchasable&annotation.name=SYEP_HUMAN target=_blank>http://zinc.docking.org/results/combination?filter.purchasability=purchasable&annotation.name=SYEP_HUMAN</a>	<a href=http://cansar.icr.ac.uk/cansar/molecular-targets/P07814/ target=_blank>http://cansar.icr.ac.uk/cansar/molecular-targets/P07814/</a>	NA	NA	NA	12	5	12	6	50	12	100
EXOSC10	1	11137629	T	C	1:11137629:T:C	rs2273340	GCACTGGCTGTGACTTGACGTTTTCCCTCCTGGGGGAGAAAACAGATCCGACACTCTACCT	GCACTGGCTGTGACTTGACGTTTTCCCTCCCGGGGGAGAAAACAGATCCGACACTCTACCT	0.0282356	CTG	FALSE	1	0.0282356	Q/R	610	610	missense_variant	NA	NA	benign	0.001	ENST00000544779	ENSG00000171824	ENST00000544779	9138	ENST00000544779.1:c.1829A>G	ENSP00000439473.1:p.Gln610Arg	ENSP00000439473	NA	Q01780	Exosome component 10	3.1.13.-	EXOSX_HUMAN, EXOSC10, PMSCL, PMSCL2, RRP6	Cytoplasm, Nucleus, Nucleolus, Nucleus	Q01780 EXOSX_HUMAN Exosome component 10 Q01780,B1AKQ0,B1AKQ1,Q15158 Autoantigen PM/Scl 2, P100 polymyositis-scleroderma overlap syndrome-associated autoantigen, Polymyositis/scleroderma autoantigen 100 kDa, Polymyositis/scleroderma autoantigen 2 PMSCL, PMSCL2, RRP6	cytoplasm, cytosol, exosome (rnase complex), membrane, nuclear exosome (rnase complex), nucleolus, nucleoplasm, nucleus, transcriptionally active chromatin	NA	<a href=http://zinc.docking.org/results/combination?filter.purchasability=purchasable&annotation.name=EXOSX_HUMAN target=_blank>http://zinc.docking.org/results/combination?filter.purchasability=purchasable&annotation.name=EXOSX_HUMAN</a>	<a href=http://cansar.icr.ac.uk/cansar/molecular-targets/Q01780/ target=_blank>http://cansar.icr.ac.uk/cansar/molecular-targets/Q01780/</a>	NA	NA	NA	6	0	4	1	25	4	100
HSPD1	2	198351804	C	G	2:198351804:C:G	.	AACATGCCACCTCCCATACCACCTCCCATTCCACCCATTGCACCCATTCCAGGGTCCTTCT	AACATGCCACCTCCCATACCACCTCCCATTGCACCCATTGCACCCATTCCAGGGTCCTTCT	0.016775	TCC	FALSE	0.995816	0.016775	G/A	563	563	missense_variant	deleterious	0.04	benign	0	ENST00000345042	ENSG00000144381	ENST00000388968,ENST00000345042	5261	ENST00000345042.2:c.1688G>C	ENSP00000340019.2:p.Gly563Ala	ENSP00000340019	P10809	P10809	60 kDa heat shock protein, mitochondrial	3.6.4.9	CH60_HUMAN, HSPD1, HSP60	Mitochondrion matrix	P10809 CH60_HUMAN 60 kDa heat shock protein, mitochondrial P10809,B2R5M6,B7Z712,Q38L19,Q9UCR6 60 kDa chaperonin, Chaperonin 60, Heat shock protein 60, HuCHA60, Mitochondrial matrix protein P1, P60 lymphocyte protein HSP60	cell surface, clathrin-coated pit, coated vesicle, cytoplasm, cytosol, early endosome, extracellular exosome, extracellular matrix, extracellular space, lipopolysaccharide receptor complex, membrane, mitochondrial inner membrane, mitochondrial matrix, mitochondrion, myelin sheath, plasma membrane, protein complex, secretory granule	chaperonin (HSP60) family	<a href=http://zinc.docking.org/results/combination?filter.purchasability=purchasable&annotation.name=CH60_HUMAN target=_blank>http://zinc.docking.org/results/combination?filter.purchasability=purchasable&annotation.name=CH60_HUMAN</a>	<a href=http://cansar.icr.ac.uk/cansar/molecular-targets/P10809/ target=_blank>http://cansar.icr.ac.uk/cansar/molecular-targets/P10809/</a>	NA	NA	NA	1	1	1	1	100	1	100
DTYMK	2	242622326	T	C	2:242622326:T:C	NA	CCCATTGCACTCCAGTCTGGGCGACAAGAATGAAACTGTCTCGAGGAAAACAAAAAAGAAA	CCCATTGCACTCCAGTCTGGGCGACAAGAACGAAACTGTCTCGAGGAAAACAAAAAAGAAA	0.608696	ATG	FALSE	0.0725628	0.608696	I/V	39	39	missense_variant	tolerated_low_confidence	NA	benign	0	ENST00000420144	ENSG00000168393	ENST00000420144	3061	ENST00000420144.1:c.114A>G	ENSP00000387379.1:p.Ile39Val	ENSP00000387379	NA	P23919	Thymidylate kinase	2.7.4.9	KTHY_HUMAN, DTYMK, CDC8, TMPK, TYMK	NA	P23919 KTHY_HUMAN Thymidylate kinase P23919,B7ZW70,Q6FGX1,Q9BUX4 dTMP kinase CDC8, TMPK, TYMK	cytoplasm, cytosol, mitochondrial intermembrane space, mitochondrial matrix	thymidylate kinase family	<a href=http://zinc.docking.org/results/combination?filter.purchasability=purchasable&annotation.name=KTHY_HUMAN target=_blank>http://zinc.docking.org/results/combination?filter.purchasability=purchasable&annotation.name=KTHY_HUMAN</a>	<a href=http://cansar.icr.ac.uk/cansar/molecular-targets/P23919/ target=_blank>http://cansar.icr.ac.uk/cansar/molecular-targets/P23919/</a>	NA	NA	NA	21	21	21	5	24	21	100
UMPS	3	124450369	G	A	3:124450369:G:A	rs17843787	TATTTATTTTTTAGATGGGATCTCTCTTACGTCACCCAGGCTGGAGTGCAGCTCTGTGATC	TATTTATTTTTTAGATGGGATCTCTCTTACATCACCCAGGCTGGAGTGCAGCTCTGTGATC	0.0270698	CGT	TRUE	0.122756	0.0270698	R/H	58	58	missense_variant	tolerated	0.37	benign	0.006	ENST00000460034	ENSG00000114491	ENST00000460034,ENST00000467167	12563	ENST00000460034.1:c.173G>A	ENSP00000420409.1:p.Arg58His	ENSP00000420409	NA	P11172	Uridine 5'-monophosphate synthase	2.4.2.10	UMPS_HUMAN, UMPS	NA	P11172 UMPS_HUMAN Uridine 5'-monophosphate synthase P11172,B5LY68,B5LY72,O00758,O00759,O00760,Q16862,Q9H3Q2,Q9UG49	cytoplasm, cytosol, nucleus	NA	<a href=http://zinc.docking.org/results/combination?filter.purchasability=purchasable&annotation.name=UMPS_HUMAN target=_blank>http://zinc.docking.org/results/combination?filter.purchasability=purchasable&annotation.name=UMPS_HUMAN</a>	<a href=http://cansar.icr.ac.uk/cansar/molecular-targets/P11172/ target=_blank>http://cansar.icr.ac.uk/cansar/molecular-targets/P11172/</a>	NA	NA	NA	38	34	38	9	24	33	87
RUVBL1	3	127784062	A	C	3:127784062:A:C	.	GCTGGACAAGCATGTTCATTGAGTCATGGGACCTGCCATTAACGAAACAAAATTAAGGCAG	GCTGGACAAGCATGTTCATTGAGTCATGGGCCCTGCCATTAACGAAACAAAATTAAGGCAG	0.0433341	GAC	FALSE	0.861892	0.0433341	V/G	314	314	missense_variant	deleterious	0	possibly_damaging	0.832	ENST00000464873	ENSG00000175792	ENST00000472125,ENST00000464873	10474	ENST00000464873.1:c.941T>G	ENSP00000420738.1:p.Val314Gly	ENSP00000420738	NA	Q9Y265	RuvB-like 1	3.6.4.12	RUVB1_HUMAN, RUVBL1, INO80H, NMP238, TIP49, TIP49A	Nucleus matrix, Nucleus, Nucleoplasm, Cytoplasm, Membrane, Cytoplasm, Cytoskeleton, Microtubule organizing center, Centrosome	Q9Y265 RUVB1_HUMAN RuvB-like 1 Q9Y265,B2R5S0,P82276,Q1KMR0,Q53HK5,Q53HL7,Q53Y27,Q9BSX9 49 kDa TATA box-binding protein-interacting protein, 54 kDa erythrocyte cytosolic protein, INO80 complex subunit H, Nuclear matrix protein 238, Pontin 52, TIP49a, TIP60-associated protein 54-alpha INO80H, NMP238, TIP49, TIP49A	cytosol, extracellular exosome, ino80 complex, intracellular ribonucleoprotein complex, membrane, microtubule organizing center, mll1 complex, nua4 histone acetyltransferase complex, nuclear matrix, nucleoplasm, nucleus, r2tp complex, swr1 complex	RuvB family	<a href=http://zinc.docking.org/results/combination?filter.purchasability=purchasable&annotation.name=RUVB1_HUMAN target=_blank>http://zinc.docking.org/results/combination?filter.purchasability=purchasable&annotation.name=RUVB1_HUMAN</a>	<a href=http://cansar.icr.ac.uk/cansar/molecular-targets/Q9Y265/ target=_blank>http://cansar.icr.ac.uk/cansar/molecular-targets/Q9Y265/</a>	NA	NA	NA	5	5	5	5	100	5	100
PCYT1A	3	195941177	A	G	3:195941177:A:G	rs118134920	CCGCGCCGAGGCAGAGGTCTTGGTCTTGTAATGAGGCCGAGGGTAAAGAGTGGTCGTGCTT	CCGCGCCGAGGCAGAGGTCTTGGTCTTGTAGTGAGGCCGAGGGTAAAGAGTGGTCGTGCTT	0.0312671	AAT	FALSE	0.168534	0.0312671	I/T	185	185	missense_variant	NA	NA	NA	NA	ENST00000441879	ENSG00000161217	ENST00000441879	8754	ENST00000441879.1:c.554T>C	ENSP00000392397.1:p.Ile185Thr	ENSP00000392397	NA	P49585	Choline-phosphate cytidylyltransferase A	2.7.7.15	PCY1A_HUMAN, PCYT1A, CTPCT, PCYT1	Cytoplasm, Cytosol, Membrane	P49585 PCY1A_HUMAN Choline-phosphate cytidylyltransferase A P49585,A9LYK9,D3DXB1,Q86Y88 CCT-alpha, CTP:phosphocholine cytidylyltransferase A, Phosphorylcholine transferase A CTPCT, PCYT1	cytosol, endoplasmic reticulum membrane, glycogen granule, nuclear envelope, plasma membrane	cytidylyltransferase family	<a href=http://zinc.docking.org/results/combination?filter.purchasability=purchasable&annotation.name=PCY1A_HUMAN target=_blank>http://zinc.docking.org/results/combination?filter.purchasability=purchasable&annotation.name=PCY1A_HUMAN</a>	<a href=http://cansar.icr.ac.uk/cansar/molecular-targets/P49585/ target=_blank>http://cansar.icr.ac.uk/cansar/molecular-targets/P49585/</a>	NA	NA	NA	2	2	2	2	100	2	100
RNF168	3	196199204	G	T	3:196199204:G:T	rs3796129	GACACTTTTCTTCTTTTTGCAGAAAAGCATGGATCCTTGACTGCTTCAAAGGAAGATTCTT	GACACTTTTCTTCTTTTTGCAGAAAAGCATTGATCCTTGACTGCTTCAAAGGAAGATTCTT	0.540493	TGG	FALSE	1	0.540493	P/Q	401	401	missense_variant	tolerated	0.24	possibly_damaging	0.541	ENST00000318037	ENSG00000163961	ENST00000318037	26661	ENST00000318037.3:c.1202C>A	ENSP00000320898.3:p.Pro401Gln	ENSP00000320898	Q8IYW5	Q8IYW5	E3 ubiquitin-protein ligase RNF168	2.3.2.27	RN168_HUMAN, RNF168	Nucleus	Q8IYW5 RN168_HUMAN E3 ubiquitin-protein ligase RNF168 Q8IYW5,Q8NA67,Q96NS4 RING finger protein 168, RING-type E3 ubiquitin transferase RNF168	cytosol, nucleoplasm, nucleus, protein complex, site of double-strand break, ubiquitin ligase complex	RNF168 family	<a href=http://zinc.docking.org/results/combination?filter.purchasability=purchasable&annotation.name=RN168_HUMAN target=_blank>http://zinc.docking.org/results/combination?filter.purchasability=purchasable&annotation.name=RN168_HUMAN</a>	<a href=http://cansar.icr.ac.uk/cansar/molecular-targets/Q8IYW5/ target=_blank>http://cansar.icr.ac.uk/cansar/molecular-targets/Q8IYW5/</a>	NA	NA	NA	6	1	6	1	17	2	34
RNF168	3	196199376	C	T	3:196199376:C:T	rs143837151	CACTTTCTGTTCTGCCACAAGGCATAACTGCAGTTTCTTTCGAGTAGGGAACTCTGGTTTT	CACTTTCTGTTCTGCCACAAGGCATAACTGTAGTTTCTTTCGAGTAGGGAACTCTGGTTTT	0.0101242	GCA	FALSE	1	0.0101242	A/T	344	344	missense_variant	tolerated	0.2	benign	0.007	ENST00000318037	ENSG00000163961	ENST00000318037	26661	ENST00000318037.3:c.1030G>A	ENSP00000320898.3:p.Ala344Thr	ENSP00000320898	Q8IYW5	Q8IYW5	E3 ubiquitin-protein ligase RNF168	2.3.2.27	RN168_HUMAN, RNF168	Nucleus	Q8IYW5 RN168_HUMAN E3 ubiquitin-protein ligase RNF168 Q8IYW5,Q8NA67,Q96NS4 RING finger protein 168, RING-type E3 ubiquitin transferase RNF168	cytosol, nucleoplasm, nucleus, protein complex, site of double-strand break, ubiquitin ligase complex	RNF168 family	<a href=http://zinc.docking.org/results/combination?filter.purchasability=purchasable&annotation.name=RN168_HUMAN target=_blank>http://zinc.docking.org/results/combination?filter.purchasability=purchasable&annotation.name=RN168_HUMAN</a>	<a href=http://cansar.icr.ac.uk/cansar/molecular-targets/Q8IYW5/ target=_blank>http://cansar.icr.ac.uk/cansar/molecular-targets/Q8IYW5/</a>	NA	NA	NA	6	1	6	1	17	2	34
POLR1A	2	86260785	C	T	2:86260785:C:T	rs78239085	ACTCTAGTGACCCCCGGGGACTCACTCACCCGACTCCTCCCCAACTCCCCAGCGTTGTCCA	ACTCTAGTGACCCCCGGGGACTCACTCACCTGACTCCTCCCCAACTCCCCAGCGTTGTCCA	0.017552	CCG	TRUE	0.99547	0.017552	R/Q	1387	1387	missense_variant	tolerated	0.38	benign	0.028	ENST00000263857	ENSG00000068654	ENST00000409681,ENST00000263857	17264	ENST00000263857.6:c.4160G>A	ENSP00000263857.6:p.Arg1387Gln	ENSP00000263857	O95602	O95602	DNA-directed RNA polymerase I subunit RPA1	2.7.7.6	RPA1_HUMAN, POLR1A	Nucleus, Nucleolus	O95602 RPA1_HUMAN DNA-directed RNA polymerase I subunit RPA1 O95602,B7Z7T0,D6W5M0,Q0VG05,Q9UEH0,Q9UFT9 A190, DNA-directed RNA polymerase I largest subunit, DNA-directed RNA polymerase I subunit A, RNA polymerase I 194 kDa subunit	dna-directed rna polymerase i complex, nucleoplasm	RNA polymerase beta' chain family	<a href=http://zinc.docking.org/results/combination?filter.purchasability=purchasable&annotation.name=RPA1_HUMAN target=_blank>http://zinc.docking.org/results/combination?filter.purchasability=purchasable&annotation.name=RPA1_HUMAN</a>	<a href=http://cansar.icr.ac.uk/cansar/molecular-targets/O95602/ target=_blank>http://cansar.icr.ac.uk/cansar/molecular-targets/O95602/</a>	NA	NA	NA	0	0	0	0	0	0	0
POLR1A	2	86305404	T	C	2:86305404:T:C	rs35239368	AGGATCGGTCAATAGCAATCAAAGAGTCTTTTTCCTGGAAGATGAAACCAAGAAAACAGGG	AGGATCGGTCAATAGCAATCAAAGAGTCTTCTTCCTGGAAGATGAAACCAAGAAAACAGGG	0.0391479	TTT	FALSE	0.994959	0.0391479	K/E	364	364	missense_variant	tolerated	0.97	benign	0.014	ENST00000263857	ENSG00000068654	ENST00000409681,ENST00000263857	17264	ENST00000263857.6:c.1090A>G	ENSP00000263857.6:p.Lys364Glu	ENSP00000263857	O95602	O95602	DNA-directed RNA polymerase I subunit RPA1	2.7.7.6	RPA1_HUMAN, POLR1A	Nucleus, Nucleolus	O95602 RPA1_HUMAN DNA-directed RNA polymerase I subunit RPA1 O95602,B7Z7T0,D6W5M0,Q0VG05,Q9UEH0,Q9UFT9 A190, DNA-directed RNA polymerase I largest subunit, DNA-directed RNA polymerase I subunit A, RNA polymerase I 194 kDa subunit	dna-directed rna polymerase i complex, nucleoplasm	RNA polymerase beta' chain family	<a href=http://zinc.docking.org/results/combination?filter.purchasability=purchasable&annotation.name=RPA1_HUMAN target=_blank>http://zinc.docking.org/results/combination?filter.purchasability=purchasable&annotation.name=RPA1_HUMAN</a>	<a href=http://cansar.icr.ac.uk/cansar/molecular-targets/O95602/ target=_blank>http://cansar.icr.ac.uk/cansar/molecular-targets/O95602/</a>	NA	NA	NA	0	0	0	0	0	0	0
TOPBP1	3	133342192	C	T	3:133342192:C:T	rs61758061	TCCTTTGTTGAAGACACAGCTGAGAGTAGTCGACTATTACAGAGCCGGCCATCTTGCACTG	TCCTTTGTTGAAGACACAGCTGAGAGTAGTTGACTATTACAGAGCCGGCCATCTTGCACTG	0.0109879	TCG	TRUE	0.99575	0.0109879	R/Q	1013	1013	missense_variant	tolerated	0.42	benign	0.01	ENST00000260810	ENSG00000163781	ENST00000260810	17008	ENST00000260810.5:c.3038G>A	ENSP00000260810.5:p.Arg1013Gln	ENSP00000260810	Q92547	Q92547	DNA topoisomerase 2-binding protein 1	NA	TOPB1_HUMAN, TOPBP1, KIAA0259	Nucleus, Cytoplasm, Cytoskeleton, Microtubule organizing center, Centrosome, Cytoplasm, Cytoskeleton, Spindle pole, Chromosome	Q92547 TOPB1_HUMAN DNA topoisomerase 2-binding protein 1 Q92547,B7Z7W8,Q7LGC1,Q9UEB9 DNA topoisomerase II-beta-binding protein 1, DNA topoisomerase II-binding protein 1 KIAA0259	actin cytoskeleton, chromosome, condensed nuclear chromosome, cytoplasm, male germ cell nucleus, microtubule organizing center, nuclear body, nucleoplasm, nucleus, pml body, spindle pole	NA	<a href=http://zinc.docking.org/results/combination?filter.purchasability=purchasable&annotation.name=TOPB1_HUMAN target=_blank>http://zinc.docking.org/results/combination?filter.purchasability=purchasable&annotation.name=TOPB1_HUMAN</a>	<a href=http://cansar.icr.ac.uk/cansar/molecular-targets/Q92547/ target=_blank>http://cansar.icr.ac.uk/cansar/molecular-targets/Q92547/</a>	NA	NA	NA	10	0	10	0	0	8	80
TOPBP1	3	133368362	T	G	3:133368362:T:G	rs3192149	TTTTTAAAAGAGCTGCTTTACTTTCAGGCTTATGTGAAACTGGAATTTCCACTGGCTGGTA	TTTTTAAAAGAGCTGCTTTACTTTCAGGCTGATGTGAAACTGGAATTTCCACTGGCTGGTA	0.715853	TTA	FALSE	0.994877	0.715853	K/Q	457	457	missense_variant	tolerated	1	benign	0	ENST00000260810	ENSG00000163781	ENST00000260810	17008	ENST00000260810.5:c.1369A>C	ENSP00000260810.5:p.Lys457Gln	ENSP00000260810	Q92547	Q92547	DNA topoisomerase 2-binding protein 1	NA	TOPB1_HUMAN, TOPBP1, KIAA0259	Nucleus, Cytoplasm, Cytoskeleton, Microtubule organizing center, Centrosome, Cytoplasm, Cytoskeleton, Spindle pole, Chromosome	Q92547 TOPB1_HUMAN DNA topoisomerase 2-binding protein 1 Q92547,B7Z7W8,Q7LGC1,Q9UEB9 DNA topoisomerase II-beta-binding protein 1, DNA topoisomerase II-binding protein 1 KIAA0259	actin cytoskeleton, chromosome, condensed nuclear chromosome, cytoplasm, male germ cell nucleus, microtubule organizing center, nuclear body, nucleoplasm, nucleus, pml body, spindle pole	NA	<a href=http://zinc.docking.org/results/combination?filter.purchasability=purchasable&annotation.name=TOPB1_HUMAN target=_blank>http://zinc.docking.org/results/combination?filter.purchasability=purchasable&annotation.name=TOPB1_HUMAN</a>	<a href=http://cansar.icr.ac.uk/cansar/molecular-targets/Q92547/ target=_blank>http://cansar.icr.ac.uk/cansar/molecular-targets/Q92547/</a>	NA	NA	NA	10	0	10	0	0	8	80
AP2M1	3	183900729	T	C	3:183900729:T:C	rs843365	GAAGACCTCTTAGAGATCATTCCGATAAACTGCTGCACCTTAGAGGTGAGGAAACTGAGGC	GAAGACCTCTTAGAGATCATTCCGATAAACCGCTGCACCTTAGAGGTGAGGAAACTGAGGC	0.57259	CTG	FALSE	0.957171	0.57259	C/R	106	106	missense_variant	tolerated_low_confidence	NA	benign	0	ENST00000442686	ENSG00000161203	ENST00000442686	564	ENST00000442686.1:c.316T>C	ENSP00000416688.1:p.Cys106Arg	ENSP00000416688	NA	Q96CW1	AP-2 complex subunit mu	NA	AP2M1_HUMAN, AP2M1, CLAPM1, KIAA0109	Cell membrane, Membrane, Coated pit	Q96CW1 AP2M1_HUMAN AP-2 complex subunit mu Q96CW1,A6NE12,D3DNT1,P20172,P53679 AP-2 mu chain, Adaptin-mu2, Adaptor protein complex AP-2 subunit mu, Adaptor-related protein complex 2 subunit mu, Clathrin assembly protein complex 2 mu medium chain, Clathrin coat assembly protein AP50, Clathrin coat-associated protein AP50, HA2 50 kDa subunit, Plasma membrane adaptor AP-2 50 kDa protein CLAPM1, KIAA0…	ap-2 adaptor complex, clathrin-coated endocytic vesicle, clathrin-coated endocytic vesicle membrane, cytosol, endocytic vesicle membrane, endolysosome membrane, extracellular exosome, lysosomal membrane, plasma membrane	adaptor complexes medium subunit family	<a href=http://zinc.docking.org/results/combination?filter.purchasability=purchasable&annotation.name=AP2M1_HUMAN target=_blank>http://zinc.docking.org/results/combination?filter.purchasability=purchasable&annotation.name=AP2M1_HUMAN</a>	<a href=http://cansar.icr.ac.uk/cansar/molecular-targets/Q96CW1/ target=_blank>http://cansar.icr.ac.uk/cansar/molecular-targets/Q96CW1/</a>	NA	NA	NA	18	0	18	9	50	18	100
GAK	4	843720	T	C	4:843720:T:C	rs2306242	TGCACAGCCAGCACCGCGCGGCGATAGTGCTTCTTCACTTGCTCCGGAGCCACCAGGTCGG	TGCACAGCCAGCACCGCGCGGCGATAGTGCCTCTTCACTTGCTCCGGAGCCACCAGGTCGG	0.0462263	CTT	FALSE	0.998056	0.0462263	K/R	1265	1265	missense_variant	tolerated	0.08	benign	0.148	ENST00000314167	ENSG00000178950	ENST00000511163,ENST00000511980,ENST00000314167	4113	ENST00000314167.4:c.3794A>G	ENSP00000314499.4:p.Lys1265Arg	ENSP00000314499	O14976	O14976	Cyclin-G-associated kinase	2.7.11.1	GAK_HUMAN, GAK	Cytoplasm, Perinuclear region, Golgi apparatus, Trans-Golgi network, Cell junction, Focal adhesion	O14976 GAK_HUMAN Cyclin-G-associated kinase O14976,Q5U4P5,Q9BVY6	cytosol, focal adhesion, golgi apparatus, intracellular membrane-bounded organelle, membrane, perinuclear region of cytoplasm, synapse, vesicle	Ser/Thr protein kinase family	<a href=http://zinc.docking.org/results/combination?filter.purchasability=purchasable&annotation.name=GAK_HUMAN target=_blank>http://zinc.docking.org/results/combination?filter.purchasability=purchasable&annotation.name=GAK_HUMAN</a>	<a href=http://cansar.icr.ac.uk/cansar/molecular-targets/O14976/ target=_blank>http://cansar.icr.ac.uk/cansar/molecular-targets/O14976/</a>	NA	NA	NA	7	6	7	6	86	7	100
GAK	4	844781	G	A	4:844781:G:A	rs75072999	AGCCAGGTCCTGCTTCCTCATCTCTGCAATGGTCTTTGGCCCTTTCTTGTCAGACCTGGAG	AGCCAGGTCCTGCTTCCTCATCTCTGCAATAGTCTTTGGCCCTTTCTTGTCAGACCTGGAG	0.0606183	TGG	FALSE	1	0.0606183	P/L	66	66	missense_variant	NA	NA	benign	0	ENST00000504668	ENSG00000178950	ENST00000504668	4113	ENST00000504668.1:c.197C>T	ENSP00000424553.1:p.Pro66Leu	ENSP00000424553	NA	O14976	Cyclin-G-associated kinase	2.7.11.1	GAK_HUMAN, GAK	Cytoplasm, Perinuclear region, Golgi apparatus, Trans-Golgi network, Cell junction, Focal adhesion	O14976 GAK_HUMAN Cyclin-G-associated kinase O14976,Q5U4P5,Q9BVY6	cytosol, focal adhesion, golgi apparatus, intracellular membrane-bounded organelle, membrane, perinuclear region of cytoplasm, synapse, vesicle	Ser/Thr protein kinase family	<a href=http://zinc.docking.org/results/combination?filter.purchasability=purchasable&annotation.name=GAK_HUMAN target=_blank>http://zinc.docking.org/results/combination?filter.purchasability=purchasable&annotation.name=GAK_HUMAN</a>	<a href=http://cansar.icr.ac.uk/cansar/molecular-targets/O14976/ target=_blank>http://cansar.icr.ac.uk/cansar/molecular-targets/O14976/</a>	NA	NA	NA	7	6	7	6	86	7	100
GAK	4	858924	G	A	4:858924:G:A	rs35227944	TGGGTGGTGGCCATACCTTCTGTGGCTGGCGTGGGGGCCACTGCCGATGCTGCAGTCTCGG	TGGGTGGTGGCCATACCTTCTGTGGCTGGCATGGGGGCCACTGCCGATGCTGCAGTCTCGG	0.0141111	CGT	TRUE	0.99916	0.0141111	T/M	1051	1051	missense_variant	tolerated	0.14	benign	0.018	ENST00000314167	ENSG00000178950	ENST00000511163,ENST00000511980,ENST00000510799,ENST00000314167	4113	ENST00000314167.4:c.3152C>T	ENSP00000314499.4:p.Thr1051Met	ENSP00000314499	O14976	O14976	Cyclin-G-associated kinase	2.7.11.1	GAK_HUMAN, GAK	Cytoplasm, Perinuclear region, Golgi apparatus, Trans-Golgi network, Cell junction, Focal adhesion	O14976 GAK_HUMAN Cyclin-G-associated kinase O14976,Q5U4P5,Q9BVY6	cytosol, focal adhesion, golgi apparatus, intracellular membrane-bounded organelle, membrane, perinuclear region of cytoplasm, synapse, vesicle	Ser/Thr protein kinase family	<a href=http://zinc.docking.org/results/combination?filter.purchasability=purchasable&annotation.name=GAK_HUMAN target=_blank>http://zinc.docking.org/results/combination?filter.purchasability=purchasable&annotation.name=GAK_HUMAN</a>	<a href=http://cansar.icr.ac.uk/cansar/molecular-targets/O14976/ target=_blank>http://cansar.icr.ac.uk/cansar/molecular-targets/O14976/</a>	NA	NA	NA	7	6	7	6	86	7	100
CCT5	5	10250430	G	A	5:10250430:G:A	rs2548546	GCTTCCGTAGCGGTCTCCGCCGGTTGGGGGGAAGTAATTCCGGTTGTTGCACCATGGCGTC	GCTTCCGTAGCGGTCTCCGCCGGTTGGGGGAAAGTAATTCCGGTTGTTGCACCATGGCGTC	0.788872	GGA	FALSE	0.999753	0.788872	E/K	26	26	missense_variant	NA	NA	benign	0	ENST00000511700	ENSG00000150753	ENST00000511700	1618	ENST00000511700.1:c.76G>A	ENSP00000423087.1:p.Glu26Lys	ENSP00000423087	NA	P48643	T-complex protein 1 subunit epsilon	NA	TCPE_HUMAN, CCT5, CCTE, KIAA0098	Cytoplasm, Cytoplasm, Cytoskeleton, Microtubule organizing center, Centrosome	P48643 TCPE_HUMAN T-complex protein 1 subunit epsilon P48643,A8JZY8,A8K2X8,B4DYD8 CCT-epsilon CCTE, KIAA0098	cell body, centrosome, chaperonin-containing t-complex, cytosol, extracellular exosome, microtubule, myelin sheath, nucleolus, zona pellucida receptor complex	TCP-1 chaperonin family	<a href=http://zinc.docking.org/results/combination?filter.purchasability=purchasable&annotation.name=TCPE_HUMAN target=_blank>http://zinc.docking.org/results/combination?filter.purchasability=purchasable&annotation.name=TCPE_HUMAN</a>	<a href=http://cansar.icr.ac.uk/cansar/molecular-targets/P48643/ target=_blank>http://cansar.icr.ac.uk/cansar/molecular-targets/P48643/</a>	NA	NA	NA	4	2	3	3	100	3	100
LARS	5	145508636	T	C	5:145508636:T:C	rs61732383	GATACTGTGAGGAGTGTATTAAAACTTCATTAACAGGACCTGCCACAGGCCATGAAGCATT	GATACTGTGAGGAGTGTATTAAAACTTCATCAACAGGACCTGCCACAGGCCATGAAGCATT	0.263949	TTA	FALSE	0.999819	0.263949	N/D	865	865	missense_variant	tolerated	1	benign	0.001	ENST00000274562	ENSG00000133706	ENST00000274562,ENST00000545646,ENST00000394434,ENST00000510191	6512	ENST00000274562.9:c.2593A>G	ENSP00000274562.9:p.Asn865Asp	ENSP00000274562	NA	Q9P2J5	Leucine--tRNA ligase, cytoplasmic	6.1.1.4	SYLC_HUMAN, LARS, KIAA1352	Cytoplasm	Q9P2J5 SYLC_HUMAN Leucine--tRNA ligase, cytoplasmic Q9P2J5,A2RRR4,A7E266,B4DJ10,Q2TU79,Q9NSE1 Leucyl-tRNA synthetase KIAA1352	aminoacyl-trna synthetase multienzyme complex, cytoplasm, cytosol, endomembrane system, endoplasmic reticulum, lysosome, nuclear body	class-I aminoacyl-tRNA synthetase family	<a href=http://zinc.docking.org/results/combination?filter.purchasability=purchasable&annotation.name=SYLC_HUMAN target=_blank>http://zinc.docking.org/results/combination?filter.purchasability=purchasable&annotation.name=SYLC_HUMAN</a>	<a href=http://cansar.icr.ac.uk/cansar/molecular-targets/Q9P2J5/ target=_blank>http://cansar.icr.ac.uk/cansar/molecular-targets/Q9P2J5/</a>	NA	NA	NA	1	0	1	1	100	1	100
SOD2	6	160113872	A	G	6:160113872:A:G	rs4880	TGCTTCTGCCTGGAGCCCAGATACCCCAAAACCGGAGCCAGCTGCCTGCTGGTGCTGAAGA	TGCTTCTGCCTGGAGCCCAGATACCCCAAAGCCGGAGCCAGCTGCCTGCTGGTGCTGAAGA	0.50239	AAC	FALSE	0.998995	0.50239	V/A	16	16	missense_variant	tolerated_low_confidence	NA	benign	0.018	ENST00000337404	ENSG00000112096	ENST00000545162,ENST00000367054,ENST00000538183,ENST00000535561,ENST00000337404,ENST00000452684,ENST00000367055,ENST00000444946,ENST00000546260	11180	ENST00000337404.4:c.47T>C	ENSP00000337127.4:p.Val16Ala	ENSP00000337127	P04179	P04179	Superoxide dismutase [Mn], mitochondrial	1.15.1.1	SODM_HUMAN, SOD2	Mitochondrion matrix	P04179 SODM_HUMAN Superoxide dismutase [Mn], mitochondrial P04179,B2R7R1,B3KUK2,B4DL20,B4E3K9,E1P5A9,P78434,Q16792,Q5TCM1,Q96EE6,Q9P2Z3	extracellular exosome, mitochondrial matrix, mitochondrion	iron/manganese superoxide dismutase family	<a href=http://zinc.docking.org/results/combination?filter.purchasability=purchasable&annotation.name=SODM_HUMAN target=_blank>http://zinc.docking.org/results/combination?filter.purchasability=purchasable&annotation.name=SODM_HUMAN</a>	<a href=http://cansar.icr.ac.uk/cansar/molecular-targets/P04179/ target=_blank>http://cansar.icr.ac.uk/cansar/molecular-targets/P04179/</a>	NA	NA	NA	30	4	30	0	0	5	17
BDP1	5	70800475	C	T	5:70800475:C:T	rs3761966	AAGACTCCTCAACACATGGAAGATCAATCGCGTAAAGATTTTGAAGAGGAAGATGTCATAT	AAGACTCCTCAACACATGGAAGATCAATCGTGTAAAGATTTTGAAGAGGAAGATGTCATAT	0.353855	GCG	TRUE	0.994844	0.353855	R/C	757	757	missense_variant	tolerated	0.32	benign	0	ENST00000358731	ENSG00000145734	ENST00000358731	13652	ENST00000358731.4:c.2269C>T	ENSP00000351575.4:p.Arg757Cys	ENSP00000351575	A6H8Y1	A6H8Y1	Transcription factor TFIIIB component B'' homolog	NA	BDP1_HUMAN, BDP1, KIAA1241, KIAA1689, TFNR	Nucleus	A6H8Y1 BDP1_HUMAN Transcription factor TFIIIB component B'' homolog A6H8Y1,Q68DS6,Q68DY5,Q6MZL9,Q6PIM7,Q86W98,Q96LR8,Q9C0H4,Q9H197,Q9H1A1,Q9HAW1,Q9HAW2,Q9HCY0,Q9ULH9 Transcription factor IIIB 150, Transcription factor-like nuclear regulator KIAA1241, KIAA1689, TFNR	nucleoplasm, transcription factor tfiiib complex	NA	<a href=http://zinc.docking.org/results/combination?filter.purchasability=purchasable&annotation.name=BDP1_HUMAN target=_blank>http://zinc.docking.org/results/combination?filter.purchasability=purchasable&annotation.name=BDP1_HUMAN</a>	<a href=http://cansar.icr.ac.uk/cansar/molecular-targets/A6H8Y1/ target=_blank>http://cansar.icr.ac.uk/cansar/molecular-targets/A6H8Y1/</a>	NA	NA	NA	1	0	1	1	100	1	100
UBAP1	9	34242094	T	A	9:34242094:T:A	rs16935457	TGTGTGCACAGAGGAATCATCACCTCCAAATACTGGTCCCACGGTAAGTCTTTTAAATCCC	TGTGTGCACAGAGGAATCATCACCTCCAAAAACTGGTCCCACGGTAAGTCTTTTAAATCCC	0.0127807	ATA	FALSE	1	0.0127807	N/K	357	357	missense_variant	tolerated	0.21	benign	0.015	ENST00000297661	ENSG00000165006	ENST00000297661,ENST00000536252,ENST00000545103,ENST00000540348,ENST00000379186,ENST00000359544,ENST00000543944	12461	ENST00000297661.4:c.1071T>A	ENSP00000297661.4:p.Asn357Lys	ENSP00000297661	Q9NZ09	Q9NZ09	Ubiquitin-associated protein 1	NA	UBAP1_HUMAN, UBAP1	Cytoplasm, Cytosol, Endosome	Q9NZ09 UBAP1_HUMAN Ubiquitin-associated protein 1 Q9NZ09,B7Z348,B7Z8N9,D3DRL7,F5GXE2,F5H0J8,Q4V759,Q53FP7,Q5T7B3,Q6FI75,Q8NC52,Q8NCG6,Q8NCH9 Nasopharyngeal carcinoma-associated gene 20 protein	cytoplasm, cytosol, endosome membrane, escrt i complex, golgi apparatus, host cell, plasma membrane	NA	<a href=http://zinc.docking.org/results/combination?filter.purchasability=purchasable&annotation.name=UBAP1_HUMAN target=_blank>http://zinc.docking.org/results/combination?filter.purchasability=purchasable&annotation.name=UBAP1_HUMAN</a>	<a href=http://cansar.icr.ac.uk/cansar/molecular-targets/Q9NZ09/ target=_blank>http://cansar.icr.ac.uk/cansar/molecular-targets/Q9NZ09/</a>	NA	NA	NA	3	1	2	1	50	2	100
SUPV3L1	10	70940052	C	T	10:70940052:C:T	.	CAGACAGTGTAGAACCTGCGGCCTCGATGTCCTTCTCCCGTGCCCTATTGTGGGCTCGGCT	CAGACAGTGTAGAACCTGCGGCCTCGATGTTCTTCTCCCGTGCCCTATTGTGGGCTCGGCT	0.0123837	TCCTTC	FALSE	0.99944	0.0123837	S/F	2	2	missense_variant	NA	NA	NA	NA	ENST00000359655	ENSG00000156502	ENST00000422378,ENST00000359655	11471	ENST00000359655.4:c.5C>T	ENSP00000352678.4:p.Ser2Phe	ENSP00000352678	Q8IYB8	Q8IYB8	ATP-dependent RNA helicase SUPV3L1, mitochondrial	3.6.4.13	SUV3_HUMAN, SUPV3L1, SUV3	Nucleus, Mitochondrion matrix, Mitochondrion matrix, Mitochondrion nucleoid	Q8IYB8 SUV3_HUMAN ATP-dependent RNA helicase SUPV3L1, mitochondrial Q8IYB8,A8K301,O43630 Suppressor of var1 3-like protein 1 SUV3	mitochondrial degradosome, mitochondrial matrix, mitochondrial nucleoid, mitochondrion, nucleus	helicase family	<a href=http://zinc.docking.org/results/combination?filter.purchasability=purchasable&annotation.name=SUV3_HUMAN target=_blank>http://zinc.docking.org/results/combination?filter.purchasability=purchasable&annotation.name=SUV3_HUMAN</a>	<a href=http://cansar.icr.ac.uk/cansar/molecular-targets/Q8IYB8/ target=_blank>http://cansar.icr.ac.uk/cansar/molecular-targets/Q8IYB8/</a>	NA	NA	NA	2	1	2	2	100	2	100
PSMD13	11	244115	G	A	11:244115:G:A	rs7128044	TCTCATCCGTTTTTCACTTTGAAAATGAGTGCATTGATGCTCGGCGGTGCTCAAAGGCTGG	TCTCATCCGTTTTTCACTTTGAAAATGAGTACATTGATGCTCGGCGGTGCTCAAAGGCTGG	0.772142	TGC	FALSE	0.999967	0.772142	C/Y	57	57	missense_variant	tolerated	0.73	possibly_damaging	0.588	ENST00000431206	ENSG00000185627	ENST00000431206	9558	ENST00000431206.2:c.170G>A	ENSP00000396937.2:p.Cys57Tyr	ENSP00000396937	Q9UNM6	Q9UNM6	26S proteasome non-ATPase regulatory subunit 13	NA	PSD13_HUMAN, PSMD13	NA	Q9UNM6 PSD13_HUMAN 26S proteasome non-ATPase regulatory subunit 13 Q9UNM6,B3KT15,O75831,Q53XU2,Q9UNV3 26S proteasome regulatory subunit RPN9, 26S proteasome regulatory subunit S11, 26S proteasome regulatory subunit p40.5	cytosol, extracellular exosome, extracellular region, ficolin-1-rich granule lumen, membrane, nucleoplasm, nucleus, proteasome accessory complex, proteasome complex, proteasome regulatory particle, proteasome regulatory particle, secretory granule lumen	proteasome subunit S11 family	<a href=http://zinc.docking.org/results/combination?filter.purchasability=purchasable&annotation.name=PSD13_HUMAN target=_blank>http://zinc.docking.org/results/combination?filter.purchasability=purchasable&annotation.name=PSD13_HUMAN</a>	<a href=http://cansar.icr.ac.uk/cansar/molecular-targets/Q9UNM6/ target=_blank>http://cansar.icr.ac.uk/cansar/molecular-targets/Q9UNM6/</a>	NA	NA	NA	19	5	18	14	78	18	100
PPP1CA	11	67188466	C	T	11:67188466:C:T	rs77472930	GGCGGCGTGCTGACCCCAGTGGCCCTGGAGCTGAACGGCGGCCTGTGTCTGGAGGCGTGCG	GGCGGCGTGCTGACCCCAGTGGCCCTGGAGTTGAACGGCGGCCTGTGTCTGGAGGCGTGCG	0.04367	GCT	FALSE	0.128883	0.04367	S/N	47	47	missense_variant	NA	NA	benign	0	ENST00000542876	ENSG00000172531	ENST00000542876,ENST00000546202	9281	ENST00000542876.1:c.140G>A	ENSP00000438409.1:p.Ser47Asn	ENSP00000438409	NA	P62136	Serine/threonine-protein phosphatase PP1-alpha catalytic subunit	3.1.3.16	PP1A_HUMAN, PPP1CA, PPP1A	Cytoplasm, Nucleus, Nucleus, Nucleoplasm, Nucleus, Nucleolus	P62136 PP1A_HUMAN Serine/threonine-protein phosphatase PP1-alpha catalytic subunit P62136,A6NNR3,B2R908,P08129,P20653,P22802,Q07161 PPP1A	cell-cell adherens junction, cytoplasm, cytosol, dendritic spine, extracellular exosome, glycogen granule, nucleolus, nucleoplasm, nucleus, perikaryon, plasma membrane, protein phosphatase type 1 complex, ptw/pp1 phosphatase complex	PPP phosphatase family	<a href=http://zinc.docking.org/results/combination?filter.purchasability=purchasable&annotation.name=PP1A_HUMAN target=_blank>http://zinc.docking.org/results/combination?filter.purchasability=purchasable&annotation.name=PP1A_HUMAN</a>	<a href=http://cansar.icr.ac.uk/cansar/molecular-targets/P62136/ target=_blank>http://cansar.icr.ac.uk/cansar/molecular-targets/P62136/</a>	NA	NA	NA	30	7	30	2	7	30	100
NDUFS8	11	67798381	G	A	11:67798381:G:A	rs77155493	CGGGGAGCCGGCTCTCAGGGCGCATGCGCCGCCCGCTCTGCGCCACCGGCCTAGTTAGGGT	CGGGGAGCCGGCTCTCAGGGCGCATGCGCCACCCGCTCTGCGCCACCGGCCTAGTTAGGGT	0.0620818	CGC	TRUE	0.153197	0.0620818	R/H	3	3	missense_variant	deleterious_low_confidence	NA	benign	0	ENST00000525419	ENSG00000110717	ENST00000531228,ENST00000525419	7715	ENST00000525419.1:c.8G>A	ENSP00000433521.1:p.Arg3His	ENSP00000433521	NA	O00217	NADH dehydrogenase [ubiquinone] iron-sulfur protein 8, mitochondrial	1.6.5.3	NDUS8_HUMAN, NDUFS8	Mitochondrion	O00217 NDUS8_HUMAN NADH dehydrogenase [ubiquinone] iron-sulfur protein 8, mitochondrial O00217,B2RB86,Q0VDA8 Complex I-23kD, NADH-ubiquinone oxidoreductase 23 kDa subunit, TYKY subunit	mitochondrial matrix, mitochondrial respiratory chain complex i, mitochondrion	complex I 23 kDa subunit family	<a href=http://zinc.docking.org/results/combination?filter.purchasability=purchasable&annotation.name=NDUS8_HUMAN target=_blank>http://zinc.docking.org/results/combination?filter.purchasability=purchasable&annotation.name=NDUS8_HUMAN</a>	<a href=http://cansar.icr.ac.uk/cansar/molecular-targets/O00217/ target=_blank>http://cansar.icr.ac.uk/cansar/molecular-targets/O00217/</a>	NA	NA	NA	9	9	9	0	0	9	100
NDUFS8	11	67803215	G	A	11:67803215:G:A	rs2075627	GCTGACAAACAGGCAAGGCAGGCCGGGCACGGTGGCTCACGCTTGTAATCCCAGCACTTTG	GCTGACAAACAGGCAAGGCAGGCCGGGCACAGTGGCTCACGCTTGTAATCCCAGCACTTTG	0.329457	CGG	TRUE	0.115277	0.329457	G/S	89	89	missense_variant	tolerated_low_confidence	NA	benign	0.002	ENST00000524810	ENSG00000110717	ENST00000524810	7715	ENST00000524810.1:c.264G>A	ENSP00000434283.1:p.Gly89Ser	ENSP00000434283	NA	O00217	NADH dehydrogenase [ubiquinone] iron-sulfur protein 8, mitochondrial	1.6.5.3	NDUS8_HUMAN, NDUFS8	Mitochondrion	O00217 NDUS8_HUMAN NADH dehydrogenase [ubiquinone] iron-sulfur protein 8, mitochondrial O00217,B2RB86,Q0VDA8 Complex I-23kD, NADH-ubiquinone oxidoreductase 23 kDa subunit, TYKY subunit	mitochondrial matrix, mitochondrial respiratory chain complex i, mitochondrion	complex I 23 kDa subunit family	<a href=http://zinc.docking.org/results/combination?filter.purchasability=purchasable&annotation.name=NDUS8_HUMAN target=_blank>http://zinc.docking.org/results/combination?filter.purchasability=purchasable&annotation.name=NDUS8_HUMAN</a>	<a href=http://cansar.icr.ac.uk/cansar/molecular-targets/O00217/ target=_blank>http://cansar.icr.ac.uk/cansar/molecular-targets/O00217/</a>	NA	NA	NA	9	9	9	0	0	9	100
MRPL23	11	1972143	G	A	11:1972143:G:A	rs34134444	AATCTCTTCTGTACAGGTACCCCCTGTACCGGCTGGGTGGCCCACAACTTCGGGTGTTCCG	AATCTCTTCTGTACAGGTACCCCCTGTACCAGCTGGGTGGCCCACAACTTCGGGTGTTCCG	0.0563159	CGG	TRUE	0.999967	0.0563159	R/Q	11	11	missense_variant	tolerated	1	benign	0.003	ENST00000381514	ENSG00000214026	ENST00000381514,ENST00000381519,ENST00000397297,ENST00000397294,ENST00000429295,ENST00000397298	10322	ENST00000381514.3:c.32G>A	ENSP00000370925.3:p.Arg11Gln	ENSP00000370925	NA	Q16540	39S ribosomal protein L23, mitochondrial	NA	RM23_HUMAN, MRPL23, L23MRP, RPL23L	Mitochondrion	Q16540 RM23_HUMAN 39S ribosomal protein L23, mitochondrial Q16540,A8MT29,Q96Q71 L23 mitochondrial-related protein, Mitochondrial large ribosomal subunit protein uL23m, Ribosomal protein L23-like L23MRP, RPL23L	fibrillar center, mitochondrial inner membrane, mitochondrial large ribosomal subunit, mitochondrion	universal ribosomal protein uL23 family	<a href=http://zinc.docking.org/results/combination?filter.purchasability=purchasable&annotation.name=RM23_HUMAN target=_blank>http://zinc.docking.org/results/combination?filter.purchasability=purchasable&annotation.name=RM23_HUMAN</a>	<a href=http://cansar.icr.ac.uk/cansar/molecular-targets/Q16540/ target=_blank>http://cansar.icr.ac.uk/cansar/molecular-targets/Q16540/</a>	NA	NA	NA	4	0	4	0	0	3	75
WEE1	11	9595772	G	A	11:9595772:G:A	.	GAGCTGGAGGAGGACCTGTTGCTGCCCGGCGCCTGCCCGGGCGCGGACGAGGCGGGCGGTG	GAGCTGGAGGAGGACCTGTTGCTGCCCGGCACCTGCCCGGGCGCGGACGAGGCGGGCGGTG	0.0420168	CGC	TRUE	0.692238	0.0420168	A/T	98	98	missense_variant	tolerated_low_confidence	NA	benign	0.004	ENST00000450114	ENSG00000166483	ENST00000450114	12761	ENST00000450114.2:c.292G>A	ENSP00000402084.2:p.Ala98Thr	ENSP00000402084	P30291	P30291	Wee1-like protein kinase	2.7.10.2	WEE1_HUMAN, WEE1	Nucleus	P30291 WEE1_HUMAN Wee1-like protein kinase P30291,B3KVE1,D3DQV0 Wee1A kinase	cytoplasm, nucleolus, nucleoplasm, nucleus	Ser/Thr protein kinase family	<a href=http://zinc.docking.org/results/combination?filter.purchasability=purchasable&annotation.name=WEE1_HUMAN target=_blank>http://zinc.docking.org/results/combination?filter.purchasability=purchasable&annotation.name=WEE1_HUMAN</a>	<a href=http://cansar.icr.ac.uk/cansar/molecular-targets/P30291/ target=_blank>http://cansar.icr.ac.uk/cansar/molecular-targets/P30291/</a>	27.08|O14920|IKBKB||Protein:::kinase:::domain	NA	NA	20	20	20	19	95	20	100
MRPL23	11	1993975	C	A	11:1993975:C:A	rs190063	GGACCGGCCAACAGGATCGCTCAGGATGGACGTCTTCTACTCAAGTAAGACCTTGGCAGCC	GGACCGGCCAACAGGATCGCTCAGGATGGAAGTCTTCTACTCAAGTAAGACCTTGGCAGCC	0.704874	ACG	FALSE	0.146147	0.704874	R/S	162	162	missense_variant	NA	NA	benign	0	ENST00000397294	ENSG00000214026	ENST00000397297,ENST00000397294	10322	ENST00000397294.3:c.484C>A	ENSP00000380462.3:p.Arg162Ser	ENSP00000380462	NA	Q16540	39S ribosomal protein L23, mitochondrial	NA	RM23_HUMAN, MRPL23, L23MRP, RPL23L	Mitochondrion	Q16540 RM23_HUMAN 39S ribosomal protein L23, mitochondrial Q16540,A8MT29,Q96Q71 L23 mitochondrial-related protein, Mitochondrial large ribosomal subunit protein uL23m, Ribosomal protein L23-like L23MRP, RPL23L	fibrillar center, mitochondrial inner membrane, mitochondrial large ribosomal subunit, mitochondrion	universal ribosomal protein uL23 family	<a href=http://zinc.docking.org/results/combination?filter.purchasability=purchasable&annotation.name=RM23_HUMAN target=_blank>http://zinc.docking.org/results/combination?filter.purchasability=purchasable&annotation.name=RM23_HUMAN</a>	<a href=http://cansar.icr.ac.uk/cansar/molecular-targets/Q16540/ target=_blank>http://cansar.icr.ac.uk/cansar/molecular-targets/Q16540/</a>	NA	NA	NA	4	0	4	0	0	3	75
TXNRD1	12	104703738	G	GTGC	12:104703738:G:GTGC	rs36017377	TGCCCGCCATGCTGCCAACAGGTAGCCACAGTGCTGTGCTTCCTCCTTCACATTGCTCCAC	TGCCCGCCATGCTGCCAACAGGTAGCCACAGTGCTGCTGTGCTTCCTCCTTCACATTGCTCCAC	0.0206924	GT	notCpG	0.169456	0.102296	S/SA	57	57	INFRAME_INSERTION	NA	NA	NA	NA	ENST00000427956	ENSG00000198431	ENST00000427956,ENST00000526950,ENST00000528079	12437	ENST00000427956.1:c.173_175dupCTG	ENSP00000393328.1:p.Ala58dup	ENSP00000393328	NA	Q16881	Thioredoxin reductase 1, cytoplasmic	1.8.1.9	TRXR1_HUMAN, TXNRD1, GRIM12, KDRF	Cytoplasm, Cytoplasm, Nucleus, Cytoplasm	Q16881 TRXR1_HUMAN Thioredoxin reductase 1, cytoplasmic Q16881,B7Z1F4,B7Z3Y8,B7Z904,E9PMY9,F5H780,Q6FI31,Q6VB40,Q6VB41,Q6VB42,Q6VBP2,Q6VBP3,Q6VBP4,Q6VBP5,Q6VBP9,Q6VBQ0,Q6YNQ1,Q76P53,Q7LA96,Q8WVC8,Q99475,Q9UES8,Q9UH79 Gene associated with retinoic and interferon-induced mortality 12 protein, KM-102-derived reductase-like factor, Thioredoxin reductase TR1 GRIM12, KDRF	cytosol, extracellular exosome, fibrillar center, mitochondrion, nucleoplasm	class-I pyridine nucleotide-disulfide oxidoreductase family	<a href=http://zinc.docking.org/results/combination?filter.purchasability=purchasable&annotation.name=TRXR1_HUMAN target=_blank>http://zinc.docking.org/results/combination?filter.purchasability=purchasable&annotation.name=TRXR1_HUMAN</a>	<a href=http://cansar.icr.ac.uk/cansar/molecular-targets/Q16881/ target=_blank>http://cansar.icr.ac.uk/cansar/molecular-targets/Q16881/</a>	100.00|Q16881|TXNRD1|Auranofin|Whole:::Protein	100.00|Q16881|TXNRD1|Auranofin|Whole:::Protein	100.00|Q16881|TXNRD1|Auranofin|Whole:::Protein	11	11	11	11	100	11	100
TXNRD1	12	104703836	A	G	12:104703836:A:G	rs7134193	GCTGACCCCAAGCTCTGCCTTTCACCCCCTACATCTGATAGTAGGCAAGAGAGAAATGTGC	GCTGACCCCAAGCTCTGCCTTTCACCCCCTGCATCTGATAGTAGGCAAGAGAGAAATGTGC	0.251644	TAC	FALSE	0.139492	0.251644	T/A	90	90	missense_variant	tolerated	0.32	benign	0.001	ENST00000427956	ENSG00000198431	ENST00000427956,ENST00000526950,ENST00000528079	12437	ENST00000427956.1:c.268A>G	ENSP00000393328.1:p.Thr90Ala	ENSP00000393328	NA	Q16881	Thioredoxin reductase 1, cytoplasmic	1.8.1.9	TRXR1_HUMAN, TXNRD1, GRIM12, KDRF	Cytoplasm, Cytoplasm, Nucleus, Cytoplasm	Q16881 TRXR1_HUMAN Thioredoxin reductase 1, cytoplasmic Q16881,B7Z1F4,B7Z3Y8,B7Z904,E9PMY9,F5H780,Q6FI31,Q6VB40,Q6VB41,Q6VB42,Q6VBP2,Q6VBP3,Q6VBP4,Q6VBP5,Q6VBP9,Q6VBQ0,Q6YNQ1,Q76P53,Q7LA96,Q8WVC8,Q99475,Q9UES8,Q9UH79 Gene associated with retinoic and interferon-induced mortality 12 protein, KM-102-derived reductase-like factor, Thioredoxin reductase TR1 GRIM12, KDRF	cytosol, extracellular exosome, fibrillar center, mitochondrion, nucleoplasm	class-I pyridine nucleotide-disulfide oxidoreductase family	<a href=http://zinc.docking.org/results/combination?filter.purchasability=purchasable&annotation.name=TRXR1_HUMAN target=_blank>http://zinc.docking.org/results/combination?filter.purchasability=purchasable&annotation.name=TRXR1_HUMAN</a>	<a href=http://cansar.icr.ac.uk/cansar/molecular-targets/Q16881/ target=_blank>http://cansar.icr.ac.uk/cansar/molecular-targets/Q16881/</a>	100.00|Q16881|TXNRD1|Auranofin|Whole:::Protein	100.00|Q16881|TXNRD1|Auranofin|Whole:::Protein	100.00|Q16881|TXNRD1|Auranofin|Whole:::Protein	11	11	11	11	100	11	100
TXNRD1	12	104739810	T	G	12:104739810:T:G	.	TCAATTGACCCAAGCAGTTTTTTTCATTTATTTGAGATAGGGTTCCTGTCACCCAGGCTGG	TCAATTGACCCAAGCAGTTTTTTTCATTTAGTTGAGATAGGGTTCCTGTCACCCAGGCTGG	0.0155233	ATT	FALSE	0.112888	0.0155233	I/S	581	581	missense_variant	deleterious	0	benign	0.044	ENST00000378070	ENSG00000198431	ENST00000378070,ENST00000527688	12437	ENST00000378070.4:c.1742T>G	ENSP00000367310.4:p.Ile581Ser	ENSP00000367310	NA	Q16881	Thioredoxin reductase 1, cytoplasmic	1.8.1.9	TRXR1_HUMAN, TXNRD1, GRIM12, KDRF	Cytoplasm, Cytoplasm, Nucleus, Cytoplasm	Q16881 TRXR1_HUMAN Thioredoxin reductase 1, cytoplasmic Q16881,B7Z1F4,B7Z3Y8,B7Z904,E9PMY9,F5H780,Q6FI31,Q6VB40,Q6VB41,Q6VB42,Q6VBP2,Q6VBP3,Q6VBP4,Q6VBP5,Q6VBP9,Q6VBQ0,Q6YNQ1,Q76P53,Q7LA96,Q8WVC8,Q99475,Q9UES8,Q9UH79 Gene associated with retinoic and interferon-induced mortality 12 protein, KM-102-derived reductase-like factor, Thioredoxin reductase TR1 GRIM12, KDRF	cytosol, extracellular exosome, fibrillar center, mitochondrion, nucleoplasm	class-I pyridine nucleotide-disulfide oxidoreductase family	<a href=http://zinc.docking.org/results/combination?filter.purchasability=purchasable&annotation.name=TRXR1_HUMAN target=_blank>http://zinc.docking.org/results/combination?filter.purchasability=purchasable&annotation.name=TRXR1_HUMAN</a>	<a href=http://cansar.icr.ac.uk/cansar/molecular-targets/Q16881/ target=_blank>http://cansar.icr.ac.uk/cansar/molecular-targets/Q16881/</a>	100.00|Q16881|TXNRD1|Auranofin|Whole:::Protein	100.00|Q16881|TXNRD1|Auranofin|Whole:::Protein	100.00|Q16881|TXNRD1|Auranofin|Whole:::Protein	11	11	11	11	100	11	100
PSMD13	11	244106	A	G	11:244106:A:G	rs10902112	GTAAAAGCCTCTCATCCGTTTTTCACTTTGAAAATGAGTGCATTGATGCTCGGCGGTGCTC	GTAAAAGCCTCTCATCCGTTTTTCACTTTGGAAATGAGTGCATTGATGCTCGGCGGTGCTC	0.772338	GAA	FALSE	0.999967	0.772338	E/G	54	54	missense_variant	tolerated	0.15	benign	0.003	ENST00000431206	ENSG00000185627	ENST00000431206	9558	ENST00000431206.2:c.161A>G	ENSP00000396937.2:p.Glu54Gly	ENSP00000396937	Q9UNM6	Q9UNM6	26S proteasome non-ATPase regulatory subunit 13	NA	PSD13_HUMAN, PSMD13	NA	Q9UNM6 PSD13_HUMAN 26S proteasome non-ATPase regulatory subunit 13 Q9UNM6,B3KT15,O75831,Q53XU2,Q9UNV3 26S proteasome regulatory subunit RPN9, 26S proteasome regulatory subunit S11, 26S proteasome regulatory subunit p40.5	cytosol, extracellular exosome, extracellular region, ficolin-1-rich granule lumen, membrane, nucleoplasm, nucleus, proteasome accessory complex, proteasome complex, proteasome regulatory particle, proteasome regulatory particle, secretory granule lumen	proteasome subunit S11 family	<a href=http://zinc.docking.org/results/combination?filter.purchasability=purchasable&annotation.name=PSD13_HUMAN target=_blank>http://zinc.docking.org/results/combination?filter.purchasability=purchasable&annotation.name=PSD13_HUMAN</a>	<a href=http://cansar.icr.ac.uk/cansar/molecular-targets/Q9UNM6/ target=_blank>http://cansar.icr.ac.uk/cansar/molecular-targets/Q9UNM6/</a>	NA	NA	NA	19	5	18	14	78	18	100
PSMD13	11	244108	A	G	11:244108:A:G	rs7107362	AAAAGCCTCTCATCCGTTTTTCACTTTGAAAATGAGTGCATTGATGCTCGGCGGTGCTCAA	AAAAGCCTCTCATCCGTTTTTCACTTTGAAGATGAGTGCATTGATGCTCGGCGGTGCTCAA	0.772277	AAA	FALSE	0.999967	0.772277	N/D	55	55	missense_variant	tolerated	0.15	benign	0.039	ENST00000431206	ENSG00000185627	ENST00000431206	9558	ENST00000431206.2:c.163A>G	ENSP00000396937.2:p.Asn55Asp	ENSP00000396937	Q9UNM6	Q9UNM6	26S proteasome non-ATPase regulatory subunit 13	NA	PSD13_HUMAN, PSMD13	NA	Q9UNM6 PSD13_HUMAN 26S proteasome non-ATPase regulatory subunit 13 Q9UNM6,B3KT15,O75831,Q53XU2,Q9UNV3 26S proteasome regulatory subunit RPN9, 26S proteasome regulatory subunit S11, 26S proteasome regulatory subunit p40.5	cytosol, extracellular exosome, extracellular region, ficolin-1-rich granule lumen, membrane, nucleoplasm, nucleus, proteasome accessory complex, proteasome complex, proteasome regulatory particle, proteasome regulatory particle, secretory granule lumen	proteasome subunit S11 family	<a href=http://zinc.docking.org/results/combination?filter.purchasability=purchasable&annotation.name=PSD13_HUMAN target=_blank>http://zinc.docking.org/results/combination?filter.purchasability=purchasable&annotation.name=PSD13_HUMAN</a>	<a href=http://cansar.icr.ac.uk/cansar/molecular-targets/Q9UNM6/ target=_blank>http://cansar.icr.ac.uk/cansar/molecular-targets/Q9UNM6/</a>	NA	NA	NA	19	5	18	14	78	18	100
PSMD13	11	244129	C	T	11:244129:C:T	rs7116130	CACTTTGAAAATGAGTGCATTGATGCTCGGCGGTGCTCAAAGGCTGGTGGCTTTTATTTCA	CACTTTGAAAATGAGTGCATTGATGCTCGGTGGTGCTCAAAGGCTGGTGGCTTTTATTTCA	0.775792	GCG	TRUE	0.999951	0.775792	R/W	62	62	missense_variant	tolerated	0.18	benign	0	ENST00000431206	ENSG00000185627	ENST00000431206	9558	ENST00000431206.2:c.184C>T	ENSP00000396937.2:p.Arg62Trp	ENSP00000396937	Q9UNM6	Q9UNM6	26S proteasome non-ATPase regulatory subunit 13	NA	PSD13_HUMAN, PSMD13	NA	Q9UNM6 PSD13_HUMAN 26S proteasome non-ATPase regulatory subunit 13 Q9UNM6,B3KT15,O75831,Q53XU2,Q9UNV3 26S proteasome regulatory subunit RPN9, 26S proteasome regulatory subunit S11, 26S proteasome regulatory subunit p40.5	cytosol, extracellular exosome, extracellular region, ficolin-1-rich granule lumen, membrane, nucleoplasm, nucleus, proteasome accessory complex, proteasome complex, proteasome regulatory particle, proteasome regulatory particle, secretory granule lumen	proteasome subunit S11 family	<a href=http://zinc.docking.org/results/combination?filter.purchasability=purchasable&annotation.name=PSD13_HUMAN target=_blank>http://zinc.docking.org/results/combination?filter.purchasability=purchasable&annotation.name=PSD13_HUMAN</a>	<a href=http://cansar.icr.ac.uk/cansar/molecular-targets/Q9UNM6/ target=_blank>http://cansar.icr.ac.uk/cansar/molecular-targets/Q9UNM6/</a>	NA	NA	NA	19	5	18	14	78	18	100
NUP160	11	47861857	A	G	11:47861857:A:G	rs74873109	GAATCCAAATTTCCTTCAATTCCAAAAGACATCGCTCCAGCACTACATTTGTGACACCCAG	GAATCCAAATTTCCTTCAATTCCAAAAGACGTCGCTCCAGCACTACATTTGTGACACCCAG	0.0881569	CAT	FALSE	0.999292	0.0881569	C/R	200	200	missense_variant	deleterious_low_confidence	NA	benign	0	ENST00000526870	ENSG00000030066	ENST00000526870	18017	ENST00000526870.1:c.598T>C	ENSP00000431495.1:p.Cys200Arg	ENSP00000431495	Q12769	Q12769	Nuclear pore complex protein Nup160	NA	NU160_HUMAN, NUP160, KIAA0197, NUP120	Nucleus, Nuclear pore complex	Q12769 NU160_HUMAN Nuclear pore complex protein Nup160 Q12769,B4DYE8,B4E2J9,Q08AD3,Q7Z5X6,Q96GB3,Q9H660 160 kDa nucleoporin, Nucleoporin Nup160 KIAA0197, NUP120	cytosol, host cell, nuclear envelope, nuclear pore, nuclear pore outer ring	NA	<a href=http://zinc.docking.org/results/combination?filter.purchasability=purchasable&annotation.name=NU160_HUMAN target=_blank>http://zinc.docking.org/results/combination?filter.purchasability=purchasable&annotation.name=NU160_HUMAN</a>	<a href=http://cansar.icr.ac.uk/cansar/molecular-targets/Q12769/ target=_blank>http://cansar.icr.ac.uk/cansar/molecular-targets/Q12769/</a>	NA	NA	NA	1	0	1	1	100	1	100
RAN	12	131356645	G	A	12:131356645:G:A	rs11546491	TGCGCTTCCGCCATCTTTCCAGCCTCAGTCGGACGGGCGCGGAGACGCTTCTGGAAGGTAT	TGCGCTTCCGCCATCTTTCCAGCCTCAGTCAGACGGGCGCGGAGACGCTTCTGGAAGGTAT	0.016551	CGG	TRUE	0.132178	0.016551	G/R	22	22	missense_variant	deleterious_low_confidence	NA	benign	0.109	ENST00000448750	ENSG00000132341	ENST00000448750,ENST00000536606	9846	ENST00000448750.3:c.64G>A	ENSP00000396127.3:p.Gly22Arg	ENSP00000396127	NA	P62826	GTP-binding nuclear protein Ran	NA	RAN_HUMAN, RAN, ARA24	Nucleus, Nucleus envelope, Cytoplasm, Cytosol, Cytoplasm, Melanosome	P62826 RAN_HUMAN GTP-binding nuclear protein Ran P62826,A8K3Z8,P17080,P28746,P28747,Q6IPB2,Q86V08,Q8NI90,Q9CSP3,Q9CWI7,Q9CZA2,Q9UDJ5,Q9UEU9 Androgen receptor-associated protein 24, GTPase Ran, Ras-like protein TC4, Ras-related nuclear protein ARA24	centriole, cytoplasm, cytosol, extracellular exosome, extracellular matrix, host cell, male germ cell nucleus, manchette, melanosome, membrane, midbody, nuclear envelope, nuclear pore, nucleolus, nucleoplasm, nucleus, protein complex, recycling endosome, rna nuclear export complex, sperm flagellum	Ran family	<a href=http://zinc.docking.org/results/combination?filter.purchasability=purchasable&annotation.name=RAN_HUMAN target=_blank>http://zinc.docking.org/results/combination?filter.purchasability=purchasable&annotation.name=RAN_HUMAN</a>	<a href=http://cansar.icr.ac.uk/cansar/molecular-targets/P62826/ target=_blank>http://cansar.icr.ac.uk/cansar/molecular-targets/P62826/</a>	NA	NA	NA	78	74	77	11	15	75	98
WNK1	12	863152	G	A	12:863152:G:A	rs11554421	TCCCAGGTAGCCCAGCAGCCTCCAGCCGCTGCCGCCCCTGGGGAACAGGCCGTCGCGGGCC	TCCCAGGTAGCCCAGCAGCCTCCAGCCGCTACCGCCCCTGGGGAACAGGCCGTCGCGGGCC	0.163334	TGC	FALSE	0.978865	0.163334	A/T	141	141	missense_variant	tolerated_low_confidence	NA	possibly_damaging	0.493	ENST00000315939	ENSG00000060237	ENST00000315939,ENST00000537687,ENST00000530271,ENST00000535572,ENST00000447667	14540	ENST00000315939.6:c.421G>A	ENSP00000313059.6:p.Ala141Thr	ENSP00000313059	Q9H4A3	Q9H4A3	Serine/threonine-protein kinase WNK1	2.7.11.1	WNK1_HUMAN, WNK1, HSN2, KDP, KIAA0344, PRKWNK1	Cytoplasm	Q9H4A3 WNK1_HUMAN Serine/threonine-protein kinase WNK1 Q9H4A3,A1L4B0,C5HTZ5,C5HTZ6,C5HTZ7,H6WZW3,O15052,P54963,Q4VBX9,Q6IFS5,Q86WL5,Q8N673,Q96CZ6,Q9P1S9 Erythrocyte 65 kDa protein, Kinase deficient protein, Protein kinase lysine-deficient 1, Protein kinase with no lysine 1 HSN2, KDP, KIAA0344, PRKWNK1	cytoplasm, cytosol, membrane	Ser/Thr protein kinase family	<a href=http://zinc.docking.org/results/combination?filter.purchasability=purchasable&annotation.name=WNK1_HUMAN target=_blank>http://zinc.docking.org/results/combination?filter.purchasability=purchasable&annotation.name=WNK1_HUMAN</a>	<a href=http://cansar.icr.ac.uk/cansar/molecular-targets/Q9H4A3/ target=_blank>http://cansar.icr.ac.uk/cansar/molecular-targets/Q9H4A3/</a>	34.38|P15056|BRAF||Protein:::tyrosine:::kinase	NA	NA	16	7	15	12	80	14	94
DDX23	12	49224108	G	C	12:49224108:G:C	rs11551274	TTGCAGCCCCACACGCAGGCCTCCTGACCTGAGGGTCTGGGCTAGGGAGTTGGATTGTTTT	TTGCAGCCCCACACGCAGGCCTCCTGACCTCAGGGTCTGGGCTAGGGAGTTGGATTGTTTT	0.0198676	TGA	FALSE	0.85382	0.0198676	Q/E	201	201	missense_variant	NA	NA	benign	0	ENST00000550834	ENSG00000174243	ENST00000550834	17347	ENST00000550834.1:c.601C>G	ENSP00000449657.1:p.Gln201Glu	ENSP00000449657	NA	Q9BUQ8	Probable ATP-dependent RNA helicase DDX23	3.6.4.13	DDX23_HUMAN, DDX23	Nucleus	Q9BUQ8 DDX23_HUMAN Probable ATP-dependent RNA helicase DDX23 Q9BUQ8,B2R600,B4DH15,O43188 100 kDa U5 snRNP-specific protein, DEAD box protein 23, PRP28 homolog, U5-100kD	catalytic step 2 spliceosome, cytoplasm, extracellular exosome, nucleolus, nucleoplasm, nucleus, u5 snrnp	DEAD box helicase family	<a href=http://zinc.docking.org/results/combination?filter.purchasability=purchasable&annotation.name=DDX23_HUMAN target=_blank>http://zinc.docking.org/results/combination?filter.purchasability=purchasable&annotation.name=DDX23_HUMAN</a>	<a href=http://cansar.icr.ac.uk/cansar/molecular-targets/Q9BUQ8/ target=_blank>http://cansar.icr.ac.uk/cansar/molecular-targets/Q9BUQ8/</a>	NA	NA	NA	3	1	1	0	0	0	0
WNK1	12	971291	C	T	12:971291:C:T	rs2286007	TTGACAGTGGTCAGGGATCCTCTGTCTTCACAGAATCTCGAGTGAGCAGCCAACAGACAGT	TTGACAGTGGTCAGGGATCCTCTGTCTTCATAGAATCTCGAGTGAGCAGCCAACAGACAGT	0.0638871	ACA	FALSE	1	0.0638871	T/I	665	665	missense_variant	deleterious_low_confidence	NA	possibly_damaging	0.804	ENST00000315939	ENSG00000060237	ENST00000544965,ENST00000340908,ENST00000537687,ENST00000535572,ENST00000315939,ENST00000530271	14540	ENST00000315939.6:c.1994C>T	ENSP00000313059.6:p.Thr665Ile	ENSP00000313059	Q9H4A3	Q9H4A3	Serine/threonine-protein kinase WNK1	2.7.11.1	WNK1_HUMAN, WNK1, HSN2, KDP, KIAA0344, PRKWNK1	Cytoplasm	Q9H4A3 WNK1_HUMAN Serine/threonine-protein kinase WNK1 Q9H4A3,A1L4B0,C5HTZ5,C5HTZ6,C5HTZ7,H6WZW3,O15052,P54963,Q4VBX9,Q6IFS5,Q86WL5,Q8N673,Q96CZ6,Q9P1S9 Erythrocyte 65 kDa protein, Kinase deficient protein, Protein kinase lysine-deficient 1, Protein kinase with no lysine 1 HSN2, KDP, KIAA0344, PRKWNK1	cytoplasm, cytosol, membrane	Ser/Thr protein kinase family	<a href=http://zinc.docking.org/results/combination?filter.purchasability=purchasable&annotation.name=WNK1_HUMAN target=_blank>http://zinc.docking.org/results/combination?filter.purchasability=purchasable&annotation.name=WNK1_HUMAN</a>	<a href=http://cansar.icr.ac.uk/cansar/molecular-targets/Q9H4A3/ target=_blank>http://cansar.icr.ac.uk/cansar/molecular-targets/Q9H4A3/</a>	34.38|P15056|BRAF||Protein:::tyrosine:::kinase	NA	NA	16	7	15	12	80	14	94
WNK1	12	974326	G	C	12:974326:G:C	rs11611231	GTCGGTTTGTGTTCCCATCTTTCTGCTGTTGCCTCTGTGTCCCGCATCTCTCCCAGTGCTC	GTCGGTTTGTGTTCCCATCTTTCTGCTGTTCCCTCTGTGTCCCGCATCTCTCCCAGTGCTC	0.0937019	TGC	FALSE	0.14926	0.0937019	L/F	730	730	missense_variant	NA	NA	benign	0.009	ENST00000530271	ENSG00000060237	ENST00000530271	14540	ENST00000530271.2:c.2190G>C	ENSP00000433548.2:p.Leu730Phe	ENSP00000433548	NA	Q9H4A3	Serine/threonine-protein kinase WNK1	2.7.11.1	WNK1_HUMAN, WNK1, HSN2, KDP, KIAA0344, PRKWNK1	Cytoplasm	Q9H4A3 WNK1_HUMAN Serine/threonine-protein kinase WNK1 Q9H4A3,A1L4B0,C5HTZ5,C5HTZ6,C5HTZ7,H6WZW3,O15052,P54963,Q4VBX9,Q6IFS5,Q86WL5,Q8N673,Q96CZ6,Q9P1S9 Erythrocyte 65 kDa protein, Kinase deficient protein, Protein kinase lysine-deficient 1, Protein kinase with no lysine 1 HSN2, KDP, KIAA0344, PRKWNK1	cytoplasm, cytosol, membrane	Ser/Thr protein kinase family	<a href=http://zinc.docking.org/results/combination?filter.purchasability=purchasable&annotation.name=WNK1_HUMAN target=_blank>http://zinc.docking.org/results/combination?filter.purchasability=purchasable&annotation.name=WNK1_HUMAN</a>	<a href=http://cansar.icr.ac.uk/cansar/molecular-targets/Q9H4A3/ target=_blank>http://cansar.icr.ac.uk/cansar/molecular-targets/Q9H4A3/</a>	34.38|P15056|BRAF||Protein:::tyrosine:::kinase	NA	NA	16	7	15	12	80	14	94
WNK1	12	990912	A	C	12:990912:A:C	rs956868	GCTCCTGCAGAGCCAGTTGCAGTAGCACAGACCCAAGCTACCCAGCCGACCACTTTGGCTT	GCTCCTGCAGAGCCAGTTGCAGTAGCACAGCCCCAAGCTACCCAGCCGACCACTTTGGCTT	0.831417	GAC	FALSE	1	0.831417	T/P	1056	1056	missense_variant	tolerated	1	benign	0	ENST00000315939	ENSG00000060237	ENST00000544965,ENST00000340908,ENST00000537687,ENST00000535572,ENST00000315939,ENST00000530271	14540	ENST00000315939.6:c.3166A>C	ENSP00000313059.6:p.Thr1056Pro	ENSP00000313059	Q9H4A3	Q9H4A3	Serine/threonine-protein kinase WNK1	2.7.11.1	WNK1_HUMAN, WNK1, HSN2, KDP, KIAA0344, PRKWNK1	Cytoplasm	Q9H4A3 WNK1_HUMAN Serine/threonine-protein kinase WNK1 Q9H4A3,A1L4B0,C5HTZ5,C5HTZ6,C5HTZ7,H6WZW3,O15052,P54963,Q4VBX9,Q6IFS5,Q86WL5,Q8N673,Q96CZ6,Q9P1S9 Erythrocyte 65 kDa protein, Kinase deficient protein, Protein kinase lysine-deficient 1, Protein kinase with no lysine 1 HSN2, KDP, KIAA0344, PRKWNK1	cytoplasm, cytosol, membrane	Ser/Thr protein kinase family	<a href=http://zinc.docking.org/results/combination?filter.purchasability=purchasable&annotation.name=WNK1_HUMAN target=_blank>http://zinc.docking.org/results/combination?filter.purchasability=purchasable&annotation.name=WNK1_HUMAN</a>	<a href=http://cansar.icr.ac.uk/cansar/molecular-targets/Q9H4A3/ target=_blank>http://cansar.icr.ac.uk/cansar/molecular-targets/Q9H4A3/</a>	34.38|P15056|BRAF||Protein:::tyrosine:::kinase	NA	NA	16	7	15	12	80	14	94
WNK1	12	998365	G	T	12:998365:G:T	rs12828016	TCAATTGAGAAGAACACTTAGTCCAGAGATGATCACAGTGACTTCTGCGGTTGGTGTAAGT	TCAATTGAGAAGAACACTTAGTCCAGAGATTATCACAGTGACTTCTGCGGTTGGTGTAAGT	0.376584	TGA	FALSE	1	0.376584	M/I	1808	1808	missense_variant	tolerated	0.05	benign	0.002	ENST00000315939	ENSG00000060237	ENST00000315939,ENST00000537687,ENST00000530271,ENST00000535572,ENST00000340908	14540	ENST00000315939.6:c.5424G>T	ENSP00000313059.6:p.Met1808Ile	ENSP00000313059	Q9H4A3	Q9H4A3	Serine/threonine-protein kinase WNK1	2.7.11.1	WNK1_HUMAN, WNK1, HSN2, KDP, KIAA0344, PRKWNK1	Cytoplasm	Q9H4A3 WNK1_HUMAN Serine/threonine-protein kinase WNK1 Q9H4A3,A1L4B0,C5HTZ5,C5HTZ6,C5HTZ7,H6WZW3,O15052,P54963,Q4VBX9,Q6IFS5,Q86WL5,Q8N673,Q96CZ6,Q9P1S9 Erythrocyte 65 kDa protein, Kinase deficient protein, Protein kinase lysine-deficient 1, Protein kinase with no lysine 1 HSN2, KDP, KIAA0344, PRKWNK1	cytoplasm, cytosol, membrane	Ser/Thr protein kinase family	<a href=http://zinc.docking.org/results/combination?filter.purchasability=purchasable&annotation.name=WNK1_HUMAN target=_blank>http://zinc.docking.org/results/combination?filter.purchasability=purchasable&annotation.name=WNK1_HUMAN</a>	<a href=http://cansar.icr.ac.uk/cansar/molecular-targets/Q9H4A3/ target=_blank>http://cansar.icr.ac.uk/cansar/molecular-targets/Q9H4A3/</a>	34.38|P15056|BRAF||Protein:::tyrosine:::kinase	NA	NA	16	7	15	12	80	14	94
WNK1	12	999638	C	T	12:999638:C:T	rs17755373	GTGTTTTACAGCCTGTGTCCATGGCGGCTCCAACAGCAATCACAGAAGCAGGAACACAGCC	GTGTTTTACAGCCTGTGTCCATGGCGGCTCTAACAGCAATCACAGAAGCAGGAACACAGCC	0.0167329	CCA	FALSE	1	0.0167329	P/L	1823	1823	missense_variant	deleterious_low_confidence	NA	benign	0.307	ENST00000315939	ENSG00000060237	ENST00000315939,ENST00000537687,ENST00000530271,ENST00000535572,ENST00000340908	14540	ENST00000315939.6:c.5468C>T	ENSP00000313059.6:p.Pro1823Leu	ENSP00000313059	Q9H4A3	Q9H4A3	Serine/threonine-protein kinase WNK1	2.7.11.1	WNK1_HUMAN, WNK1, HSN2, KDP, KIAA0344, PRKWNK1	Cytoplasm	Q9H4A3 WNK1_HUMAN Serine/threonine-protein kinase WNK1 Q9H4A3,A1L4B0,C5HTZ5,C5HTZ6,C5HTZ7,H6WZW3,O15052,P54963,Q4VBX9,Q6IFS5,Q86WL5,Q8N673,Q96CZ6,Q9P1S9 Erythrocyte 65 kDa protein, Kinase deficient protein, Protein kinase lysine-deficient 1, Protein kinase with no lysine 1 HSN2, KDP, KIAA0344, PRKWNK1	cytoplasm, cytosol, membrane	Ser/Thr protein kinase family	<a href=http://zinc.docking.org/results/combination?filter.purchasability=purchasable&annotation.name=WNK1_HUMAN target=_blank>http://zinc.docking.org/results/combination?filter.purchasability=purchasable&annotation.name=WNK1_HUMAN</a>	<a href=http://cansar.icr.ac.uk/cansar/molecular-targets/Q9H4A3/ target=_blank>http://cansar.icr.ac.uk/cansar/molecular-targets/Q9H4A3/</a>	34.38|P15056|BRAF||Protein:::tyrosine:::kinase	NA	NA	16	7	15	12	80	14	94
TUBA1C	12	49621812	A	G	12:49621812:A:G	rs142931565	TGCTTTGTGTGCTTGGAATTAGATCCTTCAAATGGATCCTTTCTGAATGCAAAACTGTACA	TGCTTTGTGTGCTTGGAATTAGATCCTTCAGATGGATCCTTTCTGAATGCAAAACTGTACA	0.0108655	AAA	FALSE	0.124716	0.0108655	N/D	26	26	missense_variant	deleterious_low_confidence	NA	benign	0.017	ENST00000541364	ENSG00000167553	ENST00000549818,ENST00000541364,ENST00000552448	20768	ENST00000541364.1:c.76A>G	ENSP00000443475.1:p.Asn26Asp	ENSP00000443475	NA	Q9BQE3	Tubulin alpha-1C chain	NA	TBA1C_HUMAN, TUBA1C, TUBA6	Cytoplasm, Cytoskeleton	Q9BQE3 TBA1C_HUMAN Tubulin alpha-1C chain Q9BQE3 Alpha-tubulin 6, Tubulin alpha-6 chain TUBA6	cytoplasm, microtubule, microtubule cytoskeleton, nucleus, vesicle	tubulin family	<a href=http://zinc.docking.org/results/combination?filter.purchasability=purchasable&annotation.name=TBA1C_HUMAN target=_blank>http://zinc.docking.org/results/combination?filter.purchasability=purchasable&annotation.name=TBA1C_HUMAN</a>	<a href=http://cansar.icr.ac.uk/cansar/molecular-targets/Q9BQE3/ target=_blank>http://cansar.icr.ac.uk/cansar/molecular-targets/Q9BQE3/</a>	99.31|Q71U36|TUBA1A|Vindesine,Vinflunine,Vinorelbine Tartrate,Docetaxel,Eribulin Mesylate,Vinblastine Sulfate,Vincristine Sulfate|Whole:::Protein	99.31|Q71U36|TUBA1A|Vindesine,Vinflunine,Vinorelbine Tartrate,Docetaxel,Eribulin Mesylate,Vinblastine Sulfate,Vincristine Sulfate|Whole:::Protein||97.86|Q13748|TUBA3C,TUBA3D||Tubulin:::C-terminal:::domain||97.45|Q13748|TUBA3C,TUBA3D|Vinblastine,Vinorelbine Tartrate,Docetaxel,Eribulin Mesylate,Vinblastine Sulfate,Vincristine Sulfate|Whole:::Protein||97.14|Q13748|TUBA3C,TUBA3D||Tubulin/FtsZ:::famil…	99.31|Q71U36|TUBA1A|Vindesine,Vinflunine,Vinorelbine Tartrate,Docetaxel,Eribulin Mesylate,Vinblastine Sulfate,Vincristine Sulfate|Whole:::Protein||97.86|Q13748|TUBA3C,TUBA3D||Tubulin:::C-terminal:::domain||97.45|Q13748|TUBA3C,TUBA3D|Vinblastine,Vinorelbine Tartrate,Docetaxel,Eribulin Mesylate,Vinblastine Sulfate,Vincristine Sulfate|Whole:::Protein||97.14|Q13748|TUBA3C,TUBA3D||Tubulin/FtsZ:::famil…	109	109	109	55	51	109	100
TIMELESS	12	56815922	C	T	12:56815922:C:T	rs774047	TCCACGTCCTTATTGGCGAGGTACAGCTCCCGAAGATGAGCCTCTTCTTCGGGGCTCCATG	TCCACGTCCTTATTGGCGAGGTACAGCTCCTGAAGATGAGCCTCTTCTTCGGGGCTCCATG	0.489791	CCG	TRUE	1	0.489791	R/Q	830	830	missense_variant	tolerated	0.46	benign	0.05	ENST00000229201	ENSG00000111602	ENST00000553532,ENST00000229201	11813	ENST00000229201.4:c.2489G>A	ENSP00000229201.4:p.Arg830Gln	ENSP00000229201	Q9UNS1	Q9UNS1	Protein timeless homolog	NA	TIM_HUMAN, TIMELESS, TIM, TIM1, TIMELESS1	Nucleus	Q9UNS1 TIM_HUMAN Protein timeless homolog Q9UNS1,B2ZAV0,O94802,Q86VM1,Q8IWH3 TIM, TIM1, TIMELESS1	nuclear chromatin, nucleoplasm, nucleus	timeless family	<a href=http://zinc.docking.org/results/combination?filter.purchasability=purchasable&annotation.name=TIM_HUMAN target=_blank>http://zinc.docking.org/results/combination?filter.purchasability=purchasable&annotation.name=TIM_HUMAN</a>	<a href=http://cansar.icr.ac.uk/cansar/molecular-targets/Q9UNS1/ target=_blank>http://cansar.icr.ac.uk/cansar/molecular-targets/Q9UNS1/</a>	NA	NA	NA	4	0	4	1	25	2	50
CHD4	12	6711206	GCTT	G	12:6711206:GCTT:G	.	ATTTGCTCTTCTTCTCTTTCTTAGGTCCAAGCTTCTTCTTCTTCTTCTTCTTGCCAGGAGTATA	ATTTGCTCTTCTTCTCTTTCTTAGGTCCAAGCTTCTTCTTCTTCTTCTTGCCAGGAGTATA	0.0109701	AGCTTC	notCpG	0.999489	0.89721	K/-	119	119	INFRAME_DELETION	NA	NA	NA	NA	ENST00000309577	ENSG00000111642	ENST00000544040,ENST00000309577,ENST00000545942,ENST00000357008,ENST00000544484,ENST00000545584	1919	ENST00000309577.6:c.355_357delAAG	ENSP00000312419.6:p.Lys119del	ENSP00000312419	Q14839	Q14839	Chromodomain-helicase-DNA-binding protein 4	3.6.4.12	CHD4_HUMAN, CHD4	Nucleus, Cytoplasm, Cytoskeleton, Microtubule organizing center, Centrosome	Q14839 CHD4_HUMAN Chromodomain-helicase-DNA-binding protein 4 Q14839,Q8IXZ5 ATP-dependent helicase CHD4, Mi-2 autoantigen 218 kDa protein, Mi2-beta	centrosome, cytoplasm, membrane, nuclear chromatin, nucleoplasm, nucleus, nurd complex, protein complex, protein-dna complex	SNF2/RAD54 helicase family	<a href=http://zinc.docking.org/results/combination?filter.purchasability=purchasable&annotation.name=CHD4_HUMAN target=_blank>http://zinc.docking.org/results/combination?filter.purchasability=purchasable&annotation.name=CHD4_HUMAN</a>	<a href=http://cansar.icr.ac.uk/cansar/molecular-targets/Q14839/ target=_blank>http://cansar.icr.ac.uk/cansar/molecular-targets/Q14839/</a>	NA	NA	NA	8	0	7	0	0	2	29
WDHD1	14	55408294	C	T	14:55408294:C:T	.	GTTTCTGCTTTTTAGACAAATTCAGGTTCTCTTTTGCTTTTTCTTCCTGGTTTTCTGTTTC	GTTTCTGCTTTTTAGACAAATTCAGGTTCTTTTTTGCTTTTTCTTCCTGGTTTTCTGTTTC	0.0193992	TCTT	FALSE	0.999918	0.0193992	E/K	620	620	missense_variant	NA	NA	NA	NA	ENST00000359167	ENSG00000198554	ENST00000359167,ENST00000421192,ENST00000420358,ENST00000360586	23170	ENST00000359167.4:c.1858G>A	ENSP00000352085.4:p.Glu620Lys	ENSP00000352085	NA	O75717	WD repeat and HMG-box DNA-binding protein 1	NA	WDHD1_HUMAN, WDHD1, AND1	Nucleus, Nucleoplasm	O75717 WDHD1_HUMAN WD repeat and HMG-box DNA-binding protein 1 O75717,C9JW18,F6W0U7 Acidic nucleoplasmic DNA-binding protein 1 AND1	chromosome, cytoplasm, nucleoplasm	NA	<a href=http://zinc.docking.org/results/combination?filter.purchasability=purchasable&annotation.name=WDHD1_HUMAN target=_blank>http://zinc.docking.org/results/combination?filter.purchasability=purchasable&annotation.name=WDHD1_HUMAN</a>	<a href=http://cansar.icr.ac.uk/cansar/molecular-targets/O75717/ target=_blank>http://cansar.icr.ac.uk/cansar/molecular-targets/O75717/</a>	NA	NA	NA	4	0	4	3	75	4	100
TRPM7	15	50878630	G	A	15:50878630:G:A	rs8042919	TGAACAGGAATGGAAGTTCTGTGACAGTCAGTAAATCCAGCAAGAGAACTCACTCGTTTCA	TGAACAGGAATGGAAGTTCTGTGACAGTCAATAAATCCAGCAAGAGAACTCACTCGTTTCA	0.0870338	AGT	FALSE	0.995042	0.0870338	T/I	1482	1482	missense_variant	tolerated_low_confidence	NA	benign	0.068	ENST00000313478	ENSG00000092439	ENST00000560955,ENST00000313478	17994	ENST00000313478.7:c.4445C>T	ENSP00000320239.7:p.Thr1482Ile	ENSP00000320239	Q96QT4	Q96QT4	Transient receptor potential cation channel subfamily M member 7	2.7.11.1	TRPM7_HUMAN, TRPM7, CHAK1, LTRPC7	Membrane	Q96QT4 TRPM7_HUMAN Transient receptor potential cation channel subfamily M member 7 Q96QT4,Q6ZMF5,Q86VJ4,Q8NBW2,Q9BXB2,Q9NXQ2 Channel-kinase 1, Long transient receptor potential channel 7 CHAK1, LTRPC7	integral component of membrane, plasma membrane, ruffle	NA	<a href=http://zinc.docking.org/results/combination?filter.purchasability=purchasable&annotation.name=TRPM7_HUMAN target=_blank>http://zinc.docking.org/results/combination?filter.purchasability=purchasable&annotation.name=TRPM7_HUMAN</a>	<a href=http://cansar.icr.ac.uk/cansar/molecular-targets/Q96QT4/ target=_blank>http://cansar.icr.ac.uk/cansar/molecular-targets/Q96QT4/</a>	NA	NA	NA	7	4	7	3	43	6	86
USP8	15	50773787	A	G	15:50773787:A:G	rs3743044	AATCTCCTCAGAGTGGAAAAGTTATTCCTGATCGTTCCACCAAGCCAGTAGTTTTTTCTCC	AATCTCCTCAGAGTGGAAAAGTTATTCCTGGTCGTTCCACCAAGCCAGTAGTTTTTTCTCC	0.0361919	GAT	FALSE	0.999984	0.0361919	D/G	443	443	missense_variant	deleterious	0.01	probably_damaging	0.995	ENST00000307179	ENSG00000138592	ENST00000425032,ENST00000307179,ENST00000433963,ENST00000559329,ENST00000396444	12631	ENST00000307179.4:c.1328A>G	ENSP00000302239.4:p.Asp443Gly	ENSP00000302239	P40818	P40818	Ubiquitin carboxyl-terminal hydrolase 8	3.4.19.12	UBP8_HUMAN, USP8, KIAA0055, UBPY	Cytoplasm, Nucleus, Endosome membrane, Cell membrane	P40818 UBP8_HUMAN Ubiquitin carboxyl-terminal hydrolase 8 P40818,B4DKA8,Q2TB31,Q7Z3U2,Q86VA0,Q8IWI7 Deubiquitinating enzyme 8, Ubiquitin isopeptidase Y, Ubiquitin thioesterase 8, Ubiquitin-specific-processing protease 8 KIAA0055, UBPY	cytoplasm, cytosol, dendritic spine, early endosome, extrinsic component of endosome membrane, extrinsic component of plasma membrane, midbody, nucleus, postsynaptic density	peptidase C19 family	<a href=http://zinc.docking.org/results/combination?filter.purchasability=purchasable&annotation.name=UBP8_HUMAN target=_blank>http://zinc.docking.org/results/combination?filter.purchasability=purchasable&annotation.name=UBP8_HUMAN</a>	<a href=http://cansar.icr.ac.uk/cansar/molecular-targets/P40818/ target=_blank>http://cansar.icr.ac.uk/cansar/molecular-targets/P40818/</a>	NA	NA	NA	6	0	5	2	40	5	100
KAT8	16	31142271	A	G	16:31142271:A:G	rs17855606	GTGTCGGGGGCGGTGGGGGAGTGTCAGTATATGGACTGGTAGGAGTCAAGGCCTCCTTATT	GTGTCGGGGGCGGTGGGGGAGTGTCAGTATGTGGACTGGTAGGAGTCAAGGCCTCCTTATT	0.308797	TAT	FALSE	0.977548	0.308797	I/M	454	454	missense_variant	deleterious_low_confidence	NA	benign	0.004	ENST00000448516	ENSG00000103510	ENST00000448516	17933	ENST00000448516.2:c.1362A>G	ENSP00000406037.2:p.Ile454Met	ENSP00000406037	Q9H7Z6	Q9H7Z6	Histone acetyltransferase KAT8	2.3.1.48	KAT8_HUMAN, KAT8, MOF, MYST1	Nucleus, Chromosome	Q9H7Z6 KAT8_HUMAN Histone acetyltransferase KAT8 Q9H7Z6,A8K4Z1,G5E9P2,Q659G0,Q7LC17,Q8IY59,Q8WYB4,Q8WZ14,Q9HAC5,Q9NR35 Lysine acetyltransferase 8, MOZ, YBF2/SAS3, SAS2 and TIP60 protein 1 MOF, MYST1	histone acetyltransferase complex, kinetochore, mll1 complex, msl complex, nucleoplasm, nucleus	MYST (SAS/MOZ) family	<a href=http://zinc.docking.org/results/combination?filter.purchasability=purchasable&annotation.name=KAT8_HUMAN target=_blank>http://zinc.docking.org/results/combination?filter.purchasability=purchasable&annotation.name=KAT8_HUMAN</a>	<a href=http://cansar.icr.ac.uk/cansar/molecular-targets/Q9H7Z6/ target=_blank>http://cansar.icr.ac.uk/cansar/molecular-targets/Q9H7Z6/</a>	NA	NA	NA	15	12	14	10	72	14	100
SMG6	17	2203167	T	G	17:2203167:T:G	rs216195	AGGAATCGGTTGAGGACACAGACACTTGCTTCTTCAGTCGTGGCCTCTCCTTGGTCCTATC	AGGAATCGGTTGAGGACACAGACACTTGCTGCTTCAGTCGTGGCCTCTCCTTGGTCCTATC	0.339385	TTC	FALSE	1	0.339385	K/Q	294	294	missense_variant	deleterious_low_confidence	NA	possibly_damaging	0.685	ENST00000263073	ENSG00000070366	ENST00000263073,ENST00000544865	17809	ENST00000263073.6:c.880A>C	ENSP00000263073.5:p.Lys294Gln	ENSP00000263073	Q86US8	Q86US8	Telomerase-binding protein EST1A	3.1.-.-	EST1A_HUMAN, SMG6, C17orf31, EST1A, KIAA0732	Nucleus, Nucleolus, Chromosome, Telomere, Cytoplasm, Cytosol	Q86US8 EST1A_HUMAN Telomerase-binding protein EST1A Q86US8,B7Z874,O94837,Q86VH6,Q9UF60 EST1-like protein A, Ever shorter telomeres 1A, Smg-6 homolog, Telomerase subunit EST1A, hSmg5/7a C17orf31, EST1A, KIAA0732	chromosome, cytoplasm, cytosol, nucleolus, nucleus, telomerase holoenzyme complex	NA	<a href=http://zinc.docking.org/results/combination?filter.purchasability=purchasable&annotation.name=EST1A_HUMAN target=_blank>http://zinc.docking.org/results/combination?filter.purchasability=purchasable&annotation.name=EST1A_HUMAN</a>	<a href=http://cansar.icr.ac.uk/cansar/molecular-targets/Q86US8/ target=_blank>http://cansar.icr.ac.uk/cansar/molecular-targets/Q86US8/</a>	NA	NA	NA	4	0	4	2	50	4	100
SMG6	17	2203175	C	G	17:2203175:C:G	rs1885986	GTTGAGGACACAGACACTTGCTTCTTCAGTCGTGGCCTCTCCTTGGTCCTATCCTGTCGGC	GTTGAGGACACAGACACTTGCTTCTTCAGTGGTGGCCTCTCCTTGGTCCTATCCTGTCGGC	0.292909	TCG	FALSE	1	0.292909	R/P	291	291	missense_variant	deleterious_low_confidence	NA	probably_damaging	0.979	ENST00000263073	ENSG00000070366	ENST00000263073,ENST00000544865	17809	ENST00000263073.6:c.872G>C	ENSP00000263073.5:p.Arg291Pro	ENSP00000263073	Q86US8	Q86US8	Telomerase-binding protein EST1A	3.1.-.-	EST1A_HUMAN, SMG6, C17orf31, EST1A, KIAA0732	Nucleus, Nucleolus, Chromosome, Telomere, Cytoplasm, Cytosol	Q86US8 EST1A_HUMAN Telomerase-binding protein EST1A Q86US8,B7Z874,O94837,Q86VH6,Q9UF60 EST1-like protein A, Ever shorter telomeres 1A, Smg-6 homolog, Telomerase subunit EST1A, hSmg5/7a C17orf31, EST1A, KIAA0732	chromosome, cytoplasm, cytosol, nucleolus, nucleus, telomerase holoenzyme complex	NA	<a href=http://zinc.docking.org/results/combination?filter.purchasability=purchasable&annotation.name=EST1A_HUMAN target=_blank>http://zinc.docking.org/results/combination?filter.purchasability=purchasable&annotation.name=EST1A_HUMAN</a>	<a href=http://cansar.icr.ac.uk/cansar/molecular-targets/Q86US8/ target=_blank>http://cansar.icr.ac.uk/cansar/molecular-targets/Q86US8/</a>	NA	NA	NA	4	0	4	2	50	4	100
DHX33	17	5347788	G	A	17:5347788:G:A	rs75426953	TCATGAAGAGGCTGTGAGCCAGGCAGCGGCGGACACTCTCCACGTCTCCTCGGGATGATGC	TCATGAAGAGGCTGTGAGCCAGGCAGCGGCAGACACTCTCCACGTCTCCTCGGGATGATGC	0.0130267	CGG	TRUE	0.999984	0.0130267	R/C	621	621	missense_variant	deleterious	0	probably_damaging	0.998	ENST00000225296	ENSG00000005100	ENST00000433302,ENST00000225296,ENST00000572490	16718	ENST00000225296.3:c.1861C>T	ENSP00000225296.3:p.Arg621Cys	ENSP00000225296	Q9H6R0	Q9H6R0	Putative ATP-dependent RNA helicase DHX33	3.6.4.13	DHX33_HUMAN, DHX33, DDX33	Nucleus, Nucleolus, Nucleus, Nucleoplasm	Q9H6R0 DHX33_HUMAN Putative ATP-dependent RNA helicase DHX33 Q9H6R0,B4DHF9,Q4G149,Q5CZ73,Q9H5M9 DEAH box protein 33 DDX33	cytoplasm, nucleolus, nucleoplasm	DEAD box helicase family	<a href=http://zinc.docking.org/results/combination?filter.purchasability=purchasable&annotation.name=DHX33_HUMAN target=_blank>http://zinc.docking.org/results/combination?filter.purchasability=purchasable&annotation.name=DHX33_HUMAN</a>	<a href=http://cansar.icr.ac.uk/cansar/molecular-targets/Q9H6R0/ target=_blank>http://cansar.icr.ac.uk/cansar/molecular-targets/Q9H6R0/</a>	NA	NA	NA	0	0	0	0	0	0	0
DHX33	17	5366947	G	A	17:5366947:G:A	rs8069315	GAGGCTGGGTCACAGCAATGATGCCCTGGCGGCTGATCCCTCCTTCATACAGGTACTGAGG	GAGGCTGGGTCACAGCAATGATGCCCTGGCAGCTGATCCCTCCTTCATACAGGTACTGAGG	0.108635	CGG	TRUE	1	0.108635	R/C	118	118	missense_variant	deleterious	0.03	probably_damaging	0.939	ENST00000225296	ENSG00000005100	ENST00000225296	16718	ENST00000225296.3:c.352C>T	ENSP00000225296.3:p.Arg118Cys	ENSP00000225296	Q9H6R0	Q9H6R0	Putative ATP-dependent RNA helicase DHX33	3.6.4.13	DHX33_HUMAN, DHX33, DDX33	Nucleus, Nucleolus, Nucleus, Nucleoplasm	Q9H6R0 DHX33_HUMAN Putative ATP-dependent RNA helicase DHX33 Q9H6R0,B4DHF9,Q4G149,Q5CZ73,Q9H5M9 DEAH box protein 33 DDX33	cytoplasm, nucleolus, nucleoplasm	DEAD box helicase family	<a href=http://zinc.docking.org/results/combination?filter.purchasability=purchasable&annotation.name=DHX33_HUMAN target=_blank>http://zinc.docking.org/results/combination?filter.purchasability=purchasable&annotation.name=DHX33_HUMAN</a>	<a href=http://cansar.icr.ac.uk/cansar/molecular-targets/Q9H6R0/ target=_blank>http://cansar.icr.ac.uk/cansar/molecular-targets/Q9H6R0/</a>	NA	NA	NA	0	0	0	0	0	0	0
GEMIN4	17	648186	G	A	17:648186:G:A	rs7813	CGATGCCCTCAGCAATGGACTTTAAGAAGCGCTGCTCGTGTGCCCTCTGGAGCAAGGAGCT	CGATGCCCTCAGCAATGGACTTTAAGAAGCACTGCTCGTGTGCCCTCTGGAGCAAGGAGCT	0.624474	CGC	TRUE	0.995421	0.624474	R/C	1033	1033	missense_variant	deleterious	0	possibly_damaging	0.785	ENST00000319004	ENSG00000179409	ENST00000576778,ENST00000319004	15717	ENST00000319004.5:c.3097C>T	ENSP00000321706.5:p.Arg1033Cys	ENSP00000321706	P57678	P57678	Gem-associated protein 4	NA	GEMI4_HUMAN, GEMIN4	Cytoplasm, Nucleus, Nucleus, Nucleolus, Nucleus, Gem	P57678 GEMI4_HUMAN Gem-associated protein 4 P57678,Q9NZS7,Q9UG32,Q9Y4Q2 Component of gems 4, p97	cytoplasm, cytosol, extracellular exosome, gemini of coiled bodies, membrane, nuclear body, nucleolus, nucleoplasm, small nuclear ribonucleoprotein complex, smn complex, smn-sm protein complex	NA	<a href=http://zinc.docking.org/results/combination?filter.purchasability=purchasable&annotation.name=GEMI4_HUMAN target=_blank>http://zinc.docking.org/results/combination?filter.purchasability=purchasable&annotation.name=GEMI4_HUMAN</a>	<a href=http://cansar.icr.ac.uk/cansar/molecular-targets/P57678/ target=_blank>http://cansar.icr.ac.uk/cansar/molecular-targets/P57678/</a>	NA	NA	NA	0	0	0	0	0	0	0
USP36	17	76799795	G	A	17:76799795:G:A	rs1057040	CAGTGGCCTCCCTGATGTGCTGTGGGAGGCGCGTCTCTGAGCCCAGCCTCTGCGGCTCTCC	CAGTGGCCTCCCTGATGTGCTGTGGGAGGCACGTCTCTGAGCCCAGCCTCTGCGGCTCTCC	0.477971	CGC	TRUE	0.998204	0.477971	R/C	828	828	missense_variant	tolerated_low_confidence	NA	benign	0	ENST00000312010	ENSG00000055483	ENST00000542802,ENST00000312010,ENST00000588086,ENST00000589225	20062	ENST00000312010.6:c.2482C>T	ENSP00000310590.6:p.Arg828Cys	ENSP00000310590	Q9P275	Q9P275	Ubiquitin carboxyl-terminal hydrolase 36	3.4.19.12	UBP36_HUMAN, USP36, KIAA1453	Nucleus, Nucleolus	Q9P275 UBP36_HUMAN Ubiquitin carboxyl-terminal hydrolase 36 Q9P275,Q05C98,Q05DD0,Q6IQ38,Q8NDM8,Q9NVC8 Deubiquitinating enzyme 36, Ubiquitin thioesterase 36, Ubiquitin-specific-processing protease 36 KIAA1453	nuclear speck, nucleolus	peptidase C19 family	<a href=http://zinc.docking.org/results/combination?filter.purchasability=purchasable&annotation.name=UBP36_HUMAN target=_blank>http://zinc.docking.org/results/combination?filter.purchasability=purchasable&annotation.name=UBP36_HUMAN</a>	<a href=http://cansar.icr.ac.uk/cansar/molecular-targets/Q9P275/ target=_blank>http://cansar.icr.ac.uk/cansar/molecular-targets/Q9P275/</a>	NA	NA	NA	0	0	0	0	0	0	0
RNMT	18	13731574	G	C	18:13731574:G:C	rs61730997	TATGAAAAGATGTCTCTTGAACAGGCAAAAGCGTCAGTGAATTCTGAAACAGAGTCTTCAT	TATGAAAAGATGTCTCTTGAACAGGCAAAACCGTCAGTGAATTCTGAAACAGAGTCTTCAT	0.0154566	AGC	FALSE	0.999951	0.0154566	A/P	20	20	missense_variant	deleterious_low_confidence	NA	benign	0.022	ENST00000262173	ENSG00000101654	ENST00000592764,ENST00000591746,ENST00000383314,ENST00000543302,ENST00000589866,ENST00000262173	10075	ENST00000262173.3:c.58G>C	ENSP00000262173.3:p.Ala20Pro	ENSP00000262173	O43148	O43148	mRNA cap guanine-N7 methyltransferase	2.1.1.56	MCES_HUMAN, RNMT, KIAA0398	Nucleus	O43148 MCES_HUMAN mRNA cap guanine-N7 methyltransferase O43148,B0YJ90,D3DUJ5,O94996,Q9UIJ9 RG7MT1, mRNA (guanine-N(7)-)-methyltransferase, mRNA cap methyltransferase KIAA0398	fibrillar center, mrna cap binding complex, mrna cap methyltransferase complex, nucleoplasm, nucleus, receptor complex	mRNA cap 0 methyltransferase family	<a href=http://zinc.docking.org/results/combination?filter.purchasability=purchasable&annotation.name=MCES_HUMAN target=_blank>http://zinc.docking.org/results/combination?filter.purchasability=purchasable&annotation.name=MCES_HUMAN</a>	<a href=http://cansar.icr.ac.uk/cansar/molecular-targets/O43148/ target=_blank>http://cansar.icr.ac.uk/cansar/molecular-targets/O43148/</a>	NA	NA	NA	5	5	5	5	100	5	100
RBBP8	18	20517029	G	C	18:20517029:G:C	rs189666519	TCCTGTTTATTATTTCTATTTCAGCTTTTAGGTTCCGGGGGTACATGTGCAGATTTGGTAC	TCCTGTTTATTATTTCTATTTCAGCTTTTACGTTCCGGGGGTACATGTGCAGATTTGGTAC	0.023487	AGG	FALSE	0.921952	0.023487	R/T	39	39	missense_variant	deleterious_low_confidence	NA	benign	0	ENST00000583594	ENSG00000101773	ENST00000583594	9891	ENST00000583594.1:c.116G>C	ENSP00000463908.1:p.Arg39Thr	ENSP00000463908	NA	Q99708	DNA endonuclease RBBP8	3.1.-.-	CTIP_HUMAN, RBBP8, CTIP	Nucleus, Chromosome	Q99708 CTIP_HUMAN DNA endonuclease RBBP8 Q99708,A6NKN2,A8K8W6,E7ETY1,O75371,Q8NHQ3 CtBP-interacting protein, Retinoblastoma-binding protein 8, Retinoblastoma-interacting protein and myosin-like, Sporulation in the absence of SPO11 protein 2 homolog CTIP	chromosome, intracellular membrane-bounded organelle, nucleoplasm, nucleus, transcriptional repressor complex	COM1/SAE2/CtIP family	<a href=http://zinc.docking.org/results/combination?filter.purchasability=purchasable&annotation.name=CTIP_HUMAN target=_blank>http://zinc.docking.org/results/combination?filter.purchasability=purchasable&annotation.name=CTIP_HUMAN</a>	<a href=http://cansar.icr.ac.uk/cansar/molecular-targets/Q99708/ target=_blank>http://cansar.icr.ac.uk/cansar/molecular-targets/Q99708/</a>	NA	NA	NA	2	0	2	1	50	1	50
ATP5A1	18	43673325	A	G	18:43673325:A:G	rs9945606	GGACCAGCCTGGCCAACACAGCAAAATCCCATCTCTACTAAGGAAAAAAAAAAAAAAAATT	GGACCAGCCTGGCCAACACAGCAAAATCCCGTCTCTACTAAGGAAAAAAAAAAAAAAAATT	0.5	CAT	FALSE	0.0105261	0.5	W/R	41	41	missense_variant	NA	NA	benign	0	ENST00000585650	ENSG00000152234	ENST00000585650	823	ENST00000585650.1:c.121T>C	ENSP00000467983.1:p.Trp41Arg	ENSP00000467983	NA	P25705	ATP synthase subunit alpha, mitochondrial	NA	ATPA_HUMAN, ATP5A1, ATP5A, ATP5AL2, ATPM	Mitochondrion inner membrane, Cell membrane	P25705 ATPA_HUMAN ATP synthase subunit alpha, mitochondrial P25705,A8K092,B4DY56,K7ENP3,Q53XX6,Q8IXV2,Q96FB4,Q96HW2,Q96IR6,Q9BTV8 ATP5A, ATP5AL2, ATPM	extracellular exosome, extracellular matrix, membrane, mitochondrial inner membrane, mitochondrial matrix, mitochondrial proton-transporting atp synthase complex, mitochondrion, myelin sheath, plasma membrane, proton-transporting atp synthase complex, proton-transporting atp synthase complex	ATPase alpha/beta chains family	<a href=http://zinc.docking.org/results/combination?filter.purchasability=purchasable&annotation.name=ATPA_HUMAN target=_blank>http://zinc.docking.org/results/combination?filter.purchasability=purchasable&annotation.name=ATPA_HUMAN</a>	<a href=http://cansar.icr.ac.uk/cansar/molecular-targets/P25705/ target=_blank>http://cansar.icr.ac.uk/cansar/molecular-targets/P25705/</a>	NA	NA	NA	41	27	40	40	100	40	100
UQCRFS1	19	29704010	A	C	19:29704010:A:C	rs8100724	ACAGGACGGGCGCGAACGGGCCTGAGCGGGATGCTACCGACAACATGGCGACAGCCGCTCC	ACAGGACGGGCGCGAACGGGCCTGAGCGGGCTGCTACCGACAACATGGCGACAGCCGCTCC	0.938828	GAT	FALSE	0.121602	0.938828	S/A	6	6	missense_variant	tolerated	1	benign	0.001	ENST00000304863	ENSG00000169021	ENST00000304863	12587	ENST00000304863.4:c.16T>G	ENSP00000306397.3:p.Ser6Ala	ENSP00000306397	P47985	P47985	Cytochrome b-c1 complex subunit Rieske, mitochondrial	1.10.2.2	UCRI_HUMAN, UQCRFS1	Mitochondrion inner membrane	P47985 UCRI_HUMAN Cytochrome b-c1 complex subunit Rieske, mitochondrial P47985,A8K519,Q6NVX5,Q9UPH2 Complex III subunit 5, Cytochrome b-c1 complex subunit 5, Rieske iron-sulfur protein, Rieske protein UQCRFS1, Ubiquinol-cytochrome c reductase iron-sulfur subunit	integral component of membrane, mitochondrial inner membrane, mitochondrial respiratory chain complex iii, mitochondrial respiratory chain complex iv, mitochondrion	NA	<a href=http://zinc.docking.org/results/combination?filter.purchasability=purchasable&annotation.name=UCRI_HUMAN target=_blank>http://zinc.docking.org/results/combination?filter.purchasability=purchasable&annotation.name=UCRI_HUMAN</a>	<a href=http://cansar.icr.ac.uk/cansar/molecular-targets/P47985/ target=_blank>http://cansar.icr.ac.uk/cansar/molecular-targets/P47985/</a>	NA	NA	NA	30	4	29	2	7	11	38
ATP5A1	18	43678035	T	C	18:43678035:T:C	rs3753069	GGAGAAGCCACGGGTGCAAGATGGCGGCATTCGCCACAGCCCCTCGCCCTCCTGCAGAGAG	GGAGAAGCCACGGGTGCAAGATGGCGGCATCCGCCACAGCCCCTCGCCCTCCTGCAGAGAG	0.647241	TTC	FALSE	0.69125	0.647241	N/D	55	55	missense_variant	NA	NA	benign	0	ENST00000586592	ENSG00000152234	ENST00000586592	823	ENST00000586592.1:c.163A>G	ENSP00000466275.3:p.Asn55Asp	ENSP00000466275	NA	P25705	ATP synthase subunit alpha, mitochondrial	NA	ATPA_HUMAN, ATP5A1, ATP5A, ATP5AL2, ATPM	Mitochondrion inner membrane, Cell membrane	P25705 ATPA_HUMAN ATP synthase subunit alpha, mitochondrial P25705,A8K092,B4DY56,K7ENP3,Q53XX6,Q8IXV2,Q96FB4,Q96HW2,Q96IR6,Q9BTV8 ATP5A, ATP5AL2, ATPM	extracellular exosome, extracellular matrix, membrane, mitochondrial inner membrane, mitochondrial matrix, mitochondrial proton-transporting atp synthase complex, mitochondrion, myelin sheath, plasma membrane, proton-transporting atp synthase complex, proton-transporting atp synthase complex	ATPase alpha/beta chains family	<a href=http://zinc.docking.org/results/combination?filter.purchasability=purchasable&annotation.name=ATPA_HUMAN target=_blank>http://zinc.docking.org/results/combination?filter.purchasability=purchasable&annotation.name=ATPA_HUMAN</a>	<a href=http://cansar.icr.ac.uk/cansar/molecular-targets/P25705/ target=_blank>http://cansar.icr.ac.uk/cansar/molecular-targets/P25705/</a>	NA	NA	NA	41	27	40	40	100	40	100
NARS	18	55283236	T	C	18:55283236:T:C	rs9319918	GCCTTGGGTAGGGAGGAGAGAAAAGACAGTTCTTGAACATTGTACAATACTTAAAATCAAA	GCCTTGGGTAGGGAGGAGAGAAAAGACAGTCCTTGAACATTGTACAATACTTAAAATCAAA	0.291694	TTC	FALSE	0.998633	0.291694	N/D	37	37	missense_variant	tolerated_low_confidence	NA	benign	0	ENST00000590123	ENSG00000134440	ENST00000590123	7643	ENST00000590123.1:c.109A>G	ENSP00000466919.1:p.Asn37Asp	ENSP00000466919	NA	O43776	Asparagine--tRNA ligase, cytoplasmic	6.1.1.22	SYNC_HUMAN, NARS	Cytoplasm	O43776 SYNC_HUMAN Asparagine--tRNA ligase, cytoplasmic O43776,B4DG16,Q53GU6 Asparaginyl-tRNA synthetase	cytoplasm, cytosol, extracellular exosome, mitochondrion	class-II aminoacyl-tRNA synthetase family	<a href=http://zinc.docking.org/results/combination?filter.purchasability=purchasable&annotation.name=SYNC_HUMAN target=_blank>http://zinc.docking.org/results/combination?filter.purchasability=purchasable&annotation.name=SYNC_HUMAN</a>	<a href=http://cansar.icr.ac.uk/cansar/molecular-targets/O43776/ target=_blank>http://cansar.icr.ac.uk/cansar/molecular-targets/O43776/</a>	NA	NA	NA	2	0	2	1	50	2	100
UBE2M	19	59067585	G	A	19:59067585:G:A	rs8105097	CTCTGCGGCCTCCTTGTTCAGTGGGTCCTCGGGGTTGGGCTCCTGTGGCCAGTACAGGTAG	CTCTGCGGCCTCCTTGTTCAGTGGGTCCTCAGGGTTGGGCTCCTGTGGCCAGTACAGGTAG	0.0242103	CGG	TRUE	1	0.0242103	P/L	111	111	missense_variant	tolerated	1	possibly_damaging	0.856	ENST00000596985	ENSG00000130725	ENST00000596985	12491	ENST00000596985.1:c.332C>T	ENSP00000469855.1:p.Pro111Leu	ENSP00000469855	NA	P61081	NEDD8-conjugating enzyme Ubc12	2.3.2.-	UBC12_HUMAN, UBE2M, UBC12	NA	P61081 UBC12_HUMAN NEDD8-conjugating enzyme Ubc12 P61081,O76069,Q8VC50 NEDD8 carrier protein, Ubiquitin-conjugating enzyme E2 M UBC12	cytoplasm, cytosol, extracellular exosome, nucleoplasm	ubiquitin-conjugating enzyme family	<a href=http://zinc.docking.org/results/combination?filter.purchasability=purchasable&annotation.name=UBC12_HUMAN target=_blank>http://zinc.docking.org/results/combination?filter.purchasability=purchasable&annotation.name=UBC12_HUMAN</a>	<a href=http://cansar.icr.ac.uk/cansar/molecular-targets/P61081/ target=_blank>http://cansar.icr.ac.uk/cansar/molecular-targets/P61081/</a>	NA	NA	NA	7	1	3	0	0	2	67
LONP1	19	5711930	C	T	19:5711930:C:T	rs11085147	CTCAGCTCGTCCTCCGCCTCCTTCTTGCCCCGCTTTGACTTCCTGCGGGGCTTGTGCTTGT	CTCAGCTCGTCCTCCGCCTCCTTCTTGCCCTGCTTTGACTTCCTGCGGGGCTTGTGCTTGT	0.059355	CCG	TRUE	0.999967	0.059355	R/Q	241	241	missense_variant	deleterious_low_confidence	NA	possibly_damaging	0.808	ENST00000360614	ENSG00000196365	ENST00000590558,ENST00000585374,ENST00000590729,ENST00000586617,ENST00000360614,ENST00000540670,ENST00000593119	9479	ENST00000360614.3:c.722G>A	ENSP00000353826.2:p.Arg241Gln	ENSP00000353826	P36776	P36776	Lon protease homolog, mitochondrial	3.4.21.53	LONM_HUMAN, LONP1, PRSS15	Mitochondrion matrix	P36776 LONM_HUMAN Lon protease homolog, mitochondrial P36776,B3KPH8,D6W635,E5KMH8,F5GZ27,P36777,Q8N8K8,Q9UQ95 LONHs, Lon protease-like protein, Mitochondrial ATP-dependent protease Lon, Serine protease 15 PRSS15	cytosol, membrane, mitochondrial matrix, mitochondrial nucleoid, mitochondrion, nucleoplasm, nucleus	peptidase S16 family	<a href=http://zinc.docking.org/results/combination?filter.purchasability=purchasable&annotation.name=LONM_HUMAN target=_blank>http://zinc.docking.org/results/combination?filter.purchasability=purchasable&annotation.name=LONM_HUMAN</a>	<a href=http://cansar.icr.ac.uk/cansar/molecular-targets/P36776/ target=_blank>http://cansar.icr.ac.uk/cansar/molecular-targets/P36776/</a>	NA	NA	NA	1	0	1	1	100	1	100
PSMA7	20	60712511	A	G	20:60712511:A:G	rs2281740	ACCTTGAAGGGACAGAAGACAGGAGCATTAACCACCTTTCCCTATTCAAGACAAAAGCAGC	ACCTTGAAGGGACAGAAGACAGGAGCATTAGCCACCTTTCCCTATTCAAGACAAAAGCAGC	0.765446	AAC	FALSE	1	0.765446	V/A	127	127	missense_variant	tolerated	0.19	benign	0	ENST00000442551	ENSG00000101182	ENST00000442551	9536	ENST00000442551.1:c.379T>C	ENSP00000397047.1:p.Val127Ala	ENSP00000397047	NA	O14818	Proteasome subunit alpha type-7	3.4.25.1	PSA7_HUMAN, PSMA7, HSPC	Cytoplasm, Nucleus	O14818 PSA7_HUMAN Proteasome subunit alpha type-7 O14818,B2R515,Q5JXJ2,Q9BR53,Q9H4K5,Q9UEU8 Proteasome subunit RC6-1, Proteasome subunit XAPC7 HSPC	cytosol, extracellular exosome, nucleoplasm, nucleus, postsynapse, proteasome complex, proteasome core complex, proteasome core complex	peptidase T1A family	<a href=http://zinc.docking.org/results/combination?filter.purchasability=purchasable&annotation.name=PSA7_HUMAN target=_blank>http://zinc.docking.org/results/combination?filter.purchasability=purchasable&annotation.name=PSA7_HUMAN</a>	<a href=http://cansar.icr.ac.uk/cansar/molecular-targets/O14818/ target=_blank>http://cansar.icr.ac.uk/cansar/molecular-targets/O14818/</a>	NA	NA	NA	33	11	33	28	85	33	100
RBM39	20	34324484	A	C	20:34324484:A:C	NA	AAAGACTGACATACTTACTATGAAGCATTTAGGGATCTTAGGAGGAAAAGAGCCAAAAAGA	AAAGACTGACATACTTACTATGAAGCATTTCGGGATCTTAGGAGGAAAAGAGCCAAAAAGA	0.172168	TAG	FALSE	0.138454	0.172168	L/R	36	36	missense_variant	tolerated_low_confidence	NA	benign	0	ENST00000433027	ENSG00000131051	ENST00000433027	15923	ENST00000433027.1:c.107T>G	ENSP00000407466.1:p.Leu36Arg	ENSP00000407466	NA	Q14498	RNA-binding protein 39	NA	RBM39_HUMAN, RBM39, HCC1, RNPC2	Nucleus speckle	Q14498 RBM39_HUMAN RNA-binding protein 39 Q14498,A2RRD3,A5D8W2,B0BLV3,E1P5S0,E1P5S1,Q14499 CAPER alpha, Hepatocellular carcinoma protein 1, RNA-binding motif protein 39, RNA-binding region-containing protein 2, Splicing factor HCC1 HCC1, RNPC2	microtubule cytoskeleton, microtubule organizing center, nuclear speck, nucleoplasm, protein complex	splicing factor SR family	<a href=http://zinc.docking.org/results/combination?filter.purchasability=purchasable&annotation.name=RBM39_HUMAN target=_blank>http://zinc.docking.org/results/combination?filter.purchasability=purchasable&annotation.name=RBM39_HUMAN</a>	<a href=http://cansar.icr.ac.uk/cansar/molecular-targets/Q14498/ target=_blank>http://cansar.icr.ac.uk/cansar/molecular-targets/Q14498/</a>	NA	NA	NA	11	1	10	0	0	6	60
TP53RK	20	45315786	C	T	20:45315786:C:T	rs34983477	TCAGTCTCCATAGTGGACTGAATATAATCTCGAACAGTCACTGAGCCTTCAATTTCTTCCA	TCAGTCTCCATAGTGGACTGAATATAATCTTGAACAGTCACTGAGCCTTCAATTTCTTCCA	0.0424552	TCG	TRUE	0.999967	0.0424552	R/Q	123	123	missense_variant	tolerated	0.21	possibly_damaging	0.643	ENST00000372114	ENSG00000172315	ENST00000372114	16197	ENST00000372114.3:c.368G>A	ENSP00000361186.3:p.Arg123Gln	ENSP00000361186	Q96S44	Q96S44	TP53-regulating kinase	2.7.11.1	PRPK_HUMAN, TP53RK, C20orf64, PRPK	Nucleus	Q96S44 PRPK_HUMAN TP53-regulating kinase Q96S44,B3KU44,Q3T977,Q5JZ01,Q6NZ60,Q96FM7,Q9NQE6 Atypical serine/threonine protein kinase TP53RK, EKC/KEOPS complex subunit TP53RK, Nori-2, p53-related protein kinase C20orf64, PRPK	cytosol, ekc/keops complex, membrane, nucleoplasm, nucleus	BUD32 family	<a href=http://zinc.docking.org/results/combination?filter.purchasability=purchasable&annotation.name=PRPK_HUMAN target=_blank>http://zinc.docking.org/results/combination?filter.purchasability=purchasable&annotation.name=PRPK_HUMAN</a>	<a href=http://cansar.icr.ac.uk/cansar/molecular-targets/Q96S44/ target=_blank>http://cansar.icr.ac.uk/cansar/molecular-targets/Q96S44/</a>	NA	NA	NA	0	0	0	0	0	0	0
PI4KA	22	21165311	T	C	22:21165311:T:C	rs61752248	CCAAAGATTTGAGAACAGCCTCCTCAACGATCTTCTTCACCTACCAAGGAAACAGAACCTC	CCAAAGATTTGAGAACAGCCTCCTCAACGACCTTCTTCACCTACCAAGGAAACAGAACCTC	0.0137154	ATC	FALSE	0.999984	0.0137154	I/V	339	339	missense_variant	deleterious	0.04	benign	0.011	ENST00000255882	ENSG00000241973	ENST00000572273,ENST00000255882	8983	ENST00000255882.6:c.1015A>G	ENSP00000255882.6:p.Ile339Val	ENSP00000255882	NA	P42356	Phosphatidylinositol 4-kinase alpha	2.7.1.67	PI4KA_HUMAN, PI4KA, PIK4, PIK4CA	Cytoplasm, Cell membrane	P42356 PI4KA_HUMAN Phosphatidylinositol 4-kinase alpha P42356,Q7Z625,Q9UPG2 PIK4, PIK4CA	cytoplasm, cytosol, extracellular exosome, focal adhesion, golgi-associated vesicle membrane, membrane, plasma membrane, viral replication complex	PI3/PI4-kinase family	<a href=http://zinc.docking.org/results/combination?filter.purchasability=purchasable&annotation.name=PI4KA_HUMAN target=_blank>http://zinc.docking.org/results/combination?filter.purchasability=purchasable&annotation.name=PI4KA_HUMAN</a>	<a href=http://cansar.icr.ac.uk/cansar/molecular-targets/P42356/ target=_blank>http://cansar.icr.ac.uk/cansar/molecular-targets/P42356/</a>	NA	NA	NA	1	1	1	1	100	1	100
DDX20	1	112308953	T	C	1:112308953:T:C	rs197412	CTCAAAATGGTTTTGTGAGAAATAAAGTTATTGAACAGAGAGTCCCTGTGTTGGCAAGTAG	CTCAAAATGGTTTTGTGAGAAATAAAGTTACTGAACAGAGAGTCCCTGTGTTGGCAAGTAG	0.427103	ATT	FALSE	0.999967	0.427103	I/T	636	636	missense_variant	tolerated	0.43	benign	0	ENST00000369702	ENSG00000064703	ENST00000475700,ENST00000369702	2743	ENST00000369702.4:c.1907T>C	ENSP00000358716.4:p.Ile636Thr	ENSP00000358716	Q9UHI6	Q9UHI6	Probable ATP-dependent RNA helicase DDX20	3.6.4.13	DDX20_HUMAN, DDX20, DP103, GEMIN3	Cytoplasm, Nucleus, Gem	Q9UHI6 DDX20_HUMAN Probable ATP-dependent RNA helicase DDX20 Q9UHI6,B4DWV7,Q96F72,Q9NVM3,Q9UF59,Q9UIY0,Q9Y659 Component of gems 3, DEAD box protein 20, DEAD box protein DP 103, Gemin-3 DP103, GEMIN3	cytoplasm, cytoskeleton, cytosol, gemini of coiled bodies, membrane, nucleolus, nucleoplasm, nucleus, rna polymerase ii transcription repressor complex, smn complex, smn-sm protein complex	DEAD box helicase family	<a href=http://zinc.docking.org/results/combination?filter.purchasability=purchasable&annotation.name=DDX20_HUMAN target=_blank>http://zinc.docking.org/results/combination?filter.purchasability=purchasable&annotation.name=DDX20_HUMAN</a>	<a href=http://cansar.icr.ac.uk/cansar/molecular-targets/Q9UHI6/ target=_blank>http://cansar.icr.ac.uk/cansar/molecular-targets/Q9UHI6/</a>	NA	NA	NA	2	2	2	0	0	1	50
DDX20	1	112309331	T	C	1:112309331:T:C	rs85276	AAGATGATTGGTATGACTGTCATAGGGAAATACGTCTGAGTTTTTCTGATACCTATCAGGA	AAGATGATTGGTATGACTGTCATAGGGAAACACGTCTGAGTTTTTCTGATACCTATCAGGA	0.127402	ATA	FALSE	1	0.127402	I/T	762	762	missense_variant	tolerated_low_confidence	NA	benign	0	ENST00000369702	ENSG00000064703	ENST00000475700,ENST00000369702	2743	ENST00000369702.4:c.2285T>C	ENSP00000358716.4:p.Ile762Thr	ENSP00000358716	Q9UHI6	Q9UHI6	Probable ATP-dependent RNA helicase DDX20	3.6.4.13	DDX20_HUMAN, DDX20, DP103, GEMIN3	Cytoplasm, Nucleus, Gem	Q9UHI6 DDX20_HUMAN Probable ATP-dependent RNA helicase DDX20 Q9UHI6,B4DWV7,Q96F72,Q9NVM3,Q9UF59,Q9UIY0,Q9Y659 Component of gems 3, DEAD box protein 20, DEAD box protein DP 103, Gemin-3 DP103, GEMIN3	cytoplasm, cytoskeleton, cytosol, gemini of coiled bodies, membrane, nucleolus, nucleoplasm, nucleus, rna polymerase ii transcription repressor complex, smn complex, smn-sm protein complex	DEAD box helicase family	<a href=http://zinc.docking.org/results/combination?filter.purchasability=purchasable&annotation.name=DDX20_HUMAN target=_blank>http://zinc.docking.org/results/combination?filter.purchasability=purchasable&annotation.name=DDX20_HUMAN</a>	<a href=http://cansar.icr.ac.uk/cansar/molecular-targets/Q9UHI6/ target=_blank>http://cansar.icr.ac.uk/cansar/molecular-targets/Q9UHI6/</a>	NA	NA	NA	2	2	2	0	0	1	50
NUF2	1	163313568	A	C	1:163313568:A:C	rs16852767	TCGGTGGTTTCTTTGAAAGAAATACAAGAGAGTTTGAAAACAAAAATTGTGGATTCTCCAG	TCGGTGGTTTCTTTGAAAGAAATACAAGAGCGTTTGAAAACAAAAATTGTGGATTCTCCAG	0.0114844	GAG	FALSE	0.997546	0.0114844	S/R	239	239	missense_variant	tolerated	0.41	benign	0.009	ENST00000271452	ENSG00000143228	ENST00000271452,ENST00000524800,ENST00000367900	14621	ENST00000271452.3:c.715A>C	ENSP00000271452.3:p.Ser239Arg	ENSP00000271452	Q9BZD4	Q9BZD4	Kinetochore protein Nuf2	NA	NUF2_HUMAN, NUF2, CDCA1, NUF2R	Nucleus, Chromosome, Centromere, Kinetochore	Q9BZD4 NUF2_HUMAN Kinetochore protein Nuf2 Q9BZD4,Q8WU69,Q96HJ4,Q96Q78 Cell division cycle-associated protein 1 CDCA1, NUF2R	chromosome, condensed chromosome kinetochore, cytosol, membrane, ndc80 complex, nucleus	NUF2 family	<a href=http://zinc.docking.org/results/combination?filter.purchasability=purchasable&annotation.name=NUF2_HUMAN target=_blank>http://zinc.docking.org/results/combination?filter.purchasability=purchasable&annotation.name=NUF2_HUMAN</a>	<a href=http://cansar.icr.ac.uk/cansar/molecular-targets/Q9BZD4/ target=_blank>http://cansar.icr.ac.uk/cansar/molecular-targets/Q9BZD4/</a>	NA	NA	NA	2	1	2	0	0	1	50
IARS2	1	220267581	G	T	1:220267581:G:T	rs149324758	GCCGGACCATGCGTTGGGGGCTGCGCCCTCGCGGGCCGGGCGCGGCCGCCCTGGCCACTGC	GCCGGACCATGCGTTGGGGGCTGCGCCCTCTCGGGCCGGGCGCGGCCGCCCTGGCCACTGC	0.0351513	CGC	FALSE	0.968026	0.0351513	R/L	8	8	missense_variant	tolerated_low_confidence	NA	benign	0.001	ENST00000302637	ENSG00000067704	ENST00000302637	29685	ENST00000302637.5:c.23G>T	ENSP00000303279.5:p.Arg8Leu	ENSP00000303279	Q9NSE4	Q9NSE4	Isoleucine--tRNA ligase, mitochondrial	6.1.1.5	SYIM_HUMAN, IARS2	Mitochondrion matrix	Q9NSE4 SYIM_HUMAN Isoleucine--tRNA ligase, mitochondrial Q9NSE4,B2RPG8,Q1M2P9,Q6PI85,Q7L439,Q86WU9,Q96D91,Q9H9Q8,Q9NW42 Isoleucyl-tRNA synthetase	cytosol, mitochondrial matrix, mitochondrion	class-I aminoacyl-tRNA synthetase family	<a href=http://zinc.docking.org/results/combination?filter.purchasability=purchasable&annotation.name=SYIM_HUMAN target=_blank>http://zinc.docking.org/results/combination?filter.purchasability=purchasable&annotation.name=SYIM_HUMAN</a>	<a href=http://cansar.icr.ac.uk/cansar/molecular-targets/Q9NSE4/ target=_blank>http://cansar.icr.ac.uk/cansar/molecular-targets/Q9NSE4/</a>	48.51|P41972|ileS||tRNA:::synthetases:::class:::I:::(I,:::L,:::M:::and:::V)	NA	48.51|P41972|ileS||tRNA:::synthetases:::class:::I:::(I,:::L,:::M:::and:::V)||38.85|P41972|ileS||tRNA:::synthetases:::class:::I:::(I,:::L,:::M:::and:::V)	0	0	0	0	0	0	0
IARS2	1	220298664	A	G	1:220298664:A:G	rs78770848	TGGACTCTTCCCCCTGAACAACTTCTTCCAAAAGAAGTCTTATCTGAGGTAAATTTCTGTT	TGGACTCTTCCCCCTGAACAACTTCTTCCAGAAGAAGTCTTATCTGAGGTAAATTTCTGTT	0.0214795	AAA	FALSE	1	0.0214795	K/E	576	576	missense_variant	tolerated	1	benign	0.002	ENST00000302637	ENSG00000067704	ENST00000302637,ENST00000366922	29685	ENST00000302637.5:c.1726A>G	ENSP00000303279.5:p.Lys576Glu	ENSP00000303279	Q9NSE4	Q9NSE4	Isoleucine--tRNA ligase, mitochondrial	6.1.1.5	SYIM_HUMAN, IARS2	Mitochondrion matrix	Q9NSE4 SYIM_HUMAN Isoleucine--tRNA ligase, mitochondrial Q9NSE4,B2RPG8,Q1M2P9,Q6PI85,Q7L439,Q86WU9,Q96D91,Q9H9Q8,Q9NW42 Isoleucyl-tRNA synthetase	cytosol, mitochondrial matrix, mitochondrion	class-I aminoacyl-tRNA synthetase family	<a href=http://zinc.docking.org/results/combination?filter.purchasability=purchasable&annotation.name=SYIM_HUMAN target=_blank>http://zinc.docking.org/results/combination?filter.purchasability=purchasable&annotation.name=SYIM_HUMAN</a>	<a href=http://cansar.icr.ac.uk/cansar/molecular-targets/Q9NSE4/ target=_blank>http://cansar.icr.ac.uk/cansar/molecular-targets/Q9NSE4/</a>	48.51|P41972|ileS||tRNA:::synthetases:::class:::I:::(I,:::L,:::M:::and:::V)	NA	48.51|P41972|ileS||tRNA:::synthetases:::class:::I:::(I,:::L,:::M:::and:::V)||38.85|P41972|ileS||tRNA:::synthetases:::class:::I:::(I,:::L,:::M:::and:::V)	0	0	0	0	0	0	0
NSUN4	1	46806550	C	T	1:46806550:C:T	rs41293277	GGTGTCCGGGAGCTGCTGAAGCGTGTGGACCTCGCGACGGTCCCGCGGAGACATCGATATA	GGTGTCCGGGAGCTGCTGAAGCGTGTGGACTTCGCGACGGTCCCGCGGAGACATCGATATA	0.227019	CCT	FALSE	0.999753	0.227019	L/F	18	18	missense_variant	tolerated	1	benign	0.001	ENST00000307089	ENSG00000117481	ENST00000474844,ENST00000307089	31802	ENST00000307089.3:c.52C>T	ENSP00000471937.1:p.Leu18Phe	ENSP00000471937	NA	Q96CB9	5-methylcytosine rRNA methyltransferase NSUN4	2.1.1.-	NSUN4_HUMAN, NSUN4	Mitochondrion	Q96CB9 NSUN4_HUMAN 5-methylcytosine rRNA methyltransferase NSUN4 Q96CB9,A8K6S6,B3KQ50,B4DHA4,Q5TDF7,Q96AN8,Q9HAJ8 NOL1/NOP2/Sun domain family member 4	mitochondrial large ribosomal subunit, mitochondrial matrix	RsmB/NOP family	<a href=http://zinc.docking.org/results/combination?filter.purchasability=purchasable&annotation.name=NSUN4_HUMAN target=_blank>http://zinc.docking.org/results/combination?filter.purchasability=purchasable&annotation.name=NSUN4_HUMAN</a>	<a href=http://cansar.icr.ac.uk/cansar/molecular-targets/Q96CB9/ target=_blank>http://cansar.icr.ac.uk/cansar/molecular-targets/Q96CB9/</a>	NA	NA	NA	2	2	2	2	100	2	100
CMPK1	1	47799639	G	C	1:47799639:G:C	rs7543016	GCGCGGTGTATGCTGAGCCGCTGCCGCAGCGGGCTGCTCCACGTCCTGGGCCTTAGCTTCC	GCGCGGTGTATGCTGAGCCGCTGCCGCAGCCGGCTGCTCCACGTCCTGGGCCTTAGCTTCC	0.564688	CGG	FALSE	0.947254	0.564688	G/R	8	8	missense_variant	tolerated_low_confidence	NA	benign	0	ENST00000371871	ENSG00000162368	ENST00000471289,ENST00000450808,ENST00000371873,ENST00000371871	18170	ENST00000371871.4:c.22G>C	ENSP00000360937.4:p.Gly8Arg	ENSP00000360937	NA	P30085	UMP-CMP kinase	2.7.4.14	KCY_HUMAN, CMPK1, CMK, CMPK, UCK, UMK, UMPK	Nucleus, Cytoplasm	P30085 KCY_HUMAN UMP-CMP kinase P30085,B4DPU7,E9PGI8,Q53GB7,Q5SVZ0,Q96C07,Q9UBQ8,Q9UIA2 Deoxycytidylate kinase, Nucleoside-diphosphate kinase, Uridine monophosphate/cytidine monophosphate kinase CMK, CMPK, UCK, UMK, UMPK	cytoplasm, cytosol, extracellular exosome, nucleolus, nucleus	adenylate kinase family	<a href=http://zinc.docking.org/results/combination?filter.purchasability=purchasable&annotation.name=KCY_HUMAN target=_blank>http://zinc.docking.org/results/combination?filter.purchasability=purchasable&annotation.name=KCY_HUMAN</a>	<a href=http://cansar.icr.ac.uk/cansar/molecular-targets/P30085/ target=_blank>http://cansar.icr.ac.uk/cansar/molecular-targets/P30085/</a>	NA	NA	NA	1	0	1	0	0	1	100
NOL9	1	6614526	A	G	1:6614526:A:G	rs12742808	CCTTGCGGACCCGCAGCCAAGTGGAACGGCAGGAACCCCGCTTTAGCAGCAGTCCCGAGTC	CCTTGCGGACCCGCAGCCAAGTGGAACGGCGGGAACCCCGCTTTAGCAGCAGTCCCGAGTC	0.019604	CAG	FALSE	0.927141	0.019604	C/R	13	13	missense_variant	tolerated_low_confidence	NA	benign	0.032	ENST00000377705	ENSG00000162408	ENST00000377705	26265	ENST00000377705.5:c.37T>C	ENSP00000366934.5:p.Cys13Arg	ENSP00000366934	Q5SY16	Q5SY16	Polynucleotide 5'-hydroxyl-kinase NOL9	2.7.1.-	NOL9_HUMAN, NOL9	Nucleus, Nucleus, Nucleolus	Q5SY16 NOL9_HUMAN Polynucleotide 5'-hydroxyl-kinase NOL9 Q5SY16,Q2NL84,Q4VBY3,Q6P472,Q7L4D6,Q96EE0,Q9H5L4 Nucleolar protein 9	intermediate filament cytoskeleton, membrane, nucleolus, nucleoplasm	Clp1 family	<a href=http://zinc.docking.org/results/combination?filter.purchasability=purchasable&annotation.name=NOL9_HUMAN target=_blank>http://zinc.docking.org/results/combination?filter.purchasability=purchasable&annotation.name=NOL9_HUMAN</a>	<a href=http://cansar.icr.ac.uk/cansar/molecular-targets/Q5SY16/ target=_blank>http://cansar.icr.ac.uk/cansar/molecular-targets/Q5SY16/</a>	NA	NA	NA	0	0	0	0	0	0	0
CCNA2	4	122742217	T	C	4:122742217:T:C	rs769242	TAACACTCACTGGCTTTTCATCTTCTAATATAATTGACATGTCCATAGTATGTGGTGACTC	TAACACTCACTGGCTTTTCATCTTCTAATACAATTGACATGTCCATAGTATGTGGTGACTC	0.962938	ATA	FALSE	0.999951	0.962938	I/V	163	163	missense_variant	tolerated	0.77	benign	0	ENST00000274026	ENSG00000145386	ENST00000274026	1578	ENST00000274026.5:c.487A>G	ENSP00000274026.5:p.Ile163Val	ENSP00000274026	P20248	P20248	Cyclin-A2	NA	CCNA2_HUMAN, CCNA2, CCN1, CCNA	Nucleus, Cytoplasm	P20248 CCNA2_HUMAN Cyclin-A2 P20248,A8K7B6,Q2M3U6,Q4W5P4,Q6LER8 Cyclin A CCN1, CCNA	cyclin a2-cdk2 complex, cyclin-dependent protein kinase holoenzyme complex, cytoplasm, cytosol, female pronucleus, male pronucleus, nucleoplasm, nucleus	cyclin family	<a href=http://zinc.docking.org/results/combination?filter.purchasability=purchasable&annotation.name=CCNA2_HUMAN target=_blank>http://zinc.docking.org/results/combination?filter.purchasability=purchasable&annotation.name=CCNA2_HUMAN</a>	<a href=http://cansar.icr.ac.uk/cansar/molecular-targets/P20248/ target=_blank>http://cansar.icr.ac.uk/cansar/molecular-targets/P20248/</a>	NA	NA	NA	106	2	106	18	17	106	100
PLK4	4	128811117	G	C	4:128811117:G:C	rs56043017	ATTTGCAGAAGGACACATCAAAAAATGCCTGGACTGATACAAAAGTCAAAAAGAACTCTGA	ATTTGCAGAAGGACACATCAAAAAATGCCTCGACTGATACAAAAGTCAAAAAGAACTCTGA	0.0117224	TGG	FALSE	1	0.0117224	W/S	519	519	missense_variant	deleterious	0.01	possibly_damaging	0.774	ENST00000270861	ENSG00000142731	ENST00000507249,ENST00000513090,ENST00000270861,ENST00000514379	11397	ENST00000270861.5:c.1556G>C	ENSP00000270861.5:p.Trp519Ser	ENSP00000270861	O00444	O00444	Serine/threonine-protein kinase PLK4	2.7.11.21	PLK4_HUMAN, PLK4, SAK, STK18	Cytoplasm, Cytoskeleton, Microtubule organizing center, Centrosome, Centriole, Nucleus, Nucleolus, Cleavage furrow	O00444 PLK4_HUMAN Serine/threonine-protein kinase PLK4 O00444,B2RAL0,B7Z837,B7Z8G7,Q8IYF0,Q96Q95,Q9UD84,Q9UDE2 Polo-like kinase 4, Serine/threonine-protein kinase 18, Serine/threonine-protein kinase Sak SAK, STK18	centriole, centrosome, cleavage furrow, cytosol, deuterosome, nucleolus, xy body	Ser/Thr protein kinase family	<a href=http://zinc.docking.org/results/combination?filter.purchasability=purchasable&annotation.name=PLK4_HUMAN target=_blank>http://zinc.docking.org/results/combination?filter.purchasability=purchasable&annotation.name=PLK4_HUMAN</a>	<a href=http://cansar.icr.ac.uk/cansar/molecular-targets/O00444/ target=_blank>http://cansar.icr.ac.uk/cansar/molecular-targets/O00444/</a>	30.37|P07333|CSF1R||Protein:::tyrosine:::kinase	NA	NA	10	3	10	3	30	9	90
PLK4	4	128814964	G	T	4:128814964:G:T	rs17012739	TTCTGTGGATTCAAATTACCCAACGAGAGAGAGAGCATCTTTCAACAGAATGGTCATGCAT	TTCTGTGGATTCAAATTACCCAACGAGAGATAGAGCATCTTTCAACAGAATGGTCATGCAT	0.703221	AGA	FALSE	1	0.703221	E/D	830	830	missense_variant	tolerated	0.53	benign	0.005	ENST00000270861	ENSG00000142731	ENST00000515069,ENST00000507249,ENST00000508113,ENST00000514379,ENST00000513090,ENST00000270861	11397	ENST00000270861.5:c.2490G>T	ENSP00000270861.5:p.Glu830Asp	ENSP00000270861	O00444	O00444	Serine/threonine-protein kinase PLK4	2.7.11.21	PLK4_HUMAN, PLK4, SAK, STK18	Cytoplasm, Cytoskeleton, Microtubule organizing center, Centrosome, Centriole, Nucleus, Nucleolus, Cleavage furrow	O00444 PLK4_HUMAN Serine/threonine-protein kinase PLK4 O00444,B2RAL0,B7Z837,B7Z8G7,Q8IYF0,Q96Q95,Q9UD84,Q9UDE2 Polo-like kinase 4, Serine/threonine-protein kinase 18, Serine/threonine-protein kinase Sak SAK, STK18	centriole, centrosome, cleavage furrow, cytosol, deuterosome, nucleolus, xy body	Ser/Thr protein kinase family	<a href=http://zinc.docking.org/results/combination?filter.purchasability=purchasable&annotation.name=PLK4_HUMAN target=_blank>http://zinc.docking.org/results/combination?filter.purchasability=purchasable&annotation.name=PLK4_HUMAN</a>	<a href=http://cansar.icr.ac.uk/cansar/molecular-targets/O00444/ target=_blank>http://cansar.icr.ac.uk/cansar/molecular-targets/O00444/</a>	30.37|P07333|CSF1R||Protein:::tyrosine:::kinase	NA	NA	10	3	10	3	30	9	90
RARS	5	167913510	G	A	5:167913510:G:A	rs244903	GGCGAGTGAGACGCTGATGGGAGGATGGACGTACTGGTGTCTGAGTGCTCCGCGCGGCTGC	GGCGAGTGAGACGCTGATGGGAGGATGGACATACTGGTGTCTGAGTGCTCCGCGCGGCTGC	0.602086	CGT	TRUE	0.803693	0.602086	V/I	3	3	missense_variant	tolerated_low_confidence	NA	benign	0.07	ENST00000231572	ENSG00000113643	ENST00000521329,ENST00000520013,ENST00000522834,ENST00000231572	9870	ENST00000231572.3:c.7G>A	ENSP00000231572.3:p.Val3Ile	ENSP00000231572	P54136	P54136	Arginine--tRNA ligase, cytoplasmic	6.1.1.19	SYRC_HUMAN, RARS	Cytoplasm, Cytoplasm, Cytosol	P54136 SYRC_HUMAN Arginine--tRNA ligase, cytoplasmic P54136,B2RBS9,Q53GY4,Q9BWA1 Arginyl-tRNA synthetase	aminoacyl-trna synthetase multienzyme complex, cytoplasm, cytosol, extracellular exosome, membrane, mitochondrion, nucleoplasm, nucleus	class-I aminoacyl-tRNA synthetase family	<a href=http://zinc.docking.org/results/combination?filter.purchasability=purchasable&annotation.name=SYRC_HUMAN target=_blank>http://zinc.docking.org/results/combination?filter.purchasability=purchasable&annotation.name=SYRC_HUMAN</a>	<a href=http://cansar.icr.ac.uk/cansar/molecular-targets/P54136/ target=_blank>http://cansar.icr.ac.uk/cansar/molecular-targets/P54136/</a>	NA	NA	NA	5	2	5	5	100	5	100
ABCF1	6	30548210	A	G	6:30548210:A:G	rs149249712	TAGCCTCAAAATAAATTCGCTGCTCTGGACAATGAAGAGGAGGATAAAGAAGAAGAAATTA	TAGCCTCAAAATAAATTCGCTGCTCTGGACGATGAAGAGGAGGATAAAGAAGAAGAAATTA	0.0134827	CAA	FALSE	0.964715	0.0134827	N/D	198	198	missense_variant	tolerated_low_confidence	NA	benign	0	ENST00000326195	ENSG00000204574	ENST00000441867,ENST00000468958,ENST00000376545,ENST00000326195	70	ENST00000326195.8:c.592A>G	ENSP00000313603.8:p.Asn198Asp	ENSP00000313603	Q8NE71	Q8NE71	ATP-binding cassette sub-family F member 1	NA	ABCF1_HUMAN, ABCF1, ABC50	Cytoplasm, Nucleus, Nucleoplasm, Nucleus envelope	Q8NE71 ABCF1_HUMAN ATP-binding cassette sub-family F member 1 Q8NE71,A2BF75,O14897,Q69YP6 ATP-binding cassette 50, TNF-alpha-stimulated ABC protein ABC50	cytoplasm, cytosol, membrane, nuclear envelope, nucleoplasm, polysomal ribosome, ribosome	ABCF family	<a href=http://zinc.docking.org/results/combination?filter.purchasability=purchasable&annotation.name=ABCF1_HUMAN target=_blank>http://zinc.docking.org/results/combination?filter.purchasability=purchasable&annotation.name=ABCF1_HUMAN</a>	<a href=http://cansar.icr.ac.uk/cansar/molecular-targets/Q8NE71/ target=_blank>http://cansar.icr.ac.uk/cansar/molecular-targets/Q8NE71/</a>	NA	NA	NA	1	1	1	1	100	1	100
TTK	6	80715838	T	G	6:80715838:T:G	rs240226	TTCTCCTCCATTAGAATGCAGGCTACATGATGGCAGGGTTTTTGTCTGTTATATCCACAGA	TTCTCCTCCATTAGAATGCAGGCTACATGAGGGCAGGGTTTTTGTCTGTTATATCCACAGA	0.65664	ATG	FALSE	0.926383	0.65664	D/E	52	52	missense_variant	NA	NA	benign	0	ENST00000509313	ENSG00000112742	ENST00000509313	12401	ENST00000509313.1:c.156T>G	ENSP00000421406.1:p.Asp52Glu	ENSP00000421406	NA	P33981	Dual specificity protein kinase TTK	2.7.12.1	TTK_HUMAN, TTK, MPS1, MPS1L1	NA	P33981 TTK_HUMAN Dual specificity protein kinase TTK P33981,A8K8U5,B2RDW2,E1P543,Q15272,Q5TCS0,Q9BW51,Q9NTM0 Phosphotyrosine picked threonine-protein kinase MPS1, MPS1L1	cytoplasm, kinetochore, membrane, spindle	Ser/Thr protein kinase family	<a href=http://zinc.docking.org/results/combination?filter.purchasability=purchasable&annotation.name=TTK_HUMAN target=_blank>http://zinc.docking.org/results/combination?filter.purchasability=purchasable&annotation.name=TTK_HUMAN</a>	<a href=http://cansar.icr.ac.uk/cansar/molecular-targets/P33981/ target=_blank>http://cansar.icr.ac.uk/cansar/molecular-targets/P33981/</a>	26.29|P10721|KIT|Axitinib,Imatinib Mesylate,Pazopanib,Regorafenib,Sorafenib Tosylate,Pazopanib Hydrochloride,Sunitinib Malate|Whole:::Protein	NA	NA	65	60	65	59	91	65	100
GLE1	9	131287573	G	A	9:131287573:G:A	rs138310419	AACTTGGGGCAGGAGATCACCAGAGCCTGCGAAGACAAGAGGAGGCAGGATGAAGAAGAGG	AACTTGGGGCAGGAGATCACCAGAGCCTGCAAAGACAAGAGGAGGCAGGATGAAGAAGAGG	0.0129891	CGA	TRUE	1	0.0129891	E/K	334	334	missense_variant	deleterious	0.02	benign	0.312	ENST00000309971	ENSG00000119392	ENST00000539582,ENST00000309971,ENST00000372770	4315	ENST00000309971.4:c.1000G>A	ENSP00000308622.4:p.Glu334Lys	ENSP00000308622	Q53GS7	Q53GS7	Nucleoporin GLE1	NA	GLE1_HUMAN, GLE1, GLE1L	Nucleus, Cytoplasm, Cytoplasm, Nucleus, Nuclear pore complex	Q53GS7 GLE1_HUMAN Nucleoporin GLE1 Q53GS7,O75458,Q53GT9,Q5VVU1,Q8NCP6,Q9UFL6 GLE1-like protein GLE1L	cytoplasm, cytosol, extracellular space, membrane, nuclear membrane, nuclear pore, nuclear pore cytoplasmic filaments, nucleolus	GLE1 family	<a href=http://zinc.docking.org/results/combination?filter.purchasability=purchasable&annotation.name=GLE1_HUMAN target=_blank>http://zinc.docking.org/results/combination?filter.purchasability=purchasable&annotation.name=GLE1_HUMAN</a>	<a href=http://cansar.icr.ac.uk/cansar/molecular-targets/Q53GS7/ target=_blank>http://cansar.icr.ac.uk/cansar/molecular-targets/Q53GS7/</a>	NA	NA	NA	3	0	3	2	67	3	100
NDOR1	9	140110555	G	A	9:140110555:G:A	rs62587579	GCCCTGTTCTCTGCCCTACAGGAGCAGAAAGTATATGTGCAGCACCGGCTCCGGGAGCTGG	GCCCTGTTCTCTGCCCTACAGGAGCAGAAAATATATGTGCAGCACCGGCTCCGGGAGCTGG	0.0351888	AGT	FALSE	0.999967	0.0351888	V/I	522	522	missense_variant	tolerated	0.67	benign	0.116	ENST00000344894	ENSG00000188566	ENST00000371521,ENST00000344894,ENST00000458322,ENST00000427047	29838	ENST00000344894.5:c.1564G>A	ENSP00000343344.5:p.Val522Ile	ENSP00000343344	Q9UHB4	Q9UHB4	NADPH-dependent diflavin oxidoreductase 1	1.18.1.-	NDOR1_HUMAN, NDOR1, NR1	Cytoplasm, Perinuclear region	Q9UHB4 NDOR1_HUMAN NADPH-dependent diflavin oxidoreductase 1 Q9UHB4,D3YTG6,D3YTH9,Q5VSG4,Q86US9,Q96BC6 NADPH-dependent FMN and FAD-containing oxidoreductase, Novel reductase 1 NR1	cytoplasm, cytosol, intermediate filament cytoskeleton, nucleus, perinuclear region of cytoplasm	NADPH-dependent diflavin oxidoreductase NDOR1 family	<a href=http://zinc.docking.org/results/combination?filter.purchasability=purchasable&annotation.name=NDOR1_HUMAN target=_blank>http://zinc.docking.org/results/combination?filter.purchasability=purchasable&annotation.name=NDOR1_HUMAN</a>	<a href=http://cansar.icr.ac.uk/cansar/molecular-targets/Q9UHB4/ target=_blank>http://cansar.icr.ac.uk/cansar/molecular-targets/Q9UHB4/</a>	NA	NA	NA	1	1	1	1	100	1	100
MASTL	10	27459746	C	G	10:27459746:C:G	rs3802526	GTAACACCAGATTGCCAAGAAAAGACCTCACCAAAAGGTGTCGAGAACCCTGCTGTACAAG	GTAACACCAGATTGCCAAGAAAAGACCTCAGCAAAAGGTGTCGAGAACCCTGCTGTACAAG	0.0842471	ACC	FALSE	1	0.0842471	P/A	620	620	missense_variant	tolerated	0.25	benign	0.358	ENST00000342386	ENSG00000120539	ENST00000342386,ENST00000375940,ENST00000375946	19042	ENST00000342386.6:c.1858C>G	ENSP00000343446.5:p.Pro620Ala	ENSP00000343446	Q96GX5	Q96GX5	Serine/threonine-protein kinase greatwall	2.7.11.1	GWL_HUMAN, MASTL, GW, GWL, THC2	Cytoplasm, Cytoskeleton, Microtubule organizing center, Centrosome, Nucleus, Cleavage furrow	Q96GX5 GWL_HUMAN Serine/threonine-protein kinase greatwall Q96GX5,Q5T8D5,Q5T8D7,Q8NCD6,Q96SJ5 Microtubule-associated serine/threonine-protein kinase-like GW, GWL, THC2	centrosome, cleavage furrow, cytoplasm, nucleoplasm, nucleus	AGC Ser/Thr protein kinase family	<a href=http://zinc.docking.org/results/combination?filter.purchasability=purchasable&annotation.name=GWL_HUMAN target=_blank>http://zinc.docking.org/results/combination?filter.purchasability=purchasable&annotation.name=GWL_HUMAN</a>	<a href=http://cansar.icr.ac.uk/cansar/molecular-targets/Q96GX5/ target=_blank>http://cansar.icr.ac.uk/cansar/molecular-targets/Q96GX5/</a>	35.45|Q02750|MAP2K1|Trametinib,Cobimetinib Fumarate,Cobimetinib,Trametinib Dimethyl Sulfoxide|Whole:::Protein	NA	35.45|Q02750|MAP2K1|Trametinib,Cobimetinib Fumarate,Cobimetinib,Trametinib Dimethyl Sulfoxide|Whole:::Protein||35.45|P36507|MAP2K2|Trametinib,Cobimetinib Fumarate,Cobimetinib,Trametinib Dimethyl Sulfoxide|Whole:::Protein	1	1	1	0	0	1	100
DPAGT1	11	118967758	T	C	11:118967758:T:C	rs643788	GAACGAGCTGATATCGAATGGAGAAGGTGATGGCACTGCCCAGGATCTGCAAGGAGAAATG	GAACGAGCTGATATCGAATGGAGAAGGTGACGGCACTGCCCAGGATCTGCAAGGAGAAATG	0.421472	ATG	FALSE	1	0.421472	I/V	393	393	missense_variant	tolerated	0.61	benign	0	ENST00000354202	ENSG00000172269	ENST00000409993,ENST00000354202,ENST00000432443	2995	ENST00000354202.4:c.1177A>G	ENSP00000346142.4:p.Ile393Val	ENSP00000346142	Q9H3H5	Q9H3H5	UDP-N-acetylglucosamine--dolichyl-phosphate N-acetylglucosaminephosphotransferase	2.7.8.15	GPT_HUMAN, DPAGT1, DPAGT2	Endoplasmic reticulum membrane	Q9H3H5 GPT_HUMAN UDP-N-acetylglucosamine--dolichyl-phosphate N-acetylglucosaminephosphotransferase Q9H3H5,O15216,Q86WV9,Q9BWE6 GlcNAc-1-P transferase, N-acetylglucosamine-1-phosphate transferase DPAGT2	endoplasmic reticulum membrane, integral component of endoplasmic reticulum membrane, integral component of membrane, intracellular membrane-bounded organelle, membrane	glycosyltransferase 4 family	<a href=http://zinc.docking.org/results/combination?filter.purchasability=purchasable&annotation.name=GPT_HUMAN target=_blank>http://zinc.docking.org/results/combination?filter.purchasability=purchasable&annotation.name=GPT_HUMAN</a>	<a href=http://cansar.icr.ac.uk/cansar/molecular-targets/Q9H3H5/ target=_blank>http://cansar.icr.ac.uk/cansar/molecular-targets/Q9H3H5/</a>	NA	NA	NA	6	5	6	5	84	6	100
RPUSD4	11	126081403	T	C	11:126081403:T:C	rs2282580	TTCTGGGCTCGGAGCTTCTCCGCTAATCTCTGGGCATTTATGGCCGTAGAGGCAGCGGCAG	TTCTGGGCTCGGAGCTTCTCCGCTAATCTCCGGGCATTTATGGCCGTAGAGGCAGCGGCAG	0.409345	CTG	FALSE	1	0.409345	Q/R	44	44	missense_variant	tolerated	0.26	possibly_damaging	0.692	ENST00000298317	ENSG00000165526	ENST00000533628,ENST00000298317,ENST00000532674	25898	ENST00000298317.4:c.131A>G	ENSP00000298317.4:p.Gln44Arg	ENSP00000298317	Q96CM3	Q96CM3	Mitochondrial RNA pseudouridine synthase RPUSD4	5.4.99.-	RUSD4_HUMAN, RPUSD4	Mitochondrion matrix	Q96CM3 RUSD4_HUMAN Mitochondrial RNA pseudouridine synthase RPUSD4 Q96CM3,E9PML2,Q96K56 RNA pseudouridylate synthase domain-containing protein 4	mitochondrial matrix, mitochondrion	pseudouridine synthase RluA family	<a href=http://zinc.docking.org/results/combination?filter.purchasability=purchasable&annotation.name=RUSD4_HUMAN target=_blank>http://zinc.docking.org/results/combination?filter.purchasability=purchasable&annotation.name=RUSD4_HUMAN</a>	<a href=http://cansar.icr.ac.uk/cansar/molecular-targets/Q96CM3/ target=_blank>http://cansar.icr.ac.uk/cansar/molecular-targets/Q96CM3/</a>	NA	NA	NA	1	0	1	0	0	1	100
DDX11	12	31256905	T	C	12:31256905:T:C	rs1046458	AAACCCAGGAGGAGAGTGTGGAGTCCAGAGTGCTGCCAGGACCCAGGCACAGGCGTTAGCT	AAACCCAGGAGGAGAGTGTGGAGTCCAGAGCGCTGCCAGGACCCAGGCACAGGCGTTAGCT	0.408171	GTG	FALSE	0.921721	0.408171	C/R	951	951	missense_variant	deleterious_low_confidence	NA	benign	0.384	ENST00000407793	ENSG00000013573	ENST00000407793,ENST00000545668	2736	ENST00000407793.2:c.2851T>C	ENSP00000384703.2:p.Cys951Arg	ENSP00000384703	Q96FC9	Q96FC9	ATP-dependent DNA helicase DDX11	3.6.4.12	DDX11_HUMAN, DDX11, CHL1, CHLR1, KRG2	Nucleus, Nucleus, Nucleolus, Cytoplasm, Cytoskeleton, Spindle pole, Midbody, Cytoplasm, Cytoskeleton, Microtubule organizing center, Centrosome, Chromosome	Q96FC9 DDX11_HUMAN ATP-dependent DNA helicase DDX11 Q96FC9,Q13333,Q86VQ4,Q86W62,Q92498,Q92770,Q92998,Q92999 CHL1-related protein 1, DEAD/H-box protein 11, Keratinocyte growth factor-regulated gene 2 protein CHL1, CHLR1, KRG2	centrosome, cytoplasm, extracellular exosome, fibrillar center, midbody, nuclear chromatin, nucleolus, nucleoplasm, nucleus, spindle pole	DEAD box helicase family	<a href=http://zinc.docking.org/results/combination?filter.purchasability=purchasable&annotation.name=DDX11_HUMAN target=_blank>http://zinc.docking.org/results/combination?filter.purchasability=purchasable&annotation.name=DDX11_HUMAN</a>	<a href=http://cansar.icr.ac.uk/cansar/molecular-targets/Q96FC9/ target=_blank>http://cansar.icr.ac.uk/cansar/molecular-targets/Q96FC9/</a>	NA	NA	NA	0	0	0	0	0	0	0
DIS3	13	73349359	G	C	13:73349359:G:C	rs7332388	AATCCTGCTTAGATTCATACCATTCGTTCTGTCTCTTCTTCTTTCTCCACATCTTCTTCAT	AATCCTGCTTAGATTCATACCATTCGTTCTCTCTCTTCTTCTTTCTCCACATCTTCTTCAT	0.40068	TGT	FALSE	1	0.40068	T/R	326	326	missense_variant	tolerated	0.51	benign	0.001	ENST00000377767	ENSG00000083520	ENST00000490646,ENST00000377780,ENST00000377767,ENST00000545453	20604	ENST00000377767.4:c.977C>G	ENSP00000366997.4:p.Thr326Arg	ENSP00000366997	Q9Y2L1	Q9Y2L1	Exosome complex exonuclease RRP44	3.1.13.-	RRP44_HUMAN, DIS3, KIAA1008, RRP44	Cytoplasm, Nucleus, Nucleolus, Nucleus, Nucleoplasm, Nucleus	Q9Y2L1 RRP44_HUMAN Exosome complex exonuclease RRP44 Q9Y2L1,A6NI21,B2RBL2,Q5W0P7,Q5W0P8,Q658Z7,Q7Z481,Q8WWI2,Q9UG36 Protein DIS3 homolog, Ribosomal RNA-processing protein 44 KIAA1008, RRP44	cytosol, exosome (rnase complex), membrane, nuclear exosome (rnase complex), nucleoplasm, nucleus	RNR ribonuclease family	<a href=http://zinc.docking.org/results/combination?filter.purchasability=purchasable&annotation.name=RRP44_HUMAN target=_blank>http://zinc.docking.org/results/combination?filter.purchasability=purchasable&annotation.name=RRP44_HUMAN</a>	<a href=http://cansar.icr.ac.uk/cansar/molecular-targets/Q9Y2L1/ target=_blank>http://cansar.icr.ac.uk/cansar/molecular-targets/Q9Y2L1/</a>	NA	NA	NA	3	0	3	3	100	3	100
SMG1	16	18866208	C	G	16:18866208:C:G	rs17731779	GCTGTTAGACCTAATTCCATGAGATGGCTTCTAATTGGGACTGTTTGTTCTGAAGAGAGGA	GCTGTTAGACCTAATTCCATGAGATGGCTTGTAATTGGGACTGTTTGTTCTGAAGAGAGGA	0.0164569	TCT	FALSE	0.99519	0.0164569	R/T	1418	1418	missense_variant	tolerated	0.6	benign	0.009	ENST00000389467	ENSG00000157106	ENST00000565324,ENST00000446231,ENST00000389467	30045	ENST00000389467.3:c.4253G>C	ENSP00000374118.3:p.Arg1418Thr	ENSP00000374118	NA	Q96Q15	Serine/threonine-protein kinase SMG1	2.7.11.1	SMG1_HUMAN, SMG1, ATX, KIAA0421, LIP	Nucleus, Cytoplasm	Q96Q15 SMG1_HUMAN Serine/threonine-protein kinase SMG1 Q96Q15,O43305,Q13284,Q8NFX2,Q96QV0,Q96RW3 61E3.4, Lambda/iota protein kinase C-interacting protein ATX, KIAA0421, LIP	cytoplasm, cytosol, nucleoplasm, nucleus	PI3/PI4-kinase family	<a href=http://zinc.docking.org/results/combination?filter.purchasability=purchasable&annotation.name=SMG1_HUMAN target=_blank>http://zinc.docking.org/results/combination?filter.purchasability=purchasable&annotation.name=SMG1_HUMAN</a>	<a href=http://cansar.icr.ac.uk/cansar/molecular-targets/Q96Q15/ target=_blank>http://cansar.icr.ac.uk/cansar/molecular-targets/Q96Q15/</a>	NA	NA	NA	0	0	0	0	0	0	0
RBBP6	16	24583712	TAAAGAG	T	16:24583712:TAAAGAG:T	rs148143334	CAAGAAAAAGAAGTCAAAGAAGAACAAAGATAAAGAGAAAGAGAAGGAGAAGGAGAAAGATGACCAA	CAAGAAAAAGAAGTCAAAGAAGAACAAAGATAAAGAGAAGGAGAAGGAGAAAGATGACCAA	0.0510902	TAAAGAGA	notCpG	0.443959	0.166211	KE/-	1776	1777	INFRAME_DELETION	NA	NA	NA	NA	ENST00000319715	ENSG00000122257	ENST00000381039,ENST00000348022,ENST00000319715	9889	ENST00000319715.4:c.5328_5333delAGAGAA	ENSP00000317872.4:p.Glu1781_Lys1782del	ENSP00000317872	Q7Z6E9	Q7Z6E9	E3 ubiquitin-protein ligase RBBP6	2.3.2.27	RBBP6_HUMAN, RBBP6, P2PR, PACT, RBQ1	Nucleus, Nucleolus, Chromosome, Cytoplasm, Cytoskeleton, Microtubule organizing center, Centrosome	Q7Z6E9 RBBP6_HUMAN E3 ubiquitin-protein ligase RBBP6 Q7Z6E9,Q147T5,Q15290,Q6DKH4,Q6P4C2,Q6YNC9,Q7Z6E8,Q8N0V2,Q96PH3,Q9H3I8,Q9H5M5,Q9NPX4 Proliferation potential-related protein, Protein P2P-R, RING-type E3 ubiquitin transferase RBBP6, Retinoblastoma-binding Q protein 1, Retinoblastoma-binding protein 6, p53-associated cellular protein of testis P2PR, PACT, RBQ1	chromosome, cytosol, microtubule organizing center, nuclear speck, nucleolus, protein complex	NA	<a href=http://zinc.docking.org/results/combination?filter.purchasability=purchasable&annotation.name=RBBP6_HUMAN target=_blank>http://zinc.docking.org/results/combination?filter.purchasability=purchasable&annotation.name=RBBP6_HUMAN</a>	<a href=http://cansar.icr.ac.uk/cansar/molecular-targets/Q7Z6E9/ target=_blank>http://cansar.icr.ac.uk/cansar/molecular-targets/Q7Z6E9/</a>	NA	NA	NA	4	0	4	0	0	2	50
PKMYT1	16	3018328	G	A	16:3018328:G:A	rs7203326	CTGCCGTCCTCAGTGAGAGGTCACAGGTCAGCAAAAACAGTCAAAAAACCCCCACAGATTT	CTGCCGTCCTCAGTGAGAGGTCACAGGTCAACAAAAACAGTCAAAAAACCCCCACAGATTT	0.0193479	AGC	FALSE	0.122311	0.0193479	A/V	566	566	missense_variant	tolerated	1	benign	0	ENST00000431515	ENSG00000127564	ENST00000431515	29650	ENST00000431515.2:c.1697C>T	ENSP00000392855.2:p.Ala566Val	ENSP00000392855	NA	Q99640	Membrane-associated tyrosine- and threonine-specific cdc2-inhibitory kinase	2.7.11.1	PMYT1_HUMAN, PKMYT1, MYT1	Endoplasmic reticulum membrane, Golgi apparatus membrane	Q99640 PMYT1_HUMAN Membrane-associated tyrosine- and threonine-specific cdc2-inhibitory kinase Q99640,B3KUN8,B4DXD4,D3DUA4,F8W164,I3L1V2,O14731,Q7LE24,Q8TCM9 Myt1 kinase MYT1	cytosol, endoplasmic reticulum, endoplasmic reticulum membrane, golgi apparatus, golgi membrane, membrane, nucleolus, nucleoplasm, nucleus	Ser/Thr protein kinase family	<a href=http://zinc.docking.org/results/combination?filter.purchasability=purchasable&annotation.name=PMYT1_HUMAN target=_blank>http://zinc.docking.org/results/combination?filter.purchasability=purchasable&annotation.name=PMYT1_HUMAN</a>	<a href=http://cansar.icr.ac.uk/cansar/molecular-targets/Q99640/ target=_blank>http://cansar.icr.ac.uk/cansar/molecular-targets/Q99640/</a>	33.33|Q02750|MAP2K1|Trametinib,Cobimetinib Fumarate,Cobimetinib,Trametinib Dimethyl Sulfoxide|Whole:::Protein	NA	NA	9	8	9	9	100	9	100
SETD1A	16	30991305	C	T	16:30991305:C:T	.	CGGAGGCGCAGCCTCCGCTCCCACGCCCGGCGCCGCCGCCCTCCGCCCCCACCCCCGCCGC	CGGAGGCGCAGCCTCCGCTCCCACGCCCGGTGCCGCCGCCCTCCGCCCCCACCCCCGCCGC	0.0490026	GCG	TRUE	0.362139	0.0490026	R/C	1400	1400	missense_variant	NA	NA	benign	0	ENST00000262519	ENSG00000099381	ENST00000262519	29010	ENST00000262519.8:c.4198C>T	ENSP00000262519.8:p.Arg1400Cys	ENSP00000262519	O15047	O15047	Histone-lysine N-methyltransferase SETD1A	2.1.1.43	SET1A_HUMAN, SETD1A, KIAA0339, KMT2F, SET1, SET1A	Nucleus speckle, Chromosome	O15047 SET1A_HUMAN Histone-lysine N-methyltransferase SETD1A O15047,A6NP62,Q6PIF3,Q8TAJ6 Lysine N-methyltransferase 2F, SET domain-containing protein 1A, Set1/Ash2 histone methyltransferase complex subunit SET1 KIAA0339, KMT2F, SET1, SET1A	histone methyltransferase complex, nuclear chromatin, nuclear speck, nucleoplasm, nucleus, set1c/compass complex	NA	<a href=http://zinc.docking.org/results/combination?filter.purchasability=purchasable&annotation.name=SET1A_HUMAN target=_blank>http://zinc.docking.org/results/combination?filter.purchasability=purchasable&annotation.name=SET1A_HUMAN</a>	<a href=http://cansar.icr.ac.uk/cansar/molecular-targets/O15047/ target=_blank>http://cansar.icr.ac.uk/cansar/molecular-targets/O15047/</a>	NA	NA	NA	3	0	1	0	0	0	0
DDX52	17	35984410	T	C	17:35984410:T:C	rs7216445	ACAAATATACCTTTTTAACAAGTTCTCTCATGGCCAGAAGTTTTCCGGTCTCAGATCCAAC	ACAAATATACCTTTTTAACAAGTTCTCTCACGGCCAGAAGTTTTCCGGTCTCAGATCCAAC	0.714489	ATG	FALSE	0.999984	0.714489	M/V	403	403	missense_variant	tolerated	0.32	benign	0.001	ENST00000349699	ENSG00000141141	ENST00000394367,ENST00000349699	20038	ENST00000349699.2:c.1207A>G	ENSP00000268854.3:p.Met403Val	ENSP00000268854	Q9Y2R4	Q9Y2R4	Probable ATP-dependent RNA helicase DDX52	3.6.4.13	DDX52_HUMAN, DDX52, ROK1	Nucleus, Nucleolus	Q9Y2R4 DDX52_HUMAN Probable ATP-dependent RNA helicase DDX52 Q9Y2R4,Q86YG1,Q8N213,Q9NVE0,Q9Y482 ATP-dependent RNA helicase ROK1-like, DEAD box protein 52 ROK1	cytoplasm, membrane, nucleolus, nucleoplasm	DEAD box helicase family	<a href=http://zinc.docking.org/results/combination?filter.purchasability=purchasable&annotation.name=DDX52_HUMAN target=_blank>http://zinc.docking.org/results/combination?filter.purchasability=purchasable&annotation.name=DDX52_HUMAN</a>	<a href=http://cansar.icr.ac.uk/cansar/molecular-targets/Q9Y2R4/ target=_blank>http://cansar.icr.ac.uk/cansar/molecular-targets/Q9Y2R4/</a>	NA	NA	NA	1	1	1	0	0	1	100
TOP2A	17	38545824	C	A	17:38545824:C:A	rs11540720	ACTCTTCCAGGTACTTTATAGGTTTCTTTGCCCGTACAGATTTTGCCCGAGGAGCCACAGC	ACTCTTCCAGGTACTTTATAGGTTTCTTTGACCGTACAGATTTTGCCCGAGGAGCCACAGC	0.0355696	GCC	FALSE	0.994465	0.0355696	A/S	1515	1515	missense_variant	tolerated_low_confidence	NA	benign	0.014	ENST00000423485	ENSG00000131747	ENST00000423485,ENST00000577541	11989	ENST00000423485.1:c.4543G>T	ENSP00000411532.1:p.Ala1515Ser	ENSP00000411532	P11388	P11388	DNA topoisomerase 2-alpha	5.99.1.3	TOP2A_HUMAN, TOP2A, TOP2	Cytoplasm, Nucleus, Nucleoplasm	P11388 TOP2A_HUMAN DNA topoisomerase 2-alpha P11388,B2RTS1,Q71UN1,Q71UQ5,Q9HB24,Q9HB25,Q9HB26,Q9UP44,Q9UQP9 DNA topoisomerase II, alpha isozyme TOP2	condensed chromosome, cytoplasm, dna topoisomerase complex (atp-hydrolyzing), intracellular ribonucleoprotein complex, nucleolus, nucleoplasm, nucleus, protein complex	type II topoisomerase family	<a href=http://zinc.docking.org/results/combination?filter.purchasability=purchasable&annotation.name=TOP2A_HUMAN target=_blank>http://zinc.docking.org/results/combination?filter.purchasability=purchasable&annotation.name=TOP2A_HUMAN</a>	<a href=http://cansar.icr.ac.uk/cansar/molecular-targets/P11388/ target=_blank>http://cansar.icr.ac.uk/cansar/molecular-targets/P11388/</a>	100.00|P11388|TOP2A|Dactinomycin,Mitoxantrone,Daunorubicin,Idarubicin,Doxorubicin,Valrubicin,Pixantrone,Idarubicin Hydrochloride,Teniposide,Mitoxantrone Hydrochloride,Daunorubicin Citrate,Doxorubicin Hydrochloride,Daunorubicin Hydrochloride|Whole:::Protein	100.00|P11388|TOP2A|Dactinomycin,Mitoxantrone,Daunorubicin,Idarubicin,Doxorubicin,Valrubicin,Pixantrone,Idarubicin Hydrochloride,Teniposide,Mitoxantrone Hydrochloride,Daunorubicin Citrate,Doxorubicin Hydrochloride,Daunorubicin Hydrochloride|Whole:::Protein||100.00|P11388|TOP2A||Toprim:::domain::::DNA:::gyrase/topoisomerase:::IV,:::subunit:::A	100.00|P11388|TOP2A|Dactinomycin,Mitoxantrone,Daunorubicin,Idarubicin,Doxorubicin,Valrubicin,Pixantrone,Idarubicin Hydrochloride,Teniposide,Mitoxantrone Hydrochloride,Daunorubicin Citrate,Doxorubicin Hydrochloride,Daunorubicin Hydrochloride|Whole:::Protein||100.00|P11388|TOP2A||Toprim:::domain::::DNA:::gyrase/topoisomerase:::IV,:::subunit:::A	6	4	5	5	100	5	100
UBA2	19	34920999	C	T	19:34920999:C:T	rs8103093	CCTAATTTTATTTTTTCTATTTCTTGTAGCCACCAGGGTCTCACTATTTTGCTTAGGCTGG	CCTAATTTTATTTTTTCTATTTCTTGTAGCTACCAGGGTCTCACTATTTTGCTTAGGCTGG	0.5	CCA	FALSE	0.0268013	0.5	P/L	47	47	missense_variant	tolerated	1	benign	0	ENST00000607361	ENSG00000126261	ENST00000607361	30661	ENST00000607361.1:c.140C>T	ENSP00000475565.1:p.Pro47Leu	ENSP00000475565	NA	Q9UBT2	SUMO-activating enzyme subunit 2	2.3.2.-	SAE2_HUMAN, UBA2, SAE2, UBLE1B	Cytoplasm, Nucleus	Q9UBT2 SAE2_HUMAN SUMO-activating enzyme subunit 2 Q9UBT2,B3KWB9,O95605,Q59H87,Q6IBP6,Q9NTJ1,Q9UED2 Anthracycline-associated resistance ARX, Ubiquitin-like 1-activating enzyme E1B, Ubiquitin-like modifier-activating enzyme 2 SAE2, UBLE1B	cytoplasm, nucleoplasm, sumo activating enzyme complex	ubiquitin-activating E1 family	<a href=http://zinc.docking.org/results/combination?filter.purchasability=purchasable&annotation.name=SAE2_HUMAN target=_blank>http://zinc.docking.org/results/combination?filter.purchasability=purchasable&annotation.name=SAE2_HUMAN</a>	<a href=http://cansar.icr.ac.uk/cansar/molecular-targets/Q9UBT2/ target=_blank>http://cansar.icr.ac.uk/cansar/molecular-targets/Q9UBT2/</a>	NA	NA	NA	7	3	7	5	72	5	72
RUVBL2	19	49513273	C	T	19:49513273:C:T	rs1062708	ATCGACAAGGCGACGGGCAAGATCTCCAAGCTGGGCCGCTCCTTCACACGCGCCCGCGACT	ATCGACAAGGCGACGGGCAAGATCTCCAAGTTGGGCCGCTCCTTCACACGCGCCCGCGACT	0.472313	GCT	FALSE	0.995141	0.472313	A/V	201	201	missense_variant	tolerated_low_confidence	NA	benign	0	ENST00000221413	ENSG00000183207	ENST00000221413	10475	ENST00000221413.6:c.602C>T	ENSP00000221413.6:p.Ala201Val	ENSP00000221413	NA	Q9Y230	RuvB-like 2	3.6.4.12	RUVB2_HUMAN, RUVBL2, INO80J, TIP48, TIP49B	Nucleus matrix, Nucleus, Nucleoplasm, Cytoplasm, Membrane	Q9Y230 RUVB2_HUMAN RuvB-like 2 Q9Y230,B3KQ59,E7ETE5,Q6FIB9,Q6PK27,Q9Y361 48 kDa TATA box-binding protein-interacting protein, 51 kDa erythrocyte cytosolic protein, INO80 complex subunit J, Repressing pontin 52, TIP49b, TIP60-associated protein 54-beta INO80J, TIP48, TIP49B	centrosome, cytosol, extracellular exosome, ino80 complex, intracellular, intracellular ribonucleoprotein complex, membrane, mll1 complex, nua4 histone acetyltransferase complex, nuclear euchromatin, nuclear matrix, nucleoplasm, nucleus, r2tp complex, swr1 complex	RuvB family	<a href=http://zinc.docking.org/results/combination?filter.purchasability=purchasable&annotation.name=RUVB2_HUMAN target=_blank>http://zinc.docking.org/results/combination?filter.purchasability=purchasable&annotation.name=RUVB2_HUMAN</a>	<a href=http://cansar.icr.ac.uk/cansar/molecular-targets/Q9Y230/ target=_blank>http://cansar.icr.ac.uk/cansar/molecular-targets/Q9Y230/</a>	NA	NA	NA	7	5	7	4	58	6	86
POLRMT	19	633412	C	T	19:633412:C:T	rs113781054	CGCCGTGGCCCCCGGGCTGCCTGGCCGTCTCCCTTTGTGTTACCTTCTTTGCCGGGGAGTC	CGCCGTGGCCCCCGGGCTGCCTGGCCGTCTTCCTTTGTGTTACCTTCTTTGCCGGGGAGTC	0.0618728	TCC	FALSE	0.977086	0.0618728	G/E	34	34	missense_variant	deleterious_low_confidence	NA	benign	0	ENST00000592863	ENSG00000099821	ENST00000592863	9200	ENST00000592863.1:c.101G>A	ENSP00000473524.2:p.Gly34Glu	ENSP00000473524	NA	O00411	DNA-directed RNA polymerase, mitochondrial	2.7.7.6	RPOM_HUMAN, POLRMT	Mitochondrion	O00411 RPOM_HUMAN DNA-directed RNA polymerase, mitochondrial O00411,O60370	mitochondrial dna-directed rna polymerase complex, mitochondrial matrix, mitochondrial nucleoid, mitochondrion	phage and mitochondrial RNA polymerase family	<a href=http://zinc.docking.org/results/combination?filter.purchasability=purchasable&annotation.name=RPOM_HUMAN target=_blank>http://zinc.docking.org/results/combination?filter.purchasability=purchasable&annotation.name=RPOM_HUMAN</a>	<a href=http://cansar.icr.ac.uk/cansar/molecular-targets/O00411/ target=_blank>http://cansar.icr.ac.uk/cansar/molecular-targets/O00411/</a>	NA	NA	NA	5	0	5	5	100	5	100
RAE1	20	55949894	C	G	20:55949894:C:G	rs41304419	ACTCCCGGGCCTGCTCTGGGTGCTCCAAGGCAGCAGAGCCAGGCTCTGGGTTCAGAAGGCC	ACTCCCGGGCCTGCTCTGGGTGCTCCAAGGGAGCAGAGCCAGGCTCTGGGTTCAGAAGGCC	0.0270118	GCA	FALSE	0.999951	0.0270118	Q/E	353	353	missense_variant	tolerated_low_confidence	NA	benign	0	ENST00000527947	ENSG00000101146	ENST00000527947	9828	ENST00000527947.1:c.1057C>G	ENSP00000432609.1:p.Gln353Glu	ENSP00000432609	NA	P78406	mRNA export factor	NA	RAE1L_HUMAN, RAE1, MRNP41	Cytoplasm, Nucleus, Cytoplasm, Cytoskeleton, Spindle pole	P78406 RAE1L_HUMAN mRNA export factor P78406,A8K882,O15306,Q3SYL7,Q5TCH8,Q6V708,Q9H100,Q9NQM6 Rae1 protein homolog, mRNA-associated protein mrnp 41 MRNP41	cytoplasm, fibrillar center, host cell, mitotic spindle pole, nuclear envelope, nuclear pore, nucleus	WD repeat rae1 family	<a href=http://zinc.docking.org/results/combination?filter.purchasability=purchasable&annotation.name=RAE1L_HUMAN target=_blank>http://zinc.docking.org/results/combination?filter.purchasability=purchasable&annotation.name=RAE1L_HUMAN</a>	<a href=http://cansar.icr.ac.uk/cansar/molecular-targets/P78406/ target=_blank>http://cansar.icr.ac.uk/cansar/molecular-targets/P78406/</a>	NA	NA	NA	2	1	2	2	100	2	100
NDUFS2	1	161172233	C	A	1:161172233:C:A	NA	TTCCGGGGCGTCGCGGCCCAGGTGCTGCGGCCTGGGGCTGGAGTCCGATTGCCGATTCAGC	TTCCGGGGCGTCGCGGCCCAGGTGCTGCGGACTGGGGCTGGAGTCCGATTGCCGATTCAGC	0.101408	GCC	FALSE	0.999391	0.101408	P/T	20	20	missense_variant	tolerated_low_confidence	NA	benign	0.001	ENST00000367993	ENSG00000158864	ENST00000367993,ENST00000392179	7708	ENST00000367993.3:c.58C>A	ENSP00000356972.3:p.Pro20Thr	ENSP00000356972	O75306	O75306	NADH dehydrogenase [ubiquinone] iron-sulfur protein 2, mitochondrial	1.6.5.3	NDUS2_HUMAN, NDUFS2	Mitochondrion inner membrane	O75306 NDUS2_HUMAN NADH dehydrogenase [ubiquinone] iron-sulfur protein 2, mitochondrial O75306,D3DVG7,J3KPM7,Q5VTW0,Q969P3,Q9UEV3 Complex I-49kD, NADH-ubiquinone oxidoreductase 49 kDa subunit	mitochondrial matrix, mitochondrial respiratory chain complex i, mitochondrion, nucleoplasm	complex I 49 kDa subunit family	<a href=http://zinc.docking.org/results/combination?filter.purchasability=purchasable&annotation.name=NDUS2_HUMAN target=_blank>http://zinc.docking.org/results/combination?filter.purchasability=purchasable&annotation.name=NDUS2_HUMAN</a>	<a href=http://cansar.icr.ac.uk/cansar/molecular-targets/O75306/ target=_blank>http://cansar.icr.ac.uk/cansar/molecular-targets/O75306/</a>	NA	NA	NA	10	2	10	4	40	10	100
LYRM4	6	5260936	A	C	6:5260936:A:C	rs2224391	TGCTCTCTCTCAGCATCGCCCGGTACAGAGATAACACTTGTGCGCGACTGGAGGCTGCCAT	TGCTCTCTCTCAGCATCGCCCGGTACAGAGCTAACACTTGTGCGCGACTGGAGGCTGCCAT	0.357723	GAT	FALSE	0.871248	0.357723	S/A	11	11	missense_variant	tolerated	0.17	benign	0.012	ENST00000330636	ENSG00000214113	ENST00000330636,ENST00000464010,ENST00000468929,ENST00000480566,ENST00000500576	21365	ENST00000330636.4:c.31T>G	ENSP00000418787.1:p.Ser11Ala	ENSP00000418787	Q9HD34	Q9HD34	LYR motif-containing protein 4	NA	LYRM4_HUMAN, LYRM4, C6orf149, ISD11	Mitochondrion, Nucleus	Q9HD34 LYRM4_HUMAN LYR motif-containing protein 4 Q9HD34,A8K543,Q5XKP1 C6orf149, ISD11	mitochondrial matrix, nuclear body	complex I LYR family	<a href=http://zinc.docking.org/results/combination?filter.purchasability=purchasable&annotation.name=LYRM4_HUMAN target=_blank>http://zinc.docking.org/results/combination?filter.purchasability=purchasable&annotation.name=LYRM4_HUMAN</a>	<a href=http://cansar.icr.ac.uk/cansar/molecular-targets/Q9HD34/ target=_blank>http://cansar.icr.ac.uk/cansar/molecular-targets/Q9HD34/</a>	NA	NA	NA	4	0	4	4	100	4	100
PSMD13	11	237087	A	G	11:237087:A:G	rs1045288	ACGTACCGGGCTTCCTACAGCAGAGCCAGAACTCCGGGCCCGGGCAGCCCGCTGTGTGGCA	ACGTACCGGGCTTCCTACAGCAGAGCCAGAGCTCCGGGCCCGGGCAGCCCGCTGTGTGGCA	0.778317	AAC	FALSE	0.999835	0.778317	N/S	13	13	missense_variant	tolerated	1	benign	0.004	ENST00000352303	ENSG00000185627	ENST00000352303,ENST00000532097,ENST00000529372,ENST00000528906,ENST00000431206,ENST00000525665,ENST00000382671	9558	ENST00000352303.5:c.38A>G	ENSP00000333811.5:p.Asn13Ser	ENSP00000333811	NA	Q9UNM6	26S proteasome non-ATPase regulatory subunit 13	NA	PSD13_HUMAN, PSMD13	NA	Q9UNM6 PSD13_HUMAN 26S proteasome non-ATPase regulatory subunit 13 Q9UNM6,B3KT15,O75831,Q53XU2,Q9UNV3 26S proteasome regulatory subunit RPN9, 26S proteasome regulatory subunit S11, 26S proteasome regulatory subunit p40.5	cytosol, extracellular exosome, extracellular region, ficolin-1-rich granule lumen, membrane, nucleoplasm, nucleus, proteasome accessory complex, proteasome complex, proteasome regulatory particle, proteasome regulatory particle, secretory granule lumen	proteasome subunit S11 family	<a href=http://zinc.docking.org/results/combination?filter.purchasability=purchasable&annotation.name=PSD13_HUMAN target=_blank>http://zinc.docking.org/results/combination?filter.purchasability=purchasable&annotation.name=PSD13_HUMAN</a>	<a href=http://cansar.icr.ac.uk/cansar/molecular-targets/Q9UNM6/ target=_blank>http://cansar.icr.ac.uk/cansar/molecular-targets/Q9UNM6/</a>	NA	NA	NA	19	5	18	14	78	18	100
PSMD2	3	184019681	G	A	3:184019681:G:A	rs11545172	GTGGCTAAGGAGTGGCAGGAGCTGGATGACGCAGAGAAGGTCCAGCGGGAGCCTCTGCTCA	GTGGCTAAGGAGTGGCAGGAGCTGGATGACACAGAGAAGGTCCAGCGGGAGCCTCTGCTCA	0.0365548	CGC	TRUE	1	0.0365548	A/T	176	176	missense_variant	tolerated	0.46	benign	0.014	ENST00000310118	ENSG00000175166	ENST00000435761,ENST00000310118,ENST00000439383	9559	ENST00000310118.4:c.526G>A	ENSP00000310129.4:p.Ala176Thr	ENSP00000310129	Q13200	Q13200	26S proteasome non-ATPase regulatory subunit 2	NA	PSMD2_HUMAN, PSMD2, TRAP2	NA	Q13200 PSMD2_HUMAN 26S proteasome non-ATPase regulatory subunit 2 Q13200,B4DX07,B4DXY1,E7EW34,E9PCS3,Q12932,Q15321,Q53XQ4,Q96I12 26S proteasome regulatory subunit RPN1, 26S proteasome regulatory subunit S2, 26S proteasome subunit p97, Protein 55.11, Tumor necrosis factor type 1 receptor-associated protein 2 TRAP2	cytosol, extracellular exosome, extracellular region, ficolin-1-rich granule lumen, membrane, nucleoplasm, nucleus, proteasome accessory complex, proteasome complex, proteasome regulatory particle, proteasome regulatory particle, proteasome storage granule, secretory granule lumen	proteasome subunit S2 family	<a href=http://zinc.docking.org/results/combination?filter.purchasability=purchasable&annotation.name=PSMD2_HUMAN target=_blank>http://zinc.docking.org/results/combination?filter.purchasability=purchasable&annotation.name=PSMD2_HUMAN</a>	<a href=http://cansar.icr.ac.uk/cansar/molecular-targets/Q13200/ target=_blank>http://cansar.icr.ac.uk/cansar/molecular-targets/Q13200/</a>	NA	NA	NA	24	5	24	23	96	24	100
DDX59	1	200635550	T	C	1:200635550:T:C	rs3795634	ACTCTCCATAACGACCACAGACAACACAGATGGGTTCCCCTGGTTCTGCCCAGCGCTGTGT	ACTCTCCATAACGACCACAGACAACACAGACGGGTTCCCCTGGTTCTGCCCAGCGCTGTGT	0.129065	ATG	FALSE	0.999984	0.129065	I/V	107	107	missense_variant	tolerated	1	benign	0.001	ENST00000331314	ENSG00000118197	ENST00000367348,ENST00000436897,ENST00000331314,ENST00000447706	25360	ENST00000331314.6:c.319A>G	ENSP00000330460.6:p.Ile107Val	ENSP00000330460	Q5T1V6	Q5T1V6	Probable ATP-dependent RNA helicase DDX59	3.6.4.13	DDX59_HUMAN, DDX59, ZNHIT5	Cytoplasm, Nucleus	Q5T1V6 DDX59_HUMAN Probable ATP-dependent RNA helicase DDX59 Q5T1V6,Q6PJL2,Q8IVW3,Q9H0W3 DEAD box protein 59, Zinc finger HIT domain-containing protein 5 ZNHIT5	cytoplasm, intracellular, nucleolus	DEAD box helicase family	<a href=http://zinc.docking.org/results/combination?filter.purchasability=purchasable&annotation.name=DDX59_HUMAN target=_blank>http://zinc.docking.org/results/combination?filter.purchasability=purchasable&annotation.name=DDX59_HUMAN</a>	<a href=http://cansar.icr.ac.uk/cansar/molecular-targets/Q5T1V6/ target=_blank>http://cansar.icr.ac.uk/cansar/molecular-targets/Q5T1V6/</a>	NA	NA	NA	1	0	1	0	0	1	100
MRPL23	11	1972205	G	A	11:1972205:G:A	rs2240197	ACCAACTTCTTCATTCAGCTGGTGCGGCCCGGTGTGGCCCAGCCCGAGGACACCGTGCAGT	ACCAACTTCTTCATTCAGCTGGTGCGGCCCAGTGTGGCCCAGCCCGAGGACACCGTGCAGT	0.0701099	CGG	TRUE	0.99944	0.0701099	G/S	32	32	missense_variant	tolerated_low_confidence	NA	probably_damaging	0.997	ENST00000381514	ENSG00000214026	ENST00000381514,ENST00000381519,ENST00000397297,ENST00000397294,ENST00000429295,ENST00000397298	10322	ENST00000381514.3:c.94G>A	ENSP00000370925.3:p.Gly32Ser	ENSP00000370925	NA	Q16540	39S ribosomal protein L23, mitochondrial	NA	RM23_HUMAN, MRPL23, L23MRP, RPL23L	Mitochondrion	Q16540 RM23_HUMAN 39S ribosomal protein L23, mitochondrial Q16540,A8MT29,Q96Q71 L23 mitochondrial-related protein, Mitochondrial large ribosomal subunit protein uL23m, Ribosomal protein L23-like L23MRP, RPL23L	fibrillar center, mitochondrial inner membrane, mitochondrial large ribosomal subunit, mitochondrion	universal ribosomal protein uL23 family	<a href=http://zinc.docking.org/results/combination?filter.purchasability=purchasable&annotation.name=RM23_HUMAN target=_blank>http://zinc.docking.org/results/combination?filter.purchasability=purchasable&annotation.name=RM23_HUMAN</a>	<a href=http://cansar.icr.ac.uk/cansar/molecular-targets/Q16540/ target=_blank>http://cansar.icr.ac.uk/cansar/molecular-targets/Q16540/</a>	NA	NA	NA	4	0	4	0	0	3	75
SRP72	4	57344588	A	G	4:57344588:A:G	rs138986942	AAGACCCACAGGCAGAACTGGCCATCATTCATGGTCAGATGGCTTATATTCTGCAGCTTCA	AAGACCCACAGGCAGAACTGGCCATCATTCGTGGTCAGATGGCTTATATTCTGCAGCTTCA	0.0143299	CAT	FALSE	1	0.0143299	H/R	229	229	missense_variant	tolerated	0.8	benign	0.071	ENST00000342756	ENSG00000174780	ENST00000342756,ENST00000505314	11303	ENST00000342756.5:c.686A>G	ENSP00000342181.5:p.His229Arg	ENSP00000342181	O76094	O76094	Signal recognition particle subunit SRP72	NA	SRP72_HUMAN, SRP72	Cytoplasm, Endoplasmic reticulum	O76094 SRP72_HUMAN Signal recognition particle subunit SRP72 O76094,G5E9Z8,Q7Z3C0 Signal recognition particle 72 kDa protein	cytosol, endoplasmic reticulum, signal recognition particle, signal recognition particle	SRP72 family	<a href=http://zinc.docking.org/results/combination?filter.purchasability=purchasable&annotation.name=SRP72_HUMAN target=_blank>http://zinc.docking.org/results/combination?filter.purchasability=purchasable&annotation.name=SRP72_HUMAN</a>	<a href=http://cansar.icr.ac.uk/cansar/molecular-targets/O76094/ target=_blank>http://cansar.icr.ac.uk/cansar/molecular-targets/O76094/</a>	NA	NA	NA	4	0	4	1	25	4	100
MVK	12	110013879	G	A	12:110013879:G:A	rs7957619	AACCCCACAGCAATGGGAAAGTGGACCTCAGCTTACCCAACATTGGTATCAAGCGGGCCTG	AACCCCACAGCAATGGGAAAGTGGACCTCAACTTACCCAACATTGGTATCAAGCGGGCCTG	0.101673	AGC	FALSE	1	0.101673	S/N	52	52	missense_variant	tolerated	1	benign	0.01	ENST00000228510	ENSG00000110921	ENST00000447878,ENST00000537237,ENST00000539575,ENST00000228510,ENST00000546277,ENST00000539335,ENST00000545774,ENST00000392727	7530	ENST00000228510.3:c.155G>A	ENSP00000228510.3:p.Ser52Asn	ENSP00000228510	Q03426	Q03426	Mevalonate kinase	2.7.1.36	KIME_HUMAN, MVK	Cytoplasm	Q03426 KIME_HUMAN Mevalonate kinase Q03426	cytosol, extracellular exosome	GHMP kinase family	<a href=http://zinc.docking.org/results/combination?filter.purchasability=purchasable&annotation.name=KIME_HUMAN target=_blank>http://zinc.docking.org/results/combination?filter.purchasability=purchasable&annotation.name=KIME_HUMAN</a>	<a href=http://cansar.icr.ac.uk/cansar/molecular-targets/Q03426/ target=_blank>http://cansar.icr.ac.uk/cansar/molecular-targets/Q03426/</a>	NA	NA	NA	1	0	1	1	100	1	100
ORC4	2	148730367	G	C	2:148730367:G:C	rs2307397	TAATAAGGACAGAGTTACTCTCTCCATGGAGAGCAGTTCTTTTCAGCAGCTCACTTAAGTG	TAATAAGGACAGAGTTACTCTCTCCATGGACAGCAGTTCTTTTCAGCAGCTCACTTAAGTG	0.0380863	AGA	FALSE	0.999835	0.0380863	L/V	56	56	missense_variant	tolerated	0.59	benign	0.001	ENST00000264169	ENSG00000115947	ENST00000264169,ENST00000440042,ENST00000392858,ENST00000392857,ENST00000535373,ENST00000457954,ENST00000416719	8490	ENST00000264169.2:c.166C>G	ENSP00000264169.2:p.Leu56Val	ENSP00000264169	O43929	O43929	Origin recognition complex subunit 4	NA	ORC4_HUMAN, ORC4, ORC4L	Nucleus	O43929 ORC4_HUMAN Origin recognition complex subunit 4 O43929,B7Z3D0,B7Z5F1,D3DP86,F5H069,Q96C42 ORC4L	cytosol, nuclear chromosome, nuclear origin of replication recognition complex, nucleolus, nucleoplasm, nucleus, origin recognition complex	ORC4 family	<a href=http://zinc.docking.org/results/combination?filter.purchasability=purchasable&annotation.name=ORC4_HUMAN target=_blank>http://zinc.docking.org/results/combination?filter.purchasability=purchasable&annotation.name=ORC4_HUMAN</a>	<a href=http://cansar.icr.ac.uk/cansar/molecular-targets/O43929/ target=_blank>http://cansar.icr.ac.uk/cansar/molecular-targets/O43929/</a>	NA	NA	NA	2	2	2	2	100	2	100
USP8	15	50763945	T	A	15:50763945:T:A	rs61751062	CTTCTTGACTGGTTTAGTTCTGCCAAAGATTTACAGATTGGAACAACTCTCCGGAGTCTGA	CTTCTTGACTGGTTTAGTTCTGCCAAAGATATACAGATTGGAACAACTCTCCGGAGTCTGA	0.0156	TTT	FALSE	1	0.0156	L/I	268	268	missense_variant	deleterious	0.01	probably_damaging	0.998	ENST00000307179	ENSG00000138592	ENST00000559329,ENST00000425032,ENST00000307179,ENST00000396444,ENST00000433963	12631	ENST00000307179.4:c.802T>A	ENSP00000302239.4:p.Leu268Ile	ENSP00000302239	P40818	P40818	Ubiquitin carboxyl-terminal hydrolase 8	3.4.19.12	UBP8_HUMAN, USP8, KIAA0055, UBPY	Cytoplasm, Nucleus, Endosome membrane, Cell membrane	P40818 UBP8_HUMAN Ubiquitin carboxyl-terminal hydrolase 8 P40818,B4DKA8,Q2TB31,Q7Z3U2,Q86VA0,Q8IWI7 Deubiquitinating enzyme 8, Ubiquitin isopeptidase Y, Ubiquitin thioesterase 8, Ubiquitin-specific-processing protease 8 KIAA0055, UBPY	cytoplasm, cytosol, dendritic spine, early endosome, extrinsic component of endosome membrane, extrinsic component of plasma membrane, midbody, nucleus, postsynaptic density	peptidase C19 family	<a href=http://zinc.docking.org/results/combination?filter.purchasability=purchasable&annotation.name=UBP8_HUMAN target=_blank>http://zinc.docking.org/results/combination?filter.purchasability=purchasable&annotation.name=UBP8_HUMAN</a>	<a href=http://cansar.icr.ac.uk/cansar/molecular-targets/P40818/ target=_blank>http://cansar.icr.ac.uk/cansar/molecular-targets/P40818/</a>	NA	NA	NA	6	0	5	2	40	5	100
PMVK	1	154898899	C	T	1:154898899:C:T	NA	CCAACGCTACAACGCGGACCGTCTGCGTCACGGCCCCATAGGCCTCCCGAAACCACTGGAT	CCAACGCTACAACGCGGACCGTCTGCGTCATGGCCCCATAGGCCTCCCGAAACCACTGGAT	0.0201466	ACG	TRUE	1	0.0201466	V/M	125	125	missense_variant	tolerated	0.17	benign	0.012	ENST00000368467	ENSG00000163344	ENST00000368467	9141	ENST00000368467.3:c.373G>A	ENSP00000357452.3:p.Val125Met	ENSP00000357452	Q15126	Q15126	Phosphomevalonate kinase	2.7.4.2	PMVK_HUMAN, PMVK, PMKI	Cytoplasm, Cytosol	Q15126 PMVK_HUMAN Phosphomevalonate kinase Q15126,Q5TZW9 PMKI	cytosol, extracellular exosome, membrane, peroxisome	NA	<a href=http://zinc.docking.org/results/combination?filter.purchasability=purchasable&annotation.name=PMVK_HUMAN target=_blank>http://zinc.docking.org/results/combination?filter.purchasability=purchasable&annotation.name=PMVK_HUMAN</a>	<a href=http://cansar.icr.ac.uk/cansar/molecular-targets/Q15126/ target=_blank>http://cansar.icr.ac.uk/cansar/molecular-targets/Q15126/</a>	NA	NA	NA	1	0	1	0	0	1	100
MRPS16	10	75011761	A	G	10:75011761:A:G	rs7905009	CAAGGCGGATGGTTAAGTGGCCCCCACGGTAGGCCTTGCAGAGGAGAGTAGCTGTAGAAAA	CAAGGCGGATGGTTAAGTGGCCCCCACGGTGGGCCTTGCAGAGGAGAGTAGCTGTAGAAAA	0.0179321	TAG	FALSE	0.999967	0.0179321	Y/H	12	12	missense_variant	deleterious	0	probably_damaging	0.999	ENST00000372940	ENSG00000182180	ENST00000372945,ENST00000416782,ENST00000372940	14048	ENST00000372940.3:c.34T>C	ENSP00000362031.3:p.Tyr12His	ENSP00000362031	NA	Q9Y3D3	28S ribosomal protein S16, mitochondrial	NA	RT16_HUMAN, MRPS16, RPMS16	Mitochondrion	Q9Y3D3 RT16_HUMAN 28S ribosomal protein S16, mitochondrial Q9Y3D3,B4E032,Q96Q60 Mitochondrial small ribosomal subunit protein bS16m RPMS16	cytosol, mitochondrial inner membrane, mitochondrial small ribosomal subunit, mitochondrion	bacterial ribosomal protein bS16 family	<a href=http://zinc.docking.org/results/combination?filter.purchasability=purchasable&annotation.name=RT16_HUMAN target=_blank>http://zinc.docking.org/results/combination?filter.purchasability=purchasable&annotation.name=RT16_HUMAN</a>	<a href=http://cansar.icr.ac.uk/cansar/molecular-targets/Q9Y3D3/ target=_blank>http://cansar.icr.ac.uk/cansar/molecular-targets/Q9Y3D3/</a>	NA	NA	NA	2	0	2	0	0	2	100
MRPL28	16	420140	G	A	16:420140:G:A	rs3194151	TCCGCTCCTCCTCCAGGGAGCGCAGGTAGTGGCCGGGCAGGCGGGAACAGATGCCCTCCCG	TCCGCTCCTCCTCCAGGGAGCGCAGGTAGTAGCCGGGCAGGCGGGAACAGATGCCCTCCCG	0.162665	TGG	FALSE	0.990676	0.162665	H/Y	27	27	missense_variant	deleterious	0.03	probably_damaging	0.983	ENST00000199706	ENSG00000086504	ENST00000450882,ENST00000441883,ENST00000389675,ENST00000447696,ENST00000199706	14484	ENST00000199706.8:c.79C>T	ENSP00000199706.7:p.His27Tyr	ENSP00000199706	Q13084	Q13084	39S ribosomal protein L28, mitochondrial	NA	RM28_HUMAN, MRPL28, MAAT1	Mitochondrion	Q13084 RM28_HUMAN 39S ribosomal protein L28, mitochondrial Q13084,B2RCM4,D3DU46,Q4TT39,Q96S26,Q9BQD8,Q9BR04 Melanoma antigen p15, Melanoma-associated antigen recognized by T-lymphocytes, Mitochondrial large ribosomal subunit protein bL28m MAAT1	cytosol, mitochondrial inner membrane, mitochondrial large ribosomal subunit, mitochondrial ribosome, mitochondrion	bacterial ribosomal protein bL28 family	<a href=http://zinc.docking.org/results/combination?filter.purchasability=purchasable&annotation.name=RM28_HUMAN target=_blank>http://zinc.docking.org/results/combination?filter.purchasability=purchasable&annotation.name=RM28_HUMAN</a>	<a href=http://cansar.icr.ac.uk/cansar/molecular-targets/Q13084/ target=_blank>http://cansar.icr.ac.uk/cansar/molecular-targets/Q13084/</a>	NA	NA	NA	3	0	3	2	67	3	100
SEH1L	18	12951878	G	A	18:12951878:G:A	rs117978838	TTATAGGTCTGGGATAAAAGTGAAAGTGGTGATTGGCATTGTACTGCTAGCTGGAAGGTTA	TTATAGGTCTGGGATAAAAGTGAAAGTGGTAATTGGCATTGTACTGCTAGCTGGAAGGTTA	0.0142258	TGA	FALSE	0.999984	0.0142258	D/N	46	46	missense_variant	tolerated	0.26	benign	0.001	ENST00000262124	ENSG00000085415	ENST00000585730,ENST00000262124,ENST00000399892,ENST00000587761,ENST00000592170	30379	ENST00000262124.11:c.136G>A	ENSP00000262124.10:p.Asp46Asn	ENSP00000262124	Q96EE3	Q96EE3	Nucleoporin SEH1	NA	SEH1_HUMAN, SEH1L, SEC13L, SEH1	Chromosome, Centromere, Kinetochore, Nucleus, Nuclear pore complex, Lysosome membrane	Q96EE3 SEH1_HUMAN Nucleoporin SEH1 Q96EE3,A8K5B1,Q8NFU6,Q96MH3,Q9C069 GATOR complex protein SEH1, Nup107-160 subcomplex subunit SEH1, SEC13-like protein SEC13L, SEH1	condensed chromosome kinetochore, cytosol, gator2 complex, host cell, lysosomal membrane, nuclear envelope, nuclear pore outer ring	WD repeat SEC13 family	<a href=http://zinc.docking.org/results/combination?filter.purchasability=purchasable&annotation.name=SEH1_HUMAN target=_blank>http://zinc.docking.org/results/combination?filter.purchasability=purchasable&annotation.name=SEH1_HUMAN</a>	<a href=http://cansar.icr.ac.uk/cansar/molecular-targets/Q96EE3/ target=_blank>http://cansar.icr.ac.uk/cansar/molecular-targets/Q96EE3/</a>	NA	NA	NA	1	0	1	1	100	1	100
MRPS21	1	150280550	G	A	1:150280550:G:A	NA	ATCGGCGGTATTATGAGAAGCCATGCCGCCGGCGACAGAGGGAAAGCTATGAAAGGTGCCG	ATCGGCGGTATTATGAGAAGCCATGCCGCCAGCGACAGAGGGAAAGCTATGAAAGGTGCCG	0.0824125	CGG	TRUE	1	0.0824125	R/Q	51	51	missense_variant	NA	NA	benign	0.017	ENST00000309092	ENSG00000187145	ENST00000309092,ENST00000369084	14046	ENST00000309092.7:c.152G>A	ENSP00000312395.7:p.Arg51Gln	ENSP00000312395	P82921	P82921	28S ribosomal protein S21, mitochondrial	NA	RT21_HUMAN, MRPS21, RPMS21	Mitochondrion	P82921 RT21_HUMAN 28S ribosomal protein S21, mitochondrial P82921,Q5TB11,Q9BST6 Mitochondrial small ribosomal subunit protein bS21m RPMS21	mitochondrial inner membrane, mitochondrial small ribosomal subunit	bacterial ribosomal protein bS21 family	<a href=http://zinc.docking.org/results/combination?filter.purchasability=purchasable&annotation.name=RT21_HUMAN target=_blank>http://zinc.docking.org/results/combination?filter.purchasability=purchasable&annotation.name=RT21_HUMAN</a>	<a href=http://cansar.icr.ac.uk/cansar/molecular-targets/P82921/ target=_blank>http://cansar.icr.ac.uk/cansar/molecular-targets/P82921/</a>	NA	NA	NA	2	0	2	0	0	2	100
SNUPN	15	75893532	G	A	15:75893532:G:A	rs78069432	GCACATCACACAGGCTTTCGGGAGTGCAAGGGAAGTTCTTTAGCCCCACAAATTTAAACTG	GCACATCACACAGGCTTTCGGGAGTGCAAGAGAAGTTCTTTAGCCCCACAAATTTAAACTG	0.0137489	GGG	FALSE	1	0.0137489	P/S	236	236	missense_variant	tolerated	0.16	benign	0.037	ENST00000308588	ENSG00000169371	ENST00000567134,ENST00000564644,ENST00000564675,ENST00000371091,ENST00000308588,ENST00000568078	14245	ENST00000308588.5:c.706C>T	ENSP00000309831.5:p.Pro236Ser	ENSP00000309831	O95149	O95149	Snurportin-1	NA	SPN1_HUMAN, SNUPN, RNUT1, SPN1	Nucleus, Cytoplasm	O95149 SPN1_HUMAN Snurportin-1 O95149,A6NE34,A8K0B0,D3DW76 RNA U transporter 1 RNUT1, SPN1	cytosol, extracellular exosome, nuclear pore	snurportin family	<a href=http://zinc.docking.org/results/combination?filter.purchasability=purchasable&annotation.name=SPN1_HUMAN target=_blank>http://zinc.docking.org/results/combination?filter.purchasability=purchasable&annotation.name=SPN1_HUMAN</a>	<a href=http://cansar.icr.ac.uk/cansar/molecular-targets/O95149/ target=_blank>http://cansar.icr.ac.uk/cansar/molecular-targets/O95149/</a>	NA	NA	NA	11	3	11	6	55	6	55
UQCRC1	3	48638801	C	T	3:48638801:C:T	rs62618742	AAAAGGCAGCATACCTCACTGCCAGTGAAGCGGCATGGAGTAAGAGTGGGCACAGCGTCCT	AAAAGGCAGCATACCTCACTGCCAGTGAAGTGGCATGGAGTAAGAGTGGGCACAGCGTCCT	0.0167147	GCG	TRUE	1	0.0167147	R/H	269	269	missense_variant	tolerated	0.08	probably_damaging	1	ENST00000203407	ENSG00000010256	ENST00000203407	12585	ENST00000203407.5:c.806G>A	ENSP00000203407.5:p.Arg269His	ENSP00000203407	P31930	P31930	Cytochrome b-c1 complex subunit 1, mitochondrial	NA	QCR1_HUMAN, UQCRC1	Mitochondrion inner membrane	P31930 QCR1_HUMAN Cytochrome b-c1 complex subunit 1, mitochondrial P31930,B2R7R8,Q96DD2 Complex III subunit 1, Core protein I, Ubiquinol-cytochrome-c reductase complex core protein 1	cytosol, mitochondrial inner membrane, mitochondrial respiratory chain, mitochondrial respiratory chain complex iii, mitochondrion, myelin sheath	peptidase M16 family	<a href=http://zinc.docking.org/results/combination?filter.purchasability=purchasable&annotation.name=QCR1_HUMAN target=_blank>http://zinc.docking.org/results/combination?filter.purchasability=purchasable&annotation.name=QCR1_HUMAN</a>	<a href=http://cansar.icr.ac.uk/cansar/molecular-targets/P31930/ target=_blank>http://cansar.icr.ac.uk/cansar/molecular-targets/P31930/</a>	NA	NA	NA	21	5	20	17	85	20	100
ATRIP	3	48498706	C	T	3:48498706:C:T	rs35240314	CTGTGGTTATAAAGCCAGAAGCATGTTCTCCACAATTTGGAAAAACATCTTTTCCTACAAA	CTGTGGTTATAAAGCCAGAAGCATGTTCTCTACAATTTGGAAAAACATCTTTTCCTACAAA	0.0119239	CCA	FALSE	1	0.0119239	P/L	240	240	missense_variant	tolerated	0.06	probably_damaging	0.976	ENST00000320211	ENSG00000164053	ENST00000346691,ENST00000412052,ENST00000421175,ENST00000320211,ENST00000357105	33499	ENST00000320211.3:c.719C>T	ENSP00000323099.3:p.Pro240Leu	ENSP00000323099	Q8WXE1	Q8WXE1	ATR-interacting protein	NA	ATRIP_HUMAN, ATRIP, AGS1	Nucleus	Q8WXE1 ATRIP_HUMAN ATR-interacting protein Q8WXE1,A8K6A3,A8K714,B2RCE7,B4DU92,B5MEB7,Q69YK9,Q8NHQ2,Q8WUG7,Q96CL3,Q9HA30 ATM and Rad3-related-interacting protein AGS1	nucleoplasm, nucleus	ATRIP family	<a href=http://zinc.docking.org/results/combination?filter.purchasability=purchasable&annotation.name=ATRIP_HUMAN target=_blank>http://zinc.docking.org/results/combination?filter.purchasability=purchasable&annotation.name=ATRIP_HUMAN</a>	<a href=http://cansar.icr.ac.uk/cansar/molecular-targets/Q8WXE1/ target=_blank>http://cansar.icr.ac.uk/cansar/molecular-targets/Q8WXE1/</a>	NA	NA	NA	3	1	1	1	100	1	100
CCNH	5	86695274	A	G	5:86695274:A:G	rs2230641	CATCGCTCCAACTTCTGTTTCAGAACAGCAACTTCTTCAGATCTGGGTGGTTCATACTTCT	CATCGCTCCAACTTCTGTTTCAGAACAGCAGCTTCTTCAGATCTGGGTGGTTCATACTTCT	0.181591	AAC	FALSE	1	0.181591	V/A	270	270	missense_variant	deleterious	0.05	possibly_damaging	0.846	ENST00000256897	ENSG00000134480	ENST00000504878,ENST00000508855,ENST00000256897	1594	ENST00000256897.4:c.809T>C	ENSP00000256897.4:p.Val270Ala	ENSP00000256897	P51946	P51946	Cyclin-H	NA	CCNH_HUMAN, CCNH	Nucleus	P51946 CCNH_HUMAN Cyclin-H P51946,Q53X72,Q8TBL9 MO15-associated protein, p34, p37	cyclin-dependent protein kinase activating kinase holoenzyme complex, holo tfiih complex, nucleoplasm, nucleus, tfiik complex	cyclin family	<a href=http://zinc.docking.org/results/combination?filter.purchasability=purchasable&annotation.name=CCNH_HUMAN target=_blank>http://zinc.docking.org/results/combination?filter.purchasability=purchasable&annotation.name=CCNH_HUMAN</a>	<a href=http://cansar.icr.ac.uk/cansar/molecular-targets/P51946/ target=_blank>http://cansar.icr.ac.uk/cansar/molecular-targets/P51946/</a>	NA	NA	NA	2	0	2	2	100	2	100
EXOSC8	13	37580078	C	A	13:37580078:C:A	rs117135638	TTCTTTCAGTTCCTAATGTGGATCTACCACCCCTGTGTTCATCGAGATTCCGGTCTGGACC	TTCTTTCAGTTCCTAATGTGGATCTACCACACCTGTGTTCATCGAGATTCCGGTCTGGACC	0.0106327	CCC	FALSE	1	0.0106327	P/H	87	87	missense_variant	deleterious	0	probably_damaging	0.991	ENST00000389704	ENSG00000120699	ENST00000389704	17035	ENST00000389704.3:c.260C>A	ENSP00000374354.3:p.Pro87His	ENSP00000374354	Q96B26	Q96B26	Exosome complex component RRP43	NA	EXOS8_HUMAN, EXOSC8, OIP2, RRP43	Cytoplasm, Nucleus, Nucleus, Nucleolus	Q96B26 EXOS8_HUMAN Exosome complex component RRP43 Q96B26,O43480,Q5TBA5 Exosome component 8, Opa-interacting protein 2, Ribosomal RNA-processing protein 43, p9 OIP2, RRP43	cytoplasm, cytoplasmic exosome (rnase complex), cytosol, exosome (rnase complex), nuclear exosome (rnase complex), nucleolus, nucleoplasm, nucleus	RNase PH family	<a href=http://zinc.docking.org/results/combination?filter.purchasability=purchasable&annotation.name=EXOS8_HUMAN target=_blank>http://zinc.docking.org/results/combination?filter.purchasability=purchasable&annotation.name=EXOS8_HUMAN</a>	<a href=http://cansar.icr.ac.uk/cansar/molecular-targets/Q96B26/ target=_blank>http://cansar.icr.ac.uk/cansar/molecular-targets/Q96B26/</a>	NA	NA	NA	4	0	4	2	50	4	100
QARS	3	49138810	T	C	3:49138810:T:C	rs11539148	ATGCTTACCTTGGCATAGCCAAAGTTGAAATTGATGGCTTTGGCATGTCCAATATGCAGGA	ATGCTTACCTTGGCATAGCCAAAGTTGAAACTGATGGCTTTGGCATGTCCAATATGCAGGA	0.0390727	ATT	FALSE	1	0.0390727	N/S	285	285	missense_variant	tolerated	0.05	benign	0.118	ENST00000306125	ENSG00000172053	ENST00000414533,ENST00000306125	9751	ENST00000306125.6:c.854A>G	ENSP00000307567.6:p.Asn285Ser	ENSP00000307567	P47897	P47897	Glutamine--tRNA ligase	6.1.1.18	SYQ_HUMAN, QARS	Cytoplasm, Cytosol, Cytoplasm	P47897 SYQ_HUMAN Glutamine--tRNA ligase P47897,B4DWJ2 Glutaminyl-tRNA synthetase	aminoacyl-trna synthetase multienzyme complex, cytoplasm, cytosol, mitochondrial matrix, protein complex	class-I aminoacyl-tRNA synthetase family	<a href=http://zinc.docking.org/results/combination?filter.purchasability=purchasable&annotation.name=SYQ_HUMAN target=_blank>http://zinc.docking.org/results/combination?filter.purchasability=purchasable&annotation.name=SYQ_HUMAN</a>	<a href=http://cansar.icr.ac.uk/cansar/molecular-targets/P47897/ target=_blank>http://cansar.icr.ac.uk/cansar/molecular-targets/P47897/</a>	NA	NA	NA	4	0	4	3	75	4	100
EXOSC6	16	70285400	C	G	16:70285400:C:G	.	TCGAGCTGCGCGCGCGGGTAGCGGCCCAGGCGCACAGCCGGCTCCAGCGCCTCCTGCAGCG	TCGAGCTGCGCGCGCGGGTAGCGGCCCAGGGGCACAGCCGGCTCCAGCGCCTCCTGCAGCG	0.0899235	GCG	FALSE	0.406138	0.0899235	R/P	135	135	missense_variant	tolerated	0.15	probably_damaging	0.933	ENST00000435634	ENSG00000223496	ENST00000435634	19055	ENST00000435634.1:c.404G>C	ENSP00000398597.1:p.Arg135Pro	ENSP00000398597	Q5RKV6	Q5RKV6	Exosome complex component MTR3	NA	EXOS6_HUMAN, EXOSC6, MTR3	Cytoplasm, Nucleus, Nucleolus, Nucleus	Q5RKV6 EXOS6_HUMAN Exosome complex component MTR3 Q5RKV6 Exosome component 6, mRNA transport regulator 3 homolog, p11 MTR3	cytoplasmic exosome (rnase complex), cytosol, exosome (rnase complex), nuclear exosome (rnase complex), nucleolus, nucleoplasm	RNase PH family	<a href=http://zinc.docking.org/results/combination?filter.purchasability=purchasable&annotation.name=EXOS6_HUMAN target=_blank>http://zinc.docking.org/results/combination?filter.purchasability=purchasable&annotation.name=EXOS6_HUMAN</a>	<a href=http://cansar.icr.ac.uk/cansar/molecular-targets/Q5RKV6/ target=_blank>http://cansar.icr.ac.uk/cansar/molecular-targets/Q5RKV6/</a>	NA	NA	NA	4	0	4	0	0	4	100
PSMD2	3	184020542	G	T	3:184020542:G:T	rs11545169	GTTCCTGGAGCTGAGTGAAGATGTCGAGGAGTATGAGGACCTGACAGAGATCATGTCCAAT	GTTCCTGGAGCTGAGTGAAGATGTCGAGGATTATGAGGACCTGACAGAGATCATGTCCAAT	0.130997	AGT	FALSE	1	0.130997	E/D	313	313	missense_variant	tolerated	0.67	benign	0.001	ENST00000310118	ENSG00000175166	ENST00000435761,ENST00000310118,ENST00000439383	9559	ENST00000310118.4:c.939G>T	ENSP00000310129.4:p.Glu313Asp	ENSP00000310129	Q13200	Q13200	26S proteasome non-ATPase regulatory subunit 2	NA	PSMD2_HUMAN, PSMD2, TRAP2	NA	Q13200 PSMD2_HUMAN 26S proteasome non-ATPase regulatory subunit 2 Q13200,B4DX07,B4DXY1,E7EW34,E9PCS3,Q12932,Q15321,Q53XQ4,Q96I12 26S proteasome regulatory subunit RPN1, 26S proteasome regulatory subunit S2, 26S proteasome subunit p97, Protein 55.11, Tumor necrosis factor type 1 receptor-associated protein 2 TRAP2	cytosol, extracellular exosome, extracellular region, ficolin-1-rich granule lumen, membrane, nucleoplasm, nucleus, proteasome accessory complex, proteasome complex, proteasome regulatory particle, proteasome regulatory particle, proteasome storage granule, secretory granule lumen	proteasome subunit S2 family	<a href=http://zinc.docking.org/results/combination?filter.purchasability=purchasable&annotation.name=PSMD2_HUMAN target=_blank>http://zinc.docking.org/results/combination?filter.purchasability=purchasable&annotation.name=PSMD2_HUMAN</a>	<a href=http://cansar.icr.ac.uk/cansar/molecular-targets/Q13200/ target=_blank>http://cansar.icr.ac.uk/cansar/molecular-targets/Q13200/</a>	NA	NA	NA	24	5	24	23	96	24	100
KIF18A	11	28106253	G	A	11:28106253:G:A	rs34913484	TATATGTGTCATCGTAGAATACAGAGGAAGGACTAACAGCAGCTATCATTATAGTTTGACA	TATATGTGTCATCGTAGAATACAGAGGAAGAACTAACAGCAGCTATCATTATAGTTTGACA	0.0118043	GGA	FALSE	0.999984	0.0118043	P/S	334	334	missense_variant	deleterious	0	probably_damaging	1	ENST00000263181	ENSG00000121621	ENST00000263181	29441	ENST00000263181.6:c.1000C>T	ENSP00000263181.6:p.Pro334Ser	ENSP00000263181	Q8NI77	Q8NI77	Kinesin-like protein KIF18A	NA	KI18A_HUMAN, KIF18A	Cell projection, Ruffle, Cytoplasm, Nucleus, Cytoplasm, Cytoskeleton, Microtubule organizing center, Centrosome	Q8NI77 KI18A_HUMAN Kinesin-like protein KIF18A Q8NI77,Q4VPE3,Q86VS5,Q9H0F3 Marrow stromal KIF18A	caveola, cytoplasm, cytosol, kinesin complex, kinetochore, kinetochore microtubule, microtubule cytoskeleton, microtubule organizing center, mitotic spindle midzone, nucleus, ruffle	Kinesin family	<a href=http://zinc.docking.org/results/combination?filter.purchasability=purchasable&annotation.name=KI18A_HUMAN target=_blank>http://zinc.docking.org/results/combination?filter.purchasability=purchasable&annotation.name=KI18A_HUMAN</a>	<a href=http://cansar.icr.ac.uk/cansar/molecular-targets/Q8NI77/ target=_blank>http://cansar.icr.ac.uk/cansar/molecular-targets/Q8NI77/</a>	NA	NA	NA	4	3	4	4	100	4	100
RPA1	17	1782952	A	G	17:1782952:A:G	rs5030755	GTTGCCAAGAGGAATATCTACTTGATGGACACATCCGGGAAGGTGGTGACTGCTACACTGT	GTTGCCAAGAGGAATATCTACTTGATGGACGCATCCGGGAAGGTGGTGACTGCTACACTGT	0.0742449	CAC	FALSE	1	0.0742449	T/A	351	351	missense_variant	tolerated	0.54	benign	0.002	ENST00000254719	ENSG00000132383	ENST00000254719,ENST00000574049	10289	ENST00000254719.5:c.1051A>G	ENSP00000254719.4:p.Thr351Ala	ENSP00000254719	P27694	P27694	Replication protein A 70 kDa DNA-binding subunit	NA	RFA1_HUMAN, RPA1, REPA1, RPA70	Nucleus, Nucleus, PML body	P27694 RFA1_HUMAN Replication protein A 70 kDa DNA-binding subunit P27694,A8K0Y9,Q59ES9 Replication factor A protein 1, Single-stranded DNA-binding protein REPA1, RPA70	dna replication factor a complex, nuclear chromosome, nucleoplasm, nucleus, pml body	replication factor A protein 1 family	<a href=http://zinc.docking.org/results/combination?filter.purchasability=purchasable&annotation.name=RFA1_HUMAN target=_blank>http://zinc.docking.org/results/combination?filter.purchasability=purchasable&annotation.name=RFA1_HUMAN</a>	<a href=http://cansar.icr.ac.uk/cansar/molecular-targets/P27694/ target=_blank>http://cansar.icr.ac.uk/cansar/molecular-targets/P27694/</a>	NA	NA	NA	28	15	28	2	8	21	75
HUS1	7	48016353	G	T	7:48016353:G:T	rs2307254	CTACATCAGGATCTGGGACCACCGGTTCTTGTAAGTCCTTCCACAATTTCCTAGGAATCAC	CTACATCAGGATCTGGGACCACCGGTTCTTTTAAGTCCTTCCACAATTTCCTAGGAATCAC	0.0206672	TGT	FALSE	1	0.0206672	Q/K	147	147	missense_variant	tolerated	0.42	benign	0.036	ENST00000258774	ENSG00000136273	ENST00000458191,ENST00000436444,ENST00000258774,ENST00000442024,ENST00000432325,ENST00000446009,ENST00000432627,ENST00000433977	5309	ENST00000258774.5:c.439C>A	ENSP00000258774.5:p.Gln147Lys	ENSP00000258774	O60921	O60921	Checkpoint protein HUS1	NA	HUS1_HUMAN, HUS1	Nucleus, Cytoplasm, Cytosol	O60921 HUS1_HUMAN Checkpoint protein HUS1 O60921,B4DFI9	checkpoint clamp complex, cytosol, nucleolus, nucleoplasm, nucleus, site of double-strand break	HUS1 family	<a href=http://zinc.docking.org/results/combination?filter.purchasability=purchasable&annotation.name=HUS1_HUMAN target=_blank>http://zinc.docking.org/results/combination?filter.purchasability=purchasable&annotation.name=HUS1_HUMAN</a>	<a href=http://cansar.icr.ac.uk/cansar/molecular-targets/O60921/ target=_blank>http://cansar.icr.ac.uk/cansar/molecular-targets/O60921/</a>	NA	NA	NA	3	0	3	0	0	3	100
POLRMT	19	623546	A	G	19:623546:A:G	rs41553913	TGGCCAGCTCCATGTGGAGCTGCTTCTCAAAGAGGCACTGCAGGGTCTTCAAGGGCAGGTG	TGGCCAGCTCCATGTGGAGCTGCTTCTCAAGGAGGCACTGCAGGGTCTTCAAGGGCAGGTG	0.0207595	AAG	FALSE	0.999703	0.0207595	F/L	400	400	missense_variant	deleterious	0.01	possibly_damaging	0.809	ENST00000588649	ENSG00000099821	ENST00000590573,ENST00000588649	9200	ENST00000588649.2:c.1198T>C	ENSP00000465759.2:p.Phe400Leu	ENSP00000465759	O00411	O00411	DNA-directed RNA polymerase, mitochondrial	2.7.7.6	RPOM_HUMAN, POLRMT	Mitochondrion	O00411 RPOM_HUMAN DNA-directed RNA polymerase, mitochondrial O00411,O60370	mitochondrial dna-directed rna polymerase complex, mitochondrial matrix, mitochondrial nucleoid, mitochondrion	phage and mitochondrial RNA polymerase family	<a href=http://zinc.docking.org/results/combination?filter.purchasability=purchasable&annotation.name=RPOM_HUMAN target=_blank>http://zinc.docking.org/results/combination?filter.purchasability=purchasable&annotation.name=RPOM_HUMAN</a>	<a href=http://cansar.icr.ac.uk/cansar/molecular-targets/O00411/ target=_blank>http://cansar.icr.ac.uk/cansar/molecular-targets/O00411/</a>	NA	NA	NA	5	0	5	5	100	5	100
UQCRC2	16	21976762	G	A	16:21976762:G:A	rs4850	TCATTGAAAATTTGCATGCAGCAGCTTACCGGAATGCCTTGGCTAATCCCTTGTATTGTCC	TCATTGAAAATTTGCATGCAGCAGCTTACCAGAATGCCTTGGCTAATCCCTTGTATTGTCC	0.04294	CGG	TRUE	1	0.04294	R/Q	183	183	missense_variant	tolerated	0.08	benign	0.308	ENST00000268379	ENSG00000140740	ENST00000563898,ENST00000268379,ENST00000565331,ENST00000561553	12586	ENST00000268379.4:c.548G>A	ENSP00000268379.4:p.Arg183Gln	ENSP00000268379	P22695	P22695	Cytochrome b-c1 complex subunit 2, mitochondrial	NA	QCR2_HUMAN, UQCRC2	Mitochondrion inner membrane	P22695 QCR2_HUMAN Cytochrome b-c1 complex subunit 2, mitochondrial P22695,B3KSN4,Q9BQ05 Complex III subunit 2, Core protein II, Ubiquinol-cytochrome-c reductase complex core protein 2	extracellular exosome, mitochondrial inner membrane, mitochondrial respiratory chain complex iii, mitochondrial respiratory chain complex iv, mitochondrion, myelin sheath, nucleoplasm	peptidase M16 family	<a href=http://zinc.docking.org/results/combination?filter.purchasability=purchasable&annotation.name=QCR2_HUMAN target=_blank>http://zinc.docking.org/results/combination?filter.purchasability=purchasable&annotation.name=QCR2_HUMAN</a>	<a href=http://cansar.icr.ac.uk/cansar/molecular-targets/P22695/ target=_blank>http://cansar.icr.ac.uk/cansar/molecular-targets/P22695/</a>	NA	NA	NA	1	0	1	1	100	1	100
MRPL16	11	59573999	C	T	11:59573999:C:T	rs147545257	CTTGATCTTTTCGCATCTTCTCTAGAGTCCCGCGGCTCACAGCCTTTGCTGCGAAGGGCAA	CTTGATCTTTTCGCATCTTCTCTAGAGTCCTGCGGCTCACAGCCTTTGCTGCGAAGGGCAA	0.0117783	CCG	TRUE	1	0.0117783	G/R	193	193	missense_variant	deleterious	0.04	benign	0.011	ENST00000300151	ENSG00000166902	ENST00000300151	14476	ENST00000300151.4:c.577G>A	ENSP00000300151.4:p.Gly193Arg	ENSP00000300151	Q9NX20	Q9NX20	39S ribosomal protein L16, mitochondrial	NA	RM16_HUMAN, MRPL16	Mitochondrion	Q9NX20 RM16_HUMAN 39S ribosomal protein L16, mitochondrial Q9NX20,Q9BYD0,Q9HB70 Mitochondrial large ribosomal subunit protein uL16m	mitochondrial inner membrane, mitochondrial large ribosomal subunit	universal ribosomal protein uL16 family	<a href=http://zinc.docking.org/results/combination?filter.purchasability=purchasable&annotation.name=RM16_HUMAN target=_blank>http://zinc.docking.org/results/combination?filter.purchasability=purchasable&annotation.name=RM16_HUMAN</a>	<a href=http://cansar.icr.ac.uk/cansar/molecular-targets/Q9NX20/ target=_blank>http://cansar.icr.ac.uk/cansar/molecular-targets/Q9NX20/</a>	NA	NA	NA	6	0	4	2	50	4	100
TSR1	17	2238152	T	C	17:2238152:T:C	rs79597880	TACTTAGCTTCTTCCTGGTATCTATTTGTTTCTTCAGTGGGAGGCCAGAAATCCCCTGGAC	TACTTAGCTTCTTCCTGGTATCTATTTGTTCCTTCAGTGGGAGGCCAGAAATCCCCTGGAC	0.0189054	TTC	FALSE	0.999918	0.0189054	K/E	199	199	missense_variant	deleterious	0	possibly_damaging	0.721	ENST00000301364	ENSG00000167721	ENST00000576112,ENST00000301364	25542	ENST00000301364.5:c.595A>G	ENSP00000301364.4:p.Lys199Glu	ENSP00000301364	Q2NL82	Q2NL82	Pre-rRNA-processing protein TSR1 homolog	NA	TSR1_HUMAN, TSR1, KIAA1401	Nucleus, Nucleolus	Q2NL82 TSR1_HUMAN Pre-rRNA-processing protein TSR1 homolog Q2NL82,Q8WUY5,Q9NVT0,Q9P2E6 KIAA1401	cytosol, nucleolus, nucleoplasm, preribosome	Bms1-like GTPase family	<a href=http://zinc.docking.org/results/combination?filter.purchasability=purchasable&annotation.name=TSR1_HUMAN target=_blank>http://zinc.docking.org/results/combination?filter.purchasability=purchasable&annotation.name=TSR1_HUMAN</a>	<a href=http://cansar.icr.ac.uk/cansar/molecular-targets/Q2NL82/ target=_blank>http://cansar.icr.ac.uk/cansar/molecular-targets/Q2NL82/</a>	NA	NA	NA	5	0	5	4	80	5	100
MRPL16	11	59573980	C	T	11:59573980:C:T	rs12787462	TTGTTACGTTCTCTTTCCTCTTGATCTTTTCGCATCTTCTCTAGAGTCCCGCGGCTCACAG	TTGTTACGTTCTCTTTCCTCTTGATCTTTTTGCATCTTCTCTAGAGTCCCGCGGCTCACAG	0.0174694	TCG	TRUE	1	0.0174694	R/Q	199	199	missense_variant	tolerated	0.45	benign	0.003	ENST00000300151	ENSG00000166902	ENST00000300151	14476	ENST00000300151.4:c.596G>A	ENSP00000300151.4:p.Arg199Gln	ENSP00000300151	Q9NX20	Q9NX20	39S ribosomal protein L16, mitochondrial	NA	RM16_HUMAN, MRPL16	Mitochondrion	Q9NX20 RM16_HUMAN 39S ribosomal protein L16, mitochondrial Q9NX20,Q9BYD0,Q9HB70 Mitochondrial large ribosomal subunit protein uL16m	mitochondrial inner membrane, mitochondrial large ribosomal subunit	universal ribosomal protein uL16 family	<a href=http://zinc.docking.org/results/combination?filter.purchasability=purchasable&annotation.name=RM16_HUMAN target=_blank>http://zinc.docking.org/results/combination?filter.purchasability=purchasable&annotation.name=RM16_HUMAN</a>	<a href=http://cansar.icr.ac.uk/cansar/molecular-targets/Q9NX20/ target=_blank>http://cansar.icr.ac.uk/cansar/molecular-targets/Q9NX20/</a>	NA	NA	NA	6	0	4	2	50	4	100
MRPL9	1	151733335	T	G	1:151733335:T:G	NA	CAATACTCGCCCCACCGTGTGATAGGCTCTTCTGGTAACTTTAATGTATGTGGGGCAACCA	CAATACTCGCCCCACCGTGTGATAGGCTCTGCTGGTAACTTTAATGTATGTGGGGCAACCA	0.489936	TTC	FALSE	0.999868	0.489936	E/A	176	176	missense_variant	deleterious	0.04	possibly_damaging	0.831	ENST00000368829	ENSG00000143436	ENST00000368830,ENST00000368829	14277	ENST00000368829.3:c.527A>C	ENSP00000357822.3:p.Glu176Ala	ENSP00000357822	NA	Q9BYD2	39S ribosomal protein L9, mitochondrial	NA	RM09_HUMAN, MRPL9	Mitochondrion	Q9BYD2 RM09_HUMAN 39S ribosomal protein L9, mitochondrial Q9BYD2,B2RD99,Q5SZR2,Q9BSW8 Mitochondrial large ribosomal subunit protein bL9m	mitochondrial inner membrane, mitochondrial large ribosomal subunit, mitochondrial ribosome, mitochondrion	bacterial ribosomal protein bL9 family	<a href=http://zinc.docking.org/results/combination?filter.purchasability=purchasable&annotation.name=RM09_HUMAN target=_blank>http://zinc.docking.org/results/combination?filter.purchasability=purchasable&annotation.name=RM09_HUMAN</a>	<a href=http://cansar.icr.ac.uk/cansar/molecular-targets/Q9BYD2/ target=_blank>http://cansar.icr.ac.uk/cansar/molecular-targets/Q9BYD2/</a>	NA	NA	NA	3	0	3	0	0	2	67
EXOSC3	9	37780831	A	G	9:37780831:A:G	rs3208406	CATTCATTCCAAATACTATCTCCAGTGGATAGAGTTTTCCCACTTCCTGTATGATTTCACA	CATTCATTCCAAATACTATCTCCAGTGGATGGAGTTTTCCCACTTCCTGTATGATTTCACA	0.0668462	TAG	FALSE	0.999901	0.0668462	Y/H	225	225	missense_variant	tolerated	0.1	probably_damaging	0.916	ENST00000327304	ENSG00000107371	ENST00000327304	17944	ENST00000327304.5:c.673T>C	ENSP00000323046.4:p.Tyr225His	ENSP00000323046	Q9NQT5	Q9NQT5	Exosome complex component RRP40	NA	EXOS3_HUMAN, EXOSC3, RRP40	Cytoplasm, Nucleus, Nucleolus, Nucleus	Q9NQT5 EXOS3_HUMAN Exosome complex component RRP40 Q9NQT5,A8K0K6,Q5QP85,Q9Y3A8 Exosome component 3, Ribosomal RNA-processing protein 40, p10 RRP40	cytoplasm, cytoplasmic exosome (rnase complex), cytosol, exosome (rnase complex), nuclear exosome (rnase complex), nucleolus, nucleoplasm, nucleus, transcriptionally active chromatin	RRP40 family	<a href=http://zinc.docking.org/results/combination?filter.purchasability=purchasable&annotation.name=EXOS3_HUMAN target=_blank>http://zinc.docking.org/results/combination?filter.purchasability=purchasable&annotation.name=EXOS3_HUMAN</a>	<a href=http://cansar.icr.ac.uk/cansar/molecular-targets/Q9NQT5/ target=_blank>http://cansar.icr.ac.uk/cansar/molecular-targets/Q9NQT5/</a>	NA	NA	NA	4	0	4	1	25	4	100
NOB1	16	69782855	C	T	16:69782855:C:T	rs3811348	ATGGCGAAGTCTGTGGTCAGGCAGCCAACCCGCACGTCCTCGGGGACGTCACACTGCTCCA	ATGGCGAAGTCTGTGGTCAGGCAGCCAACCTGCACGTCCTCGGGGACGTCACACTGCTCCA	0.517807	CCG	TRUE	0.999802	0.517807	R/Q	231	231	missense_variant	tolerated	0.87	benign	0.001	ENST00000268802	ENSG00000141101	ENST00000268802	29540	ENST00000268802.5:c.692G>A	ENSP00000268802.5:p.Arg231Gln	ENSP00000268802	Q9ULX3	Q9ULX3	RNA-binding protein NOB1	NA	NOB1_HUMAN, NOB1, ART4, NOB1P, PSMD8BP1	Nucleus	Q9ULX3 NOB1_HUMAN RNA-binding protein NOB1 Q9ULX3,Q7L6B7,Q7M4M4,Q7Z4B5,Q9NWB0 Phosphorylation regulatory protein HP-10, Protein ART-4 ART4, NOB1P, PSMD8BP1	cytosol, nucleoplasm, preribosome	NOB1 family	<a href=http://zinc.docking.org/results/combination?filter.purchasability=purchasable&annotation.name=NOB1_HUMAN target=_blank>http://zinc.docking.org/results/combination?filter.purchasability=purchasable&annotation.name=NOB1_HUMAN</a>	<a href=http://cansar.icr.ac.uk/cansar/molecular-targets/Q9ULX3/ target=_blank>http://cansar.icr.ac.uk/cansar/molecular-targets/Q9ULX3/</a>	NA	NA	NA	6	0	6	5	84	6	100
FARSB	2	223436607	C	T	2:223436607:C:T	rs7185	CAGAGACCAATCTTCACAAAAAGGGTCCAACATTGATTTCTAGGGAGGAGCAGGGCATGGT	CAGAGACCAATCTTCACAAAAAGGGTCCAATATTGATTTCTAGGGAGGAGCAGGGCATGGT	0.881928	ACA	FALSE	0.999901	0.881928	V/I	585	585	missense_variant	tolerated	1	benign	0	ENST00000281828	ENSG00000116120	ENST00000281828,ENST00000536361	17800	ENST00000281828.6:c.1753G>A	ENSP00000281828.6:p.Val585Ile	ENSP00000281828	Q9NSD9	Q9NSD9	Phenylalanine--tRNA ligase beta subunit	6.1.1.20	SYFB_HUMAN, FARSB, FARSLB, FRSB	Cytoplasm	Q9NSD9 SYFB_HUMAN Phenylalanine--tRNA ligase beta subunit Q9NSD9,B4DFM0,O95708,Q4ZFX1,Q57ZJ5,Q9NZZ6 Phenylalanyl-tRNA synthetase beta subunit FARSLB, FRSB	cytoplasm, cytosol, membrane, phenylalanine-trna ligase complex	phenylalanyl-tRNA synthetase beta subunit family	<a href=http://zinc.docking.org/results/combination?filter.purchasability=purchasable&annotation.name=SYFB_HUMAN target=_blank>http://zinc.docking.org/results/combination?filter.purchasability=purchasable&annotation.name=SYFB_HUMAN</a>	<a href=http://cansar.icr.ac.uk/cansar/molecular-targets/Q9NSD9/ target=_blank>http://cansar.icr.ac.uk/cansar/molecular-targets/Q9NSD9/</a>	NA	NA	NA	1	0	1	1	100	1	100
POLRMT	19	622207	C	T	19:622207:C:T	rs61745193	TGGTAGAGCACGGGGACAAGCCGAGAGGAACGATGCGGCTTGTCCAGGCTGCATGGCATCT	TGGTAGAGCACGGGGACAAGCCGAGAGGAATGATGCGGCTTGTCCAGGCTGCATGGCATCT	0.0190237	ACG	TRUE	0.983741	0.0190237	R/H	598	598	missense_variant	tolerated	0.6	benign	0.001	ENST00000588649	ENSG00000099821	ENST00000588649	9200	ENST00000588649.2:c.1793G>A	ENSP00000465759.2:p.Arg598His	ENSP00000465759	O00411	O00411	DNA-directed RNA polymerase, mitochondrial	2.7.7.6	RPOM_HUMAN, POLRMT	Mitochondrion	O00411 RPOM_HUMAN DNA-directed RNA polymerase, mitochondrial O00411,O60370	mitochondrial dna-directed rna polymerase complex, mitochondrial matrix, mitochondrial nucleoid, mitochondrion	phage and mitochondrial RNA polymerase family	<a href=http://zinc.docking.org/results/combination?filter.purchasability=purchasable&annotation.name=RPOM_HUMAN target=_blank>http://zinc.docking.org/results/combination?filter.purchasability=purchasable&annotation.name=RPOM_HUMAN</a>	<a href=http://cansar.icr.ac.uk/cansar/molecular-targets/O00411/ target=_blank>http://cansar.icr.ac.uk/cansar/molecular-targets/O00411/</a>	NA	NA	NA	5	0	5	5	100	5	100
DIS3	13	73340177	G	A	13:73340177:G:A	rs35017269	TTTCACTGTCCATGTGGAATCGAACTTCAGGAGAGGATAGAGTCAAAGCCCTACATAAAAA	TTTCACTGTCCATGTGGAATCGAACTTCAGAAGAGGATAGAGTCAAAGCCCTACATAAAAA	0.0145619	GGA	FALSE	0.999984	0.0145619	P/S	635	635	missense_variant	tolerated	0.09	benign	0.302	ENST00000377767	ENSG00000083520	ENST00000377780,ENST00000377767,ENST00000545453	20604	ENST00000377767.4:c.1903C>T	ENSP00000366997.4:p.Pro635Ser	ENSP00000366997	Q9Y2L1	Q9Y2L1	Exosome complex exonuclease RRP44	3.1.13.-	RRP44_HUMAN, DIS3, KIAA1008, RRP44	Cytoplasm, Nucleus, Nucleolus, Nucleus, Nucleoplasm, Nucleus	Q9Y2L1 RRP44_HUMAN Exosome complex exonuclease RRP44 Q9Y2L1,A6NI21,B2RBL2,Q5W0P7,Q5W0P8,Q658Z7,Q7Z481,Q8WWI2,Q9UG36 Protein DIS3 homolog, Ribosomal RNA-processing protein 44 KIAA1008, RRP44	cytosol, exosome (rnase complex), membrane, nuclear exosome (rnase complex), nucleoplasm, nucleus	RNR ribonuclease family	<a href=http://zinc.docking.org/results/combination?filter.purchasability=purchasable&annotation.name=RRP44_HUMAN target=_blank>http://zinc.docking.org/results/combination?filter.purchasability=purchasable&annotation.name=RRP44_HUMAN</a>	<a href=http://cansar.icr.ac.uk/cansar/molecular-targets/Q9Y2L1/ target=_blank>http://cansar.icr.ac.uk/cansar/molecular-targets/Q9Y2L1/</a>	NA	NA	NA	3	0	3	3	100	3	100
POLRMT	19	621561	C	A	19:621561:C:A	rs10421235	CCTGGAAGAGCTGCAGCACCAGGTCCAGCACGCGCCCGTTGACGCGCCAGGCGCAGTTGCC	CCTGGAAGAGCTGCAGCACCAGGTCCAGCAAGCGCCCGTTGACGCGCCAGGCGCAGTTGCC	0.248535	ACG	FALSE	0.781076	0.248535	V/L	713	713	missense_variant	tolerated	0.44	benign	0.083	ENST00000588649	ENSG00000099821	ENST00000588649	9200	ENST00000588649.2:c.2137G>T	ENSP00000465759.2:p.Val713Leu	ENSP00000465759	O00411	O00411	DNA-directed RNA polymerase, mitochondrial	2.7.7.6	RPOM_HUMAN, POLRMT	Mitochondrion	O00411 RPOM_HUMAN DNA-directed RNA polymerase, mitochondrial O00411,O60370	mitochondrial dna-directed rna polymerase complex, mitochondrial matrix, mitochondrial nucleoid, mitochondrion	phage and mitochondrial RNA polymerase family	<a href=http://zinc.docking.org/results/combination?filter.purchasability=purchasable&annotation.name=RPOM_HUMAN target=_blank>http://zinc.docking.org/results/combination?filter.purchasability=purchasable&annotation.name=RPOM_HUMAN</a>	<a href=http://cansar.icr.ac.uk/cansar/molecular-targets/O00411/ target=_blank>http://cansar.icr.ac.uk/cansar/molecular-targets/O00411/</a>	NA	NA	NA	5	0	5	5	100	5	100
LONP1	19	5693616	C	T	19:5693616:C:T	rs35804229	GTGAGGTCACCAGGTAGTCATTGGCGGGGGCGTGCTGCATGAGGAAGGCTCTGGCGAAGGT	GTGAGGTCACCAGGTAGTCATTGGCGGGGGTGTGCTGCATGAGGAAGGCTCTGGCGAAGGT	0.0138631	GCG	TRUE	1	0.0138631	A/T	829	829	missense_variant	tolerated	0.48	benign	0.059	ENST00000360614	ENSG00000196365	ENST00000589473,ENST00000585374,ENST00000590729,ENST00000360614,ENST00000540670,ENST00000593119	9479	ENST00000360614.3:c.2485G>A	ENSP00000353826.2:p.Ala829Thr	ENSP00000353826	P36776	P36776	Lon protease homolog, mitochondrial	3.4.21.53	LONM_HUMAN, LONP1, PRSS15	Mitochondrion matrix	P36776 LONM_HUMAN Lon protease homolog, mitochondrial P36776,B3KPH8,D6W635,E5KMH8,F5GZ27,P36777,Q8N8K8,Q9UQ95 LONHs, Lon protease-like protein, Mitochondrial ATP-dependent protease Lon, Serine protease 15 PRSS15	cytosol, membrane, mitochondrial matrix, mitochondrial nucleoid, mitochondrion, nucleoplasm, nucleus	peptidase S16 family	<a href=http://zinc.docking.org/results/combination?filter.purchasability=purchasable&annotation.name=LONM_HUMAN target=_blank>http://zinc.docking.org/results/combination?filter.purchasability=purchasable&annotation.name=LONM_HUMAN</a>	<a href=http://cansar.icr.ac.uk/cansar/molecular-targets/P36776/ target=_blank>http://cansar.icr.ac.uk/cansar/molecular-targets/P36776/</a>	NA	NA	NA	1	0	1	1	100	1	100
LONP1	19	5692192	C	T	19:5692192:C:T	rs1062373	AGAAGTCCTTCTTGTTCTCGGCTGGCAGGACGATGCACGTCACCCCTGCGCGCTTGGCCTG	AGAAGTCCTTCTTGTTCTCGGCTGGCAGGATGATGCACGTCACCCCTGCGCGCTTGGCCTG	0.0238987	ACG	TRUE	0.999967	0.0238987	V/I	911	911	missense_variant	tolerated	0.1	benign	0.042	ENST00000360614	ENSG00000196365	ENST00000585374,ENST00000589473,ENST00000590729,ENST00000360614,ENST00000540670,ENST00000593119	9479	ENST00000360614.3:c.2731G>A	ENSP00000353826.2:p.Val911Ile	ENSP00000353826	P36776	P36776	Lon protease homolog, mitochondrial	3.4.21.53	LONM_HUMAN, LONP1, PRSS15	Mitochondrion matrix	P36776 LONM_HUMAN Lon protease homolog, mitochondrial P36776,B3KPH8,D6W635,E5KMH8,F5GZ27,P36777,Q8N8K8,Q9UQ95 LONHs, Lon protease-like protein, Mitochondrial ATP-dependent protease Lon, Serine protease 15 PRSS15	cytosol, membrane, mitochondrial matrix, mitochondrial nucleoid, mitochondrion, nucleoplasm, nucleus	peptidase S16 family	<a href=http://zinc.docking.org/results/combination?filter.purchasability=purchasable&annotation.name=LONM_HUMAN target=_blank>http://zinc.docking.org/results/combination?filter.purchasability=purchasable&annotation.name=LONM_HUMAN</a>	<a href=http://cansar.icr.ac.uk/cansar/molecular-targets/P36776/ target=_blank>http://cansar.icr.ac.uk/cansar/molecular-targets/P36776/</a>	NA	NA	NA	1	0	1	1	100	1	100
SMG6	17	2091765	C	T	17:2091765:C:T	rs903160	GTAGAGAAAACATGGCCAAGCCCAGAGCTGCGGCTTGTTCCTGGATCACAGAGCGGCACTC	GTAGAGAAAACATGGCCAAGCCCAGAGCTGTGGCTTGTTCCTGGATCACAGAGCGGCACTC	0.349068	GCG	TRUE	0.999967	0.349068	A/T	972	972	missense_variant	tolerated	0.54	benign	0.002	ENST00000263073	ENSG00000070366	ENST00000354901,ENST00000536871,ENST00000570606,ENST00000263073,ENST00000575663,ENST00000570668,ENST00000571442,ENST00000570659,ENST00000544865	17809	ENST00000263073.6:c.2914G>A	ENSP00000263073.5:p.Ala972Thr	ENSP00000263073	Q86US8	Q86US8	Telomerase-binding protein EST1A	3.1.-.-	EST1A_HUMAN, SMG6, C17orf31, EST1A, KIAA0732	Nucleus, Nucleolus, Chromosome, Telomere, Cytoplasm, Cytosol	Q86US8 EST1A_HUMAN Telomerase-binding protein EST1A Q86US8,B7Z874,O94837,Q86VH6,Q9UF60 EST1-like protein A, Ever shorter telomeres 1A, Smg-6 homolog, Telomerase subunit EST1A, hSmg5/7a C17orf31, EST1A, KIAA0732	chromosome, cytoplasm, cytosol, nucleolus, nucleus, telomerase holoenzyme complex	NA	<a href=http://zinc.docking.org/results/combination?filter.purchasability=purchasable&annotation.name=EST1A_HUMAN target=_blank>http://zinc.docking.org/results/combination?filter.purchasability=purchasable&annotation.name=EST1A_HUMAN</a>	<a href=http://cansar.icr.ac.uk/cansar/molecular-targets/Q86US8/ target=_blank>http://cansar.icr.ac.uk/cansar/molecular-targets/Q86US8/</a>	NA	NA	NA	4	0	4	2	50	4	100
EIF2B4	2	27590038	G	C	2:27590038:G:C	rs78599355	CTGCTAGCACAATCTTCTCTTGCACATACCGATCAATGGCTGCTCGAAGTTCTGACTTGGC	CTGCTAGCACAATCTTCTCTTGCACATACCCATCAATGGCTGCTCGAAGTTCTGACTTGGC	0.0151797	CGA	FALSE	1	0.0151797	R/G	306	306	missense_variant	tolerated	0.09	benign	0.002	ENST00000347454	ENSG00000115211	ENST00000347454,ENST00000445933,ENST00000493344,ENST00000451130	3260	ENST00000347454.4:c.916C>G	ENSP00000233552.5:p.Arg306Gly	ENSP00000233552	Q9UI10	Q9UI10	Translation initiation factor eIF-2B subunit delta	NA	EI2BD_HUMAN, EIF2B4, EIF2BD	NA	Q9UI10 EI2BD_HUMAN Translation initiation factor eIF-2B subunit delta Q9UI10,Q53RY7,Q5BJF4,Q9BUV9,Q9UBG4,Q9UIQ9,Q9UJ95 eIF-2B GDP-GTP exchange factor subunit delta EIF2BD	cytoplasm, cytosol, eukaryotic translation initiation factor 2b complex	eIF-2B alpha/beta/delta subunits family	<a href=http://zinc.docking.org/results/combination?filter.purchasability=purchasable&annotation.name=EI2BD_HUMAN target=_blank>http://zinc.docking.org/results/combination?filter.purchasability=purchasable&annotation.name=EI2BD_HUMAN</a>	<a href=http://cansar.icr.ac.uk/cansar/molecular-targets/Q9UI10/ target=_blank>http://cansar.icr.ac.uk/cansar/molecular-targets/Q9UI10/</a>	NA	NA	NA	2	0	2	1	50	2	100
ADRM1	20	60883769	C	CGACACGAAG	20:60883769:C:CGACACGAAG	.	GAACAACGCCAAGCCCGAGCAGAAAGAGGGCGACACGAAGGACAAGAAGGACGAAGAGGAG	GAACAACGCCAAGCCCGAGCAGAAAGAGGGCGACACGAAGGACACGAAGGACAAGAAGGACGAAGAGGAG	0.0162984	GCGACACGAAGG	notCpG	0.996491	0.980381	-/DTK	392	393	INFRAME_INSERTION	NA	NA	NA	NA	ENST00000253003	ENSG00000130706	ENST00000253003	15759	ENST00000253003.2:c.1181_1189dupCGAAGGACA	ENSP00000253003.2:p.Thr394_Asp396dup	ENSP00000253003	Q16186	Q16186	Proteasomal ubiquitin receptor ADRM1	NA	ADRM1_HUMAN, ADRM1, GP110	Cytoplasm, Nucleus	Q16186 ADRM1_HUMAN Proteasomal ubiquitin receptor ADRM1 Q16186,A0PKB1,Q96FJ7,Q9H1P2 110 kDa cell membrane glycoprotein, Adhesion-regulating molecule 1, Proteasome regulatory particle non-ATPase 13, Rpn13 homolog GP110	cytosol, integral component of plasma membrane, membrane, nucleoplasm, plasma membrane, proteasome complex, proteasome regulatory particle	ADRM1 family	<a href=http://zinc.docking.org/results/combination?filter.purchasability=purchasable&annotation.name=ADRM1_HUMAN target=_blank>http://zinc.docking.org/results/combination?filter.purchasability=purchasable&annotation.name=ADRM1_HUMAN</a>	<a href=http://cansar.icr.ac.uk/cansar/molecular-targets/Q16186/ target=_blank>http://cansar.icr.ac.uk/cansar/molecular-targets/Q16186/</a>	NA	NA	NA	15	0	15	2	14	10	67
PNPT1	2	55912120	T	C	2:55912120:T:C	NA	TTGTTAGAATTTCTTTATCAGAAGTACCAATCTCTCTTCTCAGATAGTTTGTGGGAATTCT	TTGTTAGAATTTCTTTATCAGAAGTACCAACCTCTCTTCTCAGATAGTTTGTGGGAATTCT	0.428746	ATC	FALSE	0.999967	0.428746	I/V	121	121	missense_variant	tolerated	0.09	benign	0.005	ENST00000260604	ENSG00000138035	ENST00000260604,ENST00000415374,ENST00000447944	23166	ENST00000260604.4:c.361A>G	ENSP00000260604.4:p.Ile121Val	ENSP00000260604	NA	Q8TCS8	Polyribonucleotide nucleotidyltransferase 1, mitochondrial	2.7.7.8	PNPT1_HUMAN, PNPT1, PNPASE	Cytoplasm, Mitochondrion, Mitochondrion intermembrane space	Q8TCS8 PNPT1_HUMAN Polyribonucleotide nucleotidyltransferase 1, mitochondrial Q8TCS8,Q53SU0,Q68CN1,Q7Z7D1,Q8IWX1,Q96T05,Q9BRU3,Q9BVX0 3'-5' RNA exonuclease OLD35, PNPase old-35, Polynucleotide phosphorylase 1, Polynucleotide phosphorylase-like protein PNPASE	cytoplasm, cytosol, endoplasmic reticulum membrane, mitochondrial degradosome, mitochondrial intermembrane space, mitochondrion, nucleus, polysomal ribosome	polyribonucleotide nucleotidyltransferase family	<a href=http://zinc.docking.org/results/combination?filter.purchasability=purchasable&annotation.name=PNPT1_HUMAN target=_blank>http://zinc.docking.org/results/combination?filter.purchasability=purchasable&annotation.name=PNPT1_HUMAN</a>	<a href=http://cansar.icr.ac.uk/cansar/molecular-targets/Q8TCS8/ target=_blank>http://cansar.icr.ac.uk/cansar/molecular-targets/Q8TCS8/</a>	NA	NA	NA	2	0	2	2	100	2	100
DCTN1	2	74596527	C	T	2:74596527:C:T	rs17721059	GCCTCCACACGCTTCTGGGCCTCACGAACCCGCGCGCCTGCCATGTCCAGCTGCTCCCGCA	GCCTCCACACGCTTCTGGGCCTCACGAACCTGCGCGCCTGCCATGTCCAGCTGCTCCCGCA	0.0131551	CCG	TRUE	1	0.0131551	R/Q	495	495	missense_variant	tolerated	0.12	possibly_damaging	0.627	ENST00000361874	ENSG00000204843	ENST00000409567,ENST00000434055,ENST00000394003,ENST00000409438,ENST00000361874,ENST00000409240,ENST00000407639,ENST00000409868	2711	ENST00000361874.3:c.1484G>A	ENSP00000354791.3:p.Arg495Gln	ENSP00000354791	Q14203	Q14203	Dynactin subunit 1	NA	DCTN1_HUMAN, DCTN1	Cytoplasm, Cytoplasm, Cytoskeleton, Cytoplasm, Cytoskeleton, Microtubule organizing center, Centrosome, Cytoplasm, Cytoskeleton, Microtubule organizing center, Centrosome, Centriole, Cytoplasm, Cytoskeleton, Spindle, Nucleus envelope, Cytoplasm, Cell cortex	Q14203 DCTN1_HUMAN Dynactin subunit 1 Q14203,A8MY36,B4DM45,E9PFS5,E9PGE1,G5E9H4,O95296,Q6IQ37,Q9BRM9,Q9UIU1,Q9UIU2 150 kDa dynein-associated polypeptide, DAP-150, p135, p150-glued	cell cortex, cell cortex region, cell leading edge, centriolar subdistal appendage, centriole, centrosome, cytoplasm, cytosol, dynactin complex, dynein complex, intermediate filament cytoskeleton, kinetochore, membrane, microtubule, microtubule plus-end, nuclear envelope, spindle, spindle pole	dynactin 150 kDa subunit family	<a href=http://zinc.docking.org/results/combination?filter.purchasability=purchasable&annotation.name=DCTN1_HUMAN target=_blank>http://zinc.docking.org/results/combination?filter.purchasability=purchasable&annotation.name=DCTN1_HUMAN</a>	<a href=http://cansar.icr.ac.uk/cansar/molecular-targets/Q14203/ target=_blank>http://cansar.icr.ac.uk/cansar/molecular-targets/Q14203/</a>	NA	NA	NA	12	0	11	1	10	7	64
NHLRC2	10	115663475	G	A	10:115663475:G:A	NA	AATAATCATCAAATTAAAGTGATGGATTTAGAAACTAAAATGGTATCTGTGGTAAGTAATT	AATAATCATCAAATTAAAGTGATGGATTTAAAAACTAAAATGGTATCTGTGGTAAGTAATT	0.0100674	AGA	FALSE	0.999885	0.0100674	E/K	562	562	missense_variant	tolerated	0.45	benign	0.028	ENST00000369301	ENSG00000196865	ENST00000369301	24731	ENST00000369301.3:c.1684G>A	ENSP00000358307.3:p.Glu562Lys	ENSP00000358307	Q8NBF2	Q8NBF2	NHL repeat-containing protein 2	NA	NHLC2_HUMAN, NHLRC2	NA	Q8NBF2 NHLC2_HUMAN NHL repeat-containing protein 2 Q8NBF2,Q8N1H1,Q8N5A6	extracellular region, platelet alpha granule lumen	NA	<a href=http://zinc.docking.org/results/combination?filter.purchasability=purchasable&annotation.name=NHLC2_HUMAN target=_blank>http://zinc.docking.org/results/combination?filter.purchasability=purchasable&annotation.name=NHLC2_HUMAN</a>	<a href=http://cansar.icr.ac.uk/cansar/molecular-targets/Q8NBF2/ target=_blank>http://cansar.icr.ac.uk/cansar/molecular-targets/Q8NBF2/</a>	NA	NA	NA	2	0	2	2	100	2	100
POLA2	11	65064690	G	A	11:65064690:G:A	rs487989	CGACTCTACCTTAGGAGGCCGGCAGCGGACGGGGCAGAGAGGCAGAGCCCATGCATTGCTG	CGACTCTACCTTAGGAGGCCGGCAGCGGACAGGGCAGAGAGGCAGAGCCCATGCATTGCTG	0.143516	CGG	TRUE	1	0.143516	G/R	583	583	missense_variant	tolerated	0.1	benign	0.014	ENST00000265465	ENSG00000014138	ENST00000265465	30073	ENST00000265465.3:c.1747G>A	ENSP00000265465.3:p.Gly583Arg	ENSP00000265465	Q14181	Q14181	DNA polymerase alpha subunit B	NA	DPOA2_HUMAN, POLA2	Nucleus	Q14181 DPOA2_HUMAN DNA polymerase alpha subunit B Q14181,B4DNB4,Q9BPV3 DNA polymerase alpha 70 kDa subunit	alpha dna polymerase, cytosol, nucleoplasm	DNA polymerase alpha subunit B family	<a href=http://zinc.docking.org/results/combination?filter.purchasability=purchasable&annotation.name=DPOA2_HUMAN target=_blank>http://zinc.docking.org/results/combination?filter.purchasability=purchasable&annotation.name=DPOA2_HUMAN</a>	<a href=http://cansar.icr.ac.uk/cansar/molecular-targets/Q14181/ target=_blank>http://cansar.icr.ac.uk/cansar/molecular-targets/Q14181/</a>	NA	NA	NA	4	0	4	1	25	4	100
EIF3B	7	2395008	C	T	7:2395008:C:T	.	GGGCGCTGGAGAACGGCGACGCGGACGAGCCCTCCTTCAGCGACCCCGAGGACTTCGTGGA	GGGCGCTGGAGAACGGCGACGCGGACGAGCTCTCCTTCAGCGACCCCGAGGACTTCGTGGA	0.0168712	CCC	FALSE	0.898363	0.0168712	P/L	151	151	missense_variant	deleterious	0.03	possibly_damaging	0.486	ENST00000360876	ENSG00000106263	ENST00000397011,ENST00000360876,ENST00000413917	3280	ENST00000360876.4:c.452C>T	ENSP00000354125.4:p.Pro151Leu	ENSP00000354125	P55884	P55884	Eukaryotic translation initiation factor 3 subunit B	NA	EIF3B_HUMAN, EIF3B, EIF3S9	Cytoplasm	P55884 EIF3B_HUMAN Eukaryotic translation initiation factor 3 subunit B P55884,A4D208,Q2NL77,Q9UMF9 Eukaryotic translation initiation factor 3 subunit 9, Prt1 homolog, eIF-3-eta, eIF3 p110, eIF3 p116 EIF3S9	cytosol, eukaryotic translation initiation factor 3 complex, eukaryotic translation initiation factor 3 complex, extracellular exosome	eIF-3 subunit B family	<a href=http://zinc.docking.org/results/combination?filter.purchasability=purchasable&annotation.name=EIF3B_HUMAN target=_blank>http://zinc.docking.org/results/combination?filter.purchasability=purchasable&annotation.name=EIF3B_HUMAN</a>	<a href=http://cansar.icr.ac.uk/cansar/molecular-targets/P55884/ target=_blank>http://cansar.icr.ac.uk/cansar/molecular-targets/P55884/</a>	NA	NA	NA	4	0	4	1	25	4	100
CCT6A	7	56125757	A	G	7:56125757:A:G	rs33922584	CTGATATGAAGAAAAGGGTGGAGGATGCATACATCCTCACTTGTAACGTGTCATTAGAGTA	CTGATATGAAGAAAAGGGTGGAGGATGCATGCATCCTCACTTGTAACGTGTCATTAGAGTA	0.0360241	TAC	FALSE	1	0.0360241	Y/C	229	229	missense_variant	deleterious	0	probably_damaging	0.943	ENST00000275603	ENSG00000146731	ENST00000275603,ENST00000540286,ENST00000335503	1620	ENST00000275603.4:c.686A>G	ENSP00000275603.4:p.Tyr229Cys	ENSP00000275603	P40227	P40227	T-complex protein 1 subunit zeta	NA	TCPZ_HUMAN, CCT6A, CCT6, CCTZ	Cytoplasm	P40227 TCPZ_HUMAN T-complex protein 1 subunit zeta P40227,A6NCD2,Q3KP28,Q75LP4,Q96S46 Acute morphine dependence-related protein 2, CCT-zeta-1, HTR3, Tcp20 CCT6, CCTZ	chaperonin-containing t-complex, cytoplasm, cytosol, extracellular exosome, extracellular matrix, microtubule	TCP-1 chaperonin family	<a href=http://zinc.docking.org/results/combination?filter.purchasability=purchasable&annotation.name=TCPZ_HUMAN target=_blank>http://zinc.docking.org/results/combination?filter.purchasability=purchasable&annotation.name=TCPZ_HUMAN</a>	<a href=http://cansar.icr.ac.uk/cansar/molecular-targets/P40227/ target=_blank>http://cansar.icr.ac.uk/cansar/molecular-targets/P40227/</a>	NA	NA	NA	2	0	1	1	100	1	100
MRPL23	11	1977552	G	A	11:1977552:G:A	rs12812	CCCGAGAAAGACGAGAGCCCTGAAGGCAGCGCTGCCGACGACCTCTACAGCATGCTCGAGG	CCCGAGAAAGACGAGAGCCCTGAAGGCAGCACTGCCGACGACCTCTACAGCATGCTCGAGG	0.173072	CGC	TRUE	1	0.173072	A/T	122	122	missense_variant	tolerated	0.56	benign	0	ENST00000381519	ENSG00000214026	ENST00000381519,ENST00000397298	10322	ENST00000381519.1:c.364G>A	ENSP00000370930.1:p.Ala122Thr	ENSP00000370930	Q16540	Q16540	39S ribosomal protein L23, mitochondrial	NA	RM23_HUMAN, MRPL23, L23MRP, RPL23L	Mitochondrion	Q16540 RM23_HUMAN 39S ribosomal protein L23, mitochondrial Q16540,A8MT29,Q96Q71 L23 mitochondrial-related protein, Mitochondrial large ribosomal subunit protein uL23m, Ribosomal protein L23-like L23MRP, RPL23L	fibrillar center, mitochondrial inner membrane, mitochondrial large ribosomal subunit, mitochondrion	universal ribosomal protein uL23 family	<a href=http://zinc.docking.org/results/combination?filter.purchasability=purchasable&annotation.name=RM23_HUMAN target=_blank>http://zinc.docking.org/results/combination?filter.purchasability=purchasable&annotation.name=RM23_HUMAN</a>	<a href=http://cansar.icr.ac.uk/cansar/molecular-targets/Q16540/ target=_blank>http://cansar.icr.ac.uk/cansar/molecular-targets/Q16540/</a>	NA	NA	NA	4	0	4	0	0	3	75
PSMD13	11	244171	T	C	11:244171:T:C	rs1128321	GCTGGTGGCTTTTATTTCAGGGTGAACCCTTTGTCCCTCGTGGAAATCATTCTTCATGTAG	GCTGGTGGCTTTTATTTCAGGGTGAACCCTCTGTCCCTCGTGGAAATCATTCTTCATGTAG	0.773815	TTT	FALSE	0.999967	0.773815	F/S	62	62	missense_variant	tolerated_low_confidence	NA	benign	0.098	ENST00000382671	ENSG00000185627	ENST00000382671	9558	ENST00000382671.4:c.185T>C	ENSP00000372117.4:p.Phe62Ser	ENSP00000372117	NA	Q9UNM6	26S proteasome non-ATPase regulatory subunit 13	NA	PSD13_HUMAN, PSMD13	NA	Q9UNM6 PSD13_HUMAN 26S proteasome non-ATPase regulatory subunit 13 Q9UNM6,B3KT15,O75831,Q53XU2,Q9UNV3 26S proteasome regulatory subunit RPN9, 26S proteasome regulatory subunit S11, 26S proteasome regulatory subunit p40.5	cytosol, extracellular exosome, extracellular region, ficolin-1-rich granule lumen, membrane, nucleoplasm, nucleus, proteasome accessory complex, proteasome complex, proteasome regulatory particle, proteasome regulatory particle, secretory granule lumen	proteasome subunit S11 family	<a href=http://zinc.docking.org/results/combination?filter.purchasability=purchasable&annotation.name=PSD13_HUMAN target=_blank>http://zinc.docking.org/results/combination?filter.purchasability=purchasable&annotation.name=PSD13_HUMAN</a>	<a href=http://cansar.icr.ac.uk/cansar/molecular-targets/Q9UNM6/ target=_blank>http://cansar.icr.ac.uk/cansar/molecular-targets/Q9UNM6/</a>	NA	NA	NA	19	5	18	14	78	18	100
KIF18A	11	28110151	T	C	11:28110151:T:C	rs12272419	TATTAATATTTGTGCCTTCTACAAATCGGGTCCCCTTAGCACCGGAAGTACTTGCTCGCTC	TATTAATATTTGTGCCTTCTACAAATCGGGCCCCCTTAGCACCGGAAGTACTTGCTCGCTC	0.0898365	GTC	FALSE	1	0.0898365	T/A	273	273	missense_variant	tolerated	1	benign	0.015	ENST00000263181	ENSG00000121621	ENST00000263181	29441	ENST00000263181.6:c.817A>G	ENSP00000263181.6:p.Thr273Ala	ENSP00000263181	Q8NI77	Q8NI77	Kinesin-like protein KIF18A	NA	KI18A_HUMAN, KIF18A	Cell projection, Ruffle, Cytoplasm, Nucleus, Cytoplasm, Cytoskeleton, Microtubule organizing center, Centrosome	Q8NI77 KI18A_HUMAN Kinesin-like protein KIF18A Q8NI77,Q4VPE3,Q86VS5,Q9H0F3 Marrow stromal KIF18A	caveola, cytoplasm, cytosol, kinesin complex, kinetochore, kinetochore microtubule, microtubule cytoskeleton, microtubule organizing center, mitotic spindle midzone, nucleus, ruffle	Kinesin family	<a href=http://zinc.docking.org/results/combination?filter.purchasability=purchasable&annotation.name=KI18A_HUMAN target=_blank>http://zinc.docking.org/results/combination?filter.purchasability=purchasable&annotation.name=KI18A_HUMAN</a>	<a href=http://cansar.icr.ac.uk/cansar/molecular-targets/Q8NI77/ target=_blank>http://cansar.icr.ac.uk/cansar/molecular-targets/Q8NI77/</a>	NA	NA	NA	4	3	4	4	100	4	100
TSR1	17	2227655	G	T	17:2227655:G:T	rs35343613	TTTTAGCTTCCCATCAAAGCTGCATTTCATGTGGCCATGGGTACCTAGAAAGACATCAGAA	TTTTAGCTTCCCATCAAAGCTGCATTTCATTTGGCCATGGGTACCTAGAAAGACATCAGAA	0.0252519	TGT	FALSE	0.999259	0.0252519	H/Q	750	750	missense_variant	deleterious	0	probably_damaging	0.999	ENST00000301364	ENSG00000167721	ENST00000301364	25542	ENST00000301364.5:c.2250C>A	ENSP00000301364.4:p.His750Gln	ENSP00000301364	Q2NL82	Q2NL82	Pre-rRNA-processing protein TSR1 homolog	NA	TSR1_HUMAN, TSR1, KIAA1401	Nucleus, Nucleolus	Q2NL82 TSR1_HUMAN Pre-rRNA-processing protein TSR1 homolog Q2NL82,Q8WUY5,Q9NVT0,Q9P2E6 KIAA1401	cytosol, nucleolus, nucleoplasm, preribosome	Bms1-like GTPase family	<a href=http://zinc.docking.org/results/combination?filter.purchasability=purchasable&annotation.name=TSR1_HUMAN target=_blank>http://zinc.docking.org/results/combination?filter.purchasability=purchasable&annotation.name=TSR1_HUMAN</a>	<a href=http://cansar.icr.ac.uk/cansar/molecular-targets/Q2NL82/ target=_blank>http://cansar.icr.ac.uk/cansar/molecular-targets/Q2NL82/</a>	NA	NA	NA	5	0	5	4	80	5	100
CWC22	2	180810202	C	T	2:180810202:C:T	NA	CTGTCATTCGCAACTCTACTGTAGTTATTTCGTTCAGAAGGAACATCTTTGTCTGATGTGT	CTGTCATTCGCAACTCTACTGTAGTTATTTTGTTCAGAAGGAACATCTTTGTCTGATGTGT	0.0736992	TCG	TRUE	0.995009	0.0736992	R/Q	794	794	missense_variant	deleterious_low_confidence	NA	benign	0.033	ENST00000295749	ENSG00000163510	ENST00000295749,ENST00000410053	29322	ENST00000295749.6:c.2381G>A	ENSP00000295749.6:p.Arg794Gln	ENSP00000295749	NA	Q9HCG8	Pre-mRNA-splicing factor CWC22 homolog	NA	CWC22_HUMAN, CWC22, KIAA1604, NCM	Nucleus, Nucleus speckle	Q9HCG8 CWC22_HUMAN Pre-mRNA-splicing factor CWC22 homolog Q9HCG8,Q05DC2,Q4G135,Q52LF0,Q6PEX2,Q7Z6I0,Q9H5L3,Q9H6Q6 Nucampholin homolog, fSAPb KIAA1604, NCM	catalytic step 2 spliceosome, cytosol, nuclear speck, nucleoplasm, spliceosomal complex, u2-type catalytic step 1 spliceosome	CWC22 family	<a href=http://zinc.docking.org/results/combination?filter.purchasability=purchasable&annotation.name=CWC22_HUMAN target=_blank>http://zinc.docking.org/results/combination?filter.purchasability=purchasable&annotation.name=CWC22_HUMAN</a>	<a href=http://cansar.icr.ac.uk/cansar/molecular-targets/Q9HCG8/ target=_blank>http://cansar.icr.ac.uk/cansar/molecular-targets/Q9HCG8/</a>	NA	NA	NA	3	0	3	2	67	3	100
TIMELESS	12	56822378	T	A	12:56822378:T:A	rs774027	TGCTCTCCCTCACAGCCTCATCTGGAGATATGTCCATCTCATTCACTGTTGCCAGCAGCTC	TGCTCTCCCTCACAGCCTCATCTGGAGATAAGTCCATCTCATTCACTGTTGCCAGCAGCTC	0.494105	ATG	FALSE	0.999967	0.494105	I/L	454	454	missense_variant	tolerated	0.22	benign	0	ENST00000229201	ENSG00000111602	ENST00000553532,ENST00000229201	11813	ENST00000229201.4:c.1360A>T	ENSP00000229201.4:p.Ile454Leu	ENSP00000229201	Q9UNS1	Q9UNS1	Protein timeless homolog	NA	TIM_HUMAN, TIMELESS, TIM, TIM1, TIMELESS1	Nucleus	Q9UNS1 TIM_HUMAN Protein timeless homolog Q9UNS1,B2ZAV0,O94802,Q86VM1,Q8IWH3 TIM, TIM1, TIMELESS1	nuclear chromatin, nucleoplasm, nucleus	timeless family	<a href=http://zinc.docking.org/results/combination?filter.purchasability=purchasable&annotation.name=TIM_HUMAN target=_blank>http://zinc.docking.org/results/combination?filter.purchasability=purchasable&annotation.name=TIM_HUMAN</a>	<a href=http://cansar.icr.ac.uk/cansar/molecular-targets/Q9UNS1/ target=_blank>http://cansar.icr.ac.uk/cansar/molecular-targets/Q9UNS1/</a>	NA	NA	NA	4	0	4	1	25	2	50
CWC22	2	180810264	A	T	2:180810264:A:T	NA	CTTTGTTATAGGATCTCTCCAATTTGAACCACTTGAATTTTGATCTCTGTGTTTTTCTGAC	CTTTGTTATAGGATCTCTCCAATTTGAACCTCTTGAATTTTGATCTCTGTGTTTTTCTGAC	0.898219	CAC	FALSE	0.994844	0.898219	S/R	773	773	missense_variant	tolerated	1	benign	0	ENST00000295749	ENSG00000163510	ENST00000295749,ENST00000410053	29322	ENST00000295749.6:c.2319T>A	ENSP00000295749.6:p.Ser773Arg	ENSP00000295749	NA	Q9HCG8	Pre-mRNA-splicing factor CWC22 homolog	NA	CWC22_HUMAN, CWC22, KIAA1604, NCM	Nucleus, Nucleus speckle	Q9HCG8 CWC22_HUMAN Pre-mRNA-splicing factor CWC22 homolog Q9HCG8,Q05DC2,Q4G135,Q52LF0,Q6PEX2,Q7Z6I0,Q9H5L3,Q9H6Q6 Nucampholin homolog, fSAPb KIAA1604, NCM	catalytic step 2 spliceosome, cytosol, nuclear speck, nucleoplasm, spliceosomal complex, u2-type catalytic step 1 spliceosome	CWC22 family	<a href=http://zinc.docking.org/results/combination?filter.purchasability=purchasable&annotation.name=CWC22_HUMAN target=_blank>http://zinc.docking.org/results/combination?filter.purchasability=purchasable&annotation.name=CWC22_HUMAN</a>	<a href=http://cansar.icr.ac.uk/cansar/molecular-targets/Q9HCG8/ target=_blank>http://cansar.icr.ac.uk/cansar/molecular-targets/Q9HCG8/</a>	NA	NA	NA	3	0	3	2	67	3	100
WDHD1	14	55458040	A	G	14:55458040:A:G	rs17128116	TAAAATGGCCTTTGGGATGTTACAAGTGGTAGATTGTGAATGCTGCCTTCTTGACCATCTT	TAAAATGGCCTTTGGGATGTTACAAGTGGTGGATTGTGAATGCTGCCTTCTTGACCATCTT	0.0235589	TAG	FALSE	1	0.0235589	L/P	411	411	missense_variant	deleterious_low_confidence	NA	probably_damaging	0.98	ENST00000360586	ENSG00000198554	ENST00000421192,ENST00000360586,ENST00000420358,ENST00000567693	23170	ENST00000360586.3:c.1232T>C	ENSP00000353793.3:p.Leu411Pro	ENSP00000353793	O75717	O75717	WD repeat and HMG-box DNA-binding protein 1	NA	WDHD1_HUMAN, WDHD1, AND1	Nucleus, Nucleoplasm	O75717 WDHD1_HUMAN WD repeat and HMG-box DNA-binding protein 1 O75717,C9JW18,F6W0U7 Acidic nucleoplasmic DNA-binding protein 1 AND1	chromosome, cytoplasm, nucleoplasm	NA	<a href=http://zinc.docking.org/results/combination?filter.purchasability=purchasable&annotation.name=WDHD1_HUMAN target=_blank>http://zinc.docking.org/results/combination?filter.purchasability=purchasable&annotation.name=WDHD1_HUMAN</a>	<a href=http://cansar.icr.ac.uk/cansar/molecular-targets/O75717/ target=_blank>http://cansar.icr.ac.uk/cansar/molecular-targets/O75717/</a>	NA	NA	NA	4	0	4	3	75	4	100
SNW1	14	78184566	C	A	14:78184566:C:A	rs176960	GTCCAAACCAAAAGGATCTTCCTCAAACTGCACTGGTCCTTCTCGGCCTCTCTGTCTACGG	GTCCAAACCAAAAGGATCTTCCTCAAACTGAACTGGTCCTTCTCGGCCTCTCTGTCTACGG	0.838496	GCA	FALSE	0.999984	0.838496	C/F	519	519	missense_variant	tolerated	1	benign	0	ENST00000555761	ENSG00000100603	ENST00000555761	16696	ENST00000555761.1:c.1556G>T	ENSP00000451129.1:p.Cys519Phe	ENSP00000451129	NA	Q13573	SNW domain-containing protein 1	NA	SNW1_HUMAN, SNW1, SKIIP, SKIP	Nucleus	Q13573 SNW1_HUMAN SNW domain-containing protein 1 Q13573,A8K8A9,Q13483,Q32N03,Q5D0D6 Nuclear protein SkiP, Nuclear receptor coactivator NCoA-62, Ski-interacting protein SKIIP, SKIP	catalytic step 2 spliceosome, nuclear body, nuclear matrix, nuclear speck, nucleoplasm, nucleus, post-mrna release spliceosomal complex, spliceosomal complex	SNW family	<a href=http://zinc.docking.org/results/combination?filter.purchasability=purchasable&annotation.name=SNW1_HUMAN target=_blank>http://zinc.docking.org/results/combination?filter.purchasability=purchasable&annotation.name=SNW1_HUMAN</a>	<a href=http://cansar.icr.ac.uk/cansar/molecular-targets/Q13573/ target=_blank>http://cansar.icr.ac.uk/cansar/molecular-targets/Q13573/</a>	NA	NA	NA	3	0	3	0	0	2	67
AQR	15	35149048	G	A	15:35149048:G:A	rs61741130	GTGGCATCCTGAGGTGTGTTAGCTTCTGCCGGTGCAGATACAGCTCCTACCACAGTAGGGG	GTGGCATCCTGAGGTGTGTTAGCTTCTGCCAGTGCAGATACAGCTCCTACCACAGTAGGGG	0.0202597	CGG	TRUE	0.996112	0.0202597	P/L	1468	1468	missense_variant	tolerated_low_confidence	NA	benign	0	ENST00000156471	ENSG00000021776	ENST00000156471	29513	ENST00000156471.5:c.4403C>T	ENSP00000156471.5:p.Pro1468Leu	ENSP00000156471	O60306	O60306	Intron-binding protein aquarius	NA	AQR_HUMAN, AQR, KIAA0560	Nucleus	O60306 AQR_HUMAN Intron-binding protein aquarius O60306,A0JP17,A5YKK3,Q2YDX9,Q6IRU8,Q6PIC8 Intron-binding protein of 160 kDa KIAA0560	catalytic step 2 spliceosome, membrane, nucleoplasm	CWF11 family	<a href=http://zinc.docking.org/results/combination?filter.purchasability=purchasable&annotation.name=AQR_HUMAN target=_blank>http://zinc.docking.org/results/combination?filter.purchasability=purchasable&annotation.name=AQR_HUMAN</a>	<a href=http://cansar.icr.ac.uk/cansar/molecular-targets/O60306/ target=_blank>http://cansar.icr.ac.uk/cansar/molecular-targets/O60306/</a>	NA	NA	NA	2	1	1	1	100	1	100
ANAPC4	4	25408838	G	A	4:25408838:G:A	rs34811474	TTTTTTTCCAGGCTCCAGACCTTTATAATCGAAAAGGAAAATACTTTAACGTTGAAAGAGT	TTTTTTTCCAGGCTCCAGACCTTTATAATCAAAAAGGAAAATACTTTAACGTTGAAAGAGT	0.158922	CGA	TRUE	0.999687	0.158922	R/Q	465	465	missense_variant	tolerated	0.09	benign	0.032	ENST00000315368	ENSG00000053900	ENST00000510092,ENST00000315368	19990	ENST00000315368.3:c.1394G>A	ENSP00000318775.3:p.Arg465Gln	ENSP00000318775	Q9UJX5	Q9UJX5	Anaphase-promoting complex subunit 4	NA	APC4_HUMAN, ANAPC4, APC4	NA	Q9UJX5 APC4_HUMAN Anaphase-promoting complex subunit 4 Q9UJX5,A8K8H1,E9PCR4,Q6PCC6,Q9NSH6 Cyclosome subunit 4 APC4	anaphase-promoting complex, cytosol, nucleoplasm, nucleus	APC4 family	<a href=http://zinc.docking.org/results/combination?filter.purchasability=purchasable&annotation.name=APC4_HUMAN target=_blank>http://zinc.docking.org/results/combination?filter.purchasability=purchasable&annotation.name=APC4_HUMAN</a>	<a href=http://cansar.icr.ac.uk/cansar/molecular-targets/Q9UJX5/ target=_blank>http://cansar.icr.ac.uk/cansar/molecular-targets/Q9UJX5/</a>	NA	NA	NA	10	0	6	6	100	6	100
ARIH1	15	72847656	C	T	15:72847656:C:T	rs76918861	TGAATGTGGACATAAGTTTTGTATGCAGTGCTGGAGTGAATATTTAACTACCAAAATAATG	TGAATGTGGACATAAGTTTTGTATGCAGTGTTGGAGTGAATATTTAACTACCAAAATAATG	0.0109493	GCT	FALSE	0.999967	0.0109493	A/V	163	163	missense_variant	tolerated_low_confidence	NA	benign	0	ENST00000570085	ENSG00000166233	ENST00000570085	689	ENST00000570085.1:c.488C>T	ENSP00000456746.1:p.Ala163Val	ENSP00000456746	NA	Q9Y4X5	E3 ubiquitin-protein ligase ARIH1	2.3.2.27	ARI1_HUMAN, ARIH1, ARI, MOP6, UBCH7BP	Cytoplasm, Nucleus, Nucleus, Cajal body	Q9Y4X5 ARI1_HUMAN E3 ubiquitin-protein ligase ARIH1 Q9Y4X5,B2R6U3,O76026,Q9H3T6,Q9UEN0,Q9UP39 H7-AP2, HHARI, Monocyte protein 6, Protein ariadne-1 homolog, UbcH7-binding protein, UbcM4-interacting protein, Ubiquitin-conjugating enzyme E2-binding protein 1 ARI, MOP6, UBCH7BP	cajal body, cytoplasm, cytosol, lewy body, nuclear body, ubiquitin ligase complex	RBR family	<a href=http://zinc.docking.org/results/combination?filter.purchasability=purchasable&annotation.name=ARI1_HUMAN target=_blank>http://zinc.docking.org/results/combination?filter.purchasability=purchasable&annotation.name=ARI1_HUMAN</a>	<a href=http://cansar.icr.ac.uk/cansar/molecular-targets/Q9Y4X5/ target=_blank>http://cansar.icr.ac.uk/cansar/molecular-targets/Q9Y4X5/</a>	NA	NA	NA	6	0	6	2	34	6	100
CDC27	17	45234645	G	C	17:45234645:G:C	rs75990396	TCCGTAAGAACTGTCTCAGGCTGTCTGTGAGATAAACTATGATTAGGTACTTGTGTTGTGC	TCCGTAAGAACTGTCTCAGGCTGTCTGTGACATAAACTATGATTAGGTACTTGTGTTGTGC	0.0267381	AGA	FALSE	1	0.0267381	S/C	194	194	missense_variant	deleterious	0.02	benign	0.009	ENST00000066544	ENSG00000004897	ENST00000526866,ENST00000575483,ENST00000527547,ENST00000446365,ENST00000531206,ENST00000066544	1728	ENST00000066544.3:c.581C>G	ENSP00000066544.3:p.Ser194Cys	ENSP00000066544	P30260	P30260	Cell division cycle protein 27 homolog	NA	CDC27_HUMAN, CDC27, ANAPC3, D0S1430E, D17S978E	Nucleus	P30260 CDC27_HUMAN Cell division cycle protein 27 homolog P30260,G3V1C4,Q16349,Q96F35 Anaphase-promoting complex subunit 3, CDC27 homolog, H-NUC ANAPC3, D0S1430E, D17S978E	anaphase-promoting complex, centrosome, cytoplasm, cytosol, nucleoplasm, nucleus, spindle	APC3/CDC27 family	<a href=http://zinc.docking.org/results/combination?filter.purchasability=purchasable&annotation.name=CDC27_HUMAN target=_blank>http://zinc.docking.org/results/combination?filter.purchasability=purchasable&annotation.name=CDC27_HUMAN</a>	<a href=http://cansar.icr.ac.uk/cansar/molecular-targets/P30260/ target=_blank>http://cansar.icr.ac.uk/cansar/molecular-targets/P30260/</a>	NA	NA	NA	13	0	8	8	100	8	100
COPE	19	19030120	G	C	19:19030120:G:C	rs2231987	TTTACGTCGAACAGCTCGTCTACCTCCCCGGAGCCGCCGGAGGCCGGGCCGGGGGCCGGAG	TTTACGTCGAACAGCTCGTCTACCTCCCCGCAGCCGCCGGAGGCCGGGCCGGGGGCCGGAG	0.0231522	GGA	FALSE	0.999522	0.0231522	S/C	13	13	missense_variant	deleterious	0	benign	0	ENST00000262812	ENSG00000105669	ENST00000262812,ENST00000593827,ENST00000351079,ENST00000349893,ENST00000600932	2234	ENST00000262812.4:c.38C>G	ENSP00000262812.3:p.Ser13Cys	ENSP00000262812	O14579	O14579	Coatomer subunit epsilon	NA	COPE_HUMAN, COPE	Cytoplasm, Golgi apparatus membrane, Cytoplasmic vesicle, COPI-coated vesicle membrane	O14579 COPE_HUMAN Coatomer subunit epsilon O14579,A6NE29,A6NKA3,O76097,Q6IBB8,Q9UGP6 Epsilon-coat protein	copi vesicle coat, cytosol, endoplasmic reticulum membrane, golgi apparatus, golgi membrane, nucleoplasm, transport vesicle	COPE family	<a href=http://zinc.docking.org/results/combination?filter.purchasability=purchasable&annotation.name=COPE_HUMAN target=_blank>http://zinc.docking.org/results/combination?filter.purchasability=purchasable&annotation.name=COPE_HUMAN</a>	<a href=http://cansar.icr.ac.uk/cansar/molecular-targets/O14579/ target=_blank>http://cansar.icr.ac.uk/cansar/molecular-targets/O14579/</a>	NA	NA	NA	5	0	5	1	20	5	100
FBXO5	6	153296541	G	C	6:153296541:G:C	rs2073260	TATGCAAGCGCTTGCTTTCAGTTTCAAGTTGTACAATCCTAGGGCTCACAATCGGTGACCC	TATGCAAGCGCTTGCTTTCAGTTTCAAGTTCTACAATCCTAGGGCTCACAATCGGTGACCC	0.712074	TGT	FALSE	1	0.712074	Q/E	107	107	missense_variant	tolerated	1	benign	0	ENST00000229758	ENSG00000112029	ENST00000367241,ENST00000229758	13584	ENST00000229758.3:c.319C>G	ENSP00000229758.3:p.Gln107Glu	ENSP00000229758	Q9UKT4	Q9UKT4	F-box only protein 5	NA	FBX5_HUMAN, FBXO5, EMI1, FBX5	Nucleus, Cytoplasm, Cytoplasm, Cytoskeleton, Spindle	Q9UKT4 FBX5_HUMAN F-box only protein 5 Q9UKT4,B3KNX5,Q5TF47,Q8WV29,Q9UGC8 Early mitotic inhibitor 1 EMI1, FBX5	cytoplasm, cytosol, nucleoplasm, nucleus, spindle	NA	<a href=http://zinc.docking.org/results/combination?filter.purchasability=purchasable&annotation.name=FBX5_HUMAN target=_blank>http://zinc.docking.org/results/combination?filter.purchasability=purchasable&annotation.name=FBX5_HUMAN</a>	<a href=http://cansar.icr.ac.uk/cansar/molecular-targets/Q9UKT4/ target=_blank>http://cansar.icr.ac.uk/cansar/molecular-targets/Q9UKT4/</a>	NA	NA	NA	2	0	2	0	0	0	0
MRPL18	6	160211636	G	A	6:160211636:G:A	rs1128670	AGATCGTCTCAGCGATGGCGCTTCGGTCGCGGTTTTGGGGGTTGTTCTCGGTTTGCAGGAA	AGATCGTCTCAGCGATGGCGCTTCGGTCGCAGTTTTGGGGGTTGTTCTCGGTTTGCAGGAA	0.740832	CGG	TRUE	1	0.740832	R/Q	6	6	missense_variant	tolerated_low_confidence	NA	benign	0.023	ENST00000367034	ENSG00000112110	ENST00000367034	14477	ENST00000367034.4:c.17G>A	ENSP00000356001.4:p.Arg6Gln	ENSP00000356001	Q9H0U6	Q9H0U6	39S ribosomal protein L18, mitochondrial	NA	RM18_HUMAN, MRPL18	Mitochondrion	Q9H0U6 RM18_HUMAN 39S ribosomal protein L18, mitochondrial Q9H0U6,Q5TAP9,Q9NZW8 Mitochondrial large ribosomal subunit protein uL18m	extracellular space, mitochondrial inner membrane, mitochondrial large ribosomal subunit, mitochondrial ribosome, mitochondrion	universal ribosomal protein uL18 family	<a href=http://zinc.docking.org/results/combination?filter.purchasability=purchasable&annotation.name=RM18_HUMAN target=_blank>http://zinc.docking.org/results/combination?filter.purchasability=purchasable&annotation.name=RM18_HUMAN</a>	<a href=http://cansar.icr.ac.uk/cansar/molecular-targets/Q9H0U6/ target=_blank>http://cansar.icr.ac.uk/cansar/molecular-targets/Q9H0U6/</a>	NA	NA	NA	3	0	3	0	0	3	100
BYSL	6	41895150	G	A	6:41895150:G:A	rs2296916	ATGCCTCAGGATGGATCAGATGACGAGGACGAGGAGTGGCCCACCCTGGAGAAGGCTGCCA	ATGCCTCAGGATGGATCAGATGACGAGGACAAGGAGTGGCCCACCCTGGAGAAGGCTGCCA	0.107902	CGA	TRUE	1	0.107902	E/K	103	103	missense_variant	deleterious	0.04	probably_damaging	0.974	ENST00000230340	ENSG00000112578	ENST00000489290,ENST00000230340	1157	ENST00000230340.4:c.307G>A	ENSP00000230340.4:p.Glu103Lys	ENSP00000230340	Q13895	Q13895	Bystin	NA	BYST_HUMAN, BYSL	Cytoplasm, Nucleus, Nucleolus	Q13895 BYST_HUMAN Bystin Q13895,Q6P5W4,Q86W44,Q96IP8	apical part of cell, cytoplasm, cytosol, intracellular membrane-bounded organelle, membrane, nucleolus, nucleoplasm, nucleus	bystin family	<a href=http://zinc.docking.org/results/combination?filter.purchasability=purchasable&annotation.name=BYST_HUMAN target=_blank>http://zinc.docking.org/results/combination?filter.purchasability=purchasable&annotation.name=BYST_HUMAN</a>	<a href=http://cansar.icr.ac.uk/cansar/molecular-targets/Q13895/ target=_blank>http://cansar.icr.ac.uk/cansar/molecular-targets/Q13895/</a>	NA	NA	NA	3	0	3	2	67	3	100
RPS20	8	56985814	T	C	8:56985814:T:C	rs1050403	CTTAGAACCTTCACCACAAGGAGTTTTTCTTGTAGTGATTCTCAAAGTCTGTAACAAAAGA	CTTAGAACCTTCACCACAAGGAGTTTTTCTCGTAGTGATTCTCAAAGTCTGTAACAAAAGA	0.162499	TTG	FALSE	0.99631	0.162499	K/E	41	41	missense_variant	deleterious_low_confidence	NA	possibly_damaging	0.807	ENST00000519606	ENSG00000008988	ENST00000519606	10405	ENST00000519606.1:c.121A>G	ENSP00000429333.1:p.Lys41Glu	ENSP00000429333	NA	P60866	40S ribosomal protein S20	NA	RS20_HUMAN, RPS20	Cytoplasm	P60866 RS20_HUMAN 40S ribosomal protein S20 P60866,B2R4F4,B4DW28,P17075,Q5M8S9 Small ribosomal subunit protein uS10	cytosol, cytosolic small ribosomal subunit, extracellular exosome, extracellular matrix, membrane, nucleoplasm	universal ribosomal protein uS10 family	<a href=http://zinc.docking.org/results/combination?filter.purchasability=purchasable&annotation.name=RS20_HUMAN target=_blank>http://zinc.docking.org/results/combination?filter.purchasability=purchasable&annotation.name=RS20_HUMAN</a>	<a href=http://cansar.icr.ac.uk/cansar/molecular-targets/P60866/ target=_blank>http://cansar.icr.ac.uk/cansar/molecular-targets/P60866/</a>	NA	NA	NA	13	0	13	2	16	7	54
EIF3F	11	8008934	C	T	11:8008934:C:T	rs61734576	CCACACCGGCGGTACCAGTAAGTGCTCCTCCGGCCACGCCAACCCCAGTCCCGGCGGCGGC	CCACACCGGCGGTACCAGTAAGTGCTCCTCTGGCCACGCCAACCCCAGTCCCGGCGGCGGC	0.0581827	CCG	TRUE	0.973413	0.0581827	P/L	12	12	missense_variant	deleterious_low_confidence	NA	benign	0	ENST00000309828	ENSG00000175390	ENST00000531329,ENST00000533626,ENST00000309828,ENST00000537635	3275	ENST00000309828.4:c.35C>T	ENSP00000310040.4:p.Pro12Leu	ENSP00000310040	O00303	O00303	Eukaryotic translation initiation factor 3 subunit F	3.4.19.12	EIF3F_HUMAN, EIF3F, EIF3S5	Cytoplasm	O00303 EIF3F_HUMAN Eukaryotic translation initiation factor 3 subunit F O00303,A8K0S2,Q6IB45,Q8N978 Deubiquitinating enzyme eIF3f, Eukaryotic translation initiation factor 3 subunit 5, eIF-3-epsilon, eIF3 p47 EIF3S5	cytosol, eukaryotic translation initiation factor 3 complex, eukaryotic translation initiation factor 3 complex, membrane	eIF-3 subunit F family	<a href=http://zinc.docking.org/results/combination?filter.purchasability=purchasable&annotation.name=EIF3F_HUMAN target=_blank>http://zinc.docking.org/results/combination?filter.purchasability=purchasable&annotation.name=EIF3F_HUMAN</a>	<a href=http://cansar.icr.ac.uk/cansar/molecular-targets/O00303/ target=_blank>http://cansar.icr.ac.uk/cansar/molecular-targets/O00303/</a>	NA	NA	NA	3	0	3	2	67	3	100
DHX37	12	125461976	C	T	12:125461976:C:T	rs33931896	TCTCACCACACACGATGACGATGGGGTGCTCGGCCACAGCCTCCATGATTACTTGTTCTTC	TCTCACCACACACGATGACGATGGGGTGCTTGGCCACAGCCTCCATGATTACTTGTTCTTC	0.0276394	TCG	TRUE	1	0.0276394	E/K	267	267	missense_variant	deleterious	0	probably_damaging	0.958	ENST00000308736	ENSG00000150990	ENST00000544745,ENST00000308736	17210	ENST00000308736.2:c.799G>A	ENSP00000311135.2:p.Glu267Lys	ENSP00000311135	Q8IY37	Q8IY37	Probable ATP-dependent RNA helicase DHX37	3.6.4.13	DHX37_HUMAN, DHX37, DDX37, KIAA1517	NA	Q8IY37 DHX37_HUMAN Probable ATP-dependent RNA helicase DHX37 Q8IY37,Q9BUI7,Q9P211 DEAH box protein 37 DDX37, KIAA1517	cytoplasm, nucleolus, nucleoplasm	DEAD box helicase family	<a href=http://zinc.docking.org/results/combination?filter.purchasability=purchasable&annotation.name=DHX37_HUMAN target=_blank>http://zinc.docking.org/results/combination?filter.purchasability=purchasable&annotation.name=DHX37_HUMAN</a>	<a href=http://cansar.icr.ac.uk/cansar/molecular-targets/Q8IY37/ target=_blank>http://cansar.icr.ac.uk/cansar/molecular-targets/Q8IY37/</a>	NA	NA	NA	0	0	0	0	0	0	0
DIS3	13	73350079	T	C	13:73350079:T:C	rs4883918	ATTTATATACTTGCCTCTTTATTTTCTTCATTGTCGCCATGAATCCATACTGTAGCTTCCA	ATTTATATACTTGCCTCTTTATTTTCTTCACTGTCGCCATGAATCCATACTGTAGCTTCCA	0.336305	ATT	FALSE	0.999852	0.336305	N/S	269	269	missense_variant	tolerated	0.67	benign	0.001	ENST00000377767	ENSG00000083520	ENST00000490646,ENST00000377780,ENST00000377767,ENST00000545453	20604	ENST00000377767.4:c.806A>G	ENSP00000366997.4:p.Asn269Ser	ENSP00000366997	Q9Y2L1	Q9Y2L1	Exosome complex exonuclease RRP44	3.1.13.-	RRP44_HUMAN, DIS3, KIAA1008, RRP44	Cytoplasm, Nucleus, Nucleolus, Nucleus, Nucleoplasm, Nucleus	Q9Y2L1 RRP44_HUMAN Exosome complex exonuclease RRP44 Q9Y2L1,A6NI21,B2RBL2,Q5W0P7,Q5W0P8,Q658Z7,Q7Z481,Q8WWI2,Q9UG36 Protein DIS3 homolog, Ribosomal RNA-processing protein 44 KIAA1008, RRP44	cytosol, exosome (rnase complex), membrane, nuclear exosome (rnase complex), nucleoplasm, nucleus	RNR ribonuclease family	<a href=http://zinc.docking.org/results/combination?filter.purchasability=purchasable&annotation.name=RRP44_HUMAN target=_blank>http://zinc.docking.org/results/combination?filter.purchasability=purchasable&annotation.name=RRP44_HUMAN</a>	<a href=http://cansar.icr.ac.uk/cansar/molecular-targets/Q9Y2L1/ target=_blank>http://cansar.icr.ac.uk/cansar/molecular-targets/Q9Y2L1/</a>	NA	NA	NA	3	0	3	3	100	3	100
DHX37	12	125448960	C	T	12:125448960:C:T	rs4076777	GGTGACCCACCTGTAGCAGTGGCCGGGCTCCGTCCGTCCTGCTCTGCCCGCTCGCTGGTCA	GGTGACCCACCTGTAGCAGTGGCCGGGCTCTGTCCGTCCTGCTCTGCCCGCTCGCTGGTCA	0.355078	CCG	TRUE	0.999967	0.355078	R/Q	127	127	missense_variant	NA	NA	NA	NA	ENST00000543962	ENSG00000150990	ENST00000543962	17210	ENST00000543962.1:c.380G>A	ENSP00000443661.1:p.Arg127Gln	ENSP00000443661	NA	Q8IY37	Probable ATP-dependent RNA helicase DHX37	3.6.4.13	DHX37_HUMAN, DHX37, DDX37, KIAA1517	NA	Q8IY37 DHX37_HUMAN Probable ATP-dependent RNA helicase DHX37 Q8IY37,Q9BUI7,Q9P211 DEAH box protein 37 DDX37, KIAA1517	cytoplasm, nucleolus, nucleoplasm	DEAD box helicase family	<a href=http://zinc.docking.org/results/combination?filter.purchasability=purchasable&annotation.name=DHX37_HUMAN target=_blank>http://zinc.docking.org/results/combination?filter.purchasability=purchasable&annotation.name=DHX37_HUMAN</a>	<a href=http://cansar.icr.ac.uk/cansar/molecular-targets/Q8IY37/ target=_blank>http://cansar.icr.ac.uk/cansar/molecular-targets/Q8IY37/</a>	NA	NA	NA	0	0	0	0	0	0	0
SNW1	14	78221364	T	G	14:78221364:T:G	rs61743989	TTTCCGGTATCCGTACGGGGGAGGTTCTCTTCGGGAGGAGACCAGTGAGGTCTGCCGTGAT	TTTCCGGTATCCGTACGGGGGAGGTTCTCTGCGGGAGGAGACCAGTGAGGTCTGCCGTGAT	0.0126149	TTC	FALSE	0.999984	0.0126149	E/A	31	31	missense_variant	NA	NA	benign	0	ENST00000556428	ENSG00000100603	ENST00000556428	16696	ENST00000556428.1:c.92A>C	ENSP00000451741.1:p.Glu31Ala	ENSP00000451741	NA	Q13573	SNW domain-containing protein 1	NA	SNW1_HUMAN, SNW1, SKIIP, SKIP	Nucleus	Q13573 SNW1_HUMAN SNW domain-containing protein 1 Q13573,A8K8A9,Q13483,Q32N03,Q5D0D6 Nuclear protein SkiP, Nuclear receptor coactivator NCoA-62, Ski-interacting protein SKIIP, SKIP	catalytic step 2 spliceosome, nuclear body, nuclear matrix, nuclear speck, nucleoplasm, nucleus, post-mrna release spliceosomal complex, spliceosomal complex	SNW family	<a href=http://zinc.docking.org/results/combination?filter.purchasability=purchasable&annotation.name=SNW1_HUMAN target=_blank>http://zinc.docking.org/results/combination?filter.purchasability=purchasable&annotation.name=SNW1_HUMAN</a>	<a href=http://cansar.icr.ac.uk/cansar/molecular-targets/Q13573/ target=_blank>http://cansar.icr.ac.uk/cansar/molecular-targets/Q13573/</a>	NA	NA	NA	3	0	3	0	0	2	67
POLG2	17	62492582	C	T	17:62492582:C:T	rs1427463	CAGAAGTTTTTAATACGTTCTCAAGAAATGCTACTAGCTGTTCCTTACTCAGCTCTTTGTC	CAGAAGTTTTTAATACGTTCTCAAGAAATGTTACTAGCTGTTCCTTACTCAGCTCTTTGTC	0.157838	GCT	FALSE	1	0.157838	A/T	169	169	missense_variant	tolerated	0.3	benign	0.002	ENST00000539111	ENSG00000256525	ENST00000539111	9180	ENST00000539111.2:c.505G>A	ENSP00000442563.2:p.Ala169Thr	ENSP00000442563	Q9UHN1	Q9UHN1	DNA polymerase subunit gamma-2, mitochondrial	2.7.7.7	DPOG2_HUMAN, POLG2, MTPOLB	Mitochondrion	Q9UHN1 DPOG2_HUMAN DNA polymerase subunit gamma-2, mitochondrial Q9UHN1,O00419,Q0IJ81,Q96GW2,Q9UK35,Q9UK94 DNA polymerase gamma accessory 55 kDa subunit, Mitochondrial DNA polymerase accessory subunit, MtPolB, PolG-beta MTPOLB	extracellular exosome, mitochondrial chromosome, mitochondrial matrix, mitochondrial nucleoid	NA	<a href=http://zinc.docking.org/results/combination?filter.purchasability=purchasable&annotation.name=DPOG2_HUMAN target=_blank>http://zinc.docking.org/results/combination?filter.purchasability=purchasable&annotation.name=DPOG2_HUMAN</a>	<a href=http://cansar.icr.ac.uk/cansar/molecular-targets/Q9UHN1/ target=_blank>http://cansar.icr.ac.uk/cansar/molecular-targets/Q9UHN1/</a>	NA	NA	NA	8	0	8	8	100	8	100
CDC27	17	45232070	C	T	17:45232070:C:T	.	TTTTTGAAGGGGCTCCGGTGGATGGCACATCAATTACAGGAGGTGTATTAGTGTAGTTTTG	TTTTTGAAGGGGCTCCGGTGGATGGCACATTAATTACAGGAGGTGTATTAGTGTAGTTTTG	0.024485	TCA	FALSE	1	0.024485	D/N	309	309	missense_variant	deleterious	0.03	benign	0.263	ENST00000066544	ENSG00000004897	ENST00000531206,ENST00000526866,ENST00000066544,ENST00000527547,ENST00000446365	1728	ENST00000066544.3:c.925G>A	ENSP00000066544.3:p.Asp309Asn	ENSP00000066544	P30260	P30260	Cell division cycle protein 27 homolog	NA	CDC27_HUMAN, CDC27, ANAPC3, D0S1430E, D17S978E	Nucleus	P30260 CDC27_HUMAN Cell division cycle protein 27 homolog P30260,G3V1C4,Q16349,Q96F35 Anaphase-promoting complex subunit 3, CDC27 homolog, H-NUC ANAPC3, D0S1430E, D17S978E	anaphase-promoting complex, centrosome, cytoplasm, cytosol, nucleoplasm, nucleus, spindle	APC3/CDC27 family	<a href=http://zinc.docking.org/results/combination?filter.purchasability=purchasable&annotation.name=CDC27_HUMAN target=_blank>http://zinc.docking.org/results/combination?filter.purchasability=purchasable&annotation.name=CDC27_HUMAN</a>	<a href=http://cansar.icr.ac.uk/cansar/molecular-targets/P30260/ target=_blank>http://cansar.icr.ac.uk/cansar/molecular-targets/P30260/</a>	NA	NA	NA	13	0	8	8	100	8	100
CDC27	17	45234300	G	T	17:45234300:G:T	.	TTGACTTACCTTGGGGTTAATGGACTAAGAGCTGCTGGTCCTCCTAATAAACTTCGACCAG	TTGACTTACCTTGGGGTTAATGGACTAAGATCTGCTGGTCCTCCTAATAAACTTCGACCAG	0.0233715	AGC	FALSE	0.999819	0.0233715	A/D	274	274	missense_variant	deleterious_low_confidence	NA	possibly_damaging	0.523	ENST00000066544	ENSG00000004897	ENST00000526866,ENST00000575483,ENST00000527547,ENST00000576484,ENST00000531206,ENST00000066544,ENST00000446365	1728	ENST00000066544.3:c.821C>A	ENSP00000066544.3:p.Ala274Asp	ENSP00000066544	P30260	P30260	Cell division cycle protein 27 homolog	NA	CDC27_HUMAN, CDC27, ANAPC3, D0S1430E, D17S978E	Nucleus	P30260 CDC27_HUMAN Cell division cycle protein 27 homolog P30260,G3V1C4,Q16349,Q96F35 Anaphase-promoting complex subunit 3, CDC27 homolog, H-NUC ANAPC3, D0S1430E, D17S978E	anaphase-promoting complex, centrosome, cytoplasm, cytosol, nucleoplasm, nucleus, spindle	APC3/CDC27 family	<a href=http://zinc.docking.org/results/combination?filter.purchasability=purchasable&annotation.name=CDC27_HUMAN target=_blank>http://zinc.docking.org/results/combination?filter.purchasability=purchasable&annotation.name=CDC27_HUMAN</a>	<a href=http://cansar.icr.ac.uk/cansar/molecular-targets/P30260/ target=_blank>http://cansar.icr.ac.uk/cansar/molecular-targets/P30260/</a>	NA	NA	NA	13	0	8	8	100	8	100
EXOSC10	1	11134043	C	T	1:11134043:C:T	rs117771172	TCGAACTTCGCTGCCTGAGAGACGGGAGCACGGTGTCCCAGTGAGGGCAGAAACTGGAGGA	TCGAACTTCGCTGCCTGAGAGACGGGAGCATGGTGTCCCAGTGAGGGCAGAAACTGGAGGA	0.0183625	ACG	TRUE	1	0.0183625	R/H	702	702	missense_variant	tolerated	0.17	benign	0.001	ENST00000376936	ENSG00000171824	ENST00000376936	9138	ENST00000376936.4:c.2105G>A	ENSP00000366135.4:p.Arg702His	ENSP00000366135	Q01780	Q01780	Exosome component 10	3.1.13.-	EXOSX_HUMAN, EXOSC10, PMSCL, PMSCL2, RRP6	Cytoplasm, Nucleus, Nucleolus, Nucleus	Q01780 EXOSX_HUMAN Exosome component 10 Q01780,B1AKQ0,B1AKQ1,Q15158 Autoantigen PM/Scl 2, P100 polymyositis-scleroderma overlap syndrome-associated autoantigen, Polymyositis/scleroderma autoantigen 100 kDa, Polymyositis/scleroderma autoantigen 2 PMSCL, PMSCL2, RRP6	cytoplasm, cytosol, exosome (rnase complex), membrane, nuclear exosome (rnase complex), nucleolus, nucleoplasm, nucleus, transcriptionally active chromatin	NA	<a href=http://zinc.docking.org/results/combination?filter.purchasability=purchasable&annotation.name=EXOSX_HUMAN target=_blank>http://zinc.docking.org/results/combination?filter.purchasability=purchasable&annotation.name=EXOSX_HUMAN</a>	<a href=http://cansar.icr.ac.uk/cansar/molecular-targets/Q01780/ target=_blank>http://cansar.icr.ac.uk/cansar/molecular-targets/Q01780/</a>	NA	NA	NA	6	0	4	1	25	4	100
MRPL9	1	151735576	T	C	1:151735576:T:C	NA	TGTCGCCGGTGCAGGCGCGGCTTCCGGCCCTCCCCGGCCAGCGGTACCTTCCACCAGCGCT	TGTCGCCGGTGCAGGCGCGGCTTCCGGCCCCCCCCGGCCAGCGGTACCTTCCACCAGCGCT	0.139247	CTC	FALSE	0.999703	0.139247	E/G	67	67	missense_variant	tolerated	0.07	benign	0.287	ENST00000368829	ENSG00000143436	ENST00000368830,ENST00000368829	14277	ENST00000368829.3:c.200A>G	ENSP00000357822.3:p.Glu67Gly	ENSP00000357822	NA	Q9BYD2	39S ribosomal protein L9, mitochondrial	NA	RM09_HUMAN, MRPL9	Mitochondrion	Q9BYD2 RM09_HUMAN 39S ribosomal protein L9, mitochondrial Q9BYD2,B2RD99,Q5SZR2,Q9BSW8 Mitochondrial large ribosomal subunit protein bL9m	mitochondrial inner membrane, mitochondrial large ribosomal subunit, mitochondrial ribosome, mitochondrion	bacterial ribosomal protein bL9 family	<a href=http://zinc.docking.org/results/combination?filter.purchasability=purchasable&annotation.name=RM09_HUMAN target=_blank>http://zinc.docking.org/results/combination?filter.purchasability=purchasable&annotation.name=RM09_HUMAN</a>	<a href=http://cansar.icr.ac.uk/cansar/molecular-targets/Q9BYD2/ target=_blank>http://cansar.icr.ac.uk/cansar/molecular-targets/Q9BYD2/</a>	NA	NA	NA	3	0	3	0	0	2	67
TAF8	6	42044945	G	A	6:42044945:G:A	rs3800286	GGAGAACATCATCGATAACCCTTATCTGCGGCCGGTGAAGAAGCCCAAGATCCGCAGGAAG	GGAGAACATCATCGATAACCCTTATCTGCGACCGGTGAAGAAGCCCAAGATCCGCAGGAAG	0.724555	GGC	FALSE	0.995289	0.724555	G/D	337	337	missense_variant	deleterious_low_confidence	NA	probably_damaging	0.969	ENST00000372982	ENSG00000137413	ENST00000372982,ENST00000494547	17300	ENST00000372982.4:c.1010G>A	ENSP00000362073.4:p.Gly337Asp	ENSP00000362073	Q7Z7C8	Q7Z7C8	Transcription initiation factor TFIID subunit 8	NA	TAF8_HUMAN, TAF8, TAFII43, TBN	Nucleus, Cytoplasm	Q7Z7C8 TAF8_HUMAN Transcription initiation factor TFIID subunit 8 Q7Z7C8,Q5T0K1,Q8N4R9,Q96M52 Protein taube nuss, TBP-associated factor 43 kDa, TBP-associated factor 8, Transcription initiation factor TFIID 43 kDa subunit TAFII43, TBN	nucleoplasm, nucleus, perinuclear region of cytoplasm, transcription factor tfiid complex	TAF8 family	<a href=http://zinc.docking.org/results/combination?filter.purchasability=purchasable&annotation.name=TAF8_HUMAN target=_blank>http://zinc.docking.org/results/combination?filter.purchasability=purchasable&annotation.name=TAF8_HUMAN</a>	<a href=http://cansar.icr.ac.uk/cansar/molecular-targets/Q7Z7C8/ target=_blank>http://cansar.icr.ac.uk/cansar/molecular-targets/Q7Z7C8/</a>	NA	NA	NA	3	0	1	0	0	1	100
GTF2H4	6	30880156	G	A	6:30880156:G:A	rs114108122	TCATTGCCCTCTTCTCTGAGATGCTCTATCGGTTCCCCAACATGGTGGTGGCGCAGGTGAC	TCATTGCCCTCTTCTCTGAGATGCTCTATCAGTTCCCCAACATGGTGGTGGCGCAGGTGAC	0.0110279	CGG	TRUE	0.977366	0.0110279	R/Q	337	337	missense_variant	deleterious	0	probably_damaging	0.993	ENST00000259895	ENSG00000213780	ENST00000376316,ENST00000259895	4658	ENST00000259895.4:c.1010G>A	ENSP00000259895.4:p.Arg337Gln	ENSP00000259895	Q92759	Q92759	General transcription factor IIH subunit 4	NA	TF2H4_HUMAN, GTF2H4	Nucleus	Q92759 TF2H4_HUMAN General transcription factor IIH subunit 4 Q92759,B4DTJ5,Q76KU4 Basic transcription factor 2 52 kDa subunit, General transcription factor IIH polypeptide 4, TFIIH basal transcription factor complex p52 subunit	core tfiih complex portion of holo tfiih complex, holo tfiih complex, nuclear speck, nucleoplasm, nucleus, transcription factor tfiid complex	TFB2 family	<a href=http://zinc.docking.org/results/combination?filter.purchasability=purchasable&annotation.name=TF2H4_HUMAN target=_blank>http://zinc.docking.org/results/combination?filter.purchasability=purchasable&annotation.name=TF2H4_HUMAN</a>	<a href=http://cansar.icr.ac.uk/cansar/molecular-targets/Q92759/ target=_blank>http://cansar.icr.ac.uk/cansar/molecular-targets/Q92759/</a>	NA	NA	NA	6	0	6	6	100	6	100
PSMB4	1	151374025	T	C	1:151374025:T:C	NA	TTGAATGCTCTGCTTTCTTCCAGTTTCAAATCGCCACTGTCACCGAAAAAGGTGTTGAAAT	TTGAATGCTCTGCTTTCTTCCAGTTTCAAACCGCCACTGTCACCGAAAAAGGTGTTGAAAT	0.193657	ATC	FALSE	1	0.193657	I/T	234	234	missense_variant	deleterious	0.01	benign	0.13	ENST00000290541	ENSG00000159377	ENST00000290541	9541	ENST00000290541.6:c.701T>C	ENSP00000290541.6:p.Ile234Thr	ENSP00000290541	P28070	P28070	Proteasome subunit beta type-4	3.4.25.1	PSB4_HUMAN, PSMB4, PROS26	Cytoplasm, Nucleus	P28070 PSB4_HUMAN Proteasome subunit beta type-4 P28070,B2R9L3,P31148,Q5SZS5,Q6IBI4,Q969L6 26 kDa prosomal protein, Macropain beta chain, Multicatalytic endopeptidase complex beta chain, Proteasome beta chain, Proteasome chain 3 PROS26	cytosol, extracellular exosome, nucleoplasm, nucleus, proteasome complex, proteasome core complex, proteasome core complex	peptidase T1B family	<a href=http://zinc.docking.org/results/combination?filter.purchasability=purchasable&annotation.name=PSB4_HUMAN target=_blank>http://zinc.docking.org/results/combination?filter.purchasability=purchasable&annotation.name=PSB4_HUMAN</a>	<a href=http://cansar.icr.ac.uk/cansar/molecular-targets/P28070/ target=_blank>http://cansar.icr.ac.uk/cansar/molecular-targets/P28070/</a>	NA	NA	NA	33	0	33	14	43	30	91
RNASEH2C	11	65487790	CCTT	C	11:65487790:CCTT:C	rs141875736	CCCGCAAGGGGTCTGGCTTCCCCATCGACACCTTCTTCTTCTCTTCTGTCACCATCACGTATCC	CCCGCAAGGGGTCTGGCTTCCCCATCGACACCTTCTTCTCTTCTGTCACCATCACGTATCC	0.0104316	CCTTC	notCpG	1	0.999588	K/-	90	90	INFRAME_DELETION	NA	NA	NA	NA	ENST00000308418	ENSG00000172922	ENST00000527610,ENST00000531596,ENST00000534482,ENST00000308418,ENST00000533698,ENST00000528220	24116	ENST00000308418.4:c.268_270delAAG	ENSP00000308193.4:p.Lys90del	ENSP00000308193	Q8TDP1	Q8TDP1	Ribonuclease H2 subunit C	NA	RNH2C_HUMAN, RNASEH2C, AYP1	Nucleus	Q8TDP1 RNH2C_HUMAN Ribonuclease H2 subunit C Q8TDP1,Q9H7F5 Aicardi-Goutieres syndrome 3 protein, RNase H1 small subunit, Ribonuclease HI subunit C AYP1	nucleus, ribonuclease h2 complex	RNase H2 subunit C family	<a href=http://zinc.docking.org/results/combination?filter.purchasability=purchasable&annotation.name=RNH2C_HUMAN target=_blank>http://zinc.docking.org/results/combination?filter.purchasability=purchasable&annotation.name=RNH2C_HUMAN</a>	<a href=http://cansar.icr.ac.uk/cansar/molecular-targets/Q8TDP1/ target=_blank>http://cansar.icr.ac.uk/cansar/molecular-targets/Q8TDP1/</a>	NA	NA	NA	2	0	2	0	0	2	100
[truncated: 1,441 more rows]
[truncated: 21 more columns]
