# Supplementary material for: Loss of heterozygosity of essential genes represents a widespread class of potential cancer vulnerabilities
Source: Nat Commun. 2020 May 20;11:2517. doi: 10.1038/s41467-020-16399-y (PMC7239950; doi:10.1038/s41467-020-16399-y)
Supplement: Supplementary file 9 — Source Data [file 41467_2020_16399_MOESM9_ESM.xlsx]

## Sheet: Figure 2d
Figure 2d
									anti-vinculin: Sigma #V9131
									anti-PRIM1: Cell Signaling Technology #4725
								170711

## Sheet: Figure 2e
Figure 2e
	Day post-infection	Cell line	gRNA	Raw Data					Averages	Normalized to day 0					Averages	Standard Dev
	5	SNU-C4	LacZ	3351	3759	3508	3706	3730	3610.8	0.928049	1.04104	0.97153	1.02637	1.03301	1	0.0486235
			NA	5622	5882	5923	5621	5679	5745.4	0.978522	1.02378	1.03091	0.978348	0.988443	1	0.025419
			AS	6487	7469	6938	6745	6709	6869.6	0.944305	1.08725	1.00996	0.981862	0.976622	1	0.0540597
	6	SNU-668	LacZ	7137	7799	7915	6703	7551	7421	0.96173	1.05094	1.06657	0.903248	1.01752	1	0.0673764
			NA	7033	7779	8118	7542	8508	7796	0.902129	0.997819	1.0413	0.967419	1.09133	1	0.0719233
			AS	6653	5463	5385	6159	6431	6018.2	1.10548	0.907747	0.894786	1.0234	1.06859	1	0.0948143
	6	SNU-216	LacZ	1918	1877	2538	1366	2129	1965.6	0.975783	0.954925	1.29121	0.694953	1.08313	1	0.21644
			NA	3409	2612	2900	3062	3588	3114.2	1.09466	0.838739	0.931218	0.983238	1.15214	1	0.125624
			AS	2791	2743	2620	3207	2233	2718.8	1.02656	1.0089	0.96366	1.17956	0.821318	1	0.12872
			LacZ						#DIV/0!	#DIV/0!	#DIV/0!	#DIV/0!	#DIV/0!	#DIV/0!	#DIV/0!	#DIV/0!
			NA						#DIV/0!	#DIV/0!	#DIV/0!	#DIV/0!	#DIV/0!	#DIV/0!	#DIV/0!	#DIV/0!
			AS						#DIV/0!	#DIV/0!	#DIV/0!	#DIV/0!	#DIV/0!	#DIV/0!	#DIV/0!	#DIV/0!
		Cell line	gRNA	Raw Data					Averages	Normalized to day 0					Averages	Standard Dev
	6	SNU-C4	LacZ	4274	5392	5218	4527	5465	4975.2	1.18367	1.4933	1.44511	1.25374	1.51352	1.37787	0.149471
			NA	6007	6032	5571	5716	5707	5806.6	1.04553	1.04988	0.969645	0.994883	0.993316	1.01065	0.0353074
			AS	8940	8802	7487	9269	7883	8476.2	1.30139	1.2813	1.08987	1.34928	1.14752	1.23387	0.109907
	7	SNU-668	LacZ	8125	7198	8086	7412	7453	7654.8	1.09487	0.96995	1.08961	0.998787	1.00431	1.03151	0.0569863
			NA	6699	7290	6776	7591	7716	7214.4	0.859287	0.935095	0.869164	0.973704	0.989738	0.925398	0.0593722
			AS	7352	8344	7779	7801	8132	7881.6	1.22163	1.38646	1.29258	1.29623	1.35123	1.30963	0.0629454
	7	SNU-216	LacZ	2747	2056	2694	2352	2703	2510.4	1.39754	1.04599	1.37057	1.19658	1.37515	1.27717	0.152276
			NA	3987	4288	3657	3782	4866	4116	1.28026	1.37692	1.1743	1.21444	1.56252	1.32169	0.154914
			AS	4861	5037	4081	4786	5080	4769	1.78792	1.85266	1.50103	1.76034	1.86847	1.75408	0.148342
			LacZ						#DIV/0!	#DIV/0!	#DIV/0!	#DIV/0!	#DIV/0!	#DIV/0!	#DIV/0!	#DIV/0!
			NA						#DIV/0!	#DIV/0!	#DIV/0!	#DIV/0!	#DIV/0!	#DIV/0!	#DIV/0!	#DIV/0!
			AS						#DIV/0!	#DIV/0!	#DIV/0!	#DIV/0!	#DIV/0!	#DIV/0!	#DIV/0!	#DIV/0!
		Cell line	gRNA	Raw Data					Averages	Normalized to day 0					Averages	Standard Dev
	8	SNU-C4	LacZ	9530	10444	9853	9749	10026	9920.4	2.6393	2.89243	2.72876	2.69996	2.77667	2.74742	0.0950982
			NA	7247	9786	7350	10903	8597	8776.6	1.26136	1.70328	1.27928	1.89769	1.49633	1.52759	0.274479
			AS	20200	20047	19856	18543	17349	19199	2.94049	2.91822	2.89042	2.69928	2.52547	2.79478	0.178368
	9	SNU-668	LacZ	11387	14227	13362	13306	12409	12938.2	1.53443	1.91713	1.80057	1.79302	1.67215	1.74346	0.145479
			NA	11221	10234	12970	10729	11013	11233.4	1.43933	1.31272	1.66367	1.37622	1.41265	1.44092	0.133268
			AS	11561	11934	12184	11226	11896	11760.2	1.92101	1.98298	2.02453	1.86534	1.97667	1.95411	0.0617996
	9	SNU-216	LacZ	6221	6527	5106	4577	6449	5776	3.16494	3.32061	2.59768	2.32855	3.28093	2.93854	0.447979
			NA	9792	7306	6446	5880	6362	7157.2	3.14431	2.34603	2.06987	1.88813	2.0429	2.29825	0.500913
			AS	6976	6800	5571	5174	9037	6711.6	2.56584	2.5011	2.04907	1.90305	3.32389	2.46859	0.556304
			LacZ						#DIV/0!	#DIV/0!	#DIV/0!	#DIV/0!	#DIV/0!	#DIV/0!	#DIV/0!	#DIV/0!
			NA						#DIV/0!	#DIV/0!	#DIV/0!	#DIV/0!	#DIV/0!	#DIV/0!	#DIV/0!	#DIV/0!
			AS						#DIV/0!	#DIV/0!	#DIV/0!	#DIV/0!	#DIV/0!	#DIV/0!	#DIV/0!	#DIV/0!
		Cell Line	gRNA	Raw Data					Averages	Normalized to day 0					Averages	Standard Dev
	11	SNU-C4	LacZ	8728	9473	7014	8039	8854	8421.6	2.41719	2.62352	1.94251	2.22638	2.45209	2.33234	0.259578
			NA	2261	2649	3066	2355	4260	2918.2	0.393532	0.461065	0.533644	0.409893	0.741463	0.507919	0.141504
			AS	17790	23089	18373	17227	17913	18878.4	2.58967	3.36104	2.67454	2.50772	2.60758	2.74811	0.347757
	11	SNU-668	LacZ	19643	18226	22850	20247	21252	20443.6	2.64695	2.456	3.0791	2.72834	2.86376	2.75483	0.233803
			NA	14780	14805	13175	12016	13927	13740.6	1.89584	1.89905	1.68997	1.5413	1.78643	1.76252	0.150987
			AS	14440	17190	16581	17336	17744	16658.2	2.39939	2.85634	2.75514	2.8806	2.94839	2.76797	0.217406
	11	SNU-216	LacZ	15376	13683	17472	15970	21785	16857.2	7.82255	6.96123	8.88889	8.12475	11.0831	8.57611	1.56224
			NA	11500	13588	12074	12325	11480	12193.4	3.69276	4.36324	3.87708	3.95768	3.68634	3.91542	0.276519
			AS	12885	9504	10217	10743	11572	10984.2	4.73922	3.49566	3.75791	3.95138	4.25629	4.04009	0.479435
			LacZ						#DIV/0!	#DIV/0!	#DIV/0!	#DIV/0!	#DIV/0!	#DIV/0!	#DIV/0!	#DIV/0!
			NA						#DIV/0!	#DIV/0!	#DIV/0!	#DIV/0!	#DIV/0!	#DIV/0!	#DIV/0!	#DIV/0!
			AS						#DIV/0!	#DIV/0!	#DIV/0!	#DIV/0!	#DIV/0!	#DIV/0!	#DIV/0!	#DIV/0!
		Cell Line	gRNA	Raw Data					Averages	Normalized to day 0					Averages	Standard Dev
	13	SNU-C4	LacZ	62665	61051	68895	46039	45010	56732	17.3549	16.9079	19.0803	12.7504	12.4654	15.7118	2.94899
			NA	12951	26334	10565	16460	11561	12884.2	2.25415	4.58349	1.83886	2.8649	2.01222	2.24253	0.448505
			AS	88225	95623	128321	125604	74862	102527	12.8428	13.9197	18.6795	18.284	10.8976	14.9247	3.42585
	13	SNU-668	LacZ	28873	40598	42689	42466	30920	37109.2	3.89072	5.47069	5.75246	5.72241	4.16655	5.00057	0.899272
			NA	17244	13124	16329	16511	18954	16432.4	2.2119	1.68343	2.09454	2.11788	2.43125	2.1078	0.271949
			AS	25176	23276	26755	26907	35938	27610.4	4.18331	3.8676	4.44568	4.47094	5.97155	4.58782	0.811006
	13	SNU-216	LacZ	37797	56376	64428	58517	80009	59425.4	19.2292	28.6813	32.7778	29.7706	40.7046	30.2327	7.7433
			NA	16903	21851	18447	20050	18327	19115.6	5.42772	7.01657	5.92351	6.43825	5.88498	6.13821	0.607569
			AS	17356	18268	23401	22408	19693	20225.2	6.3837	6.71914	8.60711	8.24187	7.24327	7.43902	0.959068
			LacZ						#DIV/0!	#DIV/0!	#DIV/0!	#DIV/0!	#DIV/0!	#DIV/0!	#DIV/0!	#DIV/0!
			NA						#DIV/0!	#DIV/0!	#DIV/0!	#DIV/0!	#DIV/0!	#DIV/0!	#DIV/0!	#DIV/0!
			AS						#DIV/0!	#DIV/0!	#DIV/0!	#DIV/0!	#DIV/0!	#DIV/0!	#DIV/0!	#DIV/0!
		Cell Line	gRNA	Raw Data					Averages	Normalized to day 0					Averages	Standard Dev
		SNU-C4	LacZ						#DIV/0!	0	0	0	0	0	0	0
			NA						#DIV/0!	0	0	0	0	0	0	0
			AS						#DIV/0!	0	0	0	0	0	0	0
		SNU-668	LacZ	57174	72164	79934	66344	82541	71631.4	7.70435	9.7243	10.7713	8.94004	11.1226	9.65253	1.38934
			NA	16291	18282	20268	17966	21191	18799.6	2.08966	2.34505	2.59979	2.30452	2.71819	2.41144	0.249477
			AS	52445	40304	56861	45164	54121	49779	8.7144	6.69702	9.44817	7.50457	8.99289	8.27141	1.13669
		SNU-216	LacZ	152273	184881	155440	148308	139878	156156	77.469	94.0583	79.0802	75.4518	71.163	79.4444	8.69085
			NA	31955	25558	37350	27433	43530	33165.2	10.2611	8.20692	11.9934	8.809	13.9779	10.6497	2.36585
			AS	68736	38701	38122	86722	57235	57903.2	25.2817	14.2346	14.0216	31.8972	21.0516	21.2973	7.60116
			LacZ						#DIV/0!	#DIV/0!	#DIV/0!	#DIV/0!	#DIV/0!	#DIV/0!	#DIV/0!	#DIV/0!
			NA						#DIV/0!	#DIV/0!	#DIV/0!	#DIV/0!	#DIV/0!	#DIV/0!	#DIV/0!	#DIV/0!
			AS						#DIV/0!	#DIV/0!	#DIV/0!	#DIV/0!	#DIV/0!	#DIV/0!	#DIV/0!	#DIV/0!

## Sheet: Figure 2f
Figure 2f
	Day post-infection	Cell line	gRNA	Raw Data					Averages	Normalized to day 0					Averages	Standard Dev
	5	SNU-175 PRIM1 R/S	LacZ	11883	12514	11934	13381	12136	12369.6	0.960662	1.01167	0.964785	1.08176	0.981115	1	0.0499151
			NA	20762	21619	21323	21969	23678	21870.2	0.949328	0.988514	0.97498	1.00452	1.08266	1	0.0504448
			AS	8797	9836	9213	9911	10144	9580.2	0.918248	1.0267	0.961671	1.03453	1.05885	1	0.0581402
	5	SNU-175 PRIM1 R/–	LacZ	19399	18060	24712	21509		20920	0.927294	0.863289	1.18126	1.02815	0	0.8	0.46304
			NA	13383	11690	11732	10869		11918.5	1.12288	0.980828	0.984352	0.911944	0	0.8	0.453725
			AS	21234	20375	21670	17582		20215.2	1.0504	1.0079	1.07196	0.869739	0	0.8	0.454078
	5	SNU-175 PRIM1 S/–	LacZ	6177	6804	6434	6538	7566	6703.8	0.921418	1.01495	0.959754	0.975268	1.12861	1	0.0793276
			NA	5364	4955	5039	5163	5350	5174.2	1.03668	0.957636	0.97387	0.997835	1.03398	1	0.035292
			AS	4382	4134	4494	4935	4934	4575.8	0.957647	0.903449	0.982123	1.0785	1.07828	1	0.0770159
			LacZ						#DIV/0!	#DIV/0!	#DIV/0!	#DIV/0!	#DIV/0!	#DIV/0!	#DIV/0!	#DIV/0!
			NA						#DIV/0!	#DIV/0!	#DIV/0!	#DIV/0!	#DIV/0!	#DIV/0!	#DIV/0!	#DIV/0!
			AS						#DIV/0!	#DIV/0!	#DIV/0!	#DIV/0!	#DIV/0!	#DIV/0!	#DIV/0!	#DIV/0!
		Cell line	gRNA	Raw Data					Averages	Normalized to day 0					Averages	Standard Dev
	6	SNU-175 PRIM1 R/S	LacZ	12189	12031	12004	10759	12784	11953.4	0.9854	0.972626	0.970444	0.869794	1.0335	0.966353	0.0596898
			NA	13488	13918	15490	13074	12787	13751.4	0.61673	0.636391	0.70827	0.5978	0.584677	0.628773	0.0485454
			AS	8370	8424	9441	7633	6973	8168.2	0.873677	0.879314	0.98547	0.796747	0.727855	0.852613	0.0968156
	6	SNU-175 PRIM1 R/–	LacZ	9532	10013	11401	8694		9910	0.455641	0.478633	0.544981	0.415583	0	0.378967	0.216985
			NA	7054	6806	8247	6994		7275.25	0.591853	0.571045	0.691949	0.586819	0	0.488333	0.277122
			AS	17537	15291	15322	16090		16060	0.867513	0.756409	0.757943	0.795934	0	0.63556	0.358134
	6	SNU-175 PRIM1 S/–	LacZ	7096	6030	6002	5776	5740	6128.8	1.0585	0.89949	0.895313	0.861601	0.856231	0.914228	0.0829516
			NA	2884	3396	3216	3130	3183	3161.8	0.557381	0.656333	0.621545	0.604924	0.615168	0.61107	0.0356917
			AS	2432	2060	2056	2472	2162	2236.4	0.531492	0.450195	0.44932	0.540233	0.472486	0.488745	0.0441111
			LacZ						#DIV/0!	#DIV/0!	#DIV/0!	#DIV/0!	#DIV/0!	#DIV/0!	#DIV/0!	#DIV/0!
			NA						#DIV/0!	#DIV/0!	#DIV/0!	#DIV/0!	#DIV/0!	#DIV/0!	#DIV/0!	#DIV/0!
			AS						#DIV/0!	#DIV/0!	#DIV/0!	#DIV/0!	#DIV/0!	#DIV/0!	#DIV/0!	#DIV/0!
		Cell line	gRNA	Raw Data					Averages	Normalized to day 0					Averages	Standard Dev
	8	SNU-175 PRIM1 R/S	LacZ	18754	24557	27707	19428	29129	23915	1.51614	1.98527	2.23993	1.57062	2.35489	1.93337	0.380793
			NA	14582	15546	17455	19401	17686	16934	0.666752	0.71083	0.798118	0.887098	0.80868	0.774296	0.0867
			AS	14069	14037	14632	17100	16865	15340.6	1.46855	1.46521	1.52732	1.78493	1.7604	1.60128	0.158627
	8	SNU-175 PRIM1 R/–	LacZ	37342	23419	22288	24116		26791.2	1.78499	1.11946	1.06539	1.15277	0	1.02452	0.643251
			NA	9219	8669	8707	10381		9244	0.773503	0.727357	0.730545	0.870999	0	0.620481	0.351677
			AS	29482	39833	32228	42057		35900	1.4584	1.97044	1.59424	2.08046	0	1.42071	0.834779
	8	SNU-175 PRIM1 S/–	LacZ	9504	9375	9359	9273	8044	9111	1.4177	1.39846	1.39607	1.38325	1.19992	1.35908	0.0898235
			NA	1631	1999	1002	1530	1752	1582.8	0.315218	0.38634	0.193653	0.295698	0.338603	0.305902	0.0712922
			AS	943	969	1243	1137	1232	1104.8	0.206084	0.211766	0.271646	0.248481	0.269243	0.241444	0.0310868
			LacZ						#DIV/0!	#DIV/0!	#DIV/0!	#DIV/0!	#DIV/0!	#DIV/0!	#DIV/0!	#DIV/0!
			NA						#DIV/0!	#DIV/0!	#DIV/0!	#DIV/0!	#DIV/0!	#DIV/0!	#DIV/0!	#DIV/0!
			AS						#DIV/0!	#DIV/0!	#DIV/0!	#DIV/0!	#DIV/0!	#DIV/0!	#DIV/0!	#DIV/0!
		Cell Line	gRNA	Raw Data					Averages	Normalized to day 0					Averages	Standard Dev
	11	SNU-175 PRIM1 R/S	LacZ	80538	87901	77727	87610	126259	92007	6.51096	7.10621	6.28371	7.08269	10.2072	7.43815	1.58876
			NA	25533	29824	31932	30774	24787	28570	1.16748	1.36368	1.46007	1.40712	1.13337	1.30634	0.146866
			AS	52767	48545	47120	50687	53902	50604.2	5.50792	5.06722	4.91848	5.29081	5.6264	5.28217	0.29496
	11	SNU-175 PRIM1 R/–	LacZ	94851	80908	83787	93148		88173.5	4.53399	3.8675	4.00511	4.45258	0	3.37184	0.32813
			NA	15679	19529	19562	15950		17680	1.31552	1.63855	1.64131	1.33826	0	1.18673	0.180977
			AS	108050	106046	102863	111164		107031	5.34497	5.24584	5.08839	5.49902	0	4.23564	0.172458
	11	SNU-175 PRIM1 S/–	LacZ	29657	30963	32538	28404	29139	30140.2	4.42391	4.61872	4.85367	4.237	4.34664	4.49599	0.243707
			NA	1539	908	989	1420	1782	1327.6	0.297437	0.175486	0.191141	0.274439	0.344401	0.256581	0.0716926
			AS	665	1604	1277	1606	1077	1245.8	0.14533	0.35054	0.279077	0.350977	0.235369	0.272258	0.0863753
			LacZ						#DIV/0!	#DIV/0!	#DIV/0!	#DIV/0!	#DIV/0!	#DIV/0!	#DIV/0!	#DIV/0!
			NA						#DIV/0!	#DIV/0!	#DIV/0!	#DIV/0!	#DIV/0!	#DIV/0!	#DIV/0!	#DIV/0!
			AS						#DIV/0!	#DIV/0!	#DIV/0!	#DIV/0!	#DIV/0!	#DIV/0!	#DIV/0!	#DIV/0!
		Cell Line	gRNA	Raw Data					Averages	Normalized to day 0					Averages	Standard Dev
	13	SNU-175 PRIM1 R/S	LacZ	121388	120975	136882	103124	125194	121513	9.81341	9.78003	11.066	8.33689	10.1211	9.82349	0.980354
			NA	50939	49614	57112	49381	53363	52081.8	2.32915	2.26857	2.61141	2.25791	2.43999	2.3814	0.147518
			AS	110522	108635	108411	99014	106011	106519	11.5365	11.3395	11.3162	10.3353	11.0656	11.1186	0.468744
	13	SNU-175 PRIM1 R/–	LacZ	159622	167320	200441	193673		180264	7.63011	7.99809	9.58131	9.25779	0	8.61683	0.948244
			NA	36128	34319	40235	35589		36567.8	3.03125	2.87947	3.37584	2.98603	0	3.06815	0.214771
			AS	207134	223713	224065	227010		220480	10.2464	11.0665	11.084	11.2296	0	10.9066	0.446179
	13	SNU-175 PRIM1 S/–	LacZ	67829	50157	66363	67984	61225	62711.6	10.118	7.48188	9.89931	10.1411	9.13288	9.35463	1.12409
			NA	2032	1432	652	1999	635	1350	0.392718	0.276758	0.12601	0.38634	0.122724	0.26091	0.132901
			AS	3497	3182	1415	2333	5638	3213	0.764238	0.695398	0.309236	0.509856	1.23213	0.702172	0.345015
			LacZ						#DIV/0!	#DIV/0!	#DIV/0!	#DIV/0!	#DIV/0!	#DIV/0!	#DIV/0!	#DIV/0!
			NA						#DIV/0!	#DIV/0!	#DIV/0!	#DIV/0!	#DIV/0!	#DIV/0!	#DIV/0!	#DIV/0!
			AS						#DIV/0!	#DIV/0!	#DIV/0!	#DIV/0!	#DIV/0!	#DIV/0!	#DIV/0!	#DIV/0!
		Cell Line	gRNA	Raw Data					Averages	Normalized to day 0					Averages	Standard Dev
		SNU-175 PRIM1 R/S	LacZ						#DIV/0!	0	0	0	0	0	0	0
			NA						#DIV/0!	0	0	0	0	0	0	0
			AS						#DIV/0!	0	0	0	0	0	0	0
		SNU-175 PRIM1 R/–	LacZ						#DIV/0!	0	0	0	0	0	0	0
			NA						#DIV/0!	0	0	0	0	0	0	0
			AS						#DIV/0!	0	0	0	0	0	0	0
		SNU-175 PRIM1 S/–	LacZ						#DIV/0!	0	0	0	0	0	0	0
			NA						#DIV/0!	0	0	0	0	0	0	0
			AS						#DIV/0!	0	0	0	0	0	0	0
			LacZ						#DIV/0!	#DIV/0!	#DIV/0!	#DIV/0!	#DIV/0!	#DIV/0!	#DIV/0!	#DIV/0!
			NA						#DIV/0!	#DIV/0!	#DIV/0!	#DIV/0!	#DIV/0!	#DIV/0!	#DIV/0!	#DIV/0!
			AS						#DIV/0!	#DIV/0!	#DIV/0!	#DIV/0!	#DIV/0!	#DIV/0!	#DIV/0!	#DIV/0!
	Day post-infection	Cell line	gRNA	Raw Data					Averages	Normalized to day 0					Averages	Standard Dev
	5	SNU-C4 PRIM1 R/S	LacZ	23765	27581	25088	24818		25313	0.938846	1.0896	0.991111	0.980445	0	1	0.450619
			NA	33649	38240	34206	37039		35783.5	0.94035	1.06865	0.955915	1.03509	0	1	0.450401
			AS	33041	34355	30801	31429		32406.5	1.01958	1.06013	0.950457	0.969836	0	1	0.449267
	5	SNU-C4 PRIM1 S/–	LacZ	17802	16534	19390	18568	19259	18310.6	0.972224	0.902974	1.05895	1.01406	1.0518	1	0.0643057
			NA	25369	25297	24575	26425	24458	25224.8	1.00572	1.00286	0.97424	1.04758	0.969601	1	0.0311946
			AS	23454	23929	24719	23192	24480	23954.8	0.979094	0.998923	1.0319	0.968157	1.02192	1	0.0271598
			LacZ						#DIV/0!	#DIV/0!	#DIV/0!	#DIV/0!	#DIV/0!	#DIV/0!	#DIV/0!	#DIV/0!
			NA						#DIV/0!	#DIV/0!	#DIV/0!	#DIV/0!	#DIV/0!	#DIV/0!	#DIV/0!	#DIV/0!
			AS						#DIV/0!	#DIV/0!	#DIV/0!	#DIV/0!	#DIV/0!	#DIV/0!	#DIV/0!	#DIV/0!
			LacZ						#DIV/0!	#DIV/0!	#DIV/0!	#DIV/0!	#DIV/0!	#DIV/0!	#DIV/0!	#DIV/0!
			NA						#DIV/0!	#DIV/0!	#DIV/0!	#DIV/0!	#DIV/0!	#DIV/0!	#DIV/0!	#DIV/0!
			AS						#DIV/0!	#DIV/0!	#DIV/0!	#DIV/0!	#DIV/0!	#DIV/0!	#DIV/0!	#DIV/0!
		Cell line	gRNA	Raw Data					Averages	Normalized to day 0					Averages	Standard Dev
	6	SNU-C4 PRIM1 R/S	LacZ	33006	33099	31591	33710		32851.5	1.30391	1.30759	1.24801	1.33173	0	1.29781	0.581209
			NA	37663	40255	40466	42466		40212.5	1.05252	1.12496	1.13086	1.18675	0	1.12377	0.504823
			AS	40828	40202	40793	41497		40830	1.25987	1.24055	1.25879	1.28051	0	1.25993	0.563636
	6	SNU-C4 PRIM1 S/–	LacZ	22403	21801	21624	22328	22615	22154.2	1.2235	1.19062	1.18096	1.2194	1.23508	1.20991	0.0230139
			NA	25461	26682	26154	26043	25205	25909	1.00936	1.05777	1.03684	1.03244	0.999215	1.02712	0.0232163
			AS	22318	22654	23283	21153	22038	22289.2	0.931671	0.945698	0.971956	0.883038	0.919983	0.930469	0.0328411
		0	LacZ						#DIV/0!	#DIV/0!	#DIV/0!	#DIV/0!	#DIV/0!	#DIV/0!	#DIV/0!	#DIV/0!
			NA						#DIV/0!	#DIV/0!	#DIV/0!	#DIV/0!	#DIV/0!	#DIV/0!	#DIV/0!	#DIV/0!
			AS						#DIV/0!	#DIV/0!	#DIV/0!	#DIV/0!	#DIV/0!	#DIV/0!	#DIV/0!	#DIV/0!
			LacZ						#DIV/0!	#DIV/0!	#DIV/0!	#DIV/0!	#DIV/0!	#DIV/0!	#DIV/0!	#DIV/0!
			NA						#DIV/0!	#DIV/0!	#DIV/0!	#DIV/0!	#DIV/0!	#DIV/0!	#DIV/0!	#DIV/0!
			AS						#DIV/0!	#DIV/0!	#DIV/0!	#DIV/0!	#DIV/0!	#DIV/0!	#DIV/0!	#DIV/0!
		Cell line	gRNA	Raw Data					Averages	Normalized to day 0					Averages	Standard Dev
	8	SNU-C4 PRIM1 R/S	LacZ	60006	59756	65133	67497		63098	2.37056	2.36068	2.5731	2.6665	0	2.49271	1.12249
			NA	49725	54020	56225	56365		54083.8	1.38961	1.50963	1.57125	1.57517	0	1.51142	0.680071
			AS	76112	82167	87601	84638		82629.5	2.34866	2.53551	2.70319	2.61176	0	2.54978	1.14773
	8	SNU-C4 PRIM1 S/–	LacZ	27536	26723	23675	28063	28106	26820.6	1.50383	1.45943	1.29297	1.53261	1.53496	1.46476	0.100746
			NA	28076	30442	28828	28247	26954	28509.4	1.11303	1.20683	1.14284	1.11981	1.06855	1.13021	0.050584
			AS	25195	25831	25203	23175	23933	24667.4	1.05177	1.07832	1.05211	0.967447	0.99909	1.02975	0.0451824
		0	LacZ						#DIV/0!	#DIV/0!	#DIV/0!	#DIV/0!	#DIV/0!	#DIV/0!	#DIV/0!	#DIV/0!
			NA						#DIV/0!	#DIV/0!	#DIV/0!	#DIV/0!	#DIV/0!	#DIV/0!	#DIV/0!	#DIV/0!
			AS						#DIV/0!	#DIV/0!	#DIV/0!	#DIV/0!	#DIV/0!	#DIV/0!	#DIV/0!	#DIV/0!
			LacZ						#DIV/0!	#DIV/0!	#DIV/0!	#DIV/0!	#DIV/0!	#DIV/0!	#DIV/0!	#DIV/0!
			NA						#DIV/0!	#DIV/0!	#DIV/0!	#DIV/0!	#DIV/0!	#DIV/0!	#DIV/0!	#DIV/0!
			AS						#DIV/0!	#DIV/0!	#DIV/0!	#DIV/0!	#DIV/0!	#DIV/0!	#DIV/0!	#DIV/0!
		Cell Line	gRNA	Raw Data					Averages	Normalized to day 0					Averages	Standard Dev
	11	SNU-C4 PRIM1 R/S	LacZ	160285	149811	160099	165204		158850	6.33212	5.91834	6.32477	6.52645	0	6.27542	2.81518
			NA	79951	81207	84695	94284		85034.2	2.2343	2.2694	2.36687	2.63485	0	2.37635	1.07426
			AS	184765	186582	198563	204645		193639	5.70148	5.75755	6.12726	6.31494	0	5.97531	2.68441
	11	SNU-C4 PRIM1 S/–	LacZ	48301	43483	39792	41417	39023	42403.2	2.63787	2.37474	2.17317	2.26191	2.13117	2.31577	0.202818
			NA	35580	33807	35658	36051	32446	34708.4	1.41052	1.34023	1.41361	1.42919	1.28627	1.37596	0.0607561
			AS	30440	29819	28813	26809	29219	29020	1.27073	1.2448	1.20281	1.11915	1.21976	1.21145	0.0576394
		0	LacZ						#DIV/0!	#DIV/0!	#DIV/0!	#DIV/0!	#DIV/0!	#DIV/0!	#DIV/0!	#DIV/0!
			NA						#DIV/0!	#DIV/0!	#DIV/0!	#DIV/0!	#DIV/0!	#DIV/0!	#DIV/0!	#DIV/0!
			AS						#DIV/0!	#DIV/0!	#DIV/0!	#DIV/0!	#DIV/0!	#DIV/0!	#DIV/0!	#DIV/0!
			LacZ						#DIV/0!	#DIV/0!	#DIV/0!	#DIV/0!	#DIV/0!	#DIV/0!	#DIV/0!	#DIV/0!
			NA						#DIV/0!	#DIV/0!	#DIV/0!	#DIV/0!	#DIV/0!	#DIV/0!	#DIV/0!	#DIV/0!
			AS						#DIV/0!	#DIV/0!	#DIV/0!	#DIV/0!	#DIV/0!	#DIV/0!	#DIV/0!	#DIV/0!
		Cell Line	gRNA	Raw Data					Averages	Normalized to day 0					Averages	Standard Dev
	13	SNU-C4 PRIM1 R/S	LacZ	237180	241348	215028	244909		234616	9.36989	9.53455	8.49477	9.67523	0	9.26861	4.17046
			NA	109604	116073	113028	129340		117011	3.06298	3.24376	3.15866	3.61452	0	3.26998	1.47723
			AS	249825	283509	292523	308391		283562	7.7091	8.74852	9.02668	9.51633	0	8.75016	3.96861
	13	SNU-C4 PRIM1 S/–	LacZ	75200	64932	62872	62130	57528	64532.4	4.10691	3.54614	3.43364	3.39312	3.14179	3.52432	0.357651
			NA	45517	38046	41832	40018	39193	40921.2	1.80445	1.50828	1.65837	1.58645	1.55375	1.62226	0.115614
			AS	34053	34782	30438	26728	28144	30829	1.42155	1.45198	1.27064	1.11577	1.17488	1.28697	0.147888
		0	LacZ						#DIV/0!	#DIV/0!	#DIV/0!	#DIV/0!	#DIV/0!	#DIV/0!	#DIV/0!	#DIV/0!
			NA						#DIV/0!	#DIV/0!	#DIV/0!	#DIV/0!	#DIV/0!	#DIV/0!	#DIV/0!	#DIV/0!
			AS						#DIV/0!	#DIV/0!	#DIV/0!	#DIV/0!	#DIV/0!	#DIV/0!	#DIV/0!	#DIV/0!
			LacZ						#DIV/0!	#DIV/0!	#DIV/0!	#DIV/0!	#DIV/0!	#DIV/0!	#DIV/0!	#DIV/0!
			NA						#DIV/0!	#DIV/0!	#DIV/0!	#DIV/0!	#DIV/0!	#DIV/0!	#DIV/0!	#DIV/0!
			AS						#DIV/0!	#DIV/0!	#DIV/0!	#DIV/0!	#DIV/0!	#DIV/0!	#DIV/0!	#DIV/0!
		Cell Line	gRNA	Raw Data					Averages	Normalized to day 0					Averages	Standard Dev
		SNU-C4 PRIM1 R/S	LacZ						#DIV/0!	0	0	0	0	0	0	0
			NA						#DIV/0!	0	0	0	0	0	0	0
			AS						#DIV/0!	0	0	0	0	0	0	0
		SNU-C4 PRIM1 S/–	LacZ						#DIV/0!	0	0	0	0	0	0	0
			NA						#DIV/0!	0	0	0	0	0	0	0
			AS						#DIV/0!	0	0	0	0	0	0	0
		0	LacZ						#DIV/0!	#DIV/0!	#DIV/0!	#DIV/0!	#DIV/0!	#DIV/0!	#DIV/0!	#DIV/0!
			NA						#DIV/0!	#DIV/0!	#DIV/0!	#DIV/0!	#DIV/0!	#DIV/0!	#DIV/0!	#DIV/0!
			AS						#DIV/0!	#DIV/0!	#DIV/0!	#DIV/0!	#DIV/0!	#DIV/0!	#DIV/0!	#DIV/0!
			LacZ						#DIV/0!	#DIV/0!	#DIV/0!	#DIV/0!	#DIV/0!	#DIV/0!	#DIV/0!	#DIV/0!
			NA						#DIV/0!	#DIV/0!	#DIV/0!	#DIV/0!	#DIV/0!	#DIV/0!	#DIV/0!	#DIV/0!
			AS						#DIV/0!	#DIV/0!	#DIV/0!	#DIV/0!	#DIV/0!	#DIV/0!	#DIV/0!	#DIV/0!

## Sheet: Figure 2g
Figure 2g	*Sequences taken from the Clustal Omega sequence alignment of CRISPR variants from the MGH DNA Core. The number of dashes in each species relative to the reference genome is used to determine indel size and functional consequence.
	bold rows ("NCBI_gi_...") represent reference sequence
SNU-175 PRIM1 S/–, PRIM1 AS sgRNA
species	sequence	# dashes this line	total # dashes	diff from WT	codons diff from WT	Reads	Uncut	Frameshift	In-frame			Uncut	Frameshift	In-frame			total edited	total reads	% total
run D3AS4_AG10 species
D3AS4_NCBI_gi_23346656_240	GTTTAAGCAGCTCGGGCAGCTCGGTGGGGTCAAA-CGTCTCCATTGAGCGCGGAACTCGC	1	1	0	0		0	0	0		No. reads	37164	36802	17421			54223	91387	0.593334
D3AS4_AG10_CONTIG_212_p33_131	GTTTAAGCAGCTCCA----------------------------TTGAGCGCGGAACTCGC	28	28	-27	-9	131	0	0	131		Fraction reads	0.406666	0.402705	0.190629
D3AS4_AG10_CONTIG_215_p39_107	GTTTAAGCAAC-------------------------GTCTCCATTGAGCGCGGAACTCGC	25	25	-24	-8	107	0	0	107
D3AS4_AG10_CONTIG_216_p27_194	GTTTAAGCAAAC------------------------GTCTCCATTGAGCGCGGAACTCGC	24	24	-23	-7.66667	194	0	194	0
D3AS4_AG10_CONTIG_219_p26_241	GTTTAAGCAGCAAAC---------------------GTCTCCATTGAGCGCGGAACTCGC	21	21	-20	-6.66667	241	0	241	0
D3AS4_AG10_CONTIG_221_p37_110	GTTTAAGCAGCTCAAACGTCTCCATTGAGCGCGGAA-------------------CTCGC	19	19	-18	-6	110	0	0	110
D3AS4_AG10_CONTIG_221_p21_353	GTTTAAGCAGCTCGGGCAGCTCCATTGAGCGCGGAA-------------------CTCGC	19	19	-18	-6	353	0	0	353
D3AS4_AG10_CONTIG_224_p35_122	GTTTAAGCAGCTCG----------------GCAAACGTCTCCATTGAGCGCGGAACTCGC	16	16	-15	-5	122	0	0	122
D3AS4_AG10_CONTIG_225_p38_107	GTTTAAGCAGTGGGG---------------GCAAACGTCTCCATTGAGCGCGGAACTCGC	15	15	-14	-4.66667	107	0	107	0
D3AS4_AG10_CONTIG_225_p2_4658	GTTTAAGCAGCTCGG---------------GCAAACGTCTCCATTGAGCGCGGAACTCGC	15	15	-14	-4.66667	4658	0	4658	0
D3AS4_AG10_CONTIG_225_p25_254	GTTTAAGCAGCTCGG---------------GCAGACGTCTCCATTGAGCGCGGAACTCGC	15	15	-14	-4.66667	254	0	254	0
D3AS4_AG10_CONTIG_226_p17_641	GTTTAAGCAGCTCGGGG--------------CAAACGTCTCCATTGAGCGCGGAACTCGC	14	14	-13	-4.33333	641	0	641	0
D3AS4_AG10_CONTIG_226_p18_468	GTTTAAGCAGCTGGGGG--------------CAAACGTCTCCATTGAGCGCGGAACTCGC	14	14	-13	-4.33333	468	0	468	0
D3AS4_AG10_CONTIG_226_p12_889	GTTTAAGCAGCTCGGGCAGCTC--------------GTCTCCATTGAGCGCGGAACTCGC	14	14	-13	-4.33333	889	0	889	0
D3AS4_AG10_CONTIG_227_p8_1322	GTTTAAGCAGCTCGGGG-------------GCAAACGTCTCCATTGAGCGCGGAACTCGC	13	13	-12	-4	1322	0	0	1322
D3AS4_AG10_CONTIG_230_p22_294	GTTTAAGCAGCTCGGGCAGCT----------CAAACGTCTCCATTGAGCGCGGAACTCGC	10	10	-9	-3	294	0	0	294
D3AS4_AG10_CONTIG_230_p32_142	GTTTAAGCAGCTCGGGCAGCT----------TAAACGTCTCCATTGAGCGCGGAACTCGC	10	10	-9	-3	142	0	0	142
D3AS4_AG10_CONTIG_228_p14_847	GTTTAAGCAGCTCGGGC------------AGCAAACGTCTCCATTGAGCGCGGAACTCGC	12	12	-11	-3.66667	847	0	847	0
D3AS4_AG10_CONTIG_228_p20_385	GTTTAAGCAGCTCGGGG------------GGCAAACGTCTCCATTGAGCGCGGAACTCGC	12	12	-11	-3.66667	385	0	385	0
D3AS4_AG10_CONTIG_229_p34_128	GTTTAAGCAGCTCGTG-----------GGGGCAAACGTCTCCATTGAGCGCGGAACTCGC	11	11	-10	-3.33333	128	0	128	0
D3AS4_AG10_CONTIG_230_p30_168	GTTTAAGCAGCTCGGTG----------GGGGCAAACGTCTCCATTGAGCGCGGAACTCGC	10	10	-9	-3	168	0	0	168
D3AS4_AG10_CONTIG_233_p3_2617	GTTTAAGCAGCTCGGGCAGCTC-------GGCAAACGTCTCCATTGAGCGCGGAACTCGC	7	7	-6	-2	2617	0	0	2617
D3AS4_AG10_CONTIG_234_p7_1339	GTTTAAGCAGCTCGGGCAGCTC------GGGCAAACGTCTCCATTGAGCGCGGAACTCGC	6	6	-5	-1.66667	1339	0	1339	0
D3AS4_AG10_CONTIG_234_p28_193	GTTTAAGCAGCTCGGGCAGTGG------GGGCAAACGTCTCCATTGAGCGCGGAACTCGC	6	6	-5	-1.66667	193	0	193	0
D3AS4_AG10_CONTIG_235_p10_1127	GTTTAAGCAGCTCGGGCAGCTC-----GGGGCAAACGTCTCCATTGAGCGCGGAACTCGC	5	5	-4	-1.33333	1127	0	1127	0
D3AS4_AG10_CONTIG_235_p31_163	GTTTAAGCAGCTCGGGCAGCTG-----GGGGCAAACGTCTCCATTGAGCGCGGAACTCGC	5	5	-4	-1.33333	163	0	163	0
D3AS4_AG10_CONTIG_236_p6_2031	GTTTAAGCAGCTCGGGCAGCTCG----GGGGCAAACGTCTCCATTGAGCGCGGAACTCGC	4	4	-3	-1	2031	0	0	2031
D3AS4_AG10_CONTIG_236_p29_169	GTTTAAGCAGCTCGGGCAGCTTG----GGGGCAAACGTCTCCATTGAGCGCGGAACTCGC	4	4	-3	-1	169	0	0	169
D3AS4_AG10_CONTIG_237_p9_1203	GTTTAAGCAGCTCGGGCAGCTCTG---GGGGCAAACGTCTCCATTGAGCGCGGAACTCGC	3	3	-2	-0.666667	1203	0	1203	0
D3AS4_AG10_CONTIG_237_p23_284	GTTTAAGCAGCTCGGGCAGCTCGG---GGGGCAAACGTCTCCATTGAGCGCGGAACTCGC	3	3	-2	-0.666667	284	0	284	0
D3AS4_AG10_CONTIG_239_p1_18509	GTTTAAGCAGCTCGGGCAGCTCGGTGG-GGGCAAACGTCTCCATTGAGCGCGGAACTCGC	1	1	0	0	18509	18509	0	0
D3AS4_AG10_CONTIG_240_p15_830	GTTTAAGCAGCTCGGGCAGCTCGGTTGGGGGCAAACGTCTCCATTGAGCGCGGAACTCGC	0	0	1	0.333333	830	0	830	0
D3AS4_AG10_CONTIG_240_p16_728	GTTTAAGCAGCTCGGGCAGCTCGGGTGGGGGCAAACGTCTCCATTGAGCGCGGAACTCGC	0	0	1	0.333333	728	0	728	0
D3AS4_AG10_CONTIG_240_p24_284	GTTTAAGCAGCTCGGGCAGCTCGGATGGGGGCAAACGTCTCCATTGAGCGCGGAACTCGC	0	0	1	0.333333	284	0	284	0
D3AS4_AG10_CONTIG_238_p11_938	GTTTAAGCAGCTCGGGCAGCTCGTGG--GGGCAAACGTCTCCATTGAGCGCGGAACTCGC	2	2	-1	-0.333333	938	0	938	0
D3AS4_AG10_CONTIG_238_p13_886	GTTTAAGCAGCTCGGGCAGCTCGGGG--GGGCAAACGTCTCCATTGAGCGCGGAACTCGC	2	2	-1	-0.333333	886	0	886	0
run D3AS4_AD11 species
D3AS4_AD11_CONTIG_202_p30_238	CAAACGTCTCCATTGAGCGCGGAACTCGCCACGTAAGGATTACCACAGGAATTGGCG---	3	3	-1	-0.333333	238	0	238	0
D3AS4_NCBI_gi_23346656_240	TAATAAAGTTTAAGCAGCTCGGGCAGCTCGGTGGGG--TCAAACGTCTCCATTGAGCGCG	2	2	0	0	0	0	0	0
D3AS4_AD11_CONTIG_205_p42_165	TAATAAACGTCTCCA------------------------------------TTGAGCGCG	36	36	-34	-11.3333	165	0	165	0
D3AS4_AD11_CONTIG_212_p32_230	TAATAAAGTTTAAGCGTCTCCA-----------------------------TTGAGCGCG	29	29	-27	-9	230	0	0	230
D3AS4_AD11_CONTIG_217_p31_231	TAATAAAGTTTAAGCAGCTCGTCTCCA------------------------TTGAGCGCG	24	24	-22	-7.33333	231	0	231	0
D3AS4_AD11_CONTIG_218_p52_102	TAATAAAGTTTAAGCAGCTCGGGCTCCA-----------------------TTGAGCGCG	23	23	-21	-7	102	0	0	102
D3AS4_AD11_CONTIG_219_p26_314	TAATAAAGTTTAAGCAGC----------------------AAACGTCTCCATTGAGCGCG	22	22	-20	-6.66667	314	0	314	0
D3AS4_AD11_CONTIG_221_p20_383	TAATAAAGTTTAAGCAGCTC--------------------AAACGTCTCCATTGAGCGCG	20	20	-18	-6	383	0	0	383
D3AS4_AD11_CONTIG_221_p25_323	TAATAAAGTTTAAGCAGCTC--------------------GGGCAGCTCCATTGAGCGCG	20	20	-18	-6	323	0	0	323
D3AS4_AD11_CONTIG_221_p48_135	TAATAAAGTTTAAGCAGCTC--------------------GGGCGTCTCCATTGAGCGCG	20	20	-18	-6	135	0	0	135
D3AS4_AD11_CONTIG_222_p43_161	TAATAAAGTTTAAGCAGGGG-------------------CAAACGTCTCCATTGAGCGCG	19	19	-17	-5.66667	161	0	161	0
D3AS4_AD11_CONTIG_230_p44_158	TAATAAAGTTTAAGCAGCTCGGGCAGCTCGGA-----------CGTCTCCATTGAGCGCG	11	11	-9	-3	158	0	0	158
D3AS4_AD11_CONTIG_230_p38_176	TAATAAAGTTTAAGCAGCTCGGGCAGCTCAAA-----------CGTCTCCATTGAGCGCG	11	11	-9	-3	176	0	0	176
D3AS4_AD11_CONTIG_230_p40_169	TAATAAAGTTTAAGCAGCTCGGGCAGCTTAAA-----------CGTCTCCATTGAGCGCG	11	11	-9	-3	169	0	0	169
D3AS4_AD11_CONTIG_224_p29_239	TAATAAAGTTTAAGCAGCTCGGGCAGC-----------------GTCTCCATTGAGCGCG	17	17	-15	-5	239	0	0	239
D3AS4_AD11_CONTIG_234_p22_341	TAATAAAGTTTAAGCAGCTCGGGCAGT-------GGGGGCAAACGTCTCCATTGAGCGCG	7	7	-5	-1.66667	341	0	341	0
D3AS4_AD11_CONTIG_234_p12_1125	TAATAAAGTTTAAGCAGCTCGGGCAGC-------TCGGGCAAACGTCTCCATTGAGCGCG	7	7	-5	-1.66667	1125	0	1125	0
D3AS4_AD11_CONTIG_234_p49_131	TAATAAAGTTTAAGCAGCTCGGGCAGC-------TCGAGCAAACGTCTCCATTGAGCGCG	7	7	-5	-1.66667	131	0	131	0
D3AS4_AD11_CONTIG_225_p2_4819	TAATAAAGTTTAAGCAGCTCGGGCAA----------------ACGTCTCCATTGAGCGCG	16	16	-14	-4.66667	4819	0	4819	0
D3AS4_AD11_CONTIG_225_p37_185	TAATAAAGTTTAAGCAGCTCGGGCAG----------------ACGTCTCCATTGAGCGCG	16	16	-14	-4.66667	185	0	185	0
D3AS4_AD11_CONTIG_226_p19_417	TAATAAAGTTTAAGCAGCTCGGGCAGCTC---------------GTCTCCATTGAGCGCG	15	15	-13	-4.33333	417	0	417	0
D3AS4_AD11_CONTIG_226_p35_205	TAATAAAGTTTAAGCAGCTCGGGCAGCTC---------------GGCTCCATTGAGCGCG	15	15	-13	-4.33333	205	0	205	0
D3AS4_AD11_CONTIG_226_p13_1047	TAATAAAGTTTAAGCAGCTC---------------GGGGCAAACGTCTCCATTGAGCGCG	15	15	-13	-4.33333	1047	0	1047	0
D3AS4_AD11_CONTIG_226_p41_169	TAATAAAGTTTAAGCAGCTG---------------GGGGCAAACGTCTCCATTGAGCGCG	15	15	-13	-4.33333	169	0	169	0
D3AS4_AD11_CONTIG_227_p6_1660	TAATAAAGTTTAAGCAGCTCG--------------GGGGCAAACGTCTCCATTGAGCGCG	14	14	-12	-4	1660	0	0	1660
D3AS4_AD11_CONTIG_227_p27_263	TAATAAAGTTTAAGCAGCTTG--------------GGGGCAAACGTCTCCATTGAGCGCG	14	14	-12	-4	263	0	0	263
D3AS4_AD11_CONTIG_228_p16_714	TAATAAAGTTTAAGCAGCTCG-------------GGGGGCAAACGTCTCCATTGAGCGCG	13	13	-11	-3.66667	714	0	714	0
D3AS4_AD11_CONTIG_228_p17_674	TAATAAAGTTTAAGCAGCTCG-------------GGCAGCAAACGTCTCCATTGAGCGCG	13	13	-11	-3.66667	674	0	674	0
D3AS4_AD11_CONTIG_230_p28_248	TAATAAAGTTTAAGCAGCTCGGT-----------GGGGGCAAACGTCTCCATTGAGCGCG	11	11	-9	-3	248	0	0	248
D3AS4_AD11_CONTIG_231_p45_158	TAATAAAGTTTAAGCAGCTCGGGCAGG----------GGCAAACGTCTCCATTGAGCGCG	10	10	-8	-2.66667	158	0	158	0
D3AS4_AD11_CONTIG_232_p46_147	TAATAAAGTTTAAGCAGCTCGGGCAGCTC---------GGCAACGTCTCCATTGAGCGCG	9	9	-7	-2.33333	147	0	147	0
D3AS4_AD11_CONTIG_233_p3_2888	TAATAAAGTTTAAGCAGCTCGGGCAGCTC--------GGCAAACGTCTCCATTGAGCGCG	8	8	-6	-2	2888	0	0	2888
D3AS4_AD11_CONTIG_235_p7_1568	TAATAAAGTTTAAGCAGCTCGGGCAGCTC------GGGGCAAACGTCTCCATTGAGCGCG	6	6	-4	-1.33333	1568	0	1568	0
D3AS4_AD11_CONTIG_235_p24_330	TAATAAAGTTTAAGCAGCTCGGGCAGCTG------GGGGCAAACGTCTCCATTGAGCGCG	6	6	-4	-1.33333	330	0	330	0
D3AS4_AD11_CONTIG_236_p4_2323	TAATAAAGTTTAAGCAGCTCGGGCAGCTCG-----GGGGCAAACGTCTCCATTGAGCGCG	5	5	-3	-1	2323	0	0	2323
D3AS4_AD11_CONTIG_236_p18_558	TAATAAAGTTTAAGCAGCTCGGGCAGCTTG-----GGGGCAAACGTCTCCATTGAGCGCG	5	5	-3	-1	558	0	0	558
D3AS4_AD11_CONTIG_237_p14_957	TAATAAAGTTTAAGCAGCTCGGGCAGCTCTG----GGGGCAAACGTCTCCATTGAGCGCG	4	4	-2	-0.666667	957	0	957	0
D3AS4_AD11_CONTIG_237_p23_339	TAATAAAGTTTAAGCAGCTCGGGCAGCTCGG----GGGGCAAACGTCTCCATTGAGCGCG	4	4	-2	-0.666667	339	0	339	0
D3AS4_AD11_CONTIG_238_p51_107	TAATAAAGTTTAAGCAGCTCGGGCAGCTCGGT---GGGGCAAACGTCTCCATTGAGCGCG	3	3	-1	-0.333333	107	0	107	0
D3AS4_AD11_CONTIG_238_p8_1371	TAATAAAGTTTAAGCAGCTCGGGCAGCTCGGG---GGGGCAAACGTCTCCATTGAGCGCG	3	3	-1	-0.333333	1371	0	1371	0
D3AS4_AD11_CONTIG_238_p11_1215	TAATAAAGTTTAAGCAGCTCGGGCAGCTCGTG---GGGGCAAACGTCTCCATTGAGCGCG	3	3	-1	-0.333333	1215	0	1215	0
D3AS4_AD11_CONTIG_239_p1_18655	TAATAAAGTTTAAGCAGCTCGGGCAGCTCGG--TGGGGGCAAACGTCTCCATTGAGCGCG	2	2	0	0	18655	18655	0	0
D3AS4_AD11_CONTIG_241_p39_171	TAATAAAGTTTAAGCAGCTCGGGCAGCTCGGGGTGGGGGCAAACGTCTCCATTGAGCGCG	0	0	2	0.666667	171	0	171	0
D3AS4_AD11_CONTIG_240_p9_1357	TAATAAAGTTTAAGCAGCTCGGGCAGCTCGGG-TGGGGGCAAACGTCTCCATTGAGCGCG	1	1	1	0.333333	1357	0	1357	0
D3AS4_AD11_CONTIG_240_p15_949	TAATAAAGTTTAAGCAGCTCGGGCAGCTCGGT-TGGGGGCAAACGTCTCCATTGAGCGCG	1	1	1	0.333333	949	0	949	0
D3AS4_AD11_CONTIG_240_p34_205	TAATAAAGTTTAAGCAGCTCGGGCAGCTCGGC-TGGGGGCAAACGTCTCCATTGAGCGCG	1	1	1	0.333333	205	0	205	0
D3AS4_AD11_CONTIG_240_p36_205	TAATAAAGTTTAAGCAGCTCGGGCAGCTCGGA-TGGGGGCAAACGTCTCCATTGAGCGCG	1	1	1	0.333333	205	0	205	0
SNU-175 PRIM1 S/–, PRIM1 NA sgRNA
species	sequence	# dashes this line	total # dashes	diff from WT	codons diff from WT	Reads	Uncut	Frameshift	In-frame			Uncut	Frameshift	In-frame			total edited	total reads	% of total
run D3NA4_AG9 species
D3NA4_NCBI_gi_23346656_240	CCGCTCCCGAACCCATTCCTCGCCTCCATCACCTCCAC-CGTAGTTGAGCCAGCGATAGT	1	1	0	0		0	0	0		No. reads	11657	14597	15005			29602	41259	0.717468
D3NA4_AG9_CONTIG_221_p15_129	CCGCTCCCGAACCCATTCCt-------------------cgtagttgagccagcgatagt	19	19	-18	-6	129	0	0	129		Fraction reads	0.282532	0.353789	0.363678
D3NA4_AG9_CONTIG_225_p6_470	CCGCTCCCGAACCCATTCCTCGCctccatcacctcc---------------agcgatagt	15	15	-14	-4.66667	470	0	470	0
D3NA4_AG9_CONTIG_227_p12_158	CCGCTCCCGAACCCATTCCTCG-------------CCtccgtagttgagccagcgatagt	13	13	-12	-4	158	0	0	158
D3NA4_AG9_CONTIG_227_p18_108	CCGCTCCCGAACCCATTCCTCG-------------CCTccatagttgagccagcgatagt	13	13	-12	-4	108	0	0	108
D3NA4_AG9_CONTIG_231_p14_132	CCGCTCCCGAACCCATTCCTCGCCTC---------CAtccgtagttgagccagcgatagt	9	9	-8	-2.66667	132	0	132	0
D3NA4_AG9_CONTIG_233_p7_431	CCGCTCCCGAACCCATTCCTCGCCTCCATCac-------cgtagttgagccagcgatagt	7	7	-6	-2	431	0	0	431
D3NA4_AG9_CONTIG_235_p16_121	CCGCTCCCGAACCCATTCCTCGCCTCCATCACCtcc-----aagttgagccagcgatagt	5	5	-4	-1.33333	121	0	121	0
D3NA4_AG9_CONTIG_236_p2_3164	CCGCTCCCGAACCCATTCCTCGCCTCCATCACC----tccgtagttgagccagcgatagt	4	4	-3	-1	3164	0	0	3164
D3NA4_AG9_CONTIG_236_p10_220	CCGCTCCCGAACCCATTCCTCGCCTCCATCACC----Tccatagttgagccagcgatagt	4	4	-3	-1	220	0	0	220
D3NA4_AG9_CONTIG_237_p13_152	CCGCTCCCGAACCCATTCCTCGCCTCCATCACCT---Ccagtagttgagccagcgatagt	3	3	-2	-0.666667	152	0	152	0
D3NA4_AG9_CONTIG_239_p1_11512	CCGCTCCCGAACCCATTCCTCGCCTCCATCACCTCC-accgtagttgagccagcgatagt	1	1	0	0	11512	11512	0	0
D3NA4_AG9_CONTIG_240_p3_1372	CCGCTCCCGAACCCATTCCTCGCCTCCATCACCTCCAaccgtagttgagccagcgatagt	0	0	1	0.333333	1372	0	1372	0
D3NA4_AG9_CONTIG_240_p8_357	CCGCTCCCGAACCCATTCCTCGCCTCCATCACCTCCAcccgtagttgagccagcgatagt	0	0	1	0.333333	357	0	357	0
D3NA4_AG9_CONTIG_240_p9_256	CCGCTCCCGAACCCATTCCTCGCCTCCATCACCTCCAtccgtagttgagccagcgatagt	0	0	1	0.333333	256	0	256	0
D3NA4_AG9_CONTIG_238_p11_207	CCGCTCCCGAACCCATTCCTCGCCTCCATCACCTC--cccgtagttgagccagcgatagt	2	2	-1	-0.333333	207	0	207	0
D3NA4_AG9_CONTIG_238_p19_107	CCGCTCCCGAACCCATTCCTCGCCTCCATCACCTC--Cacgtagttgagccagcgatagt	2	2	-1	-0.333333	107	0	107	0
first rows of run D3NA4_AD10 species
D3NA4_NCBI_gi_23346656_240	|CCTCACACTCCGCTCCCGAACCCATTCC--------------------------------	32	44	0	0		0	0	0
D3NA4_AD10_CONTIG_208_p36_126	|------------------------------------------------------------	60	75	-31	-10.3333	126	0	126	0
D3NA4_AD10_CONTIG_213_p24_172	|------------------------------------------------------------	60	70	-26	-8.66667	172	0	172	0
D3NA4_AD10_CONTIG_216_p30_147	|------------------------------------------------------------	60	67	-23	-7.66667	147	0	147	0
D3NA4_AD10_CONTIG_219_p26_159	|------------------------------------------------------------	60	64	-20	-6.66667	159	0	159	0
D3NA4_AD10_CONTIG_220_p25_169	|------------------------------------------------------------	60	63	-19	-6.33333	169	0	169	0
D3NA4_AD10_CONTIG_220_p28_154	|------------------------------------------------------------	60	63	-19	-6.33333	154	0	154	0
D3NA4_AD10_CONTIG_221_p35_131	|------------------------------------------------------------	60	62	-18	-6	131	0	0	131
D3NA4_AD10_CONTIG_222_p29_148	|------------------------------------------------------------	60	61	-17	-5.66667	148	0	148	0
D3NA4_AD10_CONTIG_223_p37_121	|------------------------------------------------------------	60	60	-16	-5.33333	121	0	121	0
D3NA4_AD10_CONTIG_224_p17_312	|-----------------------------------------------------------C	59	59	-15	-5	312	0	0	312
D3NA4_AD10_CONTIG_225_p5_1092	|----------------------------------------------------------CC	58	58	-14	-4.66667	1092	0	1092	0
D3NA4_AD10_CONTIG_225_p27_154	|----------------------------------------------------------CC	58	58	-14	-4.66667	154	0	154	0
D3NA4_AD10_CONTIG_225_p40_111	|----------------------------------------------------------CC	58	58	-14	-4.66667	111	0	111	0
D3NA4_AD10_CONTIG_227_p10_708	|--------------------------------------------------------CCTC	56	56	-12	-4	708	0	0	708
D3NA4_AD10_CONTIG_227_p15_435	|--------------------------------------------------------CCTC	56	56	-12	-4	435	0	0	435
D3NA4_AD10_CONTIG_229_p22_176	|------------------------------------------------------CCTCAC	54	54	-10	-3.33333	176	0	176	0
D3NA4_AD10_CONTIG_229_p38_119	|------------------------------------------------------CCTCAC	54	54	-10	-3.33333	119	0	119	0
D3NA4_AD10_CONTIG_230_p19_209	|-----------------------------------------------------CCTCACA	53	53	-9	-3	209	0	0	209
D3NA4_AD10_CONTIG_231_p18_251	|----------------------------------------------------CCTCACAC	52	52	-8	-2.66667	251	0	251	0
D3NA4_AD10_CONTIG_233_p4_1103	|CCTCA--------------------------------------------------CACTC	50	50	-6	-2	1103	0	0	1103
D3NA4_AD10_CONTIG_235_p16_428	|CCTCACACTCCGCTCCCG------------------------------------------	42	48	-4	-1.33333	428	0	428	0
D3NA4_AD10_CONTIG_236_p2_7275	|CCTCACACTCCGCTCC--------------------------------------------	44	47	-3	-1	7275	0	0	7275
D3NA4_AD10_CONTIG_236_p12_622	|CCTCACACTCCGCTCC--------------------------------------------	44	47	-3	-1	622	0	0	622
D3NA4_AD10_CONTIG_237_p14_567	|CCTCACACTCCGCTCCCGAA----------------------------------------	40	46	-2	-0.666667	567	0	567	0
D3NA4_AD10_CONTIG_238_p9_744	|CCTCACACTCCGCTCCCGAACC--------------------------------------	38	45	-1	-0.333333	744	0	744	0
D3NA4_AD10_CONTIG_238_p13_598	|CCTCACACTCCGCTCCCGAACC--------------------------------------	38	45	-1	-0.333333	598	0	598	0
D3NA4_AD10_CONTIG_239_p31_145	|CCTCACACTCCGCTCCCGAACCCATTCCTCGCCT--------------------------	26	44	0	0	145	145	0	0
D3NA4_AD10_CONTIG_241_p21_189	|CCTCACACTCCGCTCCCGAACCCA------------------------------------	36	42	2	0.666667	189	0	189	0
D3NA4_AD10_CONTIG_240_p3_3543	|CCTCACACTCCGCTCCCGAAC---------------------------------------	39	43	1	0.333333	3543	0	3543	0
D3NA4_AD10_CONTIG_240_p6_982	|CCTCACACTCCGCTCCCGAAC---------------------------------------	39	43	1	0.333333	982	0	982	0
D3NA4_AD10_CONTIG_240_p8_801	|CCTCACACTCCGCTCCCGAAC---------------------------------------	39	43	1	0.333333	801	0	801	0
D3NA4_AD10_CONTIG_240_p32_145	|CCTCACACTCCGCTCCCGAAC---------------------------------------	39	43	1	0.333333	145	0	145	0
D3NA4_AD10_CONTIG_234_p20_191	|CCTCACACTC-------------------------------------------------C	49	49	-5	-1.66667	191	0	191	0
D3NA4_AD10_CONTIG_232_p34_136	|---------------------------------------------------CCTCACACT	51	51	-7	-2.33333	136	0	136	0
second rows of run D3NA4_ AD10 species
D3NA4_NCBI_gi_23346656_240	|------------TCGCCTCCATCACCTCCACCGTAGTTGAGCCAGCGATAGTACTGAGAG	12
D3NA4_AD10_CONTIG_208_p36_126	|---------------CCTCACACTCCGCTcccgtagttgagccagcgatagtactgagag	15
D3NA4_AD10_CONTIG_213_p24_172	|----------CCTCACACTCCGCTCCCGAAcccattcctcgccagcgatagtactgagag	10
D3NA4_AD10_CONTIG_216_p30_147	|-------CCTCACACTCCGCTCCCGAACCCattcctcgcctccagcgatagtactgagag	7
D3NA4_AD10_CONTIG_219_p26_159	|----CCTCACACTCCGCTCCCGAACCCATTcctcgcctccatcagcgatagtactgagag	4
D3NA4_AD10_CONTIG_220_p25_169	|---CCTCACACTCCGCTCCCGAACCCATTCctcgcctccatccagcgatagtactgagag	3
D3NA4_AD10_CONTIG_220_p28_154	|---CCTCACACTCCGCTCCCGAACCCATTCctcgccttgagccagcgatagtactgagag	3
D3NA4_AD10_CONTIG_221_p35_131	|--CCTCACACTCCGCTCCCGAACCCATTCCtcgtagttgagccagcgatagtactgagag	2
D3NA4_AD10_CONTIG_222_p29_148	|-CCTCACACTCCGCTCCCGAACCCATTCCTcgcctccatcaccagcgatagtactgagag	1
D3NA4_AD10_CONTIG_223_p37_121	|CCTCACACTCCGCTCCCGAACCCATTCCTCgcctccatgagccagcgatagtactgagag	0
D3NA4_AD10_CONTIG_224_p17_312	|CTCACACTCCGCTCCCGAACCCATTCCTCgccgtagttgagccagcgatagtactgagag	0
D3NA4_AD10_CONTIG_225_p5_1092	|TCACACTCCGCTCCCGAACCCATTCCTCGcctccatcacctccagcgatagtactgagag	0
D3NA4_AD10_CONTIG_225_p27_154	|TCACACTCCGCTCCCGAACCCATTCCTCGCctccagttgagccagcgatagtactgagag	0
D3NA4_AD10_CONTIG_225_p40_111	|TCACACTCCGCTCCCGAACCCATTCCTCGCctccatctgagccagcgatagtactgagag	0
D3NA4_AD10_CONTIG_227_p10_708	|ACACTCCGCTCCCGAACCCATTCCTCGCCtccgtagttgagccagcgatagtactgagag	0
D3NA4_AD10_CONTIG_227_p15_435	|ACACTCCGCTCCCGAACCCATTCCTCGCCtccatagttgagccagcgatagtactgagag	0
D3NA4_AD10_CONTIG_229_p22_176	|ACTCCGCTCCCGAACCCATTCCTCGCCTCCatcacctccagccagcgatagtactgagag	0
D3NA4_AD10_CONTIG_229_p38_119	|ACTCCGCTCCCGAACCCATTCCTCGCCTCCatcaccttgagccagcgatagtactgagag	0
D3NA4_AD10_CONTIG_230_p19_209	|CTCCGCTCCCGAACCCATTCCTCGCCTCCAtcgtagttgagccagcgatagtactgagag	0
D3NA4_AD10_CONTIG_231_p18_251	|TCCGCTCCCGAACCCATTCCTCGCCTCCAtccgtagttgagccagcgatagtactgagag	0
D3NA4_AD10_CONTIG_233_p4_1103	|CGCTCCCGAACCCATTCCTCGCCTCCATCaccgtagttgagccagcgatagtactgagag	0
D3NA4_AD10_CONTIG_235_p16_428	|------AACCCATTCCTCGCCTCCATCACCtccaagttgagccagcgatagtactgagag	6
D3NA4_AD10_CONTIG_236_p2_7275	|---CGAACCCATTCCTCGCCTCCATCACCtccgtagttgagccagcgatagtactgagag	3
D3NA4_AD10_CONTIG_236_p12_622	|---CGAACCCATTCCTCGCCTCCATCACCtccatagttgagccagcgatagtactgagag	3
D3NA4_AD10_CONTIG_237_p14_567	|------CCCATTCCTCGCCTCCATCACCTccagtagttgagccagcgatagtactgagag	6
D3NA4_AD10_CONTIG_238_p9_744	|-------CATTCCTCGCCTCCATCACCTCcccgtagttgagccagcgatagtactgagag	7
D3NA4_AD10_CONTIG_238_p13_598	|-------CATTCCTCGCCTCCATCACCTCcacgtagttgagccagcgatagtactgagag	7
D3NA4_AD10_CONTIG_239_p31_145	|------------------CCATCACCTCCAgcgtagttgagccagcgatagtactgagag	18
D3NA4_AD10_CONTIG_241_p21_189	|------TTCCTCGCCTCCATCACCTCCAAaccgtagttgagccagcgatagtactgagag	6
D3NA4_AD10_CONTIG_240_p3_3543	|----CCATTCCTCGCCTCCATCACCTCCAaccgtagttgagccagcgatagtactgagag	4
D3NA4_AD10_CONTIG_240_p6_982	|----CCATTCCTCGCCTCCATCACCTCCAtccgtagttgagccagcgatagtactgagag	4
D3NA4_AD10_CONTIG_240_p8_801	|----CCATTCCTCGCCTCCATCACCTCCAcccgtagttgagccagcgatagtactgagag	4
D3NA4_AD10_CONTIG_240_p32_145	|----CCATTCCTCGCCTCCATCACCTCCAgccgtagttgagccagcgatagtactgagag	4
D3NA4_AD10_CONTIG_234_p20_191	|GCTCCCGAACCCATTCCTCGCCTCCATCACctccagttgagccagcgatagtactgagag	0
D3NA4_AD10_CONTIG_232_p34_136	|CCGCTCCCGAACCCATTCCTCGCCTCCATCacctagttgagccagcgatagtactgagag	0
SNU-175 PRIM1 R/–, PRIM1 AS sgRNA
species	sequence	# dashes this line	total # dashes	diff from WT	codons diff from WT	Reads	Uncut	Frameshift	In-frame			Uncut	Frameshift	In-frame		edited	total	% edited
C5AS4_AF2
C5AS4_NCBI_gi_23346656_240	GGAAAGAGCCTCCGGTAATAAAGTTTAAGCAGCTCGGGCAGCTCGGTGGGGTCAAACGTC	0	0	0	0		0	0	0		No. reads	51483	0	0		0	51483	0
C5AS4_AF2_CONTIG_242_p1_51309	ggaaagagcctccggtAATAAAGTTTAAGCAGCTCGGGCAGCTCGGTGGGGTCAAACGTC	0	0	0	0	51309	51309	0	0		Fraction reads	1	0	0
C5AS4_AF2_CONTIG_241_p8_174	ggaaagagcctccGGTAATAAAGTTTAAGCAGCTCGGGCAGCTCGGTGGGGTCAAACGTC	0	0	0	0	174	174	0	0
SNU-175 PRIM1 R/–, PRIM1 NA sgRNA
species	sequence	# dashes this line	total # dashes	diff from WT	codons diff from WT	Reads	Uncut	Frameshift	In-frame			Uncut	Frameshift	In-frame		edited	total	% edited
first rows of C5NA4_AF1
C5NA4_AF1_CONTIG_195_p30_133	ccgctcccgaacccattcctcgcctccatca-----------------------------	29	53	-47	-15.6667	133	0	133	0		No. reads	19834	8177	9923		18100	37934	0.477145
C5NA4_AF1_CONTIG_224_p35_120	CCGCTCCCGAACCCATTCCT------------------------Cgtagttgagccagcg	24	24	-18	-6	120	0	0	120		Fraction reads	0.522855	0.215559	0.261586
C5NA4_AF1_CONTIG_225_p28_139	CCGCTCCCGAACCCATTCCTCGCctccatca-----------------------ccagcg	23	23	-17	-5.66667	139	0	139	0
C5NA4_AF1_CONTIG_227_p21_218	CCGCTCCCGAACCCATTCCTCG---------------------CCgtagttgagccagcg	21	21	-15	-5	218	0	0	218
C5NA4_AF1_CONTIG_228_p6_910	CCGCTCCCGAACCCATTCCTCGCCTCcatcacct------c--------------cagcg	20	20	-14	-4.66667	910	0	910	0
C5NA4_AF1_CONTIG_229_p26_145	CCGCTCCCGAACCCATTCCTCG-------------------CCTCgtagttgagccagcg	19	19	-13	-4.33333	145	0	145	0
C5NA4_AF1_CONTIG_233_p37_103	CCGCTCCCGAACCCATTCCTCGCCTC---------------CATCgtagttgagccagcg	15	15	-9	-3	103	0	0	103
C5NA4_AF1_CONTIG_234_p17_298	CCGCTCCCGAACCCATTCCTCGCCTCCATC--------------Cgtagttgagccagcg	14	14	-8	-2.66667	298	0	298	0
C5NA4_AF1_CONTIG_235_p39_101	CCGCTCCCGAACCCATTCCTCGCCTCCATCAC-------------gtagttgagccagcg	13	13	-7	-2.33333	101	0	101	0
C5NA4_AF1_CONTIG_238_p16_358	CCGCTCCCGAACCCATTCCTCGCCTCCATCACCT------CCa----agttgagccagcg	10	10	-4	-1.33333	358	0	358	0
C5NA4_NCBI_gi_23346656_240	CCGCTCCCGAACCCATTCCTCGCCTCCATCACCT------CCACCGTAGTTGAGCCAGCG	6	6	0	0		0	0	0
C5NA4_AF1_CONTIG_242_p1_19712	CCGCTCCCGAACCCATTCCTCGCCTCCATCACCT------CCACCgtagttgagccagcg	6	6	0	0	19712	19712	0	0
C5NA4_AF1_CONTIG_241_p34_122	CCGCTCCCGAACCCATTCCTCGCCTCCATCACCT------CCACCgtagttgagccagcg	6	6	0	0	122	122	0	0
C5NA4_AF1_CONTIG_230_p15_377	CCGCTCCCGAACCCATTCCTCG------------------CCTCCgtagttgagccagcg	18	18	-12	-4	377	0	0	377
C5NA4_AF1_CONTIG_230_p31_129	CCGCTCCCGAACCCATTCCTCG------------------CCTCCatagttgagccagcg	18	18	-12	-4	129	0	0	129
C5NA4_AF1_CONTIG_236_p8_709	CCGCTCCCGAACCCATTCCTCGCCTCCA------------TCACCgtagttgagccagcg	12	12	-6	-2	709	0	0	709
C5NA4_AF1_CONTIG_236_p38_102	CCGCTCCCGAACCCATTCCTCGCCTCCA------------TCACCTccattgagccagcg	12	12	-6	-2	102	0	0	102
C5NA4_AF1_CONTIG_239_p2_7490	CCGCTCCCGAACCCATTCCTCGCCTCCA---------TCACCTCCgtagttgagccagcg	9	9	-3	-1	7490	0	0	7490
C5NA4_AF1_CONTIG_239_p11_575	CCGCTCCCGAACCCATTCCTCGCCTCCA---------TCACCTCCatagttgagccagcg	9	9	-3	-1	575	0	0	575
C5NA4_AF1_CONTIG_240_p10_601	CCGCTCCCGAACCCATTCCTCGCCTCCATCACCTC--------CAgtagttgagccagcg	8	8	-2	-0.666667	601	0	601	0
C5NA4_AF1_CONTIG_240_p20_237	CCGCTCCCGAACCCATTCCTCGCCTCCATCACCTC--------CCgtagttgagccagcg	8	8	-2	-0.666667	237	0	237	0
C5NA4_AF1_CONTIG_241_p12_491	CCGCTCCCGAACCCATTCCTCGCCTCCATCACCTCC-------ACgtagttgagccagcg	7	7	-1	-0.333333	491	0	491	0
C5NA4_AF1_CONTIG_241_p13_448	CCGCTCCCGAACCCATTCCTCGCCTCCATCACCTCC-------CCgtagttgagccagcg	7	7	-1	-0.333333	448	0	448	0
C5NA4_AF1_CONTIG_248_p40_100	CCGCTCCCGAACCCATTCCTCGCCTCCATCACCTCCATCACCTCCgtagttgagccagcg	0	0	6	2	100	0	0	100
C5NA4_AF1_CONTIG_243_p4_2177	CCGCTCCCGAACCCATTCCTCGCCTCCATCACCTCCA-----ACCgtagttgagccagcg	5	5	1	0.333333	2177	0	2177	0
C5NA4_AF1_CONTIG_243_p7_746	CCGCTCCCGAACCCATTCCTCGCCTCCATCACCTCCA-----TCCgtagttgagccagcg	5	5	1	0.333333	746	0	746	0
C5NA4_AF1_CONTIG_243_p9_623	CCGCTCCCGAACCCATTCCTCGCCTCCATCACCTCCA-----CCCgtagttgagccagcg	5	5	1	0.333333	623	0	623	0
C5NA4_AF1_CONTIG_243_p18_274	CCGCTCCCGAACCCATTCCTCGCCTCCATCACCTCCA-----GCCgtagttgagccagcg	5	5	1	0.333333	274	0	274	0
C5NA4_AF1_CONTIG_237_p22_188	CCGCTCCCGAACCCATTCCTCGCCTCCATCACCTCc-----------agttgagccagcg	11	11	-5	-1.66667	188	0	188	0
C5NA4_AF1_CONTIG_219_p24_150	CCGCTCCCGAACCCATTcctcgcct-----------------------------ccagcg	29	29	-23	-7.66667	150	0	150	0
C5NA4_AF1_CONTIG_216_p23_158	CCGCTCCCGAACCCattcctc--------------------------------gccagcg	32	32	-26	-8.66667	158	0	158	0
second rows of C5NA4_AF1
C5NA4_AF1_CONTIG_195_p30_133	|------------------------cctccggtaataaagtttaagcagctcgggcagctc	24
C5NA4_AF1_CONTIG_224_p35_120	atagtactgagagtagggaaagagcctccggtaataaagtttaagcAGCTCGGGCAGCTC	0
C5NA4_AF1_CONTIG_225_p28_139	atagtactgagagtagggaaagagcctccggtaataaagtttaagCAGCTCGGGCAGCTC	0
C5NA4_AF1_CONTIG_227_p21_218	atagtactgagagtagggaaagagcctccggtaataaagtttaAGCAGCTCGGGCAGCTC	0
C5NA4_AF1_CONTIG_228_p6_910	atagtactgagagtagggaaagagcctccggtaataaagtttAAGCAGCTCGGGCAGCTC	0
C5NA4_AF1_CONTIG_229_p26_145	atagtactgagagtagggaaagagcctccggtaataaagttTAAGCAGCTCGGGCAGCTC	0
C5NA4_AF1_CONTIG_233_p37_103	atagtactgagagtagggaaagagcctccggtaataaAGTTTAAGCAGCTCGGGCAGCTC	0
C5NA4_AF1_CONTIG_234_p17_298	atagtactgagagtagggaaagagcctccggtaataAAGTTTAAGCAGCTCGGGCAGCTC	0
C5NA4_AF1_CONTIG_235_p39_101	atagtactgagagtagggaaagagcctccggtaatAAAGTTTAAGCAGCTCGGGCAGCTC	0
C5NA4_AF1_CONTIG_238_p16_358	atagtactgagagtagggaaagagcctccggtAATAAAGTTTAAGCAGCTCGGGCAGCTC	0
C5NA4_NCBI_gi_23346656_240	ATAGTACTGAGAGTAGGGAAAGAGCCTCCGGTAATAAAGTTTAAGCAGCTCGGGCAGCTC	0
C5NA4_AF1_CONTIG_242_p1_19712	atagtactgagagtagggaaagagcctccggtAATAAAGTTTAAGCAGCTCGGGCAGCTC	0
C5NA4_AF1_CONTIG_241_p34_122	atagtactgagagtagggaaagagcctccGGTAATAAAGTTTAAGCAGCTCGGGCAGCTC	0
C5NA4_AF1_CONTIG_230_p15_377	atagtactgagagtagggaaagagcctccggtaataaagtTTAAGCAGCTCGGGCAGCTC	0
C5NA4_AF1_CONTIG_230_p31_129	atagtactgagagtagggaaagagcctccggtaataaagtTTAAGCAGCTCGGGCAGCTC	0
C5NA4_AF1_CONTIG_236_p8_709	atagtactgagagtagggaaagagcctccggtaaTAAAGTTTAAGCAGCTCGGGCAGCTC	0
C5NA4_AF1_CONTIG_236_p38_102	atagtactgagagtagggaaagagcctccggtaaTAAAGTTTAAGCAGCTCGGGCAGCTC	0
C5NA4_AF1_CONTIG_239_p2_7490	atagtactgagagtagggaaagagcctccggtAATAAAGTTTAAGCAGCTCGGGCAGCTC	0
C5NA4_AF1_CONTIG_239_p11_575	atagtactgagagtagggaaagagcctccggTAATAAAGTTTAAGCAGCTCGGGCAGCTC	0
C5NA4_AF1_CONTIG_240_p10_601	atagtactgagagtagggaaagagcctccgGTAATAAAGTTTAAGCAGCTCGGGCAGCTC	0
C5NA4_AF1_CONTIG_240_p20_237	atagtactgagagtagggaaagagcctccgGTAATAAAGTTTAAGCAGCTCGGGCAGCTC	0
C5NA4_AF1_CONTIG_241_p12_491	atagtactgagagtagggaaagagcctccGGTAATAAAGTTTAAGCAGCTCGGGCAGCTC	0
C5NA4_AF1_CONTIG_241_p13_448	atagtactgagagtagggaaagagcctccGGTAATAAAGTTTAAGCAGCTCGGGCAGCTC	0
C5NA4_AF1_CONTIG_248_p40_100	atagtactgagagtagggaaagAGCCTCCGGTAATAAAGTTTAAGCAGCTCGGGCAGCTC	0
C5NA4_AF1_CONTIG_243_p4_2177	atagtactgagagtagggaaagagcctCCGGTAATAAAGTTTAAGCAGCTCGGGCAGCTC	0
C5NA4_AF1_CONTIG_243_p7_746	atagtactgagagtagggaaagagcctCCGGTAATAAAGTTTAAGCAGCTCGGGCAGCTC	0
C5NA4_AF1_CONTIG_243_p9_623	atagtactgagagtagggaaagagcctCCGGTAATAAAGTTTAAGCAGCTCGGGCAGCTC	0
C5NA4_AF1_CONTIG_243_p18_274	atagtactgagagtagggaaagagcctCCGGTAATAAAGTTTAAGCAGCTCGGGCAGCTC	0
C5NA4_AF1_CONTIG_237_p22_188	atagtactgagagtagggaaagagcctccggtaATAAAGTTTAAGCAGCTCGGGCAGCTC	0
C5NA4_AF1_CONTIG_219_p24_150	atagtactgagagtagggaaagagcctccggtaataaagtttaagcagctcGGGCAGCTC	0
C5NA4_AF1_CONTIG_216_p23_158	atagtactgagagtagggaaagagcctccggtaataaagtttaagcagctcgggCAGCTC	0

## Sheet: Figure 3c
Figure 3c	*Sequences taken from the Clustal Omega sequence alignment of CRISPR variants from the MGH DNA Core. The number of dashes in each species relative to the reference genome is used to determine indel size and functional consequence.
	bold rows ("NCBI_gi_...") represent reference sequence
SW-579, EXOSC8 AS sgRNA
species	sequence	# dashes this line	total # dashes	diff from WT	codons diff from WT	Reads	Uncut	Frameshift	In-frame			Uncut	Frameshift	In-frame			total edited	total reads	% total
run 579AS_BF1
579AS_BF1_CONTIG_199_p5_136	GCTGCAGAGTGTTTCTTTCAGTTCCTAATGTGGATCTACCACACCTG-TGTTCATCGAga	1	1	0	0	136	136	0	0		No. reads	68641	1949	0			1949	70590	0.0276101
579AS_BF1_CONTIG_199_p6_109	GTGCAGAGTGTTTCTTTCAGTTCCTAATGTGGATCTACCACACCTG-TGTTCATCGaga	1	1	0	0	109	109	0	0		Fraction reads	0.97239	0.0276101	0
579AS_NCBI_gi_11544924_200	GCTGCAGAGTGTTTCTTTCAGTTCCTAATGTGGATCTACCACCCCTG-TGTTCATCGAGA	1	1	0	0		0	0	0
579AS_BF1_CONTIG_200_p1_68396	GCTGCAGAGTGTTTCTTTCAGTTCCTAATGTGGATCTACCACACCTG-TGTTCATCGaga	1	1	0	0	68396	68396	0	0
579AS_BF1_CONTIG_198_p3_230	GCTGCAGAGTGTTTCTTTCAGTTCCTAATGTGGATCTACCACCCC---TGTTCATCGAGa	3	3	-2	-0.666667	230	0	230	0
579AS_BF1_CONTIG_201_p2_1532	GCTGCAGAGTGTTTCTTTCAGTTCCTAATGTGGATCTACCACCCCTGTTGTTCATCGAGa	0	0	1	0.333333	1532	0	1532	0
579AS_BF1_CONTIG_201_p4_187	GCTGCAGAGTGTTTCTTTCAGTTCCTAATGTGGATCTACCACACCTGTTGTTCATCGaga	0	0	1	0.333333	187	0	187	0
SW-579, EXOSC8 NA sgRNA
species	sequence	# dashes this line	total # dashes	diff from WT	codons diff from WT	Reads	Uncut	Frameshift	In-frame			Uncut	Frameshift	In-frame			total edited	total reads	% of total
run 579NA_BE12 first rows
579NA_BE12_CONTIG_172_p124_107	|-------------------------------------------------------GCTGC	55	58	-28	-9.33333	107	0	107	0		No. reads	45840	43659	9246			52905	98745	0.535774
579NA_BE12_CONTIG_172_p82_151	GCTGCAGAGTGTTTCTTTCAGTTCCTAATGt-----------------------------	29	58	-28	-9.33333	151	0	151	0		Fraction reads	0.464226	0.442139	0.0936351
579NA_BE12_CONTIG_174_p59_188	GCTGCAGAGTGTTTCTTTCAGTTCCTAATGTGgatctaccac------------------	18	56	-26	-8.66667	188	0	188	0
579NA_BE12_CONTIG_175_p114_113	|-------------------------------------------------------GCTGC	55	55	-25	-8.33333	113	0	113	0
579NA_BE12_CONTIG_184_p33_403	GCTGCAGAGTGTTTCTTTCAGTTCCTAATGTGGATCTACCACacctgtgttcatcgagat	0	46	-16	-5.33333	403	0	403	0
579NA_BE12_CONTIG_184_p122_107	GCTGCAGAGTGTTTCTTTCAGTTCCTAATGTGGATCTACCACacctgtgttcatcgagat	0	46	-16	-5.33333	107	0	107	0
579NA_BE12_CONTIG_198_p78_157	GCTGCAGAGTGTTTCTTTCAGTTCCTAATGTGGATCTACCACACCTGTGTTCATCGagat	0	32	-2	-0.666667	157	0	157	0
579NA_BE12_CONTIG_198_p30_580	GCTGCAGAGTGTTTCTTTCAGTTCCTAATGTGGATCTACCACACCTGTGTTCATCGagat	0	32	-2	-0.666667	580	0	580	0
579NA_BE12_CONTIG_198_p26_618	GCTGCAGAGTGTTTCTTTCAGTTCCTAATGTGGATCTACCACACCTGTGTTCATCGagat	0	32	-2	-0.666667	618	0	618	0
579NA_BE12_CONTIG_198_p31_456	GCTGCAGAGTGTTTCTTTCAGTTCCTAATGTGGATCTACCACACCTGTGTTCATCGagat	0	32	-2	-0.666667	456	0	456	0
579NA_BE12_CONTIG_197_p39_287	GCTGCAGAGTGTTTCTTTCAGTTCCTAATGTGGATCTACCACACCTGTGTTCATCgagat	0	33	-3	-1	287	0	0	287
579NA_BE12_CONTIG_197_p23_702	GCTGCAGAGTGTTTCTTTCAGTTCCTAATGTGGATCTACCACACCTGTGTTCATCgagat	0	33	-3	-1	702	0	0	702
579NA_BE12_CONTIG_197_p132_102	GCTGCAGAGTGTTTCTTTCAGTTCCTAATGTGGATCTACCACACCTGTGTTCATCgagat	0	33	-3	-1	102	0	0	102
579NA_BE12_CONTIG_205_p57_195	GCTGCAGAGTGTTTCTTTCAGTTCCTAATGTGGATCTACCACACCTGTGTTCATCGAGAT	0	25	5	1.66667	195	0	195	0
579NA_BE12_CONTIG_209_p94_136	GCTGCAGAGTGTTTCTTTCAGTTCCTAATGTGGATCTACCACACCTGTGTTCATCGAGAT	0	21	9	3	136	0	0	136
579NA_BE12_CONTIG_186_p38_318	GCTGCAGAGTGTTTCTTTCAGTTCCTAATGTGGATCTACCACACctgtgttcat------	6	44	-14	-4.66667	318	0	318	0
579NA_BE12_CONTIG_186_p107_120	GCTGCAGAGTGTTTCTTTCAGTTCCTAATGTGGATCTACCACACctgtgttcat------	6	44	-14	-4.66667	120	0	120	0
579NA_BE12_CONTIG_186_p79_157	GCTGCAGAGTGTTTCTTTCAGTTCCTAATGTGGATCTACCACACctgtgttcat------	6	44	-14	-4.66667	157	0	157	0
579NA_BE12_CONTIG_186_p22_753	GCTGCAGAGTGTTTCTTTCAGTTCCTAATGTGGATCTACCACACctgtgttcat------	6	44	-14	-4.66667	753	0	753	0
579NA_BE12_CONTIG_186_p49_231	GCTGCAGAGTGTTTCTTTCAGTTCCTAATGTGGATCTACCACACctgtgttcat------	6	44	-14	-4.66667	231	0	231	0
579NA_BE12_CONTIG_188_p10_1354	GCTGCAGAGTGTTTCTTTCAGTTCCTAATGTGGATCTACCACACCTgtgttc--------	8	42	-12	-4	1354	0	0	1354
579NA_BE12_CONTIG_188_p48_234	GCTGCAGAGTGTTTCTTTCAGTTCCTAATGTGGATCTACCACACCTgtgttc--------	8	42	-12	-4	234	0	0	234
579NA_BE12_CONTIG_188_p11_1261	GCTGCAGAGTGTTTCTTTCAGTTCCTAATGTGGATCTACCACACCTgtgttc--------	8	42	-12	-4	1261	0	0	1261
579NA_BE12_CONTIG_188_p125_107	GCTGCAGAGTGTTTCTTTCAGTTCCTAATGTGGATCTACCACACCTgtgttc--------	8	42	-12	-4	107	0	0	107
579NA_BE12_CONTIG_196_p28_609	GCTGCAGAGTGTTTCTTTCAGTTCCTAATGTGGATCTACCACACCTGTGTTCATcgagat	0	34	-4	-1.33333	609	0	609	0
579NA_BE12_CONTIG_196_p43_253	GCTGCAGAGTGTTTCTTTCAGTTCCTAATGTGGATCTACCACACCTGTGTTCATcgagat	0	34	-4	-1.33333	253	0	253	0
579NA_BE12_CONTIG_196_p71_163	GCTGCAGAGTGTTTCTTTCAGTTCCTAATGTGGATCTACCACACCTGTGTTCATcgagat	0	34	-4	-1.33333	163	0	163	0
579NA_BE12_CONTIG_199_p2_6424	GCTGCAGAGTGTTTCTTTCAGTTCCTAATGTGGATCTACCACACCTGTGTTCATCGAgat	0	31	-1	-0.333333	6424	0	6424	0
579NA_BE12_CONTIG_199_p89_140	GCTGCAGAGTGTTTCTTTCAGTTCCTAATGTGGATCTACCACACCTGTGTTCATCGAgat	0	31	-1	-0.333333	140	0	140	0
579NA_BE12_CONTIG_187_p123_107	GCTGCAGAGTGTTTCTTTCAGTTCCTAATGTGGATCTACCACACCt--------------	14	43	-13	-4.33333	107	0	107	0
579NA_BE12_CONTIG_187_p108_119	GCTGCAGAGTGTTTCTTTCAGTTCCTAATGTGGATCTACCACACCt--------------	14	43	-13	-4.33333	119	0	119	0
579NA_BE12_CONTIG_187_p32_424	GCTGCAGAGTGTTTCTTTCAGTTCCTAATGTGGATCTACCACACCt--------------	14	43	-13	-4.33333	424	0	424	0
579NA_BE12_CONTIG_187_p3_3940	GCTGCAGAGTGTTTCTTTCAGTTCCTAATGTGGATCTACCACACCt--------------	14	43	-13	-4.33333	3940	0	3940	0
579NA_BE12_CONTIG_187_p25_619	GCTGCAGAGTGTTTCTTTCAGTTCCTAATGTGGATCTACCACACCt--------------	14	43	-13	-4.33333	619	0	619	0
579NA_BE12_CONTIG_177_p21_806	GCTGCAGAGTGTTTCTTTCAGTTCCTAAT-------------------------------	31	53	-23	-7.66667	806	0	806	0
579NA_BE12_CONTIG_178_p84_149	GCTGCAGAGTGTTT----------------------------------------------	46	52	-22	-7.33333	149	0	149	0
579NA_BE12_CONTIG_195_p131_103	GCTGCAGAGTGTTTCTTTCAGTTCCTAATGTGGATCTACCACACCT--------------	14	35	-5	-1.66667	103	0	103	0
579NA_BE12_CONTIG_195_p121_108	GCTGCAGAGTGTTTCTTTCAGTTCCTAATGTGGATCTACCACACCT--------------	14	35	-5	-1.66667	108	0	108	0
579NA_BE12_CONTIG_195_p106_121	GCTGCAGAGTGTTTCTTTCAGTTCCTAATGTGGATCTACCACACCT--------------	14	35	-5	-1.66667	121	0	121	0
579NA_BE12_CONTIG_195_p93_137	GCTGCAGAGTGTTTCTTTCAGTTCCTAATGTGGATCTACCACACCT--------------	14	35	-5	-1.66667	137	0	137	0
579NA_BE12_CONTIG_195_p6_2875	GCTGCAGAGTGTTTCTTTCAGTTCCTAATGTGGATCTACCACACCT--------------	14	35	-5	-1.66667	2875	0	2875	0
579NA_BE12_CONTIG_195_p9_1861	GCTGCAGAGTGTTTCTTTCAGTTCCTAATGTGGATCTACCACACCT--------------	14	35	-5	-1.66667	1861	0	1861	0
579NA_BE12_CONTIG_182_p45_247	GCTGCAGAGTGTTTCTTTCAGTTCCTAATGTGG---------------------------	27	48	-18	-6	247	0	0	247
579NA_BE12_CONTIG_182_p68_170	GCTGCAGAGTGTTTCTTTCAGTTCCTAATGTGG---------------------------	27	48	-18	-6	170	0	0	170
579NA_BE12_CONTIG_185_p44_247	GCTGCAGAGTGTTTCTTTCAGTTCCTAATGTGGATCTACCACAcctgtgttcat------	6	45	-15	-5	247	0	0	247
579NA_BE12_CONTIG_189_p20_865	GCTGCAGAGTGTTTCTTTCAGTTCCTAATGTGGATCTACCACACCTGtgttcatcga---	3	41	-11	-3.66667	865	0	865	0
579NA_BE12_CONTIG_189_p120_109	GCTGCAGAGTGTTTCTTTCAGTTCCTAATGTGGATCTACCACACCTGtgttcatcga---	3	41	-11	-3.66667	109	0	109	0
579NA_BE12_CONTIG_189_p76_158	GCTGCAGAGTGTTTCTTTCAGTTCCTAATGTGGATCTACCACACCTGtgttcatcga---	3	41	-11	-3.66667	158	0	158	0
579NA_BE12_CONTIG_189_p70_166	GCTGCAGAGTGTTTCTTTCAGTTCCTAATGTGGATCTACCACACCTGtgttcagtct---	3	41	-11	-3.66667	166	0	166	0
579NA_BE12_CONTIG_189_p134_102	GCTGCAGAGTGTTTCTTTCAGTTCCTAATGTGGATCTACCACACCTGtgttcatcct---	3	41	-11	-3.66667	102	0	102	0
579NA_BE12_CONTIG_191_p40_286	GCTGCAGAGTGTTTCTTTCAGTTCCTAATGTGGATCTACCACACCTGTGttcatcgaga-	1	39	-9	-3	286	0	0	286
579NA_BE12_CONTIG_191_p37_341	GCTGCAGAGTGTTTCTTTCAGTTCCTAATGTGGATCTACCACACCTGTGttcatcgtct-	1	39	-9	-3	341	0	0	341
579NA_BE12_CONTIG_191_p117_112	GCTGCAGAGTGTTTCTTTCAGTTCCTAATGTGGATCTACCACACCTGTGttcatcgaga-	1	39	-9	-3	112	0	0	112
579NA_BE12_CONTIG_209_p101_127	GCTGCAGAGTGTTTCTTTCAGTTCCTAATGTGGATCTACCACACCTGTGTTCATCGAGAT	0	21	9	3	127	0	0	127
579NA_BE12_CONTIG_201_p80_153	GCTGCAGAGTGTTTCTTTCAGTTCCTAATGTGGATCTACCACACCTGTGTTCATCGAGAt	0	29	1	0.333333	153	0	153	0
579NA_BE12_CONTIG_230_p72_163	GCTGCAGAGTGTTTCTTTCAGTTCCTAATGTGGATCTACCACACCTGTGTTCATCGAGAT	0	0	30	10	163	0	0	163
579NA_BE12_CONTIG_211_p65_175	GCTGCAGAGTGTTTCTTTCAGTTCCTAATGTGGATCTACCACACCTGTGTTCATCGAGAT	0	19	11	3.66667	175	0	175	0
579NA_BE12_CONTIG_201_p58_189	GCTGCAGAGTGTTTCTTTCAGTTCCTAATGTGGATCTACCACACCTGTGTTCATCGAGAt	0	29	1	0.333333	189	0	189	0
579NA_BE12_CONTIG_201_p4_3796	GCTGCAGAGTGTTTCTTTCAGTTCCTAATGTGGATCTACCACACCTGTGTTCATCGAGAt	0	29	1	0.333333	3796	0	3796	0
579NA_BE12_CONTIG_201_p12_1080	GCTGCAGAGTGTTTCTTTCAGTTCCTAATGTGGATCTACCACACCTGTGTTCATCGAGAt	0	29	1	0.333333	1080	0	1080	0
579NA_BE12_CONTIG_201_p15_1042	GCTGCAGAGTGTTTCTTTCAGTTCCTAATGTGGATCTACCACACCTGTGTTCATCGAGAt	0	29	1	0.333333	1042	0	1042	0
579NA_BE12_CONTIG_201_p19_918	GCTGCAGAGTGTTTCTTTCAGTTCCTAATGTGGATCTACCACACCTGTGTTCATCGAGAt	0	29	1	0.333333	918	0	918	0
579NA_BE12_CONTIG_179_p29_601	GCTGCAGAGTGTTTCTTTCAGTTCCTAATGTGGATCTaccacacct--------------	14	51	-21	-7	601	0	0	601
579NA_BE12_CONTIG_180_p91_137	GCTGCAGAGTGTTTCTTTCAGTTCCTAATGTGGATCTAccacacctgtgttcatcgaga-	1	50	-20	-6.66667	137	0	137	0
579NA_BE12_CONTIG_202_p112_114	GCTGCAGAGTGTTTCTTTCAGTTCCTAATGTGGATCTACCACACCTGTGTTCATCGAGAT	0	28	2	0.666667	114	0	114	0
579NA_BE12_CONTIG_202_p136_100	GCTGCAGAGTGTTTCTTTCAGTTCCTAATGTGGATCTACCACACCTGTGTTCATCGAGAT	0	28	2	0.666667	100	0	100	0
579NA_BE12_CONTIG_202_p109_118	GCTGCAGAGTGTTTCTTTCAGTTCCTAATGTGGATCTACCACACCTGTGTTCATCGAGAT	0	28	2	0.666667	118	0	118	0
579NA_BE12_CONTIG_202_p16_1028	GCTGCAGAGTGTTTCTTTCAGTTCCTAATGTGGATCTACCACACCTGTGTTCATCGAGAT	0	28	2	0.666667	1028	0	1028	0
579NA_BE12_CONTIG_202_p110_117	GCTGCAGAGTGTTTCTTTCAGTTCCTAATGTGGATCTACCACACCTGTGTTCATCGAGAT	0	28	2	0.666667	117	0	117	0
579NA_BE12_CONTIG_185_p115_113	GCTGCAGAGTGTTTCTTTCAGTTCCTAATGTGGATCTACCACAcctgtgttcatcgagat	0	45	-15	-5	113	0	0	113
579NA_BE12_CONTIG_183_p97_133	GCTGCAGAGTGTTTCTTTCAGTTCCTAATGTGGATCTACCAcacctgtgttcatcgaga-	1	47	-17	-5.66667	133	0	133	0
579NA_BE12_CONTIG_185_p74_161	GCTGCAGAGTGTTTCTTTCAGTTCCTAATGTGGATCTACCACAc----------------	16	45	-15	-5	161	0	0	161
579NA_BE12_CONTIG_206_p90_139	GCTGCAGAGTGTTTCTTTCAGTTCCTAATGTGGATCTACCACACCTGTGTTCATCGAGAT	0	24	6	2	139	0	0	139
579NA_BE12_CONTIG_213_p75_160	GCTGCAGAGTGTTTCTTTCAGTTCCTAATGTGGATCTACCACACCTGTGTTCATCGAGAT	0	17	13	4.33333	160	0	160	0
579NA_BE12_CONTIG_203_p104_124	GCTGCAGAGTGTTTCTTTCAGTTCCTAATGTGGATCTACCACACCTGTGTTCATCGAGAT	0	27	3	1	124	0	0	124
579NA_BE12_CONTIG_203_p135_101	GCTGCAGAGTGTTTCTTTCAGTTCCTAATGTGGATCTACCACACCTGTGTTCATCGAGAT	0	27	3	1	101	0	0	101
579NA_BE12_CONTIG_206_p81_152	GCTGCAGAGTGTTTCTTTCAGTTCCTAATGTGGATCTACCACACCTGTGTTCATCGAGAT	0	24	6	2	152	0	0	152
579NA_BE12_CONTIG_207_p63_179	GCTGCAGAGTGTTTCTTTCAGTTCCTAATGTGGATCTACCACACCTGTGTTCATCGAGAT	0	23	7	2.33333	179	0	179	0
579NA_BE12_CONTIG_204_p105_122	GCTGCAGAGTGTTTCTTTCAGTTCCTAATGTGGATCTACCACACCTGTGTTCATCGAGAT	0	26	4	1.33333	122	0	122	0
579NA_BE12_CONTIG_192_p18_935	GCTGCAGAGTGTTTCTTTCAGTTCCTAATGTGGATCTACCACACCTGTGTtcatcgagat	0	38	-8	-2.66667	935	0	935	0
579NA_BE12_CONTIG_192_p27_615	GCTGCAGAGTGTTTCTTTCAGTTCCTAATGTGGATCTACCACACCTGTGTtcatcgagat	0	38	-8	-2.66667	615	0	615	0
579NA_BE12_CONTIG_192_p35_382	GCTGCAGAGTGTTTCTTTCAGTTCCTAATGTGGATCTACCACACCTGTGTtcatcgagat	0	38	-8	-2.66667	382	0	382	0
579NA_BE12_CONTIG_190_p5_3454	GCTGCAGAGTGTTTCTTTCAGTTCCTAATGTGGATCTACCACACCTGTgttcatcgagat	0	40	-10	-3.33333	3454	0	3454	0
579NA_BE12_CONTIG_190_p116_113	GCTGCAGAGTGTTTCTTTCAGTTCCTAATGTGGATCTACCACACCTGTgttcatcgaggg	0	40	-10	-3.33333	113	0	113	0
579NA_BE12_CONTIG_192_p13_1062	GCTGCAGAGTGTTTCTTTCAGTTCCTAATGTGGATCTACCACACCTGTGTtcatcgg---	3	38	-8	-2.66667	1062	0	1062	0
579NA_BE12_CONTIG_193_p24_657	GCTGCAGAGTGTTTCTTTCAGTTCCTAATGTGGATCTACCACACCTGTGTTcatcgagt-	1	37	-7	-2.33333	657	0	657	0
579NA_BE12_CONTIG_194_p36_345	GCTGCAGAGTGTTTCTTTCAGTTCCTAATGTGGATCTACCACACCTGTGTTCatcgagat	0	36	-6	-2	345	0	0	345
579NA_BE12_CONTIG_194_p14_1050	GCTGCAGAGTGTTTCTTTCAGTTCCTAATGTGGATCTACCACACCTGTGTTCatcgaggt	0	36	-6	-2	1050	0	0	1050
579NA_BE12_CONTIG_194_p99_131	GCTGCAGAGTGTTTCTTTCAGTTCCTAATGTGGATCTACCACACCTGTGTTCatcgagat	0	36	-6	-2	131	0	0	131
579NA_BE12_CONTIG_204_p34_392	GCTGCAGAGTGTTTCTTTCAGTTCCTAATGTGGATCTACCACACCTGTGTTCATCGAGAT	0	26	4	1.33333	392	0	392	0
579NA_BE12_CONTIG_200_p8_2497	GCTGCAGAGTGTTTCTTTCAGTTCCTAATGTGGATCTACCACCCCTGTGTTCATCGAGat	0	30	0	0	2497	2497	0	0
579NA_BE12_CONTIG_200_p1_40713	GCTGCAGAGTGTTTCTTTCAGTTCCTAATGTGGATCTACCACACCTGTGTTCATCGagat	0	30	0	0	40713	40713	0	0
579NA_BE12_CONTIG_200_p7_2527	GCTGCAGAGTGTTTCTTTCAGTTCCTAATGTGGATCTACCACCCCTGTGTTCATCGagat	0	30	0	0	2527	2527	0	0
579NA_BE12_CONTIG_212_p64_177	GCTGCAGAGTGTTTCTTTCAGTTCCTAATGTGGATCTACCACACCTGTGTTCATCGAGAA	0	18	12	4	177	0	0	177
579NA_BE12_CONTIG_212_p102_126	GCTGCAGAGTGTTTCTTTCAGTTCCTAATGTGGATCTACCACACCTGTGTTCATCGAGAT	0	18	12	4	126	0	0	126
579NA_BE12_CONTIG_199_p129_103	GCTGCAGAGTGTTTCTTTCAGTTCCTAATGTGGATCTACCACACCTGTGTTCATCGAgat	0	30	0	0	103	103	0	0
579NA_BE12_CONTIG_222_p67_170	GCTGCAGAGTGTTTCTTTCAGTTCCTAATGTGGATCTACCACACCTGTGTTCATCGAGAT	0	8	22	7.33333	170	0	170	0
579NA_BE12_CONTIG_201_p17_1000	GCTGCAGAGTGTTTCTTTCAGTTCCTAATGTGGATCTACCACCCCTGTTGTTCA------	6	29	1	0.333333	1000	0	1000	0
579NA_BE12_CONTIG_198_p53_200	GCTGCAGAGTGTTTCTTTCAGTTCCTAATGTGGATCTACCACCCC---TGTTCA------	9	32	-2	-0.666667	200	0	200	0
579NA_BE12_CONTIG_212_p83_150	GCTGCAGAGTGTTTCTTTCAGTTCCTAATGTGGATCTACCACACCTGTGTTCATCGAGAC	0	18	12	4	150	0	0	150
579NA_BE12_CONTIG_183_p126_106	GCTGCAGAGTGTTTCTTTCAGTTCCTAATGTGGATCTAC---------------------	21	47	-17	-5.66667	106	0	106	0
run 579NA_BE12 second rows
579NA_BE12_CONTIG_172_p124_107	AGA---GTGTTTCTTTCAGTTCCTAATGtggatctaccacacctcctggagaagaggccc	3
579NA_BE12_CONTIG_172_p82_151	|-----------------------------ggatctaccacacctgtgttcatcgaggccc	29
579NA_BE12_CONTIG_174_p59_188	|--------------------------------------acctgtgttcatcgagattccg	38
579NA_BE12_CONTIG_175_p114_113	AGAGTGTTTCTTTCAGTTCCTAATGTGGatctacgtctggacctcctggagaagaggccc	0
579NA_BE12_CONTIG_184_p33_403	tc----------------------------------------------cggaagaggccc	46
579NA_BE12_CONTIG_184_p122_107	tg----------------------------------------------gagaagaggccc	46
579NA_BE12_CONTIG_198_p78_157	c--------------------------------ggtctggacctcctggagaagaggccc	32
579NA_BE12_CONTIG_198_p30_580	t--------------------------------cgtctggacctcctggagaagaggccc	32
579NA_BE12_CONTIG_198_p26_618	t--------------------------------ccgatgaacctcctggagaagaggccc	32
579NA_BE12_CONTIG_198_p31_456	t--------------------------------ccgctggacctcctggagaagaggccc	32
579NA_BE12_CONTIG_197_p39_287	tccg---------------------------------tggacctcctggagaagaggccc	33
579NA_BE12_CONTIG_197_p23_702	tgtc---------------------------------tggacctcctggagaagaggccc	33
579NA_BE12_CONTIG_197_p132_102	ggtc---------------------------------tggacctcctggagaagaggccc	33
579NA_BE12_CONTIG_205_p57_195	Tcc----a---------------------ttccggtctggacctcctggagaagaggccc	25
579NA_BE12_CONTIG_209_p94_136	TCCGCtca---------------------ttccggtctggacctcctggagaagaggccc	21
579NA_BE12_CONTIG_186_p38_318	|--------------------------------------cgacctcctggagaagaggccc	38
579NA_BE12_CONTIG_186_p107_120	|--------------------------------------cgagctcctggagaagaggccc	38
579NA_BE12_CONTIG_186_p79_157	|--------------------------------------cgagatcctggagaagaggccc	38
579NA_BE12_CONTIG_186_p22_753	|--------------------------------------cgagattccggagaagaggccc	38
579NA_BE12_CONTIG_186_p49_231	|--------------------------------------cgagattctggagaagaggccc	38
579NA_BE12_CONTIG_188_p10_1354	|----------------------------------atctggacctcctggagaagaggccc	34
579NA_BE12_CONTIG_188_p48_234	|----------------------------------gtctggacctcctggagaagaggccc	34
579NA_BE12_CONTIG_188_p11_1261	|----------------------------------atcgagacctcctggagaagaggccc	34
579NA_BE12_CONTIG_188_p125_107	|----------------------------------atcgagatctcctggagaagaggccc	34
579NA_BE12_CONTIG_196_p28_609	|----------------------------------gtctggacctcctggagaagaggccc	34
579NA_BE12_CONTIG_196_p43_253	|----------------------------------tccgggacctcctggagaagaggccc	34
579NA_BE12_CONTIG_196_p71_163	|----------------------------------tcctggacctcctggagaagaggccc	34
579NA_BE12_CONTIG_199_p2_6424	tc-------------------------------cgtctggacctcctggagaagaggccc	31
579NA_BE12_CONTIG_199_p89_140	tc-------------------------------cggatgaacctcctggagaagaggccc	31
579NA_BE12_CONTIG_187_p123_107	|-----------------------------gtgttcatcggacctcctggagaagaggccc	29
579NA_BE12_CONTIG_187_p108_119	|-----------------------------gtgttcatcgattctcctggagaagaggccc	29
579NA_BE12_CONTIG_187_p32_424	|-----------------------------gtgttcatcgagattccgggagaagaggccc	29
579NA_BE12_CONTIG_187_p3_3940	|-----------------------------gtgttcatcgagattcctggagaagaggccc	29
579NA_BE12_CONTIG_187_p25_619	|-----------------------------gtgttcatcgagactcctggagaagaggccc	29
579NA_BE12_CONTIG_177_p21_806	|----------------------GTGGATctaccacacctgtgttcatcgagaagaggccc	22
579NA_BE12_CONTIG_178_p84_149	|------CTTTCAGTTCCTAATGTGGATCtaccacacctggacctcctggagaagaggccc	6
579NA_BE12_CONTIG_195_p131_103	|---------------------GTGTTCAtcgccggtctggacctcctggagaagaggccc	21
579NA_BE12_CONTIG_195_p121_108	|---------------------GTGTTCAtcgagattccgattctcctggagaagaggccc	21
579NA_BE12_CONTIG_195_p106_121	|---------------------GTGTTCAtcgagattccgaacctcctggagaagaggccc	21
579NA_BE12_CONTIG_195_p93_137	|---------------------GTGTTCAtcgagagtctggacctcctggagaagaggccc	21
579NA_BE12_CONTIG_195_p6_2875	|---------------------GTGTTCAtcgagattctggacctcctggagaagaggccc	21
579NA_BE12_CONTIG_195_p9_1861	|---------------------GTGTTCAtcgagattccggacctcctggagaagaggccc	21
579NA_BE12_CONTIG_182_p45_247	|---------------------ATCTACCacacctgtgttcacctcctggagaagaggccc	21
579NA_BE12_CONTIG_182_p68_170	|---------------------ATCTACCacacctgtgttcttctcctggagaagaggccc	21
579NA_BE12_CONTIG_185_p44_247	|---------------------------------------cttctcctggagaagaggccc	39
579NA_BE12_CONTIG_189_p20_865	|--------------------------------------gattctcctggagaagaggccc	38
579NA_BE12_CONTIG_189_p120_109	|--------------------------------------gaatctcctggagaagaggccc	38
579NA_BE12_CONTIG_189_p76_158	|--------------------------------------ggacctcctggagaagaggccc	38
579NA_BE12_CONTIG_189_p70_166	|--------------------------------------ggacctcctggagaagaggccc	38
579NA_BE12_CONTIG_189_p134_102	|--------------------------------------ggacctcctggagaagaggccc	38
579NA_BE12_CONTIG_191_p40_286	|--------------------------------------ttccgtcctggagaagaggccc	38
579NA_BE12_CONTIG_191_p37_341	|--------------------------------------ggacctcctggagaagaggccc	38
579NA_BE12_CONTIG_191_p117_112	|--------------------------------------tgacctcctggagaagaggccc	38
579NA_BE12_CONTIG_209_p101_127	TCCGATGg---------------------agaaggtctggacctcctggagaagaggccc	21
579NA_BE12_CONTIG_201_p80_153	tcct-----------------------------ggagaagacctcctggagaagaggccc	29
579NA_BE12_CONTIG_230_p72_163	TCCGTATGTTTCACAAACGATATGTATTtgggcagtctggacctcctggagaagaggccc	0
579NA_BE12_CONTIG_211_p65_175	TCCGATG-------------------ATtccgatgtctggacctcctggagaagaggccc	19
579NA_BE12_CONTIG_201_p58_189	tcc-----------------------------cggtctggacctcctggagaagaggccc	29
579NA_BE12_CONTIG_201_p4_3796	tcc-----------------------------gggtctggacctcctggagaagaggccc	29
579NA_BE12_CONTIG_201_p12_1080	tcc-----------------------------gagtctggacctcctggagaagaggccc	29
579NA_BE12_CONTIG_201_p15_1042	tcc-----------------------------gtgtctggacctcctggagaagaggccc	29
579NA_BE12_CONTIG_201_p19_918	tcc-----------------------------gcgtctggacctcctggagaagaggccc	29
579NA_BE12_CONTIG_179_p29_601	|-------------------------------------gtgttctcctggagaagaggccc	37
579NA_BE12_CONTIG_180_p91_137	|-------------------------------------------------ttccgaggccc	49
579NA_BE12_CONTIG_202_p112_114	tccgagg----------------------------tctggacctcctgaagaagaggccc	28
579NA_BE12_CONTIG_202_p136_100	tccgaag----------------------------tctggacctcctggagaagaggccc	28
579NA_BE12_CONTIG_202_p109_118	tccgacg----------------------------tctggacctcctggagaagaggccc	28
579NA_BE12_CONTIG_202_p16_1028	tccgcgg----------------------------tctggacctcctggagaagaggccc	28
579NA_BE12_CONTIG_202_p110_117	tccgccg----------------------------tctggacctcctggagaagaggccc	28
579NA_BE12_CONTIG_185_p115_113	tccga---------------------------------------------gaagaggccc	45
579NA_BE12_CONTIG_183_p97_133	|----------------------------------------------ttccgaagaggccc	46
579NA_BE12_CONTIG_185_p74_161	|------------ctg-----------------tgttctggacctcctggagaagaggccc	29
579NA_BE12_CONTIG_206_p90_139	TCCT-------gtgt-----------------tcatctggacctcctggagaagaggccc	24
579NA_BE12_CONTIG_213_p75_160	TCCGTTCATCTgtgt-----------------tcacttggacctcctggagaagaggccc	17
579NA_BE12_CONTIG_203_p104_124	Tccgcccgt---------------------------ctggacctcctggagaagaggccc	27
579NA_BE12_CONTIG_203_p135_101	Tccgttcat---------------------------ctggacctcctggagaagaggccc	27
579NA_BE12_CONTIG_206_p81_152	TCCTgg-a------g-----------------aatcctggaactcctggagaagaggccc	24
579NA_BE12_CONTIG_207_p63_179	TCCGAtga------a-----------------cctcctggacctcctggagaagaggccc	23
579NA_BE12_CONTIG_204_p105_122	TCcgatga------a-----------------cc---tggacctcctggagaagaggccc	26
579NA_BE12_CONTIG_192_p18_935	tcc--------------------------------------gctcctggagaagaggccc	38
579NA_BE12_CONTIG_192_p27_615	tct--------------------------------------cctcctggagaagaggccc	38
579NA_BE12_CONTIG_192_p35_382	tct--------------------------------------tctcctggagaagaggccc	38
579NA_BE12_CONTIG_190_p5_3454	t----------------------------------------cctcctggagaagaggccc	40
579NA_BE12_CONTIG_190_p116_113	a----------------------------------------cctcctggagaagaggccc	40
579NA_BE12_CONTIG_192_p13_1062	|-----------------------------------tctggacctcctggagaagaggccc	35
579NA_BE12_CONTIG_193_p24_657	|------------------------------------ctggacctcctggagaagaggccc	36
579NA_BE12_CONTIG_194_p36_345	t------------------------------------ccgacctcctggagaagaggccc	36
579NA_BE12_CONTIG_194_p14_1050	c------------------------------------tggacctcctggagaagaggccc	36
579NA_BE12_CONTIG_194_p99_131	c------------------------------------tggacctcctggagaagaggccc	36
579NA_BE12_CONTIG_204_p34_392	TCcaggag------g--------------------tctggacctcctggagaagaggccc	26
579NA_BE12_CONTIG_200_p8_2497	tcc----g------g--------------------tctggacctcctggagaagaggccc	30
579NA_BE12_CONTIG_200_p1_40713	tcc----g------g--------------------tctggacctcctggagaagaggccc	30
579NA_BE12_CONTIG_200_p7_2527	tcc----g------g--------------------tctggacctcctggagaagaggccc	30
579NA_BE12_CONTIG_212_p64_177	CACATCGAGAaca------------------catcgagaacactcctggagaagaggccc	18
579NA_BE12_CONTIG_212_p102_126	TCCGATGGAAttc------------------atggagaattcctcctggagaagaggccc	18
579NA_BE12_CONTIG_199_p129_103	tccg------------------------------gtctggacctcctggagaagaggccc	30
579NA_BE12_CONTIG_222_p67_170	TCTGGACCTCCTGG--------ACCTCCtggacctcctggacctcctggagaagaggccc	8
579NA_BE12_CONTIG_201_p17_1000	|-----------------------TCGAGattccggtctggacctcctggagaagaggccc	23
579NA_BE12_CONTIG_198_p53_200	|-----------------------TCGAGattccggtctggacctcctggagaagaggccc	23
579NA_BE12_CONTIG_212_p83_150	CTCCT------------------GGAGAagaggagtctggacctcctggagaagaggccc	18
579NA_BE12_CONTIG_183_p126_106	|--------------------------CAcaccctgtctggacctcctggagaagaggccc	26
DV-90, EXOSC8 AS sgRNA
species	sequence	# dashes this line	total # dashes	diff from WT	codons diff from WT	Reads	Uncut	Frameshift	In-frame			Uncut	Frameshift	In-frame		edited	total	% edited
run DV90A_BE9
DV90A_BE9_CONTIG_200_p11_211	GCTGCAGAGTGTTTCTTTCAGTTCCTAATGTGGATCTACCACCCCTGT--TGTTCATCGA	2	2	1	0.333333	211	0	211	0		No. reads	5221	82192	1130		83322	88543	0.941034
DV90A_BE9_CONTIG_201_p18_147	GCTGCAGAGTGTTTCTTTCAGTTCCTAATGTGGATCTACCACCCCTGT--GTGTCAtcga	2	2	1	0.333333	147	0	147	0		Fraction reads	0.0589657	0.928272	0.0127622
DV90A_BE9_CONTIG_201_p1_75911	GCTGCAGAGTGTTTCTTTCAGTTCCTAATGTGGATCTACCACCCCTGT--TGTTCAtcga	2	2	1	0.333333	75911	0	75911	0
DV90A_BE9_CONTIG_200_p21_127	GTGCAGAGTGTTTCTTTCAGTTCCTAATGTGGATCTACCACCCCTGT--TGTTCAtcga	2	2	1	0.333333	127	0	127	0
DV90A_BE9_CONTIG_169_p24_106	GCTGCAGAGTGTTTCTTTCAGTTC----------------------------------CT	34	34	-31	-10.3333	106	0	106	0
DV90A_BE9_CONTIG_178_p20_136	GCTGCAGAGTGTTTCTTTCAGTTCCTAATGTGGATCt-----------------------	23	23	-20	-6.66667	136	0	136	0
DV90A_BE9_CONTIG_181_p23_110	GCTGCAGAGTGTTTCTTTCAGTTCCTAATGTGG----------------------ATCTA	22	22	-19	-6.33333	110	0	110	0
DV90A_BE9_CONTIG_188_p10_220	GCTGCAGAGTGTTTCTTTCAGTTCCTAATGTGGATCTACCAC---------------CCC	15	15	-12	-4	220	0	0	220
DV90A_BE9_CONTIG_190_p26_103	GCTGCAGAGTGTTTCTTTCAGTTCCTAATGTGGATCTACCA-------------CAtcga	13	13	-10	-3.33333	103	0	103	0
DV90A_BE9_CONTIG_190_p22_126	GCTGCAGAGTGTTTCTTTCAGTTCCTAATGTGGATCTACCACCCCT-------------G	13	13	-10	-3.33333	126	0	126	0
DV90A_BE9_CONTIG_194_p16_180	GCTGCAGAGTGTTTCTTTCAGTTCCTAATGTGGATCTAC---------CATGTTCAtcga	9	9	-6	-2	180	0	0	180
DV90A_BE9_CONTIG_194_p8_230	GCTGCAGAGTGTTTCTTTCAGTTCCTAATGTGGATCTACCACCCCT---------Gtcga	9	9	-6	-2	230	0	0	230
DV90A_BE9_CONTIG_196_p15_185	GCTGCAGAGTGTTTCTTTCAGTTCCTAATGTGGATCTACCACC-------TGTTCAtcga	7	7	-4	-1.33333	185	0	185	0
DV90A_BE9_CONTIG_197_p13_203	GCTGCAGAGTGTTTCTTTCAGTTCCTAATGTGGATCTACCACCCCTG------TCAtcga	6	6	-3	-1	203	0	0	203
DV90A_BE9_CONTIG_197_p14_191	GCTGCAGAGTGTTTCTTTCAGTTCCTAATGTGGATCTACCACCCTGT------TCAtcga	6	6	-3	-1	191	0	0	191
DV90A_BE9_CONTIG_199_p9_224	GCTGCAGAGTGTTTCTTTCAGTTCCTAATGTGGATCTACCACCC----CTTGTTCAtcga	4	4	-1	-0.333333	224	0	224	0
DV90A_BE9_CONTIG_199_p19_143	GCTGCAGAGTGTTTCTTTCAGTTCCTAATGTGGATCTACCACCC----CTGGTTCAtcga	4	4	-1	-0.333333	143	0	143	0
DV90A_BE9_CONTIG_203_p25_106	GCTGCAGAGTGTTTCTTTCAGTTCCTAATGTGGATCTACCACCCCTGTGTTGTTCAtcga	0	0	3	1	106	0	0	106
DV90A_BE9_CONTIG_202_p5_912	GCTGCAGAGTGTTTCTTTCAGTTCCTAATGTGGATCTACCACCCCTGTG-TGTTCAtcga	1	1	2	0.666667	912	0	912	0
DV90A_BE9_CONTIG_202_p6_712	GCTGCAGAGTGTTTCTTTCAGTTCCTAATGTGGATCTACCACCCCTGTT-TGTTCAtcga	1	1	2	0.666667	712	0	712	0
DV90A_BE9_CONTIG_202_p12_209	GCTGCAGAGTGTTTCTTTCAGTTCCTAATGTGGATCTACCACCCCTGTC-TGTTCAtcga	1	1	2	0.666667	209	0	209	0
DV90A_BE9_CONTIG_202_p17_178	GCTGCAGAGTGTTTCTTTCAGTTCCTAATGTGGATCTACCACCCCTGTA-TGTTCAtcga	1	1	2	0.666667	178	0	178	0
DV90A_BE9_CONTIG_198_p3_2652	GCTGCAGAGTGTTTCTTTCAGTTCCTAATGTGGATCTACCACCC-----CTGTTCAtcga	5	5	-2	-0.666667	2652	0	2652	0
DV90A_BE9_CONTIG_200_p7_667	GCTGCAGAGTGTTTCTTTCAGTTCCTAATGTGGATCTACCACCCCT---GTGTTCATCGA	3	3	0	0	667	667	0	0
DV90A_NCBI_gi_11544924_200	GCTGCAGAGTGTTTCTTTCAGTTCCTAATGTGGATCTACCACCCCT---GTGTTCATCGA	3	3	0	0		0	0	0
DV90A_BE9_CONTIG_200_p2_2885	GCTGCAGAGTGTTTCTTTCAGTTCCTAATGTGGATCTACCACCCCT---GTGTTCAtcga	3	3	0	0	2885	2885	0	0
DV90A_BE9_CONTIG_200_p4_1669	GCTGCAGAGTGTTTCTTTCAGTTCCTAATGTGGATCTACCACACCT---GTGTTCAtcga	3	3	0	0	1669	1669	0	0
DV-90, EXOSC8 NA sgRNA
species	sequence	# dashes this line	total # dashes	diff from WT	codons diff from WT	Reads	Uncut	Frameshift	In-frame			Uncut	Frameshift	In-frame		edited	total	% edited
run DV90N_BE8 first rows
DV90N_BE8_CONTIG_177_p19_461	GCTGCAGAGTGTTTCTTTCAGTTCCTAATGTGGATctaccacccctgtgt----------	10	29	-23	-7.66667	461	0	461	0		No. reads	34973	32506	4838		37344	72317	0.516393
DV90N_BE8_CONTIG_177_p56_127	GCTGCAGAGTGTTTCTTTCAGTTCCTAATGTGGATctaccacccctgtgt----------	10	29	-23	-7.66667	127	0	127	0		Fraction reads	0.483607	0.449493	0.0668999
DV90N_BE8_CONTIG_180_p44_181	GCTGCAGAGTGTTTCTTTCAGTTCCTAATGTGGATCTAccacccctg-------------	13	26	-20	-6.66667	181	0	181	0
DV90N_BE8_CONTIG_180_p63_112	GCTGCAGAGTGTTTCTTTCAGTTCCTAATGTGGATCTAccacccctg-------------	13	26	-20	-6.66667	112	0	112	0
DV90N_BE8_CONTIG_182_p39_197	GCTGCAGAGTGTTTCTTTCAGTTCCTAATGTGGATCTACCac------------------	18	24	-18	-6	197	0	0	197
DV90N_BE8_CONTIG_182_p60_124	GCTGCAGAGTGTTTCTTTCAGTTCCTAATGTGGATCTACCac------------------	18	24	-18	-6	124	0	0	124
DV90N_BE8_CONTIG_198_p49_152	GCTGCAGAGTGTTTCTTTCAGTTCCTAATGTGGATCTACCACCCCTGTGTTCATCGagat	0	8	-2	-0.666667	152	0	152	0
DV90N_BE8_CONTIG_198_p21_411	GCTGCAGAGTGTTTCTTTCAGTTCCTAATGTGGATCTACCACCCCTGTGTTCATCGagat	0	8	-2	-0.666667	411	0	411	0
DV90N_BE8_CONTIG_198_p52_134	GCTGCAGAGTGTTTCTTTCAGTTCCTAATGTGGATCTACCACCCCTGTGTTCATCGagat	0	8	-2	-0.666667	134	0	134	0
DV90N_BE8_CONTIG_198_p40_191	GCTGCAGAGTGTTTCTTTCAGTTCCTAATGTGGATCTACCACCCCTGTGTTCATCGagat	0	8	-2	-0.666667	191	0	191	0
DV90N_BE8_CONTIG_192_p24_344	GCTGCAGAGTGTTTCTTTCAGTTCCTAATGTGGATCTACCACCCCTGTGTtcatcgagat	0	14	-8	-2.66667	344	0	344	0
DV90N_BE8_CONTIG_192_p55_128	GCTGCAGAGTGTTTCTTTCAGTTCCTAATGTGGATCTACCACCCCTGTGTtcatcgagat	0	14	-8	-2.66667	128	0	128	0
DV90N_BE8_CONTIG_191_p58_125	GCTGCAGAGTGTTTCTTTCAGTTCCTAATGTGGATCTACCACCCCTGTGttcatcgagat	0	15	-9	-3	125	0	0	125
DV90N_BE8_CONTIG_186_p26_333	GCTGCAGAGTGTTTCTTTCAGTTCCTAATGTGGATCTACCACCCctgtgttcat------	6	20	-14	-4.66667	333	0	333	0
DV90N_BE8_CONTIG_186_p61_119	GCTGCAGAGTGTTTCTTTCAGTTCCTAATGTGGATCTACCACCCctgtgttcat------	6	20	-14	-4.66667	119	0	119	0
DV90N_BE8_CONTIG_187_p62_115	GCTGCAGAGTGTTTCTTTCAGTTCCTAATGTGGATCTACCACCCCtgtgtt---------	9	19	-13	-4.33333	115	0	115	0
DV90N_BE8_CONTIG_187_p43_184	GCTGCAGAGTGTTTCTTTCAGTTCCTAATGTGGATCTACCACCCCtgtgtt---------	9	19	-13	-4.33333	184	0	184	0
DV90N_BE8_CONTIG_187_p8_1564	GCTGCAGAGTGTTTCTTTCAGTTCCTAATGTGGATCTACCACCCCtgtgtt---------	9	19	-13	-4.33333	1564	0	1564	0
DV90N_BE8_CONTIG_187_p30_281	GCTGCAGAGTGTTTCTTTCAGTTCCTAATGTGGATCTACCACCCCtgtgtt---------	9	19	-13	-4.33333	281	0	281	0
DV90N_BE8_CONTIG_188_p10_1385	GCTGCAGAGTGTTTCTTTCAGTTCCTAATGTGGATCTACCACCCCTgtgttcatc-----	5	18	-12	-4	1385	0	0	1385
DV90N_BE8_CONTIG_188_p13_1012	GCTGCAGAGTGTTTCTTTCAGTTCCTAATGTGGATCTACCACCCCTgtgttcatc-----	5	18	-12	-4	1012	0	0	1012
DV90N_BE8_CONTIG_188_p46_166	GCTGCAGAGTGTTTCTTTCAGTTCCTAATGTGGATCTACCACCCCTgtgttcgtc-----	5	18	-12	-4	166	0	0	166
DV90N_BE8_CONTIG_189_p41_191	GCTGCAGAGTGTTTCTTTCAGTTCCTAATGTGGATCTACCACCCCTGtgttc--------	8	17	-11	-3.66667	191	0	191	0
DV90N_BE8_CONTIG_189_p16_494	GCTGCAGAGTGTTTCTTTCAGTTCCTAATGTGGATCTACCACCCCTGtgttc--------	8	17	-11	-3.66667	494	0	494	0
DV90N_BE8_CONTIG_189_p47_157	GCTGCAGAGTGTTTCTTTCAGTTCCTAATGTGGATCTACCACCCCTGtgttc--------	8	17	-11	-3.66667	157	0	157	0
DV90N_BE8_CONTIG_190_p6_1889	GCTGCAGAGTGTTTCTTTCAGTTCCTAATGTGGATCTACCACCCCTGTgttcatcgagat	0	16	-10	-3.33333	1889	0	1889	0
DV90N_BE8_CONTIG_190_p42_188	GCTGCAGAGTGTTTCTTTCAGTTCCTAATGTGGATCTACCACCCCTGTgttcatcgagat	0	16	-10	-3.33333	188	0	188	0
DV90N_BE8_CONTIG_195_p29_297	GCTGCAGAGTGTTTCTTTCAGTTCCTAATGTGGATCTACCACCCCTGTGTTCAtcgagag	0	11	-5	-1.66667	297	0	297	0
DV90N_BE8_CONTIG_195_p9_1454	GCTGCAGAGTGTTTCTTTCAGTTCCTAATGTGGATCTACCACCCCTGTGTTCAtcgagat	0	11	-5	-1.66667	1454	0	1454	0
DV90N_BE8_CONTIG_195_p15_924	GCTGCAGAGTGTTTCTTTCAGTTCCTAATGTGGATCTACCACCCCTGTGTTCAtcgagat	0	11	-5	-1.66667	924	0	924	0
DV90N_BE8_CONTIG_196_p28_300	GCTGCAGAGTGTTTCTTTCAGTTCCTAATGTGGATCTACCACCCCTGTGTTCATcgagat	0	10	-4	-1.33333	300	0	300	0
DV90N_BE8_CONTIG_196_p34_215	GCTGCAGAGTGTTTCTTTCAGTTCCTAATGTGGATCTACCACCCCTGTGTTCATcgagat	0	10	-4	-1.33333	215	0	215	0
DV90N_BE8_CONTIG_196_p33_232	GCTGCAGAGTGTTTCTTTCAGTTCCTAATGTGGATCTACCACCCCTGTGTTCATcgagat	0	10	-4	-1.33333	232	0	232	0
DV90N_BE8_CONTIG_196_p64_110	GCTGCAGAGTGTTTCTTTCAGTTCCTAATGTGGATCTACCACCCCTGTGTTCATcgagag	0	10	-4	-1.33333	110	0	110	0
DV90N_BE8_CONTIG_202_p5_1997	GCTGCAGAGTGTTTCTTTCAGTTCCTAATGTGGATCTACCACCCCTGTGTTCATCGAGAT	0	4	2	0.666667	1997	0	1997	0
DV90N_BE8_CONTIG_202_p45_167	GCTGCAGAGTGTTTCTTTCAGTTCCTAATGTGGATCTACCACCCCTGTGTTCATCGAGAT	0	4	2	0.666667	167	0	167	0
DV90N_BE8_CONTIG_202_p53_130	GCTGCAGAGTGTTTCTTTCAGTTCCTAATGTGGATCTACCACCCCTGTGTTCATCGAGAT	0	4	2	0.666667	130	0	130	0
DV90N_BE8_CONTIG_201_p38_205	GCTGCAGAGTGTTTCTTTCAGTTCCTAATGTGGATCTACCACCCCTGTGTTCATCGAGAt	0	5	1	0.333333	205	0	205	0
DV90N_BE8_CONTIG_201_p2_6208	GCTGCAGAGTGTTTCTTTCAGTTCCTAATGTGGATCTACCACCCCTGTGTTCATCGAGAt	0	5	1	0.333333	6208	0	6208	0
DV90N_BE8_CONTIG_201_p7_1587	GCTGCAGAGTGTTTCTTTCAGTTCCTAATGTGGATCTACCACCCCTGTGTTCATCGAGAt	0	5	1	0.333333	1587	0	1587	0
DV90N_BE8_CONTIG_201_p11_1216	GCTGCAGAGTGTTTCTTTCAGTTCCTAATGTGGATCTACCACCCCTGTGTTCATCGAGAt	0	5	1	0.333333	1216	0	1216	0
DV90N_BE8_CONTIG_201_p12_1064	GCTGCAGAGTGTTTCTTTCAGTTCCTAATGTGGATCTACCACCCCTGTGTTCATCGAGAt	0	5	1	0.333333	1064	0	1064	0
DV90N_BE8_CONTIG_169_p67_103	GCTGCAGAGTGTTTCTTTCAGTTCCTAatgtgg---------------------------	27	37	-31	-10.3333	103	0	103	0
DV90N_BE8_CONTIG_201_p18_463	GCTGCAGAGTGTTTCTTTCAGTTCCTAATGTGGATCTACCACCCCTGTTGTTCATC----	4	5	1	0.333333	463	0	463	0
DV90N_BE8_CONTIG_167_p54_130	GCTGCAGAGTGTTTCTTTCA---------------------------------------G	39	39	-33	-11	130	0	0	130
DV90N_BE8_CONTIG_170_p69_101	GCTGCAGAGTGTTTCTTTCAGTTCCTAAtgtg----------------------------	28	36	-30	-10	101	0	0	101
DV90N_BE8_CONTIG_172_p50_149	GCTGCAGAGTGTTTCTTTCAGTTCCTAATGtggatctaccacccctgtgttcatc-----	5	34	-28	-9.33333	149	0	149	0
DV90N_BE8_CONTIG_174_p35_215	GCTGCAGAGTGTTTCTTTCAGTTCCTAATGTGgatctaccacccctgtgttcatcga---	3	32	-26	-8.66667	215	0	215	0
DV90N_BE8_CONTIG_175_p59_125	GCTGCAGAGTGTTTCTTTCAGTTCCTAATGTGGatctaccacccctgtgttca-------	7	31	-25	-8.33333	125	0	125	0
DV90N_BE8_CONTIG_179_p31_260	GCTGCAGAGTGTTTCTTTCAGTTCCTAATGTGGATCTaccacccctgt------------	12	27	-21	-7	260	0	0	260
DV90N_BE8_CONTIG_184_p36_214	GCTGCAGAGTGTTTCTTTCAGTTCCTAATGTGGATCTACCACccctg-------------	13	22	-16	-5.33333	214	0	214	0
DV90N_BE8_CONTIG_185_p57_126	GCTGCAGAGTGTTTCTTTCAGTTCCTAATGTGGATCTACCACCcctgt------------	12	21	-15	-5	126	0	0	126
DV90N_BE8_CONTIG_190_p68_101	GCTGCAGAGTGTTTCTTTCAGTTCCTAATGTGGATCTACCACCCCTGTgttcat------	6	16	-10	-3.33333	101	0	101	0
DV90N_BE8_CONTIG_191_p20_429	GCTGCAGAGTGTTTCTTTCAGTTCCTAATGTGGATCTACCACCCCTGTGttcatcg----	4	15	-9	-3	429	0	0	429
DV90N_BE8_CONTIG_192_p17_467	GCTGCAGAGTGTTTCTTTCAGTTCCTAATGTGGATCTACCACCCCTGTGTtcatcgg---	3	14	-8	-2.66667	467	0	467	0
DV90N_BE8_CONTIG_193_p48_157	GCTGCAGAGTGTTTCTTTCAGTTCCTAATGTGGATCTACCACCCCTGTGTTcatcgagat	0	13	-7	-2.33333	157	0	157	0
DV90N_BE8_CONTIG_193_p25_342	GCTGCAGAGTGTTTCTTTCAGTTCCTAATGTGGATCTACCACCCCTGTGTTcatcg----	4	13	-7	-2.33333	342	0	342	0
DV90N_BE8_CONTIG_193_p66_104	GCTGCAGAGTGTTTCTTTCAGTTCCTAATGTGGATCTACCACCCCTGTGTTcatcc----	4	13	-7	-2.33333	104	0	104	0
DV90N_BE8_CONTIG_206_p65_105	GCTGCAGAGTGTTTCTTTCAGTTCCTAATGTGGATCTACCACCCCTGTGTTCATCGAGAT	0	0	6	2	105	0	0	105
DV90N_BE8_CONTIG_205_p14_964	GCTGCAGAGTGTTTCTTTCAGTTCCTAATGTGGATCTACCACCCCTGTGTTCATCGAGAT	0	1	5	1.66667	964	0	964	0
DV90N_BE8_CONTIG_204_p22_376	GCTGCAGAGTGTTTCTTTCAGTTCCTAATGTGGATCTACCACCCCTGTGTTCATCGAGAT	0	2	4	1.33333	376	0	376	0
DV90N_BE8_CONTIG_203_p51_142	GCTGCAGAGTGTTTCTTTCAGTTCCTAATGTGGATCTACCACCCCTGTGTTCATCGAGAT	0	3	3	1	142	0	0	142
DV90N_BE8_CONTIG_199_p37_208	GCTGCAGAGTGTTTCTTTCAGTTCCTAATGTGGATCTACCACCCCTGTGTTCATCGAgat	0	7	-1	-0.333333	208	0	208	0
DV90N_BE8_CONTIG_199_p4_4283	GCTGCAGAGTGTTTCTTTCAGTTCCTAATGTGGATCTACCACCCCTGTGTTCATCGAgat	0	7	-1	-0.333333	4283	0	4283	0
DV90N_BE8_CONTIG_199_p23_373	GCTGCAGAGTGTTTCTTTCAGTTCCTAATGTGGATCTACCACCCCTGTGTTCATCGAgat	0	7	-1	-0.333333	373	0	373	0
DV90N_BE8_CONTIG_194_p32_234	GCTGCAGAGTGTTTCTTTCAGTTCCTAATGTGGATCTACCACCCCTGTGTTCatcgagat	0	12	-6	-2	234	0	0	234
DV90N_BE8_CONTIG_194_p27_302	GCTGCAGAGTGTTTCTTTCAGTTCCTAATGTGGATCTACCACCCCTGTGTTCatcga---	3	12	-6	-2	302	0	0	302
DV90N_NCBI_gi_11544924_200	GCTGCAGAGTGTTTCTTTCAGTTCCTAATGTGGATCTACCACCCCTGTGTTCATCGAGAT	0	6	0	0		0	0	0
DV90N_BE8_CONTIG_200_p1_30629	GCTGCAGAGTGTTTCTTTCAGTTCCTAATGTGGATCTACCACCCCTGTGTTCATCgagat	0	6	0	0	30629	30629	0	0
DV90N_BE8_CONTIG_200_p3_4344	GCTGCAGAGTGTTTCTTTCAGTTCCTAATGTGGATCTACCACACCTGTGTTCATCgagat	0	6	0	0	4344	4344	0	0
run DV90N_BE8 second rows
DV90N_BE8_CONTIG_177_p19_461	|-------------------tcatcgagaagaggcccaagtggctagccagttcattgcag	19
DV90N_BE8_CONTIG_177_p56_127	|-------------------tcctggagaagaggcccaagtggctagccagttcattgcag	19
DV90N_BE8_CONTIG_180_p44_181	|-------------tgttcatcctggagaagaggcccaagtggctagccagttcattgcag	13
DV90N_BE8_CONTIG_180_p63_112	|-------------tggacctcctggagaagaggcccaagtggctagccagttcattgcag	13
DV90N_BE8_CONTIG_182_p39_197	|------ccctgtctggacctcctggagaagaggcccaagtggctagccagttcattgcag	6
DV90N_BE8_CONTIG_182_p60_124	|------ccctgtgttcacctcctggagaagaggcccaagtggctagccagttcattgcag	6
DV90N_BE8_CONTIG_198_p49_152	tc----cgat----gaacctcctggagaagaggcccaagtggctagccagttcattgcag	8
DV90N_BE8_CONTIG_198_p21_411	tc----gtct----ggacctcctggagaagaggcccaagtggctagccagttcattgcag	8
DV90N_BE8_CONTIG_198_p52_134	tc----atct----ggacctcctggagaagaggcccaagtggctagccagttcattgcag	8
DV90N_BE8_CONTIG_198_p40_191	tc----cgct----ggacctcctggagaagaggcccaagtggctagccagttcattgcag	8
DV90N_BE8_CONTIG_192_p24_344	tc----c----------gctcctggagaagaggcccaagtggctagccagttcattgcag	14
DV90N_BE8_CONTIG_192_p55_128	tc----t----------cctcctggagaagaggcccaagtggctagccagttcattgcag	14
DV90N_BE8_CONTIG_191_p58_125	tc----c-----------ctcctggagaagaggcccaagtggctagccagttcattgcag	15
DV90N_BE8_CONTIG_186_p26_333	|--------------cgacctcctggagaagaggcccaagtggctagccagttcattgcag	14
DV90N_BE8_CONTIG_186_p61_119	|--------------cgagattctggagaagaggcccaagtggctagccagttcattgcag	14
DV90N_BE8_CONTIG_187_p62_115	|----------gtctggacctcctggagaagaggcccaagtggctagccagttcattgcag	10
DV90N_BE8_CONTIG_187_p43_184	|----------catcggacctcctggagaagaggcccaagtggctagccagttcattgcag	10
DV90N_BE8_CONTIG_187_p8_1564	|----------catcgagattcctggagaagaggcccaagtggctagccagttcattgcag	10
DV90N_BE8_CONTIG_187_p30_281	|----------catcgagactcctggagaagaggcccaagtggctagccagttcattgcag	10
DV90N_BE8_CONTIG_188_p10_1385	|-------------gagacctcctggagaagaggcccaagtggctagccagttcattgcag	13
DV90N_BE8_CONTIG_188_p13_1012	|-------------tggacctcctggagaagaggcccaagtggctagccagttcattgcag	13
DV90N_BE8_CONTIG_188_p46_166	|-------------tggacctcctggagaagaggcccaagtggctagccagttcattgcag	13
DV90N_BE8_CONTIG_189_p41_191	|---------agtctggacctcctggagaagaggcccaagtggctagccagttcattgcag	9
DV90N_BE8_CONTIG_189_p16_494	|---------atcgagattctcctggagaagaggcccaagtggctagccagttcattgcag	9
DV90N_BE8_CONTIG_189_p47_157	|---------atcgaggacctcctggagaagaggcccaagtggctagccagttcattgcag	9
DV90N_BE8_CONTIG_190_p6_1889	tc----------------ctcctggagaagaggcccaagtggctagccagttcattgcag	16
DV90N_BE8_CONTIG_190_p42_188	tc----------------cgcctggagaagaggcccaagtggctagccagttcattgcag	16
DV90N_BE8_CONTIG_195_p29_297	t-----------ctggacctcctggagaagaggcccaagtggctagccagttcattgcag	11
DV90N_BE8_CONTIG_195_p9_1454	t-----------ctggacctcctggagaagaggcccaagtggctagccagttcattgcag	11
DV90N_BE8_CONTIG_195_p15_924	t-----------ccggacctcctggagaagaggcccaagtggctagccagttcattgcag	11
DV90N_BE8_CONTIG_196_p28_300	tc----c------tggacctcctggagaagaggcccaagtggctagccagttcattgcag	10
DV90N_BE8_CONTIG_196_p34_215	tc----c------gggacctcctggagaagaggcccaagtggctagccagttcattgcag	10
DV90N_BE8_CONTIG_196_p33_232	gt----c------tggacctcctggagaagaggcccaagtggctagccagttcattgcag	10
DV90N_BE8_CONTIG_196_p64_110	gt----c------tggacctcctggagaagaggcccaagtggctagccagttcattgcag	10
DV90N_BE8_CONTIG_202_p5_1997	tc----cgcggtctggacctcctggagaagaggcccaagtggctagccagttcattgcag	4
DV90N_BE8_CONTIG_202_p45_167	tc----cgaggtctggacctcctggagaagaggcccaagtggctagccagttcattgcag	4
DV90N_BE8_CONTIG_202_p53_130	tc----cggggtctggacctcctggagaagaggcccaagtggctagccagttcattgcag	4
DV90N_BE8_CONTIG_201_p38_205	tc----c-cggtctggacctcctggagaagaggcccaagtggctagccagttcattgcag	5
DV90N_BE8_CONTIG_201_p2_6208	tc----c-gggtctggacctcctggagaagaggcccaagtggctagccagttcattgcag	5
DV90N_BE8_CONTIG_201_p7_1587	tc----c-gcgtctggacctcctggagaagaggcccaagtggctagccagttcattgcag	5
DV90N_BE8_CONTIG_201_p11_1216	tc----c-gagtctggacctcctggagaagaggcccaagtggctagccagttcattgcag	5
DV90N_BE8_CONTIG_201_p12_1064	tc----c-gtgtctggacctcctggagaagaggcccaagtggctagccagttcattgcag	5
DV90N_BE8_CONTIG_169_p67_103	|----------atctaccacccctggagaagaggcccaagtggctagccagttcattgcag	10
DV90N_BE8_CONTIG_201_p18_463	|-GAGattccggtctggacctcctggagaagaggcccaagtggctagccaattcattgcag	1
DV90N_BE8_CONTIG_167_p54_130	TTCCtaatgtggatctacctcctggagaagaggcccaagtggctagccagttcattgcag	0
DV90N_BE8_CONTIG_170_p69_101	|--------gatctaccacctcctggagaagaggcccaagtggctagccagttcattgcag	8
DV90N_BE8_CONTIG_172_p50_149	|-----------------------------gaggcccaagtggctagccagttcattgcag	29
DV90N_BE8_CONTIG_174_p35_215	|-----------------------------gattcccaagtggctagccagttcattgcag	29
DV90N_BE8_CONTIG_175_p59_125	|------------------------tcgaagaggcccaagtggctagccagttcattgcag	24
DV90N_BE8_CONTIG_179_p31_260	|---------------gttctcctggagaagaggcccaagtggctagccagttcattgcag	15
DV90N_BE8_CONTIG_184_p36_214	|---------tgtctggacctcctggagaagaggcccaagtggctagccagttcattgcag	9
DV90N_BE8_CONTIG_185_p57_126	|---------gttctggacctcctggagaagaggcccaagtggctagccagttcattgcag	9
DV90N_BE8_CONTIG_190_p68_101	|----------gtctggacctcctggagaagaggcccaagtggctagccagttcattgcag	10
DV90N_BE8_CONTIG_191_p20_429	|-----------tctggacctcctggagaagaggcccaagtggctagccagttcattgcag	11
DV90N_BE8_CONTIG_192_p17_467	|-----------tctggacctcctggagaagaggcccaagtggctagccagttcattgcag	11
DV90N_BE8_CONTIG_193_p48_157	|-------------tccgcctcctggagaagaggcccaagtggctagccagttcattgcag	13
DV90N_BE8_CONTIG_193_p25_342	|---------agtctggacctcctggagaagaggcccaagtggctagccagttcattgcag	9
DV90N_BE8_CONTIG_193_p66_104	|---------ggtctggacctcctggagaagaggcccaagtggctagccagttcattgcag	9
DV90N_BE8_CONTIG_206_p65_105	TCTCcaggaggtctggacctcctggagaagaggcccaagtggctagccagttcattgcag	0
DV90N_BE8_CONTIG_205_p14_964	TCCgt-tccggtctggacctcctggagaagaggcccaagtggctagccagttcattgcag	1
DV90N_BE8_CONTIG_204_p22_376	TCcgt--ccggtctggacctcctggagaagaggcccaagtggctagccagttcattgcag	2
DV90N_BE8_CONTIG_203_p51_142	Tccg---ccggtctggacctcctggagaagaggcccaagtggctagccagttcattgcag	3
DV90N_BE8_CONTIG_199_p37_208	|-------ccggtctggacctcctggagaagaggcccaagtggctagccagttcattgcag	7
DV90N_BE8_CONTIG_199_p4_4283	|-------tccgtctggacctcctggagaagaggcccaagtggctagccagttcattgcag	7
DV90N_BE8_CONTIG_199_p23_373	|-------tcggtctggacctcctggagaagaggcccaagtggctagccagttcattgcag	7
DV90N_BE8_CONTIG_194_p32_234	tc------c------gacctcctggagaagaggcccaagtggctagccagttcattgcag	12
DV90N_BE8_CONTIG_194_p27_302	|---------ggtctggacctcctggagaagaggcccaagtggctagccagttcattgcag	9
DV90N_NCBI_gi_11544924_200	TC------CGGTCTGGACCTCCTGGAGAAGAGGCCCAAGTGGCTAGCCAGTTCATTGCAG	6
DV90N_BE8_CONTIG_200_p1_30629	tc------cggtctggacctcctggagaagaggcccaagtggctagccagttcattgcag	6
DV90N_BE8_CONTIG_200_p3_4344	tc------cggtctggacctcctggagaagaggcccaagtggctagccagttcattgcag	6

## Sheet: Figure 3d
Figure 3d
														anti-vinculin: Sigma #V9131
														anti-EXOC8: Proteintech #11979-1-AP
													160707
		oversaturated blot:				visible only:

## Sheet: Figure 3e
Figure 3e
	Day Post-infection	Cell line	gRNA	Raw Data					Averages	Normalized to day 0					Averages	Standard Dev
	Day 5	SW-579 EXOSC8 R/–	LacZ	6666	6808	7236	7271	6978	6991.8	0.953403	0.973712	1.03493	1.03993	0.998026	1	0.0376854
			NA	7796	8288	7811	8762	8113	8154	0.956095	1.01643	0.957935	1.07456	0.994972	1	0.0488681
			AS	6778	6596	6532	5721	5811	6287.6	1.07799	1.04905	1.03887	0.909886	0.9242	1	0.0772432
		H-2286	LacZ	5382	5957	5701	5461	5407	5581.6	0.96424	1.06726	1.02139	0.978393	0.968719	1	0.0438898
			NA	5178	6360	5222	6207	6448	5883	0.880163	1.08108	0.887642	1.05507	1.09604	1	0.107023
			AS	5999	6325	6844	5952	6141	6252.2	0.959502	1.01164	1.09465	0.951985	0.982214	1	0.0577861
		SW-579 EXOSC8 R/R	LacZ	2867	3013	3061	2867	2614	2884.4	0.993968	1.04458	1.06123	0.993968	0.906254	1	0.0604099
			NA	2969	2940	2776	2984	2982	2930.2	1.01324	1.00334	0.947376	1.01836	1.01768	1	0.0300228
			AS	3727	3716	3356	3248	3396	3488.6	1.06834	1.06518	0.96199	0.931033	0.973456	1	0.062898
		DV-90	LacZ	3190	3409	3580	3322	3683	3436.8	0.928189	0.991911	1.04167	0.966597	1.07164	1	0.0574585
			NA	5177	4512	4753	5599	4723	4952.8	1.04527	0.911	0.959659	1.13047	0.953602	1	0.0877114
			AS	3189	3436	3135	3234	3237	3246.2	0.982379	1.05847	0.965745	0.996242	0.997166	1	0.0350878
		Cell line	gRNA	Raw Data					Averages	Normalized to day 0					Averages	Standard Dev
	Day 6	SW-579 EXOSC8 R/–	LacZ	16642	18154	18625	18732	19704	18371.4	2.38022	2.59647	2.66383	2.67914	2.81816	2.62756	0.160038
			NA	20772	20378	19101	19165	22102	20303.6	2.54746	2.49914	2.34253	2.35038	2.71057	2.49002	0.152707
			AS	17731	18659	16781	16827	17202	17440	2.81999	2.96759	2.6689	2.67622	2.73586	2.77371	0.124149
		H-2286	LacZ	9480	9980	9957	9923	9443	9756.6	1.69844	1.78802	1.7839	1.77781	1.69181	1.74799	0.0484569
			NA	6444	5290	7538	6273	6699	6448.8	1.09536	0.899201	1.28132	1.06629	1.1387	1.09618	0.13764
			AS	6432	6386	6539	5936	5066	6071.8	1.02876	1.0214	1.04587	0.949426	0.810275	0.971146	0.0971853
		SW-579 EXOSC8 R/R	LacZ	7143	7688	7144	6446	6137	6911.6	2.47642	2.66537	2.47677	2.23478	2.12765	2.3962	0.214217
			NA	6845	7727	7424	7378	5786	7032	2.33602	2.63702	2.53362	2.51792	1.97461	2.39984	0.261241
			AS	8491	8970	9054	10578	7988	9016.2	2.43393	2.57123	2.59531	3.03216	2.28974	2.58448	0.278499
		DV-90	LacZ	8772	8185	10425	8110	8875	8873.4	2.55237	2.38158	3.03334	2.35975	2.58234	2.58188	0.27118
			NA	8139	7676	7310	7685	8534	7868.8	1.64331	1.54983	1.47593	1.55165	1.72307	1.58876	0.0957038
			AS	5435	5417	5000	4429	5164	5089	1.67427	1.66872	1.54026	1.36436	1.59078	1.56768	0.126681
		Cell line	gRNA	Raw Data					Averages	Normalized to day 0					Averages	Standard Dev
	Day 8	SW-579 EXOSC8 R/–	LacZ	36766	36310	43108	43212	38856	39650.4	5.25845	5.19323	6.16551	6.18038	5.55737	5.67099	0.47838
			NA	34264	31898	36558	35760	34877	34671.4	4.20211	3.91195	4.48344	4.38558	4.27729	4.25207	0.218045
			AS	39103	37712	39901	44481	39514	40142.2	6.21907	5.99784	6.34598	7.0744	6.28443	6.38434	0.407534
		H-2286	LacZ	16889	16105	19247	22196	23213	19530	3.02583	2.88537	3.44829	3.97664	4.15884	3.499	0.5627
			NA	4594	5256	5850	7713	7119	6106.4	0.780894	0.893422	0.994391	1.31107	1.2101	1.03797	0.21971
			AS	3514	3403	4734	4723	4568	4188.4	0.562042	0.544288	0.757173	0.755414	0.730623	0.669908	0.107271
		SW-579 EXOSC8 R/R	LacZ	19987	20361	20244	19233	16005	19166	6.92934	7.05901	7.01844	6.66794	5.54881	6.64471	0.631241
			NA	17479	14245	16183	15291	15155	15670.6	5.96512	4.86144	5.52283	5.21842	5.172	5.34796	0.417106
			AS	23903	24000	29178	23475	24128	24936.8	6.85175	6.87955	8.36381	6.72906	6.91624	7.14808	0.683238
		DV-90	LacZ	23266	20671	19507	22110	23933	21897.4	6.76967	6.01461	5.67592	6.43331	6.96375	6.37145	0.53017
			NA	9595	9607	8719	10002	10251	9634.8	1.93729	1.93971	1.76042	2.01946	2.06974	1.94532	0.117539
			AS	4588	3510	3651	3926	4754	4085.8	1.41334	1.08126	1.1247	1.20941	1.46448	1.25864	0.17185
		Cell Line	gRNA	Raw Data					Averages	Normalized to day 0					Averages	Standard Dev
	Day 10	SW-579 EXOSC8 R/–	LacZ	84954	105205	91295	99196	93765	94883	12.1505	15.0469	13.0574	14.1875	13.4107	13.5706	1.1029
			NA	61161	59958	61109	65073	63621	62184.4	7.50074	7.3532	7.49436	7.9805	7.80243	7.62624	0.25702
			AS	92329	108088	110114	119775	111413	108344	14.6843	17.1907	17.5129	19.0494	17.7195	17.2313	1.58997
		H-2286	LacZ	40794	38966	47552	60715	57209	49047.2	7.30866	6.98115	8.51942	10.8777	10.2496	8.7873	1.73409
			NA	5178	5348	4347	7519	6698	5818	0.880163	0.90906	0.738909	1.27809	1.13853	0.988951	0.216053
			AS	2321	3704	3518	4537	4005	3617	0.371229	0.592431	0.562682	0.725665	0.640575	0.578516	0.131259
		SW-579 EXOSC8 R/R	LacZ	74224	79424	79574	85394	69893	77701.8	25.7329	27.5357	27.5877	29.6055	24.2314	26.9386	2.04162
			NA	39014	49525	40490	42730	36568	41665.4	13.3144	16.9016	13.8182	14.5826	12.4797	14.2193	1.68319
			AS	100804	88582	95286	97994	82063	92945.8	28.8953	25.3918	27.3135	28.0898	23.5232	26.6427	2.17451
		DV-90	LacZ	53552	101940	90194	110744	91512	89588.4	15.5819	29.6613	26.2436	32.223	26.6271	26.0674	6.3462
			NA	18416	13111	14126	16781	17558	15998.4	3.7183	2.64719	2.85212	3.38818	3.54507	3.23017	0.45967
			AS	3446	3334	3530	2999	3699	3401.6	1.06155	1.02705	1.08743	0.923849	1.13949	1.04787	0.0805605
		Cell Line	gRNA	Raw Data					Averages	Normalized to day 0					Averages	Standard Dev
	Day 12	SW-579 EXOSC8 R/–	LacZ	127229	176855	158634	172019	160840	159115	18.1969	25.2946	22.6886	24.603	23.0041	22.7574	2.77072
			NA	85846	95012	95132	91638	84985	90522.6	10.5281	11.6522	11.6669	11.2384	10.4225	11.1016	0.598239
			AS	189261	176069	184612	188073	176894	182982	30.1007	28.0026	29.3613	29.9117	28.1338	29.102	0.983159
		H-2286	LacZ	138290	116224	136220	145829	124144	132141	24.776	20.8227	24.4052	26.1267	22.2417	23.6745	2.11817
			NA	7398	12416	12038	15843	5994	10737.8	1.25752	2.11049	2.04623	2.69301	1.01887	1.82523	0.681134
			AS	2699	4459	3654	3251	4835	3779.6	0.431688	0.713189	0.584434	0.519977	0.773328	0.604523	0.139398
		SW-579 EXOSC8 R/R	LacZ	135342	180833	170195	162171	136301	156968	46.9221	62.6935	59.0053	56.2235	47.2545	54.4198	7.07621
			NA	59595	63887	54555	55879	47402	56263.6	20.3382	21.8029	18.6182	19.07	16.1771	19.2013	2.0955
			AS	175548	160799	162820	169836	151208	164042	50.3205	46.0927	46.672	48.6831	43.3435	47.0224	2.65316
		DV-90	LacZ	191055	270934	286748	249129	246913	248956	55.591	78.8332	83.4346	72.4887	71.8439	72.4383	10.5594
			NA	46725	83872	30429	60732	18720	48095.6	9.43406	16.9343	6.1438	12.2622	3.77968	9.71079	5.16396
			AS	5971	1591	1950	4280	11195	4997.4	1.83938	0.490112	0.600702	1.31846	3.44865	1.53946	1.20064
		Cell Line	gRNA	Raw Data					Averages	Normalized to day 0					Averages	Standard Dev
	Day 14	SW-579 EXOSC8 R/–	lacZ	244363	285075	284434	282088	249638	269120	34.9499	40.7728	40.6811	40.3455	35.7044	38.4907	2.90459
			NA	178302	163702	184918	166129	155916	169793	21.8668	20.0763	22.6782	20.3739	19.1214	20.8233	1.43055
			AS	253291	240355	228785	241328	203459	233444	40.2842	38.2268	36.3867	38.3816	32.3588	37.1276	3.00148
		H-2286	lacZ						#DIV/0!	0	0	0	0	0	0	0
			NA						#DIV/0!	0	0	0	0	0	0	0
			AS						#DIV/0!	0	0	0	0	0	0	0
		SW-579 EXOSC8 R/R	lacZ						#DIV/0!	0	0	0	0	0	0	0
			NA						#DIV/0!	0	0	0	0	0	0	0
			AS						#DIV/0!	0	0	0	0	0	0	0
		DV-90	lacZ						#DIV/0!	0	0	0	0	0	0	0
			NA						#DIV/0!	0	0	0	0	0	0	0
			AS						#DIV/0!	0	0	0	0	0	0	0

## Sheet: Figure 3f
Figure 3f
											anti-vinculin: Sigma #V9131
											anti-EXOC8: Proteintech #11979-1-AP
		oversaturated EXOSC8 blot:

## Sheet: Figure 3g
Figure 3g
	Day Post-infection	Cell line	gRNA	Raw Data					Averages	Normalized to day 0					Averages	Standard Dev
	Day 6	DV-90 EXOSC8 S/S	LacZ	7052	7067	7627	7143	7284	7234.6	0.97476	0.976834	1.05424	0.987339	1.00683	1	0.0328732
			NA	9741	10107	8656	9745	9480	9545.8	1.02045	1.05879	0.906786	1.02087	0.993107	1	0.0571101
			AS	8430	8100	8686	8194	9113	8504.6	0.991228	0.952426	1.02133	0.963479	1.07154	1	0.0480798
		DV-90 EXOSC8 S/Δ	LacZ	5480	6754	6516	5763	5578	6018.2	0.910571	1.12226	1.08272	0.957595	0.926855	1	0.0960935
			NA	9615	10107	9609	9425	8617	9474.6	1.01482	1.06675	1.01419	0.994765	0.909484	1	0.0572199
			AS	7287	8060	7791	7797	8046	7796.2	0.934686	1.03384	0.999333	1.0001	1.03204	1	0.0401184
		DV-90 EXOSC8 R/R	LacZ	17334	19072	18235	17109	17990	17948	0.96579	1.06263	1.01599	0.953254	1.00234	1	0.0434127
			NA	13465	12921	11982	13191	13307	12973.2	1.03791	0.995976	0.923596	1.01679	1.02573	1	0.0453726
			AS	9387	8739	8253	8179	9158	8743.2	1.07363	0.99952	0.943934	0.93547	1.04744	1	0.0611977
		DV-90 EXOSC8 R/Δ	LacZ	16117	14176	15678	16496	14204	15334.2	1.05105	0.924469	1.02242	1.07577	0.926295	1	0.0706865
			NA	9864	9243	8577	9489	9335	9301.6	1.06046	0.9937	0.922099	1.02015	1.00359	1	0.0504548
			AS	10501	10835	10861	10295	10791	10656.6	0.985399	1.01674	1.01918	0.966068	1.01261	1	0.0233012
		Cell line	gRNA	Raw Data					Averages	Normalized to day 0					Averages	Standard Dev
	Day 7	DV-90 EXOSC8 S/S	LacZ	12927	12034	14039	13397	15150	13509.4	1.78683	1.6634	1.94054	1.8518	2.0941	1.86733	0.162093
			NA	11412	12157	10845	11165	12005	11516.8	1.1955	1.27354	1.1361	1.16962	1.25762	1.20648	0.0581916
			AS	6170	7214	7992	7534	9363	7654.6	0.72549	0.848247	0.939727	0.885874	1.10093	0.900054	0.13719
		DV-90 EXOSC8 S/Δ	LacZ	11992	12814	13698	14161	13412	13215.4	1.99262	2.12921	2.2761	2.35303	2.22857	2.19591	0.139605
			NA	12254	13531	13167	12843	12255	12810	1.29335	1.42813	1.38972	1.35552	1.29346	1.35204	0.0593673
			AS	8644	9253	8840	8668	10302	9141.4	1.10875	1.18686	1.13389	1.11182	1.32141	1.17255	0.0889081
		DV-90 EXOSC8 R/R	LacZ	35015	39430	43700	36191	34992	37865.6	1.95091	2.1969	2.43481	2.01644	1.94963	2.10974	0.207867
			NA	16985	17634	18460	18366	18376	17964.2	1.30924	1.35926	1.42293	1.41569	1.41646	1.38472	0.0494273
			AS	18344	18394	16593	15274	15551	16831.2	2.09809	2.10381	1.89782	1.74696	1.77864	1.92506	0.17014
		DV-90 EXOSC8 R/Δ	LacZ	26846	27743	32727	28455	29466	29047.4	1.75073	1.80922	2.13425	1.85566	1.92159	1.89429	0.148041
			NA	11640	11187	11779	11907	12057	11714	1.2514	1.2027	1.26634	1.2801	1.29623	1.25935	0.0357507
			AS	25005	22977	27334	25733	21843	24578.4	2.34643	2.15613	2.56498	2.41475	2.04972	2.3064	0.205351
		Cell line	gRNA	Raw Data					Averages	Normalized to day 0					Averages	Standard Dev
	Day 8	DV-90 EXOSC8 S/S	LacZ	28473	31002	30159	32455	31167	30651.2	3.93567	4.28524	4.16872	4.48608	4.30805	4.23675	0.203026
			NA	19142	17085	18594	17330	16931	17816.4	2.00528	1.78979	1.94787	1.81546	1.77366	1.86641	0.10367
			AS	10633	9257	13102	9762	10254	10601.6	1.25026	1.08847	1.54058	1.14785	1.2057	1.24657	0.175261
		DV-90 EXOSC8 S/Δ	LacZ	30685	28699	27804	28107	29720	29003	5.0987	4.7687	4.61999	4.67033	4.93835	4.81922	0.197937
			NA	21770	22647	22387	20553	25927	22656.8	2.29772	2.39029	2.36284	2.16927	2.73647	2.39132	0.210955
			AS	12125	12652	12894	12593	13469	12746.6	1.55524	1.62284	1.65388	1.61527	1.72764	1.63498	0.0629204
		DV-90 EXOSC8 R/R	LacZ	97902	87238	97084	82282	101267	93154.6	5.45476	4.8606	5.40918	4.58447	5.64224	5.19025	0.446609
			NA	32313	31584	34819	33899	33599	33242.8	2.49075	2.43456	2.68392	2.613	2.58988	2.56242	0.0994479
			AS	46728	43868	41760	48227	46765	45469.6	5.3445	5.01738	4.77628	5.51594	5.34873	5.20057	0.298204
		DV-90 EXOSC8 R/Δ	LacZ	63182	73455	69020	65504	70381	68308.4	4.12033	4.79027	4.50105	4.27176	4.58981	4.45464	0.263761
			NA	16942	18424	17280	16412	17980	17407.6	1.82141	1.98073	1.85774	1.76443	1.933	1.87146	0.0864256
			AS	56018	54928	60922	51021	53891	55356	5.25665	5.15436	5.71683	4.78774	5.05705	5.19453	0.340093
		Cell Line	gRNA	Raw Data					Averages	Normalized to day 0					Averages	Standard Dev
	Day 9	DV-90 EXOSC8 S/S	LacZ	40273	41196	44920	43897	48868	43830.8	5.56672	5.6943	6.20905	6.06765	6.75476	6.0585	0.469579
			NA	23496	23600	23962	23309	18282	22529.8	2.4614	2.47229	2.51021	2.44181	1.91519	2.36018	0.250002
			AS	8378	9159	9491	9747	8810	9117	0.985114	1.07695	1.11598	1.14609	1.03591	1.07201	0.0638346
		DV-90 EXOSC8 S/Δ	LacZ	43074	46330	50808	47985	49023	47444	7.15729	7.69832	8.44239	7.97331	8.14579	7.88342	0.48757
			NA	29325	29891	29621	27561	28193	28918.2	3.09512	3.15486	3.12636	2.90894	2.97564	3.05218	0.105197
			AS	8589	11621	12163	10725	10440	10707.6	1.10169	1.4906	1.56012	1.37567	1.33911	1.37344	0.175788
		DV-90 EXOSC8 R/R	LacZ	174862	178690	186703	230236	198982	193895	9.7427	9.95598	10.4024	12.8279	11.0866	10.8031	1.24328
			NA	49843	47985	56302	51863	49180	51034.6	3.842	3.69878	4.33987	3.9977	3.79089	3.93385	0.251526
			AS	84560	75102	90041	82157	100432	86458.4	9.67152	8.58976	10.2984	9.39667	11.4869	9.88864	1.0838
		DV-90 EXOSC8 R/Δ	LacZ	116713	162218	114604	140789	108373	128539	7.61129	10.5788	7.47375	9.18137	7.0674	8.38253	1.46732
			NA	20201	19318	23777	21663	20674	21126.6	2.17178	2.07685	2.55623	2.32895	2.22263	2.27129	0.183435
			AS	82131	97226	85917	83290	88202	87353.2	7.70705	9.12355	8.06233	7.81581	8.27675	8.1971	0.563102
		Cell Line	gRNA	Raw Data					Averages	Normalized to day 0					Averages	Standard Dev
	Day 10	DV-90 EXOSC8 S/S	LacZ	87073	88019	77917	96050	83586	86529	12.0356	12.1664	10.77	13.2765	11.5536	11.9604	0.916861
			NA	30416	34675	38530	29660	36974	34051	3.18632	3.63249	4.03633	3.10713	3.87333	3.56712	0.410729
			AS	12905	9588	13423	9622	15076	12122.8	1.51741	1.12739	1.57832	1.13139	1.77269	1.42544	0.286231
		DV-90 EXOSC8 S/Δ	LacZ	103769	135368	116894	127866	125453	121870	17.2425	22.4931	19.4234	21.2466	20.8456	20.2502	2.00671
			NA	44126	48535	46613	53360	53111	49149	4.65729	5.12264	4.91979	5.6319	5.60562	5.18745	0.426998
			AS	16741	13590	16666	15099	13309	15081	2.14733	1.74316	2.13771	1.93671	1.70711	1.9344	0.209112
		DV-90 EXOSC8 R/R	LacZ	454327	331317	530201	523634	577862	483468	25.3135	18.4598	29.541	29.1751	32.1965	26.9372	5.33736
			NA	78293	81036	83121	85436	91362	83849.6	6.03498	6.24642	6.40713	6.58558	7.04236	6.46329	0.382073
			AS	163334	180062	194595	183154	208369	185903	18.6813	20.5945	22.2567	20.9482	23.8321	21.2626	1.92349
		DV-90 EXOSC8 R/Δ	LacZ	339772	334249	326120	258441	351784	322073	22.1578	21.7976	21.2675	16.8539	22.9411	21.0036	2.39825
			NA	38238	39130	39283	29671	28130	34890.4	4.11091	4.2068	4.22325	3.18988	3.02421	3.75101	0.592323
			AS	184757	211415	194430	204608	169475	192937	17.3373	19.8389	18.245	19.2001	15.9033	18.1049	1.55419

## Sheet: Figure 4b
Figure 4b
180221	Cell Growth																		RT-PCR
		Figure 4b
	Day Post-infection	Cell line	shRNA	Raw Data					Averages	Normalized to day 0					Averages	Standard Dev					1	2	3	4	5	6		7	8	9	10	11	12
	Day 2	SNU-C4 PRIM1 G/–	shGFP	7851	8585	7534	6030	7936	7587.2	1.03477	1.13151	0.992988	0.79476	1.04597	1	0.12529				Genotype, PRIM1 shRNA ID (last four #s), Date	Vinculin			PRIM1			Genotype, PRIM1 shRNA ID (last four #s), Date	Vinculin			PRIM1
			siSF3B1 sh3	7766	8123	7700	7590	7322	7700.2	1.00855	1.05491	0.999974	0.985689	0.950884	1	0.0377658			A	G/–, GFP, 180221	24.9548	25.2996	26.0097	24.7598	24.6038	23.7944	T/G, 5195, 180221	25.1663	24.9182	26	26.0989	25.2179	25.1623
			PRIM1 1860	4879	5324	5284	5187	4974	5129.6	0.951146	1.0379	1.0301	1.01119	0.969666	1	0.0379943			B	G/–, 1860, 180221	24.4749	25.1193	26.0792	Undetermined	26.1102	26.2498	T/G, 5196, 180221	25.4303	25.3311	25.2544	22.9267	22.8173	23.0462
		2-A10 (R/S1Δ)	PRIM1 5194	8051	8088	7508	7361	7705	7742.6	1.03983	1.04461	0.9697	0.950714	0.995144	1	0.0416755			C	G/–, 5194, 180221	26.8599	25.1995	24.3312	28.0578	27.8575	28.032
			PRIM1 5195	6648	7311	7383	6632	5255	6645.8	1.00033	1.10009	1.11093	0.997924	0.790725	1	0.128573			D	G/–, 5195, 180221	25.6151	24.112	25.1651	26.7437	27.3725	27.0934
			PRIM1 5196	7816	8086	7682	7382	7862	7765.6	1.00649	1.04126	0.989235	0.950603	1.01241	1	0.0333711			E	G/–, 5196, 180221	24.0595	26.112	25.5528	26.3333	26.2164	26.0663
		SNU-C4 PRIM1 T/G	shGFP	6968	6887	6869	6212	6303	6647.8	1.04817	1.03598	1.03327	0.934444	0.948133	1	0.0541053			F	T/G, GFP, 180221	26.251	26.7404	26.5773	22.7316	22.3387	22.8747
			siSF3B1 sh3	16616	15434	16329	15886	16170	16087	1.03288	0.959408	1.01504	0.987505	1.00516	1	0.0280092			G	T/G, 1860, 180221	25.9016	26.4352	26.0867	23.4012	22.8885	23.7822
			PRIM1 1860	16007	14903	13908	14272	13587	14535.4	1.10124	1.02529	0.956836	0.981879	0.934752	1	0.0658376			H	T/G, 5194, 180221	26.1593	26.0109	25.681	25.4338	25.3433	25.3288
			PRIM1 5194	9904	10168	8820	9217	8959	9413.6	1.05209	1.08014	0.936942	0.979115	0.951708	1	0.0630094
			PRIM1 5195	14036	13728	13676	13002	13956	13679.6	1.02605	1.00354	0.999737	0.950466	1.02021	1	0.0298044
			PRIM1 5196	9171	9578	8810	8231	8725	8903	1.0301	1.07582	0.989554	0.92452	0.980007	1	0.056702						Average	Std Dev.	∆CT					Average	Std Dev.	∆CT			Sample	∆Ct 1	∆Ct 2	∆Ct 3	AVG	∆∆Ct 1	∆∆Ct 2	∆∆Ct 3	AVG	Fold 1	Fold 2	Fold 3	AVG	STDEV
																				G/–, GFP, 180221	Vinculin	25.4214	0.537888				T/G, 5195, 180221	Vinculin	25.3615	0.566701				G/–, GFP, 180221	-0.661567	-0.817567	-1.62697	-1.03537	0.3738	0.2178	-0.5916	0	0.771747	0.859876	1.50692	1.04618	0.401436
		Cell line	shRNA	Raw Data					Averages	Normalized to day 0					Averages	Standard Dev					PRIM1	24.386	0.518244	-1.03537				PRIM1	25.3386	0.525432	-0.0229			G/–, 1860, 180221	#VALUE!	0.885733	1.02533	0.955533	#VALUE!	1.9211	2.0607	1.9909	#VALUE!	0.264053	0.2397	0.251876	0.0172205
	Day 7	SNU-C4 PRIM1 G/–	shGFP	29052	27788	28217	28222	26574	27970.6	3.82908	3.66248	3.71903	3.71969	3.50248	3.68655	0.119299																		G/–, 5194, 180221	2.59427	2.39397	2.56847	2.5189	3.62963	3.42933	3.60383	3.55427	0.0807926	0.0928256	0.0822504	0.0852895	0.00656701
			siSF3B1 sh3	3936	4301	4834	4991	5038	4620	0.511156	0.558557	0.627776	0.648165	0.654269	0.599984	0.0625446				G/–, 1860, 180221	Vinculin	25.2245	0.807304				T/G, 5196, 180221	Vinculin	25.3386	0.0881895				G/–, 5195, 180221	1.77963	2.40843	2.12933	2.1058	2.815	3.4438	3.1647	3.14117	0.142102	0.0918994	0.111514	0.115172	0.0253004
			PRIM1 1860	14703	16177	15365	14783	11063	14418.2	2.86631	3.15366	2.99536	2.8819	2.1567	2.81078	0.383275					PRIM1	26.18	0.0987121	0.955533				PRIM1	22.9301	0.114487	-2.40853			G/–, 5196, 180221	1.09187	0.974967	0.824867	0.9639	2.12723	2.01033	1.86023	1.99927	0.228896	0.248216	0.275432	0.250848	0.0233791
		2-A10 (R/S1Δ)	PRIM1 5194	15586	15147	15111	15383	15372	15319.8	2.01302	1.95632	1.95167	1.9868	1.98538	1.97864	0.0250973																		T/G, GFP, 180221	-3.7913	-4.1842	-3.6482	-3.87457	0.0832667	-0.309633	0.226367	0	0.943918	1.23939	0.854785	1.0127	0.201318
			PRIM1 5195	14084	13253	14374	14317	11666	13538.8	2.11923	1.99419	2.16287	2.15429	1.75539	2.0372	0.171389				G/–, 5194, 180221	Vinculin	25.4635	1.28486				0	Vinculin	#DIV/0!	#DIV/0!				T/G, 1860, 180221	-2.73997	-3.25267	-2.35897	-2.78387	1.1346	0.6219	1.5156	1.0907	0.455461	0.649815	0.349751	0.485009	0.152198
			PRIM1 5196	27005	27452	28859	27109	26506	27386.2	3.47752	3.53508	3.71626	3.49091	3.41326	3.5266	0.114644					PRIM1	27.9824	0.108962	2.5189				PRIM1	#DIV/0!	#DIV/0!	#DIV/0!			T/G, 5194, 180221	-0.5166	-0.6071	-0.6216	-0.581767	3.35797	3.26747	3.25297	3.2928	0.0975329	0.103847	0.104896	0.102092	0.00398301
		SNU-C4 PRIM1 T/G	shGFP	50101	51060	47061	49920	38509	47330.2	7.53648	7.68074	7.07918	7.50925	5.79274	7.11968	0.775028																		T/G, 5195, 180221	0.7374	-0.1436	-0.1992	0.131533	4.61197	3.73097	3.67537	4.0061	0.040894	0.0753125	0.0782716	0.0648261	0.0207785
			siSF3B1 sh3	7207	7915	6052	7922	7601	7339.4	0.448001	0.492012	0.376204	0.492447	0.472493	0.456232	0.0482917				G/–, 5195, 180221	Vinculin	24.9641	0.771452				0	Vinculin	#DIV/0!	#DIV/0!				T/G, 5196, 180221	-2.4119	-2.5213	-2.2924	-2.40853	1.46267	1.35327	1.58217	1.46603	0.362822	0.391405	0.33398	0.362736	0.0287125
			PRIM1 1860	110659	114161	114788	108134	93490	108246	7.61307	7.854	7.89713	7.43935	6.43188	7.44709	0.597153					PRIM1	27.0699	0.31506	2.1058				PRIM1	#DIV/0!	#DIV/0!	#DIV/0!
			PRIM1 5194	25785	25938	28358	26636	28234	26990.2	2.73912	2.75538	3.01245	2.82952	2.99928	2.86715	0.131216
			PRIM1 5195	48663	47801	45709	50274	44023	47294	3.55734	3.49433	3.3414	3.67511	3.21815	3.45726	0.179892				G/–, 5196, 180221	Vinculin	25.2414	1.06108				0	Vinculin	#DIV/0!	#DIV/0!
			PRIM1 5196	84206	92440	86383	81886	54358	79854.6	9.45816	10.383	9.70268	9.19757	6.10558	8.9694	1.66045					PRIM1	26.2053	0.133844	0.9639				PRIM1	#DIV/0!	#DIV/0!	#DIV/0!
																				T/G, GFP, 180221	Vinculin	26.5229	0.249194				0	Vinculin	#DIV/0!	#DIV/0!
																					PRIM1	22.6483	0.277532	-3.87457				PRIM1	#DIV/0!	#DIV/0!	#DIV/0!
																				T/G, 1860, 180221	Vinculin	26.1412	0.270938				0	Vinculin	#DIV/0!	#DIV/0!
																					PRIM1	23.3573	0.448464	-2.78387				PRIM1	#DIV/0!	#DIV/0!	#DIV/0!
																				T/G, 5194, 180221	Vinculin	25.9504	0.244822				0	Vinculin	#DIV/0!	#DIV/0!
																					PRIM1	25.3686	0.0568998	-0.581767				PRIM1	#DIV/0!	#DIV/0!	#DIV/0!
180308	Cell Growth																		RT-PCR
	Day Post-infection	Cell line	shRNA	Raw Data					Averages	Normalized to day 0					Averages	Standard Dev
	Day 2	SNU-C4 PRIM1 G/–	shGFP	2492	2447	2836	2741	2635	2630.2	0.947456	0.930348	1.07825	1.04213	1.00182	1	0.0622746					1	2	3	4	5	6		7	8	9	10	11	12
			siSF3B1 sh3	2409	2110	2316	1735	2401	2194.2	1.09789	0.961626	1.05551	0.790721	1.09425	1	0.129246				Genotype, PRIM1 shRNA ID (last four #s), Date	Vinculin			PRIM1			Genotype, PRIM1 shRNA ID (last four #s), Date	Vinculin			PRIM1
			PRIM1 1860	2514	2645	2446	2495	2271	2474.2	1.01609	1.06903	0.988602	1.00841	0.917872	1	0.0547032			A	G/–, GFP, 180308	24.097	23.6266	23.3404	22.8258	22.7541	22.9584	T/G, 5195, 180308	23.1122	23.1445	23.3325	23.2815	23.3081	23.1986
		2-A10 (R/S1Δ)	PRIM1 5194	2543	2464	1802	2361	2160	2266	1.12224	1.08738	0.795234	1.04192	0.953222	1	0.130818			B	G/–, 1860, 180308	23.4621	23.2297	23.2506	24.2632	24.1484	24.305	T/G, 5196, 180308	23.6777	23.5305	23.7605	22.1404	22.2027	22.1218
									#DIV/0!	#DIV/0!	#DIV/0!	#DIV/0!	#DIV/0!	#DIV/0!	#DIV/0!	#DIV/0!			C	G/–, 5194, 180308	3.28275	22.6738	22.9411	25.2682	25.3249	24.9413
			PRIM1 5196	2271	2025	2575	2433	2577	2376.2	0.955728	0.852201	1.08366	1.0239	1.0845	1	0.0981281			D
		SNU-C4 PRIM1 T/G	shGFP	2255	2869	2578	2748	2477	2585.4	0.872205	1.10969	0.997138	1.06289	0.958072	1	0.0923112			E	G/–, 5196, 180308	22.4367	22.9622	22.5917	23.8872	23.9234	23.6282
			siSF3B1 sh3	2823	3039	2981	2860	2596	2859.8	0.987132	1.06266	1.04238	1.00007	0.907756	1	0.0599941			F	T/G, GFP, 180308	23.331	23.5821	23.0354	20.5288	20.5691	20.5581
			PRIM1 1860	3290	3122	2266	2793	2957	2885.6	1.14014	1.08192	0.785279	0.96791	1.02474	1	0.136106			G	T/G, 1860 180308	23.3686	23.4084	23.3093	21.9077	21.7419	22.0116
			PRIM1 5194	2352	2637	2558	2202	2218	2393.4	0.982702	1.10178	1.06877	0.92003	0.926715	1	0.0823921			H	T/G, 5194, 180308	23.4824	23.1456	23.0784	23.0307	23.0073	23.1293
			PRIM1 5195	1812	2320	2272	1967	2217	2117.6	0.855686	1.09558	1.07291	0.928882	1.04694	1	0.103126
			PRIM1 5196	2223	2315	2352	2075	2018	2196.6	1.01202	1.0539	1.07075	0.944642	0.918693	1	0.0665774
																						Average	Std Dev.	∆CT					Average	Std Dev.	∆CT			Sample	∆Ct 1	∆Ct 2	∆Ct 3	AVG	∆∆Ct 1	∆∆Ct 2	∆∆Ct 3	AVG	Fold 1	Fold 2	Fold 3	AVG	STDEV
		Cell line	shRNA	Raw Data					Averages	Normalized to day 0					Averages	Standard Dev				G/–, GFP, 180308	Vinculin	23.688	0.382019				T/G, 5195, 180308	Vinculin	23.1964	0.118967				G/–, GFP, 180308	-0.8622	-0.9339	-0.7296	-0.8419	-0.0203	-0.092	0.1123	-3.70074e-17	1.01417	1.06585	0.925112	1.00171	0.07119
	Day 7	SNU-C4 PRIM1 G/–	shGFP	11798	12328	10425	12160	11666	11675.4	4.48559	4.6871	3.96358	4.62322	4.4354	4.43898	0.284473					0	22.8461	0.103652	-0.8419				PRIM1	23.6562	0.0571113	0.459833			G/–, 1860, 180308	0.949067	0.834267	0.990867	0.924733	1.79097	1.67617	1.83277	1.76663	0.288978	0.312913	0.280726	0.294206	0.0227598
			siSF3B1 sh3	834	789	816	774	1187	880	0.380093	0.359584	0.37189	0.352748	0.540972	0.401057	0.0789305																		G/–, 5194, 180308	2.46075	2.51745	2.13385	2.32565	3.30265	3.35935	2.97575	3.16755	0.101345	0.0974395	0.127119	0.112279	0.0209865
			PRIM1 1860	8883	9404	8829	9760	6637	8702.6	3.59025	3.80082	3.56843	3.94471	2.68248	3.51734	0.491915				G/–, 1860, 180308	Vinculin	23.3141	0.128568				T/G, 5196, 180308	Vinculin	23.6562	0.116493				0	#DIV/0!	#DIV/0!	#DIV/0!	#DIV/0!	#DIV/0!	#DIV/0!	#DIV/0!	#DIV/0!	#DIV/0!	#DIV/0!	#DIV/0!	#DIV/0!	#DIV/0!
		2-A10 (R/S1Δ)	PRIM1 5194	3754	4585	4216	3504	3821	3976	1.65666	2.02339	1.86055	1.54634	1.68623	1.75463	0.187824					0	24.2389	0.0810862	0.924733				PRIM1	22.155	0.0423715	-1.50127			G/–, 5196, 180308	1.22367	#VALUE!	#VALUE!	#VALUE!	2.06557	#VALUE!	#VALUE!	#VALUE!	0.238892	#VALUE!	#VALUE!	#VALUE!	#VALUE!
									#DIV/0!	#DIV/0!	#DIV/0!	#DIV/0!	#DIV/0!	#DIV/0!	#DIV/0!	#DIV/0!																		T/G, GFP, 180308	-2.78737	-2.74707	-2.75807	-2.76417	-0.0232	0.0171	0.0061	0	1.01621	0.988217	0.995781	1.00007	0.0144814
			PRIM1 5196	9381	7933	7902	8607	11006	8965.8	3.9479	3.33852	3.32548	3.62217	4.63177	3.77317	0.543107				G/–, 5194, 180308	Vinculin	22.8074	0.18901				0	Vinculin	#DIV/0!	#DIV/0!				T/G, 1860 180308	-1.4544	-1.6202	-1.3505	-1.47503	1.30977	1.14397	1.41367	1.28913	0.403386	0.452514	0.375356	0.410419	0.0390564
		SNU-C4 PRIM1 T/G	shGFP	31640	35771	38310	26758	29870	32469.8	12.238	13.8358	14.8178	10.3497	11.5533	12.5589	1.78382					0	25.1781	0.207054	2.37068				PRIM1	#DIV/0!	#DIV/0!	#DIV/0!			T/G, 5194, 180308	-0.204767	-0.228167	-0.106167	-0.1797	2.5594	2.536	2.658	2.58447	0.169646	0.17242	0.158439	0.166835	0.00740228
			siSF3B1 sh3	1023	1308	836	961	573	940.2	0.357717	0.457375	0.292328	0.336037	0.200364	0.328764	0.0938697																		T/G, 5195, 180308	0.0851	0.1117	0.0022	0.0663333	2.84927	2.87587	2.76637	2.8305	0.138767	0.136232	0.146974	0.140657	0.00561527
			PRIM1 1860	40378	44730	47756	44718	42561	44028.6	13.9929	15.5011	16.5498	15.497	14.7494	15.258	0.954448				0	Vinculin	#DIV/0!	#DIV/0!				0	Vinculin	#DIV/0!	#DIV/0!				T/G, 5196, 180308	-1.51583	-1.45353	-1.53443	-1.50127	1.24833	1.31063	1.22973	1.2629	0.420934	0.403144	0.426396	0.416825	0.0121587
			PRIM1 5194	4926	5714	4982	6582	6523	5745.4	2.05816	2.3874	2.08156	2.75006	2.72541	2.40052	0.334236					0	#DIV/0!	#DIV/0!	#DIV/0!				0	#DIV/0!	#DIV/0!	#DIV/0!
			PRIM1 5195	7517	5942	6000	8518	7770	7149.4	3.54977	2.80601	2.8334	4.02248	3.66925	3.37618	0.536991
			PRIM1 5196	38157	29295	22299	26066	31674	29498.2	17.3709	13.3365	10.1516	11.8665	14.4196	13.429	2.7254				G/–, 5196, 180308	Vinculin	22.6635	0.270014				0	Vinculin	#DIV/0!	#DIV/0!
																					0	23.8129	0.161004	1.1494				0	#DIV/0!	#DIV/0!	#DIV/0!
																				T/G, GFP, 180308	Vinculin	23.3162	0.273652				0	Vinculin	#DIV/0!	#DIV/0!
																					0	20.552	0.020831	-2.76417				0	#DIV/0!	#DIV/0!	#DIV/0!
																				T/G, 1860 180308	Vinculin	23.3621	0.0498687				0	Vinculin	#DIV/0!	#DIV/0!
																					0	21.8871	0.136029	-1.47503				0	#DIV/0!	#DIV/0!	#DIV/0!
																				T/G, 5194, 180308	Vinculin	23.2355	0.216474				0	Vinculin	#DIV/0!	#DIV/0!
																					0	23.0558	0.0647476	-0.1797				0	#DIV/0!	#DIV/0!	#DIV/0!

[truncated: 22 more sheets: Supp Figure 2c, Supp Figure 2d, Supp Figure 2e, Supp Figure 2f, Supp Figure 2g, Supp Figure 2h, Supp Figure 2i, Supp Figure 2j, Supp Figure 2k, Supp Figure 2l, Supp Figure 4c, Supp Figure 4d, Supp Figure 4e, Supp Figure 4f, Supp Figure 4g, Supp Figure 4h, Supp Figure 4i, Supp Figure 4j, Supp Figure 5a, Supp Figure 5b …]
